# Supplementary material for: Proteomic maps of breast cancer subtypes
Source: Nat Commun. 2016 Jan 4;7:10259. doi: 10.1038/ncomms10259 (PMC4725767; doi:10.1038/ncomms10259)
Supplement: Supplementary Data Set 1 — Peptides file. A list of identified peptides and their quantification in the form of normalized ratios between the standard and the tissue sample. The subtype annotation is indicated for each sample. Additionally, the file contains information about the peptide sequence, length, mass, score and posterior error probability (PEP), with which the peptides were identified, and the protein groups to which they are assigned. Sample names labeled with Intensity L and H refer to the light and heavy SILAC counterparts, respectively. The intensity value is the sum of these intensity values. [file ncomms10259-s2.xls]

## Sheet: filteredPeptides
Supplementary Data 1. Peptides file. A list of identified peptides and their quantification in the form of normalized ratios between the standard and the tissue sample. The subtype annotation is indicated for each sample. Additionally, the file contains information about the peptide sequence, length, mass, score and posterior error probability (PEP), with which the peptides were identified, and t…
Ratio H/L normalized BC1	Ratio H/L normalized BC10	Ratio H/L normalized BC12	Ratio H/L normalized BC13	Ratio H/L normalized BC14	Ratio H/L normalized BC15	Ratio H/L normalized BC17	Ratio H/L normalized BC18	Ratio H/L normalized BC19	Ratio H/L normalized BC20	Ratio H/L normalized BC21	Ratio H/L normalized BC22	Ratio H/L normalized BC23	Ratio H/L normalized BC25	Ratio H/L normalized BC26	Ratio H/L normalized BC27	Ratio H/L normalized BC28	Ratio H/L normalized BC29	Ratio H/L normalized BC3	Ratio H/L normalized BC30	Ratio H/L normalized BC30B	Ratio H/L normalized BC31	Ratio H/L normalized BC32	Ratio H/L normalized BC33	Ratio H/L normalized BC34	Ratio H/L normalized BC36	Ratio H/L normalized BC37	Ratio H/L normalized BC38	Ratio H/L normalized BC4	Ratio H/L normalized BC40	Ratio H/L normalized BC41	Ratio H/L normalized BC42	Ratio H/L normalized BC43	Ratio H/L normalized BC45	Ratio H/L normalized BC46	Ratio H/L normalized BC5	Ratio H/L normalized BC6	Ratio H/L normalized BC7	Ratio H/L normalized BC8	Ratio H/L normalized BC9	R Count	K Count	Length	Mass	PEP	Score	Intensity	Intensity L BC1	Intensity H BC1	Intensity L BC10
ERPR	Her2	TN	Her2	ERPR	TN	ERPR	TN	ERPR	Her2	ERPR	TN	ERPR	ERPR	ERPR	ERPR	ERPR	Her2	ERPR	Her2	Her2	Her2	TN	Her2	Her2	ERPR	Her2	TN	ERPR	TN	TN	TN	Her2	TN	TN	ERPR	Her2	Her2	Her2	Her2
NaN	0.50173	0.88583	0.47444	0.07386	0.93056	0.89185	NaN	NaN	NaN	0.7792	NaN	NaN	0.63921	0.97598	NaN	NaN	0.0929	NaN	0.27026	0.18696	0.21209	NaN	NaN	0.67999	1.2535	0.25955	NaN	0.55813	0.30717	0.97344	1.2996	0.71485	0.16016	1.3492	0.93656	NaN	0.86835	0.5246	NaN	0	1	22	1595.84	1.4506e-42	147.17	9753600000	0	0	1055000000
0.77608	0.50278	1.1075	0.94363	0.92305	2.3577	0.65446	0.77456	0.4796	0.45256	1.251	0.42453	1.4303	0.50621	0.59194	0.44174	NaN	0.87836	0.55096	1.0183	0.83503	0.53343	NaN	1.0174	0.93014	0.60593	0.64356	0.87186	0.80507	NaN	0.77816	1.0114	0.14002	0.42962	0.34889	1.2488	0.64686	1.0457	1.1551	1.5644	1	0	16	1197.62	1.3373e-45	168.61	22668000000	117060000	309280000	766560000
NaN	NaN	NaN	NaN	NaN	NaN	NaN	NaN	NaN	0.71391	1.7863	NaN	NaN	NaN	1.3667	1.2552	NaN	NaN	NaN	NaN	NaN	NaN	NaN	NaN	2.0328	NaN	0.65006	NaN	0.7692	0.65182	NaN	NaN	NaN	NaN	NaN	0.35022	NaN	NaN	NaN	1.823	2	0	22	1708.87	8.1e-90	211.33	997780000	0	0	0
NaN	NaN	NaN	NaN	NaN	NaN	NaN	NaN	NaN	NaN	NaN	NaN	NaN	NaN	NaN	NaN	NaN	NaN	NaN	NaN	NaN	NaN	NaN	NaN	NaN	NaN	NaN	NaN	NaN	NaN	NaN	NaN	NaN	NaN	NaN	NaN	NaN	NaN	NaN	NaN	0	0	29	2367.2	6.262e-09	77.169	0	0	0	0
NaN	0.54949	1.0082	NaN	NaN	NaN	NaN	NaN	NaN	NaN	NaN	0.52314	1.8377	NaN	NaN	NaN	0.81037	NaN	NaN	0.60349	NaN	NaN	NaN	NaN	NaN	0.95793	NaN	NaN	NaN	NaN	NaN	NaN	NaN	NaN	0.35384	NaN	0.85563	1.7709	NaN	2.4703	1	0	12	999.546	8.0226e-08	93.839	1082900000	0	0	96367000
4.1613	NaN	NaN	NaN	NaN	NaN	NaN	NaN	NaN	NaN	NaN	0.9608	NaN	NaN	NaN	1.9497	NaN	NaN	NaN	NaN	NaN	NaN	NaN	NaN	NaN	NaN	NaN	NaN	NaN	NaN	1.1581	NaN	NaN	NaN	0.47674	NaN	NaN	NaN	NaN	NaN	1	0	25	2464.08	9.4972e-35	124.19	246240000	4856200	37848000	0
NaN	1.6236	NaN	4.7564	NaN	2.6038	4.0329	NaN	4.519	1.8852	1.1028	2.8535	NaN	1.1562	3.0371	1.8875	2.3975	0.38793	1.6557	1.4742	4.2488	3.1083	8.7081	1.4151	0.53508	1.7099	4.2685	3.9404	3.2796	7.5322	6.6004	NaN	2.7222	2.968	3.6483	5.3537	3.2547	3.0977	2.7133	4.7597	1	1	26	2592.17	1.7948e-138	214.65	5346000000	0	0	102810000
1.6008	NaN	NaN	0.3024	0.28612	NaN	NaN	NaN	0.63861	NaN	0.93283	0.76058	0.91902	NaN	NaN	NaN	NaN	NaN	NaN	1.0002	NaN	NaN	2.6767	NaN	NaN	0.4502	NaN	NaN	NaN	1.1515	NaN	NaN	NaN	NaN	NaN	NaN	NaN	NaN	0.96032	NaN	1	0	17	1624.83	6.5483e-60	198.74	585500000	3174100	9080300	0
1.7755	1.9268	1.8116	2.3269	2.0678	1.23	2.4593	2.5917	1.6155	1.6669	0.89973	1.758	2.2947	1.8066	1.4795	NaN	1.9246	1.5079	1.9062	2.0497	1.8055	4.0521	NaN	1.5083	1.221	2.5248	2.4043	1.4552	0.97339	1.5167	1.3427	1.6425	4.6184	1.3256	2.2107	1.3837	1.4387	1.329	1.3755	1.3253	0	1	11	955.545	1.8393e-11	119.68	54606000000	22632000	143700000	1089000000
NaN	NaN	0.37242	NaN	NaN	NaN	NaN	NaN	0.21613	NaN	NaN	0.59588	NaN	NaN	NaN	NaN	NaN	NaN	NaN	NaN	0.18579	NaN	NaN	NaN	NaN	NaN	NaN	NaN	NaN	NaN	NaN	0.23206	NaN	NaN	NaN	NaN	NaN	NaN	NaN	1.123	0	2	15	1414.74	7.5575e-07	102.5	32906000	0	0	0
NaN	NaN	NaN	NaN	NaN	NaN	NaN	NaN	0.21586	NaN	NaN	NaN	NaN	0.26391	NaN	0.26412	0.097694	NaN	NaN	NaN	NaN	NaN	NaN	NaN	NaN	NaN	NaN	NaN	NaN	NaN	NaN	NaN	NaN	0.32493	NaN	NaN	NaN	NaN	NaN	NaN	1	1	23	2083.98	4.1939e-11	112.64	727750000	0	0	0
NaN	NaN	NaN	NaN	NaN	NaN	NaN	NaN	NaN	NaN	0.47517	NaN	NaN	0.41715	NaN	NaN	NaN	NaN	NaN	NaN	NaN	NaN	NaN	NaN	0.494	NaN	0.89565	NaN	0.19757	0.46289	NaN	NaN	NaN	NaN	NaN	0.44704	0.4699	NaN	NaN	0.61596	1	2	33	3197.51	6.0769e-50	166.03	211160000	0	0	0
NaN	0.71746	0.80398	0.40601	0.8047	0.72629	NaN	1.0818	NaN	0.97452	NaN	0.63954	2.3251	0.88861	4.6731	NaN	0.38473	1.1947	NaN	0.41175	0.23217	0.93162	NaN	0.46723	NaN	NaN	1.5752	0.56718	NaN	0.35395	1.4483	1.2816	1.5173	0.56396	0.71651	0.72189	NaN	0.96376	NaN	NaN	0	1	21	1747.96	2.4793e-18	116.51	8509000000	0	0	566330000
0.51582	1.5103	NaN	NaN	0.45421	0.43803	0.34672	0.66443	0.1542	0.52849	0.54339	NaN	0.4712	0.432	0.17993	0.49504	0.51313	0.50927	0.48881	0.61031	0.44349	0.84475	0.64167	0.32933	0.54662	0.63281	0.54044	NaN	0.86331	0.55236	0.31611	NaN	1.6382	0.62067	0.46238	1.0789	0.39717	0.55089	0.50836	0.50198	1	0	14	1241.62	5.8635e-28	149.83	11566000000	263930000	546270000	136240000
NaN	NaN	NaN	NaN	NaN	NaN	NaN	NaN	NaN	0.44428	NaN	NaN	NaN	NaN	NaN	1.4104	NaN	NaN	NaN	NaN	NaN	NaN	NaN	NaN	0.53785	NaN	0.74892	NaN	NaN	0.71337	NaN	NaN	NaN	NaN	NaN	1.894	NaN	NaN	0.90417	0.50295	2	0	23	2197.11	1.8528e-58	176.7	2190600000	0	0	0
0.19946	NaN	NaN	1.3241	0.19178	1.413	0.087296	0.24689	0.11762	0.18534	NaN	NaN	0.24168	0.33934	0.11601	NaN	NaN	NaN	NaN	NaN	0.44369	NaN	NaN	NaN	NaN	0.30464	NaN	NaN	0.034049	NaN	0.27219	0.18853	NaN	NaN	0.43865	NaN	NaN	NaN	NaN	NaN	1	0	10	857.436	5.2647e-07	161.02	4348400000	111080000	61013000	0
0.25808	NaN	NaN	NaN	NaN	NaN	NaN	NaN	NaN	0.11335	0.35513	NaN	NaN	NaN	0.09444	NaN	NaN	NaN	NaN	NaN	NaN	NaN	NaN	NaN	0.4724	NaN	0.59436	NaN	0.051332	0.48284	NaN	NaN	NaN	NaN	NaN	0.12198	NaN	NaN	0.87926	0.66475	2	0	11	1013.54	7.2486e-09	156.48	9302600000	133760000	56588000	0
NaN	NaN	NaN	NaN	NaN	NaN	NaN	NaN	NaN	NaN	NaN	NaN	NaN	NaN	NaN	1.0285	NaN	NaN	NaN	NaN	NaN	NaN	NaN	NaN	NaN	NaN	NaN	NaN	NaN	NaN	NaN	NaN	NaN	NaN	NaN	NaN	NaN	NaN	NaN	NaN	1	0	33	3172.53	4.8668e-79	139.52	15049000	0	0	0
1.1081	0.72211	NaN	0.34374	0.46855	0.61437	0.38919	0.38698	0.52867	0.39202	0.45805	0.53523	NaN	0.57652	0.44938	NaN	0.51771	NaN	0.86693	0.91546	0.75636	0.25564	0.50275	0.36281	NaN	0.58078	0.3417	0.59528	0.38642	0.67961	0.25214	0.60711	0.16512	0.60296	0.43522	1.0456	0.48495	0.68774	0.6307	0.70353	1	0	15	1256.68	5.3579e-35	165.78	12971000000	11033000	25425000	328380000
NaN	NaN	NaN	NaN	NaN	NaN	NaN	NaN	NaN	0.55296	0.54838	NaN	NaN	NaN	NaN	NaN	NaN	NaN	NaN	NaN	NaN	NaN	NaN	NaN	NaN	NaN	0.24515	NaN	0.21134	NaN	NaN	NaN	NaN	NaN	NaN	0.75115	NaN	NaN	NaN	0.7529	2	0	17	1541.83	1.932e-59	221.78	1786900000	0	0	0
1.2536	1.6903	NaN	1.3921	NaN	0.47325	NaN	NaN	0.59482	0.94231	0.7202	0.9198	NaN	NaN	0.21155	0.8716	0.51245	0.94078	0.81245	NaN	1.214	2.6634	NaN	NaN	0.69376	NaN	NaN	0.92021	1.0136	NaN	NaN	0.80302	0.50669	1.0201	0.81831	1.5398	1.0962	0.33424	1.2205	1.0913	1	0	35	2906.45	4.211e-16	96.068	2551500000	12419000	22838000	72874000
NaN	NaN	NaN	NaN	NaN	1.8648	NaN	NaN	NaN	NaN	NaN	NaN	NaN	NaN	1.8731	1.5903	NaN	NaN	NaN	NaN	NaN	NaN	NaN	NaN	NaN	NaN	NaN	NaN	NaN	NaN	NaN	NaN	NaN	NaN	NaN	NaN	NaN	NaN	NaN	NaN	1	0	10	942.488	0.0012518	74.841	60807000	0	0	0
NaN	0.030869	NaN	NaN	NaN	NaN	NaN	NaN	NaN	NaN	1.3935	NaN	NaN	NaN	NaN	1.404	NaN	NaN	NaN	NaN	NaN	NaN	NaN	NaN	0.61684	NaN	NaN	NaN	0.17581	NaN	NaN	NaN	NaN	NaN	NaN	NaN	0.037357	NaN	NaN	NaN	1	0	25	2700.42	1.1721e-35	116.74	2314700000	0	0	153870000
NaN	NaN	NaN	3.1521	NaN	NaN	NaN	NaN	NaN	NaN	NaN	NaN	NaN	NaN	NaN	NaN	NaN	NaN	NaN	NaN	NaN	1.5635	NaN	NaN	1.1316	NaN	0.10906	NaN	NaN	NaN	NaN	NaN	NaN	NaN	NaN	NaN	NaN	NaN	NaN	NaN	1	1	26	2828.52	1.9224e-14	93.166	146000000	0	0	0
NaN	NaN	NaN	NaN	NaN	NaN	NaN	NaN	NaN	NaN	NaN	NaN	NaN	NaN	NaN	NaN	NaN	NaN	0.42308	NaN	NaN	NaN	NaN	NaN	NaN	NaN	NaN	NaN	NaN	NaN	NaN	NaN	NaN	NaN	NaN	NaN	NaN	NaN	NaN	NaN	1	0	12	1197.64	0.0055614	52.247	29298000	0	0	0
NaN	NaN	NaN	NaN	NaN	NaN	NaN	NaN	NaN	NaN	NaN	NaN	NaN	NaN	0.409	NaN	NaN	NaN	NaN	NaN	NaN	NaN	NaN	NaN	NaN	NaN	NaN	NaN	NaN	NaN	NaN	NaN	NaN	NaN	NaN	NaN	NaN	NaN	NaN	NaN	0	1	17	1512.73	9.4152e-06	81.656	407550000	0	0	0
NaN	NaN	NaN	NaN	NaN	NaN	NaN	NaN	NaN	NaN	NaN	NaN	1.3219	NaN	NaN	NaN	NaN	NaN	NaN	NaN	NaN	NaN	NaN	NaN	NaN	NaN	NaN	NaN	NaN	NaN	NaN	NaN	NaN	1.773	NaN	NaN	NaN	NaN	NaN	NaN	1	0	14	1069.56	0.00027448	70.089	177200000	0	0	0
NaN	0.23833	NaN	NaN	0.52453	NaN	0.53266	0.69309	NaN	NaN	NaN	0.41043	NaN	0.43168	NaN	NaN	NaN	NaN	NaN	NaN	NaN	0.32791	NaN	NaN	NaN	0.43999	0.64205	0.33858	NaN	0.47073	NaN	NaN	NaN	0.46056	0.4157	NaN	0.4463	1.3553	0.68913	NaN	1	0	24	2009.99	3.9476e-88	177.09	1448200000	0	0	233190000
18.291	NaN	NaN	1.3842	0.98328	0.66543	NaN	1.7159	NaN	NaN	0.75474	0.76551	1.3658	1.1601	0.77363	1.265	NaN	0.69125	NaN	0.44751	0.37927	NaN	0.60826	1.2548	0.78461	1.2759	1.0786	1.245	NaN	0.80911	NaN	1.2866	0.49441	NaN	0.64785	NaN	0.06112	NaN	0.98119	1.4219	1	0	12	1074.54	1.3942e-17	153.95	8638600000	1014900	10277000	0
2.7839	NaN	1.6779	2.049	1.7657	NaN	2.7986	1.2691	1.3131	NaN	2.5812	NaN	1.706	1.5356	NaN	NaN	NaN	NaN	0.99804	2.0015	NaN	NaN	NaN	NaN	NaN	NaN	2.5079	NaN	NaN	NaN	NaN	NaN	0.55044	NaN	NaN	NaN	NaN	1.2034	1.6443	NaN	1	0	13	1275.59	1.1959e-10	118.76	1205000000	20050000	123790000	0
NaN	NaN	NaN	NaN	NaN	NaN	NaN	NaN	NaN	NaN	NaN	NaN	NaN	NaN	NaN	NaN	NaN	NaN	NaN	NaN	NaN	NaN	NaN	NaN	NaN	NaN	NaN	NaN	NaN	NaN	NaN	NaN	NaN	NaN	NaN	1.5966	NaN	NaN	NaN	NaN	2	0	17	1659.77	1.0177e-05	99.055	15118000	0	0	0
NaN	0.54842	NaN	NaN	NaN	0.85189	0.14509	NaN	0.3823	NaN	NaN	NaN	NaN	NaN	0.40852	NaN	NaN	NaN	0.47812	NaN	NaN	0.45117	NaN	0.84257	NaN	NaN	NaN	0.68196	0.30595	NaN	0.39335	NaN	NaN	NaN	0.64489	0.44413	0.49024	0.63118	NaN	0.80399	1	0	14	1168.56	6.091e-07	91.812	1805800000	0	0	52886000
NaN	NaN	NaN	NaN	NaN	NaN	NaN	NaN	NaN	NaN	NaN	NaN	NaN	NaN	NaN	NaN	NaN	NaN	1.5804	NaN	NaN	NaN	NaN	NaN	NaN	NaN	NaN	NaN	NaN	NaN	NaN	NaN	NaN	NaN	NaN	NaN	NaN	NaN	NaN	NaN	0	2	20	1724.91	2.4871e-05	79.383	35931000	0	0	0
NaN	0.55514	NaN	0.77242	0.79975	1.1444	0.41772	1.1604	0.76932	NaN	1.0827	0.8446	1.1083	0.85032	NaN	0.60577	0.87669	0.90468	NaN	0.92946	0.58984	NaN	NaN	0.84378	NaN	1.1817	NaN	0.88896	NaN	0.84181	0.89345	1.2766	NaN	0.83822	1.0059	0.4188	0.73613	1.1983	NaN	NaN	1	0	21	2202.09	7.1851e-64	173.21	3560800000	0	0	747660000
2.1781	NaN	NaN	NaN	NaN	NaN	1.9207	NaN	NaN	1.6351	1.3774	NaN	NaN	NaN	NaN	1.2529	2.1038	NaN	NaN	NaN	NaN	1.0071	NaN	NaN	0.86485	NaN	0.73703	NaN	1.2457	0.69907	NaN	NaN	NaN	NaN	NaN	1.2809	NaN	NaN	1.4707	1.7751	2	0	22	2358.19	1.3792e-106	217.33	1471600000	31572000	125290000	0
NaN	NaN	NaN	NaN	0.82008	NaN	0.76938	0.88597	0.48751	1.4742	0.60342	0.048719	0.66379	NaN	0.85769	0.37003	0.41824	0.026341	NaN	0.35487	NaN	NaN	NaN	NaN	NaN	NaN	0.60354	0.8836	0.61366	0.66298	NaN	0.84397	NaN	NaN	0.41251	NaN	1.0081	NaN	0.31817	NaN	1	0	17	1743.84	4.8218e-54	159.81	2043500000	0	0	0
NaN	0.52207	NaN	NaN	NaN	NaN	NaN	NaN	NaN	NaN	NaN	NaN	NaN	NaN	NaN	NaN	NaN	NaN	NaN	NaN	NaN	NaN	NaN	NaN	NaN	NaN	0.74566	NaN	0.71316	0.73255	NaN	NaN	NaN	NaN	NaN	0.41253	NaN	0.45579	NaN	NaN	2	0	21	2259.16	2.4183e-89	219.01	541240000	0	0	8519300
NaN	NaN	NaN	NaN	NaN	NaN	NaN	NaN	NaN	NaN	NaN	NaN	NaN	NaN	NaN	0.85448	NaN	NaN	NaN	NaN	NaN	NaN	NaN	NaN	NaN	NaN	NaN	NaN	NaN	NaN	NaN	NaN	NaN	NaN	NaN	NaN	NaN	NaN	NaN	NaN	1	0	24	1753.85	9.0474e-85	196.4	79723000	0	0	0
NaN	1.7533	NaN	1.6602	1.1513	0.75875	NaN	NaN	2.4682	0.51581	NaN	1.2545	1.3324	1.2065	NaN	NaN	1.8771	NaN	NaN	0.54056	NaN	1.0548	NaN	NaN	NaN	0.89182	0.782	NaN	NaN	NaN	NaN	0.70087	NaN	1.9879	NaN	NaN	2.7255	NaN	10.816	NaN	1	0	14	1392.75	1.4564e-14	124.16	1878800000	0	0	74754000
NaN	NaN	NaN	NaN	NaN	NaN	NaN	NaN	NaN	NaN	NaN	NaN	NaN	NaN	NaN	0.22059	NaN	NaN	NaN	NaN	NaN	NaN	NaN	NaN	NaN	NaN	NaN	NaN	NaN	NaN	NaN	NaN	NaN	NaN	NaN	NaN	NaN	NaN	NaN	NaN	1	0	7	616.329	0.10204	78.994	51929000	0	0	0
NaN	NaN	0.77192	NaN	0.97139	1.1621	1.5407	NaN	1.2333	NaN	NaN	NaN	NaN	NaN	1.3029	NaN	2.0393	1.5065	NaN	1.1645	0.91739	1.2505	0.095069	1.1669	1.5357	1.5271	NaN	1.0156	NaN	1.8221	1.3311	1.5949	NaN	1.4073	1.035	NaN	1.2706	0.72668	1.1213	NaN	1	0	28	2590.34	5.0103e-42	113.13	2567700000	0	0	0
NaN	NaN	NaN	NaN	NaN	NaN	NaN	NaN	NaN	NaN	NaN	NaN	NaN	NaN	NaN	NaN	NaN	NaN	NaN	NaN	NaN	NaN	NaN	NaN	NaN	NaN	NaN	NaN	2.4436	NaN	NaN	NaN	NaN	NaN	NaN	NaN	NaN	NaN	NaN	NaN	2	0	37	3582.8	0.037493	49.073	7910000	0	0	0
NaN	NaN	0.82497	NaN	NaN	NaN	NaN	NaN	NaN	NaN	NaN	NaN	NaN	NaN	NaN	NaN	NaN	NaN	NaN	NaN	NaN	NaN	NaN	0.64303	NaN	NaN	NaN	NaN	NaN	NaN	NaN	NaN	NaN	NaN	NaN	NaN	NaN	NaN	NaN	NaN	1	0	15	1354.68	7.1234e-10	101.53	198430000	0	0	0
NaN	0.96824	NaN	NaN	NaN	NaN	NaN	NaN	1.6995	2.8929	0.85747	NaN	NaN	NaN	1.8891	2.2467	1.4895	NaN	NaN	1.2888	NaN	NaN	1.5305	NaN	NaN	NaN	NaN	NaN	2.6861	NaN	NaN	NaN	NaN	NaN	NaN	3.265	1.2395	1.9824	1.171	1.4806	1	0	17	1644.75	2.9508e-37	125.5	1168700000	0	0	27752000
NaN	NaN	NaN	2.7564	NaN	NaN	NaN	NaN	NaN	NaN	2.511	NaN	NaN	NaN	3.0848	1.6887	NaN	NaN	NaN	NaN	NaN	NaN	NaN	NaN	1.5893	NaN	NaN	NaN	3.1083	NaN	NaN	NaN	NaN	NaN	NaN	1.5233	NaN	NaN	1.1429	1.2158	0	1	22	2332.1	2.5654e-34	132.14	350090000	0	0	0
NaN	NaN	NaN	NaN	NaN	NaN	NaN	NaN	NaN	NaN	NaN	NaN	NaN	NaN	NaN	NaN	NaN	NaN	NaN	NaN	NaN	NaN	NaN	NaN	NaN	NaN	NaN	NaN	NaN	NaN	NaN	NaN	NaN	NaN	NaN	NaN	NaN	NaN	NaN	2.5348	2	0	18	1698.88	0.0072695	69.979	64158000	0	0	0
NaN	NaN	NaN	NaN	NaN	NaN	NaN	NaN	NaN	NaN	NaN	NaN	NaN	NaN	NaN	NaN	NaN	NaN	NaN	NaN	NaN	NaN	NaN	NaN	NaN	NaN	NaN	NaN	NaN	NaN	NaN	NaN	1.4239	NaN	NaN	NaN	NaN	NaN	NaN	NaN	0	1	24	2546.15	3.1607e-26	108.96	24028000	0	0	0
1.9119	NaN	NaN	NaN	NaN	0.30315	NaN	NaN	0.72389	NaN	NaN	NaN	NaN	2.7911	5.5642	2.7126	NaN	1.1633	5.4371	NaN	NaN	2.1271	NaN	1.1012	1.5129	NaN	NaN	NaN	NaN	NaN	NaN	NaN	NaN	NaN	1.0616	NaN	0.25272	NaN	NaN	1.3791	1	1	25	2702.25	1.7432e-34	124.19	3307600000	1496700	5621500	0
0.72033	NaN	0.7821	0.78736	NaN	0.72029	0.95992	1.3424	0.7408	0.76031	0.48813	NaN	NaN	NaN	0.47574	0.81917	NaN	NaN	0.67892	NaN	NaN	NaN	0.19135	NaN	0.76563	NaN	NaN	NaN	0.27923	NaN	NaN	NaN	NaN	NaN	0.62935	NaN	0.55084	NaN	0.49311	NaN	1	0	11	1028.56	2.6555e-13	157.68	1645500000	43359000	73598000	0
1.5215	0.84744	1.1941	1.3458	1.8152	1.364	0.96137	0.92032	0.8921	1.3085	0.58826	0.88344	1.0946	0.97367	0.76869	0.91741	0.76833	1.036	1.8034	0.87499	1.2811	0.69255	1.4708	1.009	1.0555	0.88304	0.8722	0.75682	0.95298	0.94804	1.1507	0.71248	1.6268	0.83616	1.2344	0.56631	1.1399	1.2598	0.71266	1.5645	0	1	11	1114.62	1.9064e-11	161.17	13639000000	55869000	424840000	273730000
NaN	NaN	NaN	1.6331	NaN	NaN	NaN	NaN	NaN	2.3254	0.16485	NaN	NaN	NaN	1.6249	1.8643	NaN	NaN	NaN	NaN	NaN	2.4115	NaN	NaN	0.8243	NaN	1.1999	NaN	1.59	1.9386	0.52196	NaN	0.39067	NaN	NaN	1.0313	NaN	NaN	NaN	2.4277	0	2	17	1699.97	7.4223e-60	207.53	745880000	0	0	0
6.5756	NaN	NaN	NaN	NaN	NaN	NaN	NaN	NaN	NaN	NaN	NaN	NaN	NaN	NaN	5.2419	NaN	NaN	NaN	NaN	NaN	NaN	NaN	NaN	NaN	NaN	NaN	NaN	1.3571	NaN	NaN	NaN	NaN	NaN	NaN	1.7408	NaN	NaN	NaN	NaN	0	3	20	1999.13	7.9254e-24	155.49	36708000	1085300	10941000	0
NaN	NaN	NaN	NaN	NaN	NaN	NaN	NaN	NaN	NaN	NaN	0.54627	NaN	0.96063	1.4459	NaN	1.1396	NaN	NaN	NaN	NaN	NaN	0.23873	NaN	NaN	NaN	NaN	0.67621	NaN	NaN	1.1345	NaN	NaN	NaN	NaN	NaN	NaN	NaN	NaN	NaN	0	1	27	2395.21	2.2928e-20	96.052	389370000	0	0	0
NaN	NaN	NaN	NaN	NaN	NaN	NaN	NaN	NaN	NaN	1.6831	NaN	NaN	NaN	NaN	0.20909	NaN	NaN	NaN	NaN	NaN	0.90395	NaN	NaN	2.0928	NaN	2.0781	NaN	1.7111	2.8229	NaN	NaN	NaN	NaN	NaN	0.77692	NaN	NaN	0.52248	2.6027	1	1	30	2781.4	1.9312e-85	178.85	296470000	0	0	0
NaN	NaN	NaN	NaN	NaN	NaN	NaN	NaN	NaN	NaN	NaN	NaN	NaN	NaN	NaN	NaN	NaN	NaN	NaN	NaN	NaN	NaN	NaN	NaN	NaN	NaN	NaN	NaN	NaN	NaN	NaN	NaN	NaN	NaN	NaN	NaN	NaN	NaN	NaN	NaN	1	0	15	1560.65	2.6674e-09	107.35	13188000	0	0	0
NaN	1.0016	NaN	0.68152	1.6652	0.44028	1.5717	1.0267	1.273	1.4114	NaN	0.37147	1.8889	NaN	1.6755	NaN	NaN	1.476	NaN	0.63309	0.68169	1.5071	NaN	NaN	0.89606	1.4473	1.3143	0.91613	NaN	NaN	1.6476	2.0743	NaN	0.54821	0.8657	1.5832	0.85742	1.9908	NaN	NaN	1	0	31	2513.3	1.9626e-49	143.32	1942800000	0	0	76386000
NaN	0.55357	2.9941	0.54999	1.7374	2.1349	0.92005	0.074154	0.5653	3.0192	0.64656	2.5015	0.17598	0.52324	1.6525	0.44787	0.66271	2.7921	6.0117	0.16104	0.18165	1.3342	7.2933	2.7268	0.73551	9.8063	0.6899	1.97	0.22046	1.683	6.4065	0.26505	5.085	3.4639	3.2077	0.61558	1.1413	0.16759	0.46427	0.89803	1	1	20	1999.1	8.2788e-35	150.94	27322000000	0	0	862630000
NaN	NaN	NaN	NaN	NaN	NaN	NaN	NaN	NaN	NaN	NaN	NaN	NaN	NaN	NaN	NaN	NaN	NaN	NaN	NaN	NaN	1.3402	NaN	NaN	0.85034	NaN	0.98514	NaN	0.40715	NaN	NaN	NaN	NaN	NaN	NaN	0.56739	NaN	NaN	NaN	0.84463	2	1	37	3930.11	1.8371e-104	189.68	1722100000	0	0	0
NaN	0.9876	0.98862	NaN	NaN	0.46338	NaN	NaN	0.7392	1.2493	NaN	0.65121	1.0738	0.60528	1.3404	NaN	0.38385	1.0296	NaN	NaN	0.53325	0.41735	NaN	0.70672	1.2151	NaN	NaN	0.26897	0.86369	NaN	NaN	NaN	2.4669	NaN	0.97783	1.1587	0.50528	0.71766	0.33895	1.3489	0	1	32	3121.49	1.7062e-49	125.62	909900000	0	0	29204000
NaN	NaN	NaN	NaN	NaN	NaN	NaN	NaN	NaN	NaN	NaN	NaN	NaN	NaN	NaN	0.50286	NaN	NaN	0.10915	NaN	NaN	NaN	NaN	NaN	NaN	NaN	0.47535	NaN	NaN	0.2051	NaN	NaN	NaN	NaN	NaN	0.63286	NaN	NaN	0.49097	NaN	1	0	17	1314.65	9.6665e-08	102.5	832310000	0	0	0
NaN	NaN	NaN	NaN	NaN	NaN	NaN	NaN	NaN	NaN	NaN	NaN	NaN	NaN	NaN	NaN	NaN	NaN	NaN	NaN	NaN	NaN	NaN	0.36875	0.061946	NaN	NaN	NaN	NaN	NaN	NaN	NaN	NaN	NaN	NaN	NaN	NaN	NaN	NaN	NaN	1	0	31	3186.47	3.7126e-49	114.24	341090000	0	0	0
NaN	NaN	NaN	NaN	NaN	NaN	NaN	NaN	NaN	NaN	NaN	NaN	NaN	NaN	NaN	NaN	NaN	NaN	NaN	NaN	NaN	NaN	NaN	NaN	0.66681	NaN	NaN	NaN	0.18047	NaN	NaN	NaN	NaN	NaN	NaN	NaN	NaN	NaN	NaN	NaN	1	1	33	3427.65	1.8794e-25	108.39	179350000	0	0	0
NaN	NaN	3.0387	NaN	NaN	1.5004	NaN	NaN	NaN	NaN	NaN	NaN	NaN	NaN	NaN	NaN	NaN	NaN	NaN	NaN	0.38684	NaN	NaN	1.9421	NaN	NaN	NaN	2.2606	NaN	NaN	NaN	NaN	3.4225	NaN	NaN	NaN	2.512	2.4534	NaN	NaN	0	2	32	3272.67	1.6598e-38	141.98	1296300000	0	0	0
NaN	NaN	NaN	NaN	NaN	NaN	NaN	NaN	NaN	NaN	NaN	NaN	NaN	NaN	NaN	NaN	NaN	1.4458	NaN	NaN	0.94375	1.1523	NaN	NaN	NaN	NaN	NaN	NaN	NaN	NaN	NaN	NaN	NaN	NaN	0.79518	1.7365	NaN	NaN	NaN	NaN	0	1	36	3442.82	5.9878e-16	72.726	544640000	0	0	0
NaN	NaN	NaN	NaN	NaN	NaN	NaN	NaN	NaN	NaN	NaN	NaN	NaN	NaN	NaN	NaN	NaN	NaN	NaN	NaN	NaN	NaN	NaN	NaN	NaN	NaN	NaN	NaN	NaN	NaN	NaN	NaN	NaN	NaN	NaN	NaN	NaN	NaN	NaN	NaN	1	0	25	2204.02	7.0759e-69	152.48	247870000	0	0	0
3.5191	NaN	NaN	NaN	NaN	NaN	1.4645	NaN	2.3692	2.1248	1.6885	NaN	NaN	NaN	2.4676	1.8625	NaN	NaN	0.93809	NaN	NaN	NaN	NaN	NaN	3.2325	NaN	2.8341	NaN	2.0349	0.95667	NaN	NaN	NaN	NaN	NaN	2.3448	2.0202	NaN	1.7879	1.8827	2	0	29	2641.3	7.1866e-104	184.47	1228600000	36500000	349220000	0
0.76532	0.69559	0.46171	NaN	0.5871	0.65599	0.4775	0.53272	0.54783	0.63741	0.66923	0.63793	1.0087	NaN	0.71418	NaN	NaN	0.75713	0.90417	1.0129	0.84803	0.20222	0.29484	1.239	0.48536	0.51792	0.84038	0.38781	6.1995	NaN	0.73213	0.54569	NaN	0.37095	NaN	0.34594	NaN	0.85285	1.1307	4.4522	0	1	20	2047.06	9.1256e-90	181.34	3160400000	19351000	19662000	64752000
NaN	NaN	NaN	1.2931	NaN	NaN	NaN	NaN	NaN	0.77457	NaN	NaN	NaN	NaN	NaN	NaN	NaN	NaN	NaN	NaN	NaN	0.5879	NaN	NaN	0.76118	NaN	0.48267	NaN	NaN	0.63588	NaN	NaN	NaN	NaN	NaN	0.58651	NaN	NaN	NaN	0.89356	1	1	23	2529.29	1.812e-106	205.68	620160000	0	0	0
0.65167	0.85521	1.3321	1.0618	1.1376	1.1103	0.71819	0.87688	0.51117	1.2161	1.5961	0.89416	0.86181	0.79372	1.0965	0.73385	0.75074	0.80702	0.80072	0.72207	1.0356	0.48527	0.24589	1.1545	1.145	0.4634	0.93008	0.77646	0.9838	0.94472	0.86419	1.0812	0.43516	0.55831	0.49609	1.4097	0.67403	0.58887	0.49438	2.6527	0	1	25	2319.11	6.2122e-174	272.27	9908900000	110160000	609470000	217900000
7.547	NaN	NaN	NaN	NaN	NaN	0.93087	NaN	1.2735	NaN	NaN	NaN	NaN	NaN	NaN	1.0768	NaN	NaN	NaN	NaN	NaN	NaN	NaN	NaN	NaN	NaN	NaN	NaN	NaN	NaN	NaN	NaN	NaN	NaN	NaN	NaN	NaN	NaN	NaN	NaN	1	1	28	2661.27	1.5785e-16	103.85	54664000	4031400	51314000	0
NaN	NaN	NaN	NaN	NaN	NaN	NaN	NaN	NaN	NaN	NaN	NaN	NaN	NaN	NaN	NaN	NaN	NaN	NaN	NaN	NaN	NaN	NaN	NaN	NaN	NaN	NaN	NaN	NaN	NaN	NaN	NaN	NaN	NaN	NaN	NaN	NaN	NaN	NaN	NaN	0	1	13	1183.62	0.0016473	56.569	231620000	0	0	0
NaN	NaN	0.11718	NaN	NaN	NaN	NaN	0.090445	NaN	NaN	NaN	0.84623	NaN	NaN	0.19408	NaN	NaN	NaN	NaN	NaN	NaN	NaN	NaN	NaN	NaN	0.14951	0.52537	NaN	NaN	NaN	NaN	NaN	NaN	NaN	NaN	NaN	NaN	NaN	NaN	NaN	1	0	12	1225.65	3.3259e-06	121.68	776380000	0	0	0
NaN	NaN	NaN	NaN	NaN	NaN	NaN	NaN	NaN	NaN	0.93249	NaN	NaN	NaN	0.63698	0.49344	NaN	NaN	NaN	NaN	1.4712	NaN	NaN	NaN	NaN	NaN	NaN	NaN	NaN	NaN	NaN	NaN	NaN	NaN	NaN	NaN	NaN	NaN	NaN	NaN	1	0	11	974.497	1.8301e-11	148.56	173170000	0	0	0
NaN	NaN	0.60227	NaN	NaN	0.14255	0.64166	0.13124	0.52552	0.4685	NaN	0.68968	0.5266	0.49614	0.6376	NaN	0.42417	0.21292	1.0016	NaN	0.92109	0.68872	1.1406	0.75999	0.71154	0.54427	1.0062	0.50399	0.52187	0.53034	0.50682	0.41237	0.87441	0.86712	0.91713	NaN	NaN	NaN	0.28179	0.95419	1	0	7	628.366	0.014826	87.582	4474300000	0	0	0
1.8386	1.1031	0.73778	1.5807	1.5507	1.0175	NaN	0.53077	1.4028	1.3829	1.4005	1.2001	1.0806	1.0287	1.0749	1.6553	0.88797	NaN	NaN	1.5172	1.4119	1.3148	1.8062	0.68887	0.99107	1.5684	1.0664	1.2283	NaN	1.8155	1.6552	1.1219	NaN	1.211	1.693	1.3779	1.2754	0.59785	1.2318	1.2346	1	0	24	1863.89	1.8474e-172	247.55	4886200000	28185000	224610000	206220000
0.70707	NaN	0.49583	NaN	NaN	NaN	NaN	NaN	NaN	0.606	1.1874	NaN	NaN	0.68248	0.58121	NaN	NaN	NaN	0.20759	NaN	NaN	0.89735	NaN	NaN	NaN	0.78443	NaN	0.80896	NaN	NaN	NaN	NaN	NaN	0.32841	NaN	NaN	NaN	0.68987	NaN	0.32556	1	0	9	799.43	5.3159e-05	116.73	1990000000	69184000	138170000	0
2.4373	0.64249	0.89195	1.3825	0.80692	0.81606	0.64634	0.55593	0.55298	NaN	0.53925	0.52938	1.4587	0.53016	1.2584	0.71941	0.82877	NaN	1.3127	0.71955	0.68644	NaN	1.1072	0.86028	1.1251	0.94316	1.2945	0.65726	0.80785	0.78521	0.7071	NaN	0.26545	0.5359	0.77161	0.82385	0.61897	0.48221	0.69809	NaN	1	0	17	1827.9	4.9412e-61	217.48	7163500000	7507000	21658000	195430000
2.2835	NaN	NaN	0.77916	1.4504	NaN	NaN	NaN	NaN	1.7742	0.51634	NaN	0.51615	0.36746	1.896	0.78473	NaN	NaN	2.4975	NaN	NaN	0.97383	NaN	0.9237	1.2244	NaN	1.1348	NaN	0.6553	0.85802	NaN	NaN	NaN	NaN	NaN	0.68168	1.5182	NaN	0.60664	1.1546	2	0	19	2113.04	1.075e-88	266.7	3276500000	98703000	280540000	9171900
NaN	0.65763	NaN	NaN	NaN	NaN	NaN	NaN	NaN	NaN	NaN	NaN	NaN	NaN	NaN	NaN	NaN	NaN	NaN	NaN	NaN	NaN	NaN	NaN	NaN	NaN	NaN	NaN	NaN	NaN	NaN	NaN	NaN	NaN	NaN	NaN	NaN	NaN	NaN	NaN	0	1	9	774.424	0.032845	57.859	34278000	0	0	34278000
NaN	NaN	NaN	NaN	NaN	NaN	NaN	NaN	NaN	NaN	NaN	NaN	NaN	NaN	NaN	NaN	NaN	NaN	NaN	NaN	NaN	NaN	NaN	NaN	NaN	NaN	NaN	NaN	NaN	NaN	NaN	NaN	NaN	NaN	NaN	0.96125	NaN	NaN	NaN	NaN	1	1	10	930.525	0.02313	58.592	89562000	0	0	0
NaN	0.56874	NaN	NaN	NaN	NaN	NaN	NaN	NaN	NaN	1.5278	NaN	NaN	NaN	NaN	NaN	NaN	NaN	NaN	NaN	0.47495	NaN	NaN	NaN	NaN	NaN	NaN	NaN	NaN	NaN	NaN	NaN	NaN	NaN	NaN	NaN	NaN	NaN	NaN	NaN	1	0	11	940.545	1.1265e-06	99.855	372230000	0	0	61474000
0.67372	0.92588	1.1335	0.74358	0.82223	0.32109	0.67877	0.82132	0.63371	0.77637	1.1778	0.94162	1.7323	0.94848	0.67814	0.4647	0.86453	1.1761	0.26139	NaN	1.3651	1.0746	2.5472	1.0285	0.85883	0.28012	1.0948	0.76997	0.81134	0.79452	NaN	0.91425	NaN	0.68865	1.7899	0.79558	NaN	0.63769	0.91769	1.4336	1	0	10	1060.57	2.9312e-09	155.42	16336000000	289380000	360850000	257310000
1.4777	0.73167	1.1032	1.366	1.1691	0.89605	2.6722	0.87906	1.4976	1.3409	1.0245	0.71979	1.313	0.74773	3.3726	NaN	0.92046	1.2554	NaN	1.8341	0.83416	1.9075	NaN	1.0468	0.94857	2.2145	1.2279	1.3149	1.1814	1.0568	1.4335	1.4893	NaN	0.78439	0.99372	1.4502	0.96215	0.93213	1.7778	1.8754	0	1	13	1323.76	3.2771e-07	90.793	3925800000	7645600	31439000	129880000
NaN	NaN	NaN	NaN	NaN	NaN	NaN	NaN	NaN	NaN	NaN	NaN	NaN	NaN	NaN	NaN	NaN	NaN	NaN	NaN	NaN	NaN	NaN	NaN	0.074961	NaN	NaN	NaN	NaN	NaN	NaN	NaN	NaN	NaN	NaN	0.027711	NaN	NaN	NaN	1.3363	0	2	17	1881.01	3.0326e-07	106.82	502020000	0	0	0
1.6546	NaN	0.9627	NaN	NaN	NaN	1.2927	NaN	0.78321	1.3331	NaN	NaN	0.26008	NaN	1.2486	1.1008	1.2145	NaN	NaN	1.1486	NaN	NaN	1.2706	NaN	NaN	0.94395	1.4003	NaN	0.53564	1.1143	NaN	NaN	NaN	0.74183	NaN	1.2053	NaN	NaN	0.86685	NaN	1	0	24	2317.19	1.4502e-26	115.54	684290000	14080000	44935000	0
4.9181	NaN	NaN	NaN	NaN	NaN	NaN	NaN	NaN	NaN	0.76902	NaN	NaN	NaN	NaN	0.80922	NaN	NaN	NaN	NaN	NaN	NaN	NaN	NaN	2.0038	NaN	NaN	NaN	NaN	NaN	NaN	NaN	NaN	NaN	NaN	NaN	NaN	NaN	NaN	NaN	1	0	20	2116.07	4.7213e-59	151.87	356310000	1052500	9430000	0
NaN	1.4765	NaN	0.56933	1.7942	1.5185	1.0152	1.0269	NaN	1.072	0.36795	1.0148	1.2195	1.2216	NaN	NaN	1.151	NaN	NaN	1.0128	1.2458	NaN	NaN	1.1878	NaN	1.1963	1.0448	0.44165	NaN	NaN	0.80535	1.2677	1.0306	NaN	1.006	1.7282	1.0184	1.7199	NaN	NaN	1	0	15	1601.76	7.6315e-58	183.06	4266000000	0	0	46540000
NaN	NaN	NaN	NaN	NaN	NaN	NaN	NaN	0.0695	NaN	NaN	NaN	0.053355	NaN	NaN	NaN	NaN	NaN	NaN	NaN	NaN	NaN	NaN	NaN	NaN	NaN	NaN	NaN	NaN	NaN	NaN	NaN	NaN	NaN	NaN	NaN	NaN	NaN	NaN	NaN	0	1	14	1520.68	0.00049756	58.079	110250000	0	0	0
NaN	NaN	NaN	NaN	NaN	NaN	NaN	NaN	NaN	NaN	NaN	NaN	NaN	NaN	0.16732	NaN	NaN	NaN	NaN	NaN	NaN	NaN	NaN	NaN	NaN	NaN	NaN	NaN	NaN	NaN	NaN	NaN	NaN	NaN	NaN	NaN	NaN	NaN	NaN	NaN	1	1	30	3283.56	0.028584	38.588	75380000	0	0	0
NaN	NaN	NaN	NaN	NaN	NaN	NaN	NaN	1.0542	NaN	NaN	NaN	NaN	1.8143	NaN	NaN	NaN	NaN	1.934	NaN	NaN	NaN	1.2718	0.99496	NaN	NaN	NaN	NaN	NaN	NaN	NaN	NaN	NaN	NaN	NaN	NaN	NaN	0.72748	NaN	NaN	1	0	18	1945.93	0.00052164	47.113	490240000	0	0	0
NaN	NaN	NaN	1.4329	NaN	1.1348	NaN	NaN	NaN	NaN	NaN	NaN	NaN	NaN	NaN	NaN	NaN	0.16517	NaN	NaN	1.3755	0.98954	NaN	NaN	NaN	NaN	NaN	NaN	0.97822	NaN	NaN	NaN	NaN	NaN	NaN	NaN	1.28	2.0789	NaN	NaN	1	0	15	1562.75	3.9297e-26	113.76	1574100000	0	0	0
2.2411	NaN	2.889	3.4546	1.6349	NaN	NaN	NaN	5.204	NaN	NaN	NaN	NaN	NaN	NaN	14.143	2.8704	NaN	10.624	1.828	NaN	NaN	NaN	3.0307	NaN	NaN	NaN	NaN	NaN	NaN	NaN	NaN	NaN	2.9981	NaN	NaN	1.2468	5.1551	NaN	NaN	0	2	31	3285.39	2.2689e-116	195.01	266190000	6668600	104040000	0
NaN	NaN	NaN	NaN	NaN	NaN	NaN	NaN	NaN	NaN	NaN	NaN	NaN	NaN	NaN	NaN	NaN	NaN	NaN	NaN	NaN	NaN	NaN	NaN	NaN	NaN	NaN	NaN	NaN	NaN	NaN	NaN	NaN	NaN	NaN	1.3077	NaN	NaN	NaN	NaN	2	0	14	1417.64	6.7163e-06	101.3	32145000	0	0	0
0.63583	1.2537	2.0816	0.93478	1.585	2.5458	1.1133	0.75369	1.5156	1.6104	1.5159	1.3217	1.563	1.4658	2.058	0.97801	1.8578	1.645	0.93732	1.3822	0.92553	2.161	1.1769	1.1613	0.72895	2.4785	1.3296	1.0622	1.7835	0.79644	NaN	1.6571	0.10601	0.85473	1.6302	NaN	1.7639	1.5374	NaN	NaN	0	1	15	1663.77	6.0976e-103	225.36	2519900000	96832000	265810000	14924000
NaN	NaN	NaN	NaN	NaN	NaN	NaN	NaN	NaN	NaN	NaN	NaN	NaN	NaN	NaN	0.12298	NaN	NaN	NaN	NaN	NaN	NaN	NaN	NaN	NaN	NaN	NaN	NaN	NaN	NaN	NaN	NaN	NaN	NaN	NaN	NaN	NaN	NaN	1.0873	NaN	0	2	18	2018.99	4.6156e-07	90.422	403950000	0	0	0
NaN	NaN	NaN	NaN	NaN	NaN	NaN	NaN	NaN	0.4603	NaN	NaN	NaN	NaN	NaN	1.6582	NaN	NaN	NaN	NaN	NaN	NaN	NaN	NaN	NaN	NaN	2.6871	NaN	2.5368	NaN	NaN	NaN	NaN	NaN	NaN	NaN	NaN	NaN	2.5979	0.29386	1	2	21	2393.2	1.9144e-33	152.01	496820000	0	0	0
NaN	NaN	NaN	NaN	NaN	NaN	NaN	NaN	NaN	NaN	NaN	NaN	NaN	NaN	NaN	NaN	NaN	NaN	NaN	NaN	NaN	NaN	NaN	NaN	NaN	NaN	NaN	NaN	NaN	NaN	NaN	NaN	NaN	NaN	NaN	NaN	NaN	NaN	NaN	NaN	1	0	11	1130.61	0.00042518	66.267	202610000	0	0	0
0.94705	NaN	NaN	NaN	NaN	NaN	NaN	NaN	NaN	NaN	6.9344	NaN	NaN	NaN	2.8609	2.7682	NaN	NaN	NaN	NaN	NaN	NaN	0.75531	NaN	3.9908	NaN	NaN	NaN	NaN	NaN	NaN	NaN	NaN	NaN	NaN	NaN	NaN	NaN	2.1335	2.1744	0	2	19	2124.92	1.2829e-25	140.8	741660000	594420000	389210000	0
4.8352	NaN	NaN	4.8587	NaN	NaN	NaN	NaN	NaN	NaN	0.43337	NaN	NaN	NaN	3.4325	NaN	NaN	NaN	NaN	NaN	NaN	3.9912	NaN	NaN	1.331	NaN	0.82102	NaN	12.476	NaN	NaN	NaN	NaN	NaN	NaN	3.8549	NaN	NaN	7.3291	8.598	1	2	25	2845.21	7.3062e-188	258.9	354830000	2369300	27203000	0
NaN	NaN	NaN	NaN	NaN	NaN	NaN	NaN	NaN	NaN	NaN	NaN	NaN	NaN	NaN	NaN	NaN	NaN	NaN	NaN	NaN	NaN	NaN	NaN	NaN	NaN	NaN	NaN	NaN	NaN	NaN	NaN	NaN	NaN	NaN	NaN	NaN	NaN	NaN	NaN	0	1	21	2306.11	7.3008e-09	86.761	242660000	0	0	0
NaN	NaN	NaN	NaN	NaN	NaN	NaN	NaN	2.5211	NaN	1.5521	NaN	0.71072	1.2682	NaN	NaN	NaN	NaN	NaN	NaN	NaN	NaN	NaN	1.7826	NaN	NaN	NaN	NaN	NaN	NaN	NaN	NaN	NaN	1.3096	5.4699	NaN	2.9904	NaN	1.3954	NaN	1	0	10	1014.55	1.3094e-05	92.538	473460000	0	0	0
NaN	NaN	NaN	NaN	0.93445	NaN	NaN	NaN	1.0124	NaN	NaN	NaN	NaN	NaN	0.90587	NaN	NaN	NaN	NaN	NaN	NaN	0.62763	NaN	NaN	0.54776	NaN	NaN	0.67696	NaN	NaN	NaN	NaN	NaN	NaN	NaN	NaN	NaN	NaN	NaN	NaN	0	1	19	1928.03	1.4411e-08	90.453	151620000	0	0	0
NaN	NaN	NaN	NaN	NaN	NaN	NaN	1.1603	NaN	NaN	NaN	NaN	NaN	NaN	NaN	NaN	NaN	1.1929	NaN	NaN	NaN	NaN	NaN	NaN	NaN	NaN	NaN	NaN	NaN	NaN	NaN	NaN	NaN	NaN	NaN	NaN	NaN	NaN	NaN	NaN	0	1	12	1202.67	0.00016302	72.531	620330000	0	0	0
NaN	2.084	3.7858	2.5974	3.4736	3.1922	2.1315	1.9166	2.9227	2.3383	1.4553	2.7642	2.2662	4.0174	1.5369	0.05238	2.2028	1.8181	0.75104	1.9986	2.1789	4.5264	1.2773	0.9244	0.25793	1.9467	1.5043	2.1366	1.3852	1.4705	0.56611	2.3315	1.8257	2.6355	2.5456	1.7259	1.12	2.3044	2.252	2.7142	0	1	14	1489.7	2.1949e-35	172.85	28744000000	0	0	221300000
NaN	NaN	NaN	NaN	NaN	NaN	NaN	NaN	NaN	NaN	NaN	NaN	NaN	NaN	NaN	NaN	NaN	NaN	NaN	NaN	NaN	NaN	NaN	NaN	NaN	NaN	NaN	NaN	NaN	NaN	NaN	NaN	NaN	NaN	NaN	1.7339	NaN	NaN	NaN	1.8183	0	2	21	2231.13	0.00014142	74.776	29713000	0	0	0
NaN	NaN	NaN	0.83044	1.0185	1.5557	NaN	0.57362	1.3686	1.9982	2.2687	1.3423	NaN	NaN	2.4054	1.9245	NaN	2.0238	NaN	NaN	NaN	NaN	NaN	NaN	1.0746	1.8095	1.7391	1.5318	2.3071	2.4057	1.6492	NaN	NaN	1.5505	NaN	1.0394	NaN	NaN	NaN	NaN	1	0	37	3550.82	1.2047e-140	190.23	750850000	0	0	0
0.17707	0.44516	0.53339	0.38355	0.33071	0.27597	0.24058	0.37724	0.74399	0.19324	NaN	0.18175	NaN	0.24536	NaN	0.30884	NaN	0.22193	NaN	NaN	0.25293	NaN	1.976	0.13345	NaN	0.28096	2.3388	NaN	NaN	1.1767	NaN	NaN	NaN	0.28314	0.25891	1.084	0.34379	0.47002	NaN	1.3831	0	1	15	1662.81	1.6252e-19	117.2	2270900000	17643000	9775500	52649000
0.33019	NaN	NaN	NaN	NaN	NaN	NaN	NaN	NaN	0.59136	0.64634	NaN	NaN	NaN	0.48627	0.39969	NaN	NaN	1.5849	NaN	NaN	NaN	2.241	NaN	0.58494	NaN	0.68447	NaN	0.48636	0.39886	NaN	NaN	NaN	NaN	NaN	1.1409	NaN	NaN	0.35217	0.4149	0	2	17	1919.95	1.3153e-20	118.31	595420000	23079000	30608000	0
NaN	0.47383	0.95693	NaN	0.83455	0.99325	NaN	0.51249	NaN	NaN	NaN	NaN	NaN	1.0564	NaN	NaN	0.99447	NaN	NaN	NaN	0.72621	NaN	NaN	NaN	NaN	NaN	0.73786	0.75825	NaN	NaN	NaN	0.88271	NaN	0.48803	NaN	0.78203	NaN	NaN	NaN	0.99957	0	1	9	1004.53	9.4704e-05	106.42	5666200000	0	0	330320000
NaN	NaN	NaN	NaN	NaN	NaN	NaN	NaN	NaN	2.4176	NaN	NaN	NaN	NaN	NaN	NaN	NaN	NaN	0.49048	NaN	NaN	NaN	NaN	NaN	NaN	NaN	2.3308	NaN	NaN	NaN	NaN	NaN	NaN	NaN	NaN	1.4523	NaN	NaN	NaN	1.216	0	3	19	2250.11	5.674e-22	138.66	247400000	0	0	0
NaN	NaN	NaN	NaN	NaN	NaN	NaN	NaN	NaN	NaN	NaN	NaN	NaN	NaN	NaN	NaN	NaN	NaN	NaN	NaN	NaN	NaN	NaN	NaN	NaN	NaN	NaN	NaN	NaN	NaN	NaN	NaN	NaN	NaN	NaN	NaN	NaN	NaN	NaN	NaN	0	0	14	1465.67	0.0053058	51.726	0	0	0	0
NaN	NaN	NaN	NaN	NaN	NaN	NaN	NaN	NaN	NaN	NaN	NaN	NaN	NaN	NaN	NaN	NaN	NaN	NaN	NaN	NaN	NaN	NaN	NaN	0.099366	NaN	NaN	NaN	NaN	NaN	NaN	NaN	NaN	NaN	NaN	NaN	NaN	NaN	NaN	NaN	0	1	44	4533.2	9.7936e-51	95.926	225550000	0	0	0
1.7533	NaN	NaN	NaN	NaN	NaN	NaN	NaN	NaN	NaN	NaN	NaN	NaN	NaN	NaN	NaN	NaN	NaN	4.2133	NaN	NaN	4.7532	NaN	NaN	NaN	NaN	NaN	NaN	NaN	NaN	NaN	NaN	NaN	NaN	NaN	NaN	NaN	NaN	NaN	NaN	1	0	14	1307.69	3.7785e-15	132.97	568440000	55691000	201520000	0
NaN	NaN	NaN	NaN	NaN	NaN	NaN	NaN	0.20423	NaN	NaN	NaN	NaN	NaN	0.57018	0.24078	NaN	NaN	NaN	NaN	NaN	NaN	6.9172	NaN	NaN	NaN	0.57678	NaN	0.76364	NaN	NaN	NaN	NaN	NaN	NaN	NaN	NaN	NaN	NaN	NaN	1	0	12	945.463	4.1702e-13	132.56	133040000	0	0	0
NaN	NaN	NaN	NaN	NaN	0.87328	NaN	NaN	NaN	2.9887	NaN	NaN	NaN	NaN	3.0454	NaN	NaN	NaN	NaN	NaN	NaN	1.8625	NaN	NaN	1.2987	NaN	1.2613	NaN	1.1934	NaN	NaN	NaN	NaN	NaN	NaN	1.2124	NaN	NaN	2.1899	1.5106	2	0	20	2026.04	5.1218e-35	154.34	577710000	0	0	0
NaN	NaN	NaN	NaN	NaN	NaN	NaN	NaN	NaN	NaN	NaN	NaN	NaN	0.34464	NaN	NaN	NaN	NaN	NaN	NaN	NaN	NaN	NaN	NaN	NaN	NaN	NaN	NaN	NaN	NaN	NaN	NaN	NaN	NaN	NaN	NaN	NaN	0.27769	NaN	NaN	0	1	19	1873.86	0.022147	25.876	144580000	0	0	0
1.0221	0.91598	0.93359	0.50213	1.1153	0.68972	0.37739	NaN	1.4806	NaN	0.9145	1.5106	0.91258	0.9194	4.6818	3.9643	2.7312	0.77364	1.3831	0.62132	0.67217	1.8607	0.80844	1.0248	0.69518	NaN	NaN	1.7427	NaN	NaN	NaN	1.1649	1.0866	2.8201	1.3646	NaN	1.1736	1.0296	NaN	NaN	0	1	15	1523.66	1.2875e-26	142.95	4867700000	60889000	431530000	147620000
NaN	NaN	NaN	NaN	NaN	NaN	NaN	NaN	NaN	1.7083	NaN	NaN	NaN	NaN	4.2179	3.6028	NaN	NaN	NaN	NaN	NaN	NaN	2.4718	NaN	NaN	NaN	NaN	NaN	NaN	NaN	NaN	2.1942	NaN	NaN	NaN	1.3426	NaN	NaN	NaN	NaN	1	1	16	1679.76	0.00018917	53.924	106360000	0	0	0
NaN	0.87675	0.84872	1.1179	1.0654	1.1933	NaN	NaN	1.0479	NaN	NaN	1.1567	0.74501	0.75012	NaN	NaN	0.64517	0.89505	NaN	0.89209	0.81218	NaN	NaN	1.4099	NaN	NaN	NaN	0.40155	NaN	NaN	NaN	0.71464	NaN	0.39535	0.94684	NaN	1.3837	0.84046	NaN	NaN	1	0	17	1758.86	7.2348e-54	159.34	2697800000	0	0	169390000
NaN	0.31901	1.049	0.32649	1.3491	NaN	0.3842	0.68117	0.031737	0.12552	NaN	0.24913	0.52511	0.14861	NaN	NaN	0.69842	0.84496	NaN	0.61653	0.602	NaN	NaN	0.14126	NaN	0.1109	NaN	0.61009	NaN	NaN	0.19996	0.32449	0.15207	0.88724	0.55175	0.30753	NaN	1.9968	0.19166	NaN	0	1	17	1673.83	1.5314e-58	193.64	8711800000	0	0	331760000
NaN	0.24049	0.59304	NaN	NaN	0.78768	0.45155	0.44831	0.58441	NaN	0.84087	0.93991	0.77704	0.85565	0.41921	0.81481	0.80393	NaN	NaN	1.0125	NaN	NaN	0.44965	0.93873	NaN	0.68886	0.57727	0.87054	NaN	0.84384	0.61255	0.66424	0.18144	0.67775	1.0179	0.607	0.84443	0.73971	1.4623	NaN	1	0	15	1070.52	1.5993e-29	152.38	6422900000	0	0	315930000
NaN	NaN	NaN	NaN	NaN	NaN	NaN	NaN	NaN	NaN	NaN	NaN	NaN	NaN	NaN	NaN	NaN	NaN	NaN	NaN	NaN	NaN	NaN	NaN	NaN	NaN	NaN	NaN	NaN	NaN	NaN	NaN	NaN	NaN	NaN	NaN	NaN	NaN	NaN	NaN	1	0	13	1248.63	0.0010238	44.132	187810000	0	0	0
NaN	NaN	NaN	NaN	NaN	NaN	NaN	NaN	NaN	NaN	NaN	NaN	NaN	NaN	NaN	NaN	NaN	NaN	NaN	NaN	NaN	NaN	NaN	NaN	NaN	NaN	NaN	NaN	NaN	NaN	NaN	NaN	NaN	NaN	NaN	NaN	NaN	NaN	NaN	NaN	2	0	19	1962.98	0.041924	49.924	0	0	0	0
NaN	NaN	NaN	NaN	NaN	NaN	NaN	NaN	NaN	NaN	NaN	NaN	NaN	NaN	NaN	1.3212	NaN	NaN	NaN	NaN	NaN	NaN	NaN	NaN	NaN	NaN	NaN	NaN	NaN	NaN	NaN	NaN	NaN	NaN	NaN	NaN	NaN	NaN	NaN	NaN	1	1	24	2220.08	0.00010312	70.449	46286000	0	0	0
NaN	NaN	0.52461	NaN	NaN	2.061	NaN	NaN	NaN	1.4461	NaN	NaN	NaN	NaN	NaN	NaN	NaN	0.75823	NaN	0.34552	0.31682	0.72482	NaN	NaN	NaN	NaN	NaN	NaN	NaN	NaN	NaN	NaN	1.1474	NaN	NaN	NaN	NaN	NaN	NaN	0.24117	1	0	24	2640.28	2.7019e-47	122.18	1653500000	0	0	0
NaN	NaN	NaN	NaN	NaN	NaN	NaN	NaN	NaN	1.4622	5.7446	NaN	NaN	NaN	NaN	NaN	NaN	NaN	NaN	NaN	NaN	NaN	NaN	NaN	NaN	NaN	NaN	NaN	NaN	NaN	NaN	NaN	NaN	NaN	NaN	NaN	NaN	NaN	4.0265	NaN	1	1	14	1426.78	0.00094657	67.095	95560000	0	0	0
NaN	NaN	0.70448	NaN	NaN	NaN	NaN	NaN	NaN	NaN	NaN	0.50777	NaN	NaN	NaN	NaN	NaN	NaN	NaN	NaN	NaN	NaN	NaN	NaN	NaN	NaN	NaN	NaN	NaN	NaN	NaN	NaN	NaN	NaN	NaN	NaN	NaN	NaN	NaN	NaN	1	0	16	1331.61	0.0041855	49.223	150210000	0	0	0
NaN	NaN	NaN	NaN	NaN	NaN	NaN	NaN	NaN	NaN	NaN	NaN	1.8438	NaN	NaN	NaN	NaN	NaN	NaN	NaN	NaN	NaN	1.4149	NaN	NaN	NaN	NaN	NaN	NaN	NaN	NaN	NaN	NaN	NaN	NaN	NaN	NaN	NaN	3.0725	NaN	1	0	24	2336.16	1.7907e-25	115.54	147410000	0	0	0
NaN	NaN	NaN	NaN	NaN	NaN	NaN	NaN	1.2863	NaN	NaN	NaN	NaN	NaN	0.37307	NaN	NaN	NaN	NaN	NaN	NaN	1.4586	NaN	NaN	NaN	NaN	NaN	NaN	NaN	NaN	NaN	NaN	0.24087	NaN	0.75951	NaN	NaN	NaN	NaN	NaN	1	0	12	1062.52	0.0016969	77.124	357830000	0	0	0
NaN	NaN	NaN	NaN	NaN	1.6957	NaN	NaN	NaN	NaN	NaN	NaN	NaN	NaN	NaN	NaN	NaN	NaN	NaN	NaN	NaN	NaN	NaN	NaN	NaN	NaN	NaN	NaN	NaN	NaN	NaN	NaN	NaN	NaN	NaN	0.78194	NaN	0.73834	NaN	NaN	1	0	19	1878.99	7.897e-06	65.423	208720000	0	0	0
NaN	NaN	NaN	NaN	NaN	NaN	NaN	NaN	NaN	NaN	NaN	NaN	NaN	NaN	NaN	NaN	NaN	NaN	NaN	NaN	NaN	NaN	NaN	NaN	NaN	NaN	NaN	NaN	NaN	NaN	NaN	NaN	NaN	NaN	NaN	NaN	NaN	NaN	NaN	NaN	0	1	9	758.429	0.01317	78.149	83667000	0	0	0
NaN	NaN	NaN	NaN	NaN	NaN	NaN	NaN	NaN	2.5262	NaN	NaN	NaN	NaN	NaN	NaN	NaN	NaN	NaN	NaN	NaN	NaN	NaN	NaN	NaN	NaN	NaN	NaN	NaN	NaN	NaN	NaN	NaN	NaN	NaN	NaN	NaN	1.1489	NaN	NaN	0	1	25	2716.41	1.4819e-20	72.167	848060000	0	0	0
NaN	NaN	9.3258	NaN	NaN	NaN	NaN	NaN	NaN	NaN	NaN	7.3377	5.3508	10.827	NaN	NaN	NaN	NaN	NaN	3.9421	5.558	NaN	NaN	5.1558	NaN	NaN	NaN	7.0828	NaN	NaN	NaN	1.3389	20.071	5.3914	7.5056	NaN	NaN	4.2576	NaN	NaN	0	2	15	1666.76	3.2442e-59	207.64	592900000	0	0	0
NaN	NaN	NaN	NaN	NaN	NaN	NaN	NaN	NaN	NaN	NaN	NaN	NaN	NaN	NaN	NaN	NaN	NaN	NaN	NaN	NaN	NaN	NaN	NaN	NaN	NaN	NaN	NaN	NaN	NaN	NaN	NaN	NaN	NaN	NaN	NaN	NaN	NaN	NaN	NaN	0	1	9	1010.53	0.0025517	72.23	101330000	0	0	0
0.23764	0.71056	1.2133	0.75813	1.0051	1.1436	NaN	NaN	0.73788	0.99038	1.4377	1.3661	0.99767	0.50599	0.57699	NaN	0.33531	0.86975	NaN	1.1744	1.6589	1.3506	1.4787	1.6766	0.51723	4.1952	2.5562	2.85	0.79339	3.3464	NaN	1.0931	0.81451	2.2971	1.1622	0.80976	1.3998	1.1274	0.94671	1.4536	0	1	22	2264.13	7.4064e-159	226.44	51800000000	21402000	26316000	5419000000
NaN	NaN	NaN	NaN	NaN	NaN	NaN	NaN	NaN	NaN	NaN	NaN	NaN	NaN	NaN	NaN	NaN	NaN	NaN	NaN	NaN	NaN	NaN	NaN	NaN	NaN	NaN	NaN	NaN	NaN	NaN	NaN	NaN	NaN	NaN	NaN	NaN	NaN	NaN	3.0202	1	1	33	3473.74	2.5448e-07	74.494	7851100	0	0	0
NaN	NaN	NaN	NaN	NaN	NaN	NaN	NaN	NaN	NaN	NaN	1.1387	NaN	NaN	NaN	NaN	NaN	NaN	NaN	NaN	NaN	NaN	NaN	0.39687	NaN	NaN	NaN	0.69548	NaN	NaN	0.35006	NaN	NaN	NaN	NaN	NaN	NaN	NaN	NaN	NaN	1	0	13	1297.77	0.00012598	62.287	224910000	0	0	0
0.03273	0.13827	0.064711	0.033441	0.064295	0.033942	0.033088	0.0090791	0.029507	0.01935	0.17362	0.094283	0.03386	0.046035	0.01112	0.086429	0.084829	0.063663	0.089285	0.16725	0.055701	0.01749	0.034909	0.016728	0.051438	0.017099	0.032603	0.17727	0.055196	0.048853	0.1384	0.041259	0.038133	0.06037	0.05685	0.025985	0.04589	0.028109	0.07862	0.075208	1	0	14	1399.77	1.6627e-95	227.56	600210000000	510070000	21223000	27729000000
NaN	NaN	NaN	NaN	NaN	NaN	NaN	NaN	NaN	NaN	NaN	NaN	NaN	NaN	NaN	NaN	NaN	NaN	NaN	NaN	NaN	NaN	NaN	NaN	0.052509	NaN	NaN	NaN	NaN	NaN	NaN	NaN	NaN	NaN	NaN	NaN	NaN	NaN	NaN	NaN	1	1	30	3204.61	0.028652	40.456	70067000	0	0	0
NaN	NaN	NaN	NaN	NaN	NaN	NaN	NaN	NaN	NaN	NaN	NaN	NaN	NaN	NaN	NaN	NaN	NaN	NaN	NaN	NaN	0.052067	NaN	NaN	NaN	NaN	NaN	NaN	NaN	NaN	NaN	NaN	NaN	NaN	NaN	0.040894	NaN	NaN	NaN	0.06778	2	1	33	3570.85	4.1077e-12	100.55	296990000	0	0	0
NaN	NaN	NaN	NaN	NaN	NaN	NaN	NaN	NaN	NaN	4.6168	NaN	NaN	NaN	1.4784	1.4514	NaN	NaN	NaN	NaN	NaN	NaN	NaN	NaN	NaN	NaN	NaN	NaN	NaN	NaN	NaN	NaN	NaN	NaN	NaN	NaN	NaN	NaN	NaN	NaN	0	2	38	4273.92	4.0775e-172	200.84	22409000	0	0	0
NaN	NaN	NaN	NaN	NaN	NaN	NaN	NaN	NaN	NaN	NaN	NaN	NaN	NaN	NaN	NaN	NaN	NaN	NaN	NaN	NaN	NaN	NaN	NaN	NaN	NaN	NaN	NaN	NaN	NaN	NaN	NaN	NaN	NaN	NaN	NaN	NaN	NaN	NaN	NaN	0	0	20	1695.84	0.00025551	60.764	0	0	0	0
NaN	NaN	NaN	NaN	NaN	NaN	0.098489	NaN	NaN	NaN	NaN	NaN	NaN	NaN	0.0077272	NaN	NaN	NaN	0.72257	NaN	NaN	NaN	NaN	NaN	NaN	NaN	NaN	NaN	0.59637	NaN	NaN	0.28941	NaN	NaN	NaN	0.063583	NaN	NaN	NaN	NaN	1	0	9	936.514	7.0916e-05	116.05	3842600000	0	0	0
NaN	NaN	NaN	NaN	NaN	NaN	NaN	NaN	NaN	NaN	NaN	NaN	1.1234	NaN	NaN	NaN	NaN	NaN	NaN	NaN	NaN	NaN	NaN	NaN	NaN	NaN	NaN	NaN	NaN	NaN	NaN	NaN	NaN	NaN	NaN	NaN	NaN	NaN	NaN	NaN	0	1	8	743.454	0.025828	52.255	395950000	0	0	0
NaN	NaN	0.76189	NaN	2.3182	NaN	NaN	NaN	NaN	NaN	NaN	NaN	2.4707	NaN	NaN	2.2881	1.0929	NaN	NaN	1.1617	0.63729	NaN	NaN	1.3835	NaN	1.0013	NaN	1.3459	NaN	NaN	NaN	NaN	1.3298	1.835	NaN	NaN	1.0498	1.3322	NaN	NaN	0	1	17	1731.86	4.6844e-34	149.22	1119400000	0	0	0
NaN	NaN	NaN	NaN	NaN	NaN	NaN	NaN	NaN	NaN	NaN	NaN	NaN	NaN	NaN	NaN	NaN	NaN	NaN	NaN	NaN	NaN	NaN	NaN	NaN	NaN	NaN	NaN	NaN	NaN	NaN	NaN	NaN	NaN	NaN	NaN	NaN	NaN	NaN	1.8247	1	2	23	2415.31	0.10801	40.626	3851500	0	0	0
NaN	0.69513	NaN	NaN	NaN	NaN	NaN	NaN	NaN	NaN	NaN	7.1212	NaN	NaN	NaN	NaN	NaN	NaN	NaN	NaN	NaN	NaN	NaN	NaN	NaN	5.5693	NaN	NaN	NaN	NaN	NaN	NaN	NaN	NaN	NaN	NaN	NaN	NaN	NaN	NaN	0	1	8	803.421	0.006673	89.355	565510000	0	0	96810000
9.4732	NaN	NaN	1.5429	NaN	0.82414	0.11833	NaN	0.3094	0.053865	5.2797	NaN	0.16085	NaN	8.0211	4.9927	3.3144	NaN	1.546	0.15508	NaN	2.1793	5.0425	NaN	1.3864	NaN	0.1772	NaN	1.5046	1.9499	NaN	NaN	NaN	NaN	NaN	0.60445	NaN	0.52828	1.4564	1.6202	0	2	12	1310.65	2.6227e-14	148.78	6501800000	920980	35377000	0
NaN	NaN	NaN	NaN	NaN	NaN	NaN	NaN	NaN	NaN	NaN	NaN	NaN	NaN	NaN	NaN	NaN	NaN	NaN	NaN	NaN	NaN	NaN	NaN	NaN	NaN	11.931	NaN	NaN	NaN	NaN	NaN	NaN	NaN	NaN	NaN	NaN	NaN	NaN	NaN	0	3	19	2146.04	0.0078249	52.866	3138200	0	0	0
NaN	1.1668	1.1239	1.655	2.9752	2.0948	NaN	2.684	NaN	NaN	NaN	3.2771	2.3918	1.1035	NaN	NaN	2.2637	1.007	NaN	1.3036	1.1445	3.3533	NaN	1.2056	NaN	2.6081	NaN	1.2597	NaN	NaN	3.7042	2.0513	2.2227	1.9327	2.6474	NaN	2.3061	1.636	NaN	1.1576	1	0	9	1003.55	7.9002e-05	133.23	29538000000	0	0	2593000000
NaN	NaN	NaN	NaN	NaN	NaN	8.443	NaN	5.0092	1.9655	NaN	NaN	3.0754	4.0782	NaN	NaN	2.4247	NaN	NaN	NaN	NaN	4.425	NaN	NaN	NaN	8.1249	NaN	NaN	NaN	NaN	9.5292	4.4483	NaN	NaN	NaN	0.91014	2.6677	NaN	NaN	1.5259	1	1	14	1607.83	8.5357e-15	127.57	841440000	0	0	0
NaN	NaN	NaN	NaN	NaN	NaN	NaN	NaN	NaN	NaN	NaN	NaN	NaN	11.706	NaN	NaN	NaN	NaN	NaN	NaN	NaN	1.2975	NaN	NaN	NaN	NaN	4.664	NaN	3.5291	4.439	NaN	NaN	NaN	NaN	NaN	1.9488	5.531	NaN	NaN	1.6733	2	1	15	1763.93	7.4149e-14	128.22	1032400000	0	0	0
0.70586	0.68247	NaN	NaN	NaN	NaN	NaN	NaN	0.66223	NaN	NaN	NaN	NaN	NaN	NaN	NaN	NaN	NaN	NaN	NaN	NaN	2.041	NaN	NaN	0.54902	NaN	NaN	NaN	0.74112	0.67776	NaN	NaN	NaN	NaN	NaN	0.20217	NaN	NaN	NaN	NaN	0	1	8	876.471	0.0060206	81.296	897280000	73634000	102990000	67278000
NaN	NaN	NaN	NaN	NaN	NaN	NaN	NaN	NaN	NaN	NaN	NaN	NaN	NaN	NaN	NaN	NaN	NaN	NaN	NaN	NaN	NaN	NaN	NaN	2.5324	NaN	NaN	NaN	NaN	NaN	NaN	NaN	NaN	NaN	NaN	NaN	NaN	NaN	NaN	NaN	0	3	31	3191.6	6.924e-06	82.726	4246100	0	0	0
2.034	0.72902	0.2912	NaN	NaN	NaN	0.55005	NaN	0.59277	NaN	2.3028	1.4617	NaN	0.74727	0.85684	NaN	NaN	NaN	1.9141	NaN	NaN	1.9296	2.3252	NaN	1.1435	0.9015	1.9795	1.1899	NaN	NaN	NaN	NaN	0.68431	NaN	0.53251	0.44145	0.68044	NaN	NaN	1.4084	1	1	27	2565.14	2.7889e-46	152.88	1316500000	15074000	148570000	31564000
NaN	NaN	NaN	NaN	NaN	NaN	NaN	NaN	NaN	NaN	NaN	NaN	NaN	NaN	NaN	1.5587	NaN	NaN	NaN	NaN	NaN	NaN	NaN	NaN	NaN	NaN	NaN	NaN	NaN	NaN	NaN	NaN	NaN	NaN	NaN	NaN	NaN	NaN	NaN	NaN	1	0	21	2075.01	3.4394e-12	81.016	216510000	0	0	0
NaN	NaN	NaN	3.5095	1.9008	1.4944	NaN	NaN	NaN	NaN	NaN	0.57542	NaN	NaN	NaN	NaN	NaN	NaN	NaN	NaN	NaN	NaN	NaN	0.80638	NaN	NaN	NaN	0.72325	NaN	NaN	NaN	NaN	NaN	NaN	NaN	NaN	NaN	NaN	NaN	NaN	1	1	19	1885.11	0.00023126	61.477	45706000	0	0	0
NaN	NaN	NaN	NaN	NaN	NaN	NaN	NaN	NaN	NaN	NaN	NaN	NaN	NaN	NaN	NaN	NaN	NaN	NaN	NaN	NaN	NaN	NaN	NaN	NaN	NaN	NaN	NaN	NaN	NaN	NaN	NaN	NaN	NaN	NaN	NaN	NaN	NaN	NaN	NaN	1	0	18	1903.91	8.0365e-11	97.095	182880000	0	0	0
NaN	NaN	NaN	NaN	NaN	NaN	NaN	NaN	NaN	NaN	NaN	NaN	NaN	NaN	NaN	NaN	NaN	NaN	NaN	NaN	NaN	NaN	NaN	NaN	NaN	NaN	NaN	NaN	NaN	NaN	NaN	NaN	NaN	NaN	NaN	NaN	NaN	NaN	NaN	0.51318	2	0	20	2024.14	0.0050257	51.876	2490900	0	0	0
NaN	NaN	NaN	NaN	0.85969	NaN	NaN	NaN	NaN	NaN	NaN	NaN	0.92808	NaN	NaN	NaN	NaN	NaN	NaN	NaN	NaN	NaN	NaN	NaN	NaN	NaN	NaN	NaN	NaN	NaN	NaN	NaN	NaN	NaN	NaN	NaN	NaN	NaN	NaN	NaN	1	0	16	1596.85	3.9716e-10	106.38	173430000	0	0	0
NaN	NaN	NaN	NaN	NaN	NaN	NaN	NaN	NaN	NaN	NaN	NaN	NaN	NaN	0.074359	NaN	NaN	NaN	NaN	NaN	NaN	NaN	NaN	NaN	NaN	NaN	NaN	NaN	NaN	2.3567	NaN	NaN	NaN	NaN	NaN	NaN	NaN	NaN	NaN	NaN	0	1	13	1228.7	0.0001473	85.536	430490000	0	0	0
NaN	0.94774	0.52655	0.8101	NaN	0.71555	NaN	NaN	NaN	2.5872	NaN	0.69774	NaN	1.7289	NaN	NaN	NaN	0.33937	NaN	0.76331	0.63684	NaN	NaN	0.93839	NaN	NaN	NaN	0.9364	NaN	NaN	NaN	NaN	1.6472	0.24336	1.1145	NaN	NaN	0.62007	NaN	1.2388	0	1	13	1432.81	8.3149e-30	153.34	3071300000	0	0	78331000
NaN	NaN	NaN	NaN	NaN	NaN	NaN	NaN	NaN	NaN	NaN	NaN	NaN	NaN	NaN	NaN	NaN	NaN	NaN	NaN	NaN	0.66181	NaN	NaN	NaN	NaN	NaN	NaN	NaN	NaN	NaN	NaN	NaN	NaN	NaN	1.0918	NaN	NaN	NaN	1.2495	1	1	16	1831.04	9.0354e-21	123.29	141890000	0	0	0
NaN	NaN	NaN	NaN	NaN	NaN	NaN	NaN	NaN	NaN	NaN	NaN	NaN	NaN	NaN	NaN	NaN	NaN	NaN	NaN	NaN	NaN	NaN	NaN	NaN	NaN	NaN	NaN	NaN	NaN	NaN	NaN	NaN	NaN	NaN	NaN	NaN	NaN	NaN	NaN	1	0	14	1318.63	4.2057e-05	83.243	99702000	0	0	0
0.34042	0.76299	NaN	1.0885	1.1654	2.1782	NaN	2.0274	0.89655	1.1414	1.2934	0.93088	0.41705	NaN	1.1081	1.3022	0.74161	0.7053	1.9915	0.99854	1.639	1.1069	8.2267	1.241	0.6389	NaN	0.69498	0.94239	0.96052	0.76349	0.89999	1.2294	2.8781	0.92018	0.067936	0.95128	1.1141	1.1104	0.7458	2.9727	0	1	10	1030.52	8.4452e-08	130.75	4617200000	125810000	411760000	100890000
NaN	1.0771	NaN	NaN	NaN	NaN	NaN	NaN	NaN	NaN	NaN	1.6484	NaN	NaN	1.4523	3.2417	0.60806	NaN	2.5161	NaN	1.3365	NaN	NaN	NaN	NaN	NaN	NaN	NaN	NaN	NaN	NaN	NaN	1.1088	1.4742	NaN	NaN	1.1685	1.5175	NaN	NaN	0	1	18	1648.74	2.8899e-27	123.92	1092400000	0	0	45831000
1.8721	NaN	NaN	NaN	NaN	NaN	2.1553	NaN	0.92952	0.83278	1.0481	NaN	NaN	1.9729	2.3631	2.01	0.89186	NaN	NaN	NaN	NaN	1.8754	4.1551	NaN	1.5606	NaN	NaN	NaN	1.668	1.3529	NaN	NaN	NaN	NaN	NaN	2.1981	NaN	NaN	1.0395	1.385	0	2	19	1776.83	6.708e-30	160.55	1053500000	47659000	266360000	0
NaN	1.0402	NaN	NaN	NaN	NaN	0.45637	NaN	0.47282	NaN	0.30249	NaN	NaN	0.20991	1.7493	0.96028	0.83624	NaN	0.44584	0.62384	0.61197	NaN	NaN	NaN	NaN	NaN	NaN	NaN	1.2335	2.0052	0.6236	NaN	0.74968	NaN	NaN	0.21117	0.81214	NaN	1.5586	NaN	1	0	28	2783.31	6.6803e-87	149.99	3193600000	0	0	30556000
NaN	NaN	NaN	NaN	NaN	NaN	NaN	NaN	NaN	NaN	NaN	NaN	NaN	NaN	NaN	0.77543	NaN	NaN	NaN	NaN	NaN	NaN	NaN	NaN	NaN	NaN	NaN	NaN	0.66023	NaN	NaN	NaN	NaN	NaN	NaN	NaN	NaN	NaN	NaN	NaN	1	1	13	1441.72	3.4352e-06	73.881	249960000	0	0	0
NaN	NaN	NaN	NaN	NaN	NaN	NaN	NaN	NaN	NaN	NaN	NaN	NaN	NaN	1.3324	1.3422	0.72876	NaN	1.6712	NaN	NaN	NaN	3.527	NaN	NaN	NaN	NaN	NaN	NaN	NaN	NaN	NaN	NaN	NaN	NaN	0.76346	NaN	NaN	1.2323	NaN	1	0	8	771.406	0.0053997	78.149	219070000	0	0	0
NaN	NaN	NaN	NaN	NaN	NaN	NaN	NaN	NaN	NaN	NaN	NaN	NaN	NaN	NaN	NaN	NaN	NaN	NaN	NaN	NaN	1.6617	NaN	NaN	NaN	NaN	NaN	NaN	1.6377	NaN	NaN	NaN	NaN	NaN	NaN	0.67709	NaN	NaN	NaN	NaN	2	0	14	1545.74	0.023917	60.157	325140000	0	0	0
NaN	0.93746	1.1706	NaN	NaN	NaN	NaN	NaN	1.0827	NaN	0.83786	1.5803	NaN	NaN	1.535	0.84943	1.1831	NaN	0.50247	NaN	NaN	0.74511	NaN	NaN	NaN	2.1067	0.8529	1.0255	0.71585	NaN	NaN	1.2378	4.2923	0.83707	1.3044	1.0545	0.97427	0.87658	NaN	NaN	1	0	9	972.499	9.9372e-05	135.55	1563600000	0	0	36045000
NaN	NaN	NaN	NaN	NaN	NaN	NaN	NaN	NaN	NaN	NaN	NaN	NaN	NaN	NaN	NaN	NaN	NaN	NaN	NaN	NaN	NaN	NaN	NaN	NaN	NaN	NaN	NaN	NaN	NaN	NaN	0.027977	NaN	NaN	NaN	NaN	NaN	NaN	NaN	NaN	1	0	7	760.365	2.9571e-06	150.82	62430000	0	0	0
0.81828	1.1181	0.37765	0.62892	1.2105	1.1848	1.4821	NaN	0.82575	2.0566	2.3114	0.74665	1.5984	1.2427	0.95841	1.5282	1.2895	1.4345	1.4405	0.60612	0.78628	1.5003	0.78878	0.63511	0.62037	2.2269	0.83573	0.43766	0.90981	2.1183	1.4347	0.85727	0.85361	0.76443	1.47	0.91286	0.38066	0.46796	0.60681	2.2819	0	1	22	2356.02	3.284e-145	259.93	78491000000	375090000	5203300000	692590000
NaN	NaN	NaN	NaN	NaN	NaN	NaN	NaN	NaN	NaN	NaN	NaN	NaN	NaN	NaN	NaN	NaN	NaN	NaN	NaN	NaN	NaN	NaN	NaN	NaN	NaN	NaN	NaN	NaN	NaN	NaN	NaN	NaN	NaN	NaN	NaN	NaN	NaN	NaN	2.6708	0	2	24	2555.15	9.0995e-11	83.602	7878400	0	0	0
NaN	NaN	NaN	NaN	NaN	NaN	NaN	NaN	NaN	NaN	NaN	NaN	NaN	NaN	NaN	NaN	NaN	NaN	NaN	NaN	NaN	NaN	NaN	NaN	NaN	NaN	2.0432	NaN	NaN	NaN	NaN	NaN	NaN	NaN	NaN	7.5313	NaN	NaN	NaN	NaN	0	3	32	3460.63	6.5604e-06	81.197	36637000	0	0	0
NaN	NaN	NaN	NaN	NaN	NaN	NaN	NaN	NaN	NaN	NaN	NaN	NaN	NaN	NaN	NaN	NaN	NaN	NaN	NaN	NaN	NaN	NaN	NaN	NaN	NaN	NaN	NaN	NaN	NaN	NaN	NaN	NaN	NaN	NaN	NaN	NaN	NaN	NaN	NaN	0	0	13	1297.71	0.00017079	87.942	0	0	0	0
1.2049	NaN	1.4609	NaN	1.4831	1.4387	NaN	NaN	2.7725	1.1837	1.1172	0.46002	5.3338	1.7198	5.2025	3.6304	0.85578	1.2135	1.2202	1.9904	1.9137	3.937	1.0222	1.278	3.5474	NaN	NaN	NaN	0.52388	NaN	NaN	NaN	NaN	4.4309	2.2731	2.5505	0.87993	0.83685	1.9192	NaN	1	0	13	1297.64	6.7392e-21	137.4	8107500000	203590000	1108100000	0
NaN	NaN	NaN	NaN	NaN	NaN	NaN	NaN	0.78242	NaN	0.39764	NaN	NaN	NaN	1.0168	1.3707	1.1873	NaN	NaN	NaN	1.3598	NaN	NaN	NaN	2.1293	NaN	0.55685	NaN	NaN	NaN	NaN	NaN	NaN	NaN	NaN	NaN	NaN	NaN	NaN	NaN	1	0	19	2092.03	1.4198e-73	156.67	209650000	0	0	0
NaN	NaN	NaN	NaN	NaN	NaN	NaN	NaN	NaN	NaN	NaN	NaN	NaN	NaN	NaN	NaN	NaN	NaN	NaN	NaN	NaN	NaN	NaN	NaN	NaN	NaN	NaN	NaN	NaN	NaN	NaN	NaN	NaN	NaN	NaN	0.73752	NaN	NaN	NaN	0.18555	2	0	21	2305.15	1.5153e-06	71.853	126840000	0	0	0
NaN	NaN	NaN	NaN	NaN	NaN	NaN	NaN	0.03017	NaN	NaN	NaN	NaN	NaN	0.015789	NaN	NaN	NaN	NaN	NaN	NaN	NaN	NaN	NaN	NaN	NaN	NaN	NaN	NaN	NaN	NaN	0.084576	NaN	NaN	NaN	0.74518	NaN	NaN	NaN	NaN	1	0	15	1356.71	4.2231e-07	89.747	498740000	121840000	0	0
NaN	NaN	NaN	NaN	NaN	NaN	NaN	NaN	NaN	NaN	NaN	NaN	NaN	NaN	NaN	NaN	NaN	NaN	NaN	NaN	NaN	NaN	NaN	NaN	NaN	NaN	NaN	NaN	NaN	NaN	NaN	NaN	NaN	0.28144	NaN	NaN	NaN	NaN	NaN	NaN	0	1	27	2710.42	1.55e-25	85.423	50641000	0	0	0
NaN	NaN	NaN	NaN	NaN	NaN	NaN	1.3702	NaN	NaN	NaN	NaN	NaN	1.436	1.1283	NaN	NaN	NaN	NaN	0.60056	NaN	NaN	NaN	0.64288	NaN	NaN	NaN	NaN	NaN	NaN	NaN	NaN	NaN	NaN	NaN	NaN	NaN	1.1274	0.77751	NaN	1	0	13	1336.7	0.00012361	56.414	956270000	0	0	0
NaN	NaN	NaN	NaN	NaN	NaN	NaN	NaN	NaN	NaN	NaN	NaN	NaN	NaN	NaN	NaN	NaN	NaN	NaN	NaN	NaN	0.27731	NaN	NaN	NaN	NaN	NaN	NaN	NaN	NaN	NaN	NaN	NaN	NaN	NaN	2.1361	NaN	NaN	NaN	NaN	1	0	17	1824.99	0.00024171	50.178	110950000	0	0	0
1.366	NaN	0.88481	0.56882	0.29761	NaN	NaN	NaN	0.77376	1.7346	0.6547	1.0224	0.6808	0.65194	0.88185	0.63837	0.70168	1.3601	0.82654	0.3895	0.75065	0.42071	2.0842	NaN	0.67403	NaN	NaN	0.93782	0.74492	NaN	NaN	0.54663	NaN	1.1216	0.67036	0.62742	0.77251	0.69888	1.3796	0.95027	1	0	15	1649.8	8.6392e-12	128.54	3419200000	18058000	50842000	0
1.576	NaN	NaN	NaN	NaN	NaN	NaN	NaN	1.764	NaN	1.6598	NaN	NaN	1.4253	NaN	NaN	NaN	NaN	2.1569	NaN	NaN	NaN	NaN	NaN	NaN	1.2599	NaN	NaN	NaN	NaN	NaN	1.8484	NaN	NaN	NaN	NaN	0.52078	NaN	NaN	NaN	1	0	22	2270.09	7.1653e-27	109.42	908170000	20706000	77983000	0
NaN	0.8721	0.45011	0.52989	0.48278	0.28148	NaN	0.54626	0.77381	NaN	NaN	0.94617	0.60084	1.6516	NaN	NaN	NaN	0.81479	NaN	0.55432	0.75317	1.8826	NaN	0.50921	0.12483	1.0939	NaN	0.84049	NaN	NaN	NaN	0.65525	0.64174	1.5753	1.3843	NaN	0.9322	0.84136	NaN	NaN	0	1	12	1377.73	8.0107e-12	110.08	9165700000	0	0	681540000
NaN	NaN	NaN	NaN	NaN	NaN	NaN	NaN	NaN	2.0056	NaN	NaN	NaN	NaN	NaN	NaN	0.83843	NaN	NaN	NaN	NaN	2.277	NaN	NaN	NaN	NaN	1.0818	NaN	NaN	NaN	NaN	NaN	NaN	NaN	NaN	0.89132	NaN	NaN	NaN	0.89288	0	2	19	2164.08	1.8887e-36	139.88	485380000	0	0	0
NaN	NaN	NaN	NaN	NaN	NaN	NaN	NaN	NaN	NaN	NaN	NaN	NaN	NaN	NaN	NaN	NaN	NaN	NaN	NaN	NaN	NaN	NaN	NaN	NaN	NaN	NaN	NaN	NaN	NaN	NaN	NaN	NaN	NaN	NaN	NaN	NaN	NaN	NaN	NaN	1	0	37	3622.83	1.3541e-21	96.68	104880000	0	0	0
1.408	NaN	1.6039	2.286	0.74734	0.84093	NaN	NaN	NaN	NaN	NaN	0.52617	1.0409	0.55994	0.58504	NaN	0.5475	0.98263	0.84803	0.88942	0.69714	1.2471	NaN	1.5297	0.51892	1.1729	3.383	1.1255	1.2329	1.2682	1.1599	1.1855	0.81253	1.9551	1.1327	1.7437	NaN	NaN	1.189	1.451	0	1	19	1956	1.126e-237	317	7890000000	11762000	53931000	0
NaN	NaN	NaN	NaN	NaN	NaN	NaN	NaN	NaN	NaN	NaN	NaN	NaN	NaN	NaN	NaN	NaN	NaN	NaN	NaN	NaN	NaN	NaN	NaN	NaN	NaN	NaN	NaN	NaN	NaN	NaN	NaN	NaN	NaN	NaN	NaN	NaN	NaN	NaN	1.2968	0	2	20	2084.1	3.3446e-46	140.35	76371000	0	0	0
NaN	NaN	0.69412	NaN	NaN	NaN	NaN	NaN	NaN	NaN	NaN	NaN	NaN	NaN	NaN	NaN	NaN	NaN	NaN	NaN	NaN	NaN	NaN	NaN	NaN	NaN	NaN	NaN	NaN	NaN	NaN	NaN	NaN	NaN	NaN	NaN	NaN	NaN	NaN	NaN	1	0	13	1532.81	2.1346e-05	106.26	81716000	0	0	0
NaN	NaN	NaN	NaN	NaN	NaN	NaN	NaN	NaN	NaN	NaN	NaN	NaN	NaN	NaN	NaN	NaN	NaN	NaN	NaN	NaN	NaN	NaN	0.72954	NaN	NaN	NaN	NaN	NaN	NaN	NaN	NaN	NaN	NaN	NaN	NaN	NaN	1.382	NaN	NaN	1	0	11	1272.63	0.00081461	74.772	565790000	0	0	0
NaN	NaN	NaN	NaN	NaN	NaN	NaN	NaN	NaN	NaN	NaN	NaN	NaN	NaN	NaN	NaN	NaN	NaN	NaN	NaN	NaN	NaN	NaN	NaN	NaN	NaN	NaN	NaN	NaN	NaN	NaN	NaN	NaN	NaN	NaN	NaN	NaN	NaN	NaN	0.98268	2	0	11	1214.64	0.054678	41.218	16268000	0	0	0
NaN	NaN	NaN	NaN	NaN	NaN	NaN	NaN	NaN	NaN	NaN	NaN	NaN	NaN	NaN	NaN	NaN	NaN	NaN	NaN	NaN	NaN	NaN	NaN	NaN	NaN	NaN	NaN	NaN	NaN	NaN	NaN	NaN	NaN	NaN	0.079454	NaN	NaN	NaN	NaN	2	0	20	2216.09	0.0007926	70.114	336450000	0	0	0
0.56716	NaN	NaN	NaN	NaN	NaN	NaN	NaN	NaN	0.32242	0.20747	NaN	NaN	NaN	0.66473	0.36435	NaN	NaN	0.82532	NaN	NaN	0.87531	NaN	NaN	0.5344	NaN	0.41796	NaN	1.1366	NaN	NaN	NaN	NaN	NaN	NaN	NaN	NaN	NaN	NaN	NaN	2	0	9	897.514	0.00046228	102.62	3609600000	76984000	68476000	0
NaN	NaN	NaN	NaN	0.51882	NaN	1.6222	NaN	0.27667	NaN	NaN	NaN	NaN	1.2288	0.53307	NaN	0.48052	NaN	NaN	13.354	NaN	NaN	NaN	0.35248	NaN	NaN	NaN	NaN	NaN	NaN	0.4487	0.55951	NaN	0.53774	NaN	NaN	1.014	NaN	NaN	NaN	1	0	17	1669.86	1.2454e-58	156	510600000	0	0	0
NaN	NaN	NaN	NaN	NaN	NaN	NaN	NaN	NaN	NaN	NaN	NaN	NaN	NaN	NaN	NaN	NaN	NaN	NaN	NaN	NaN	NaN	NaN	NaN	NaN	0.38662	NaN	NaN	NaN	NaN	NaN	NaN	NaN	NaN	NaN	NaN	NaN	NaN	NaN	NaN	1	0	21	2241.14	3.3183e-06	56.488	38363000	0	0	0
6.9117	0.63621	1.4689	6.2206	5.8687	1.2764	NaN	NaN	7.205	2.2113	NaN	0.70796	1.9364	3.5298	NaN	NaN	1.1231	NaN	1.9575	2.2332	0.32678	NaN	NaN	0.6708	4.18	NaN	12.654	0.65804	1.1627	NaN	NaN	6.7534	4.9654	4.6544	0.91417	5.1018	NaN	1.5567	3.5312	1.8127	2	0	23	2659.12	1.8327e-95	189.11	2077000000	12054000	130620000	63398000
0.99793	1.0647	2.8803	NaN	NaN	1.161	NaN	0.5784	0.85037	NaN	0.71831	1.2507	NaN	NaN	0.52894	0.58848	0.84275	NaN	0.26445	NaN	0.40194	NaN	1.2225	NaN	NaN	0.37339	0.89568	0.65746	0.82059	1.2132	NaN	NaN	NaN	NaN	1.3279	0.93553	0.49572	0.73307	1.2491	0.81024	1	0	10	958.52	1.9378e-06	123.86	7557600000	168670000	501890000	210800000
NaN	NaN	NaN	NaN	NaN	NaN	NaN	NaN	NaN	NaN	NaN	NaN	NaN	NaN	NaN	NaN	NaN	NaN	NaN	NaN	NaN	NaN	NaN	NaN	NaN	NaN	NaN	NaN	NaN	NaN	NaN	NaN	NaN	NaN	NaN	NaN	NaN	NaN	NaN	NaN	0	0	12	1329.67	0.0076046	55.776	0	0	0	0
NaN	NaN	NaN	NaN	NaN	NaN	NaN	NaN	NaN	NaN	NaN	NaN	NaN	NaN	NaN	NaN	NaN	NaN	NaN	NaN	NaN	NaN	NaN	NaN	NaN	NaN	NaN	NaN	NaN	NaN	NaN	NaN	NaN	NaN	NaN	NaN	NaN	NaN	NaN	NaN	0	1	10	956.565	0.090256	36.671	199840000	0	0	0
NaN	NaN	NaN	NaN	NaN	NaN	NaN	NaN	NaN	NaN	NaN	NaN	NaN	NaN	NaN	NaN	NaN	NaN	NaN	NaN	NaN	NaN	NaN	NaN	NaN	NaN	NaN	NaN	NaN	NaN	NaN	NaN	NaN	NaN	NaN	0.54924	NaN	NaN	NaN	NaN	0	2	11	1091.6	0.070645	37.343	80677000	0	0	0
NaN	0.86439	0.71136	0.62298	0.69558	1.0178	NaN	2.1692	0.81313	NaN	NaN	0.63866	NaN	NaN	NaN	NaN	NaN	0.81307	NaN	0.75687	0.95611	NaN	NaN	0.88554	NaN	1.685	NaN	0.98982	NaN	NaN	NaN	2.1589	2.1941	0.80863	0.55904	NaN	0.63259	0.869	NaN	NaN	0	1	28	2493.28	3.6736e-64	137.24	3846800000	0	0	154240000
NaN	NaN	NaN	NaN	NaN	NaN	NaN	NaN	NaN	NaN	NaN	NaN	NaN	NaN	NaN	NaN	NaN	NaN	NaN	NaN	NaN	NaN	NaN	NaN	NaN	NaN	NaN	NaN	NaN	NaN	NaN	NaN	NaN	NaN	NaN	NaN	NaN	NaN	NaN	NaN	1	0	25	2635.28	4.9868e-40	114.19	410080000	0	0	0
0.29423	0.89433	0.89447	1.4028	1.0698	0.94299	1.1013	1.6105	1.0639	0.56747	0.78039	0.98396	0.70009	0.87055	0.5257	0.72009	0.49484	0.89935	0.14116	1.0269	1.1194	1.6362	0.21758	0.99698	1.1941	1.019	1.5846	0.92524	1.7139	0.91465	0.74539	0.63378	3.6467	0.79008	1.2776	0.80983	0.62513	0.69271	0.99395	0.88422	0	1	9	988.45	0.00026027	105.52	5359200000	70037000	164120000	83393000
NaN	NaN	2.9682	NaN	NaN	NaN	0.17993	NaN	NaN	0.2727	NaN	NaN	NaN	NaN	0.66346	NaN	NaN	NaN	NaN	NaN	NaN	NaN	1.9169	NaN	0.85766	NaN	0.82147	NaN	1.3533	0.60633	NaN	NaN	NaN	NaN	NaN	1.0331	0.085068	1.9654	0.72543	1.1793	1	1	10	1144.55	0.00014281	92.051	59324000	0	0	0
NaN	NaN	NaN	NaN	NaN	NaN	NaN	NaN	NaN	NaN	NaN	NaN	NaN	NaN	NaN	NaN	NaN	NaN	NaN	NaN	NaN	NaN	NaN	NaN	NaN	NaN	NaN	NaN	NaN	NaN	NaN	NaN	NaN	NaN	NaN	NaN	NaN	NaN	NaN	NaN	1	0	23	2401.2	8.6085e-08	66.467	142870000	0	0	0
0.76599	NaN	NaN	NaN	NaN	NaN	NaN	NaN	NaN	NaN	NaN	NaN	NaN	NaN	4.389	NaN	NaN	NaN	4.6939	NaN	NaN	NaN	NaN	NaN	NaN	NaN	NaN	NaN	NaN	NaN	NaN	NaN	NaN	NaN	NaN	NaN	NaN	3.5022	NaN	NaN	1	0	19	2103.9	8.2877e-06	63.447	30009000	17197000	24697000	0
3.8147	0.69129	NaN	0.93885	2.376	NaN	1.8789	NaN	1.4394	NaN	1.4907	1.799	2.8303	3.1054	2.1517	NaN	1.2338	0.80232	NaN	2.792	NaN	NaN	4.2824	1.4001	0.53867	2.2632	2.6359	4.8323	2.1377	3.288	1.1668	1.3746	NaN	2.3889	NaN	1.7742	1.3631	1.0166	1.6983	1.5688	0	1	20	1969.05	1.1674e-23	131.54	1329800000	2303600	13978000	57774000
0.54254	NaN	NaN	NaN	NaN	NaN	NaN	NaN	NaN	NaN	NaN	NaN	NaN	NaN	NaN	NaN	NaN	NaN	NaN	NaN	NaN	NaN	NaN	NaN	NaN	NaN	NaN	NaN	NaN	NaN	NaN	NaN	NaN	NaN	NaN	NaN	NaN	NaN	NaN	NaN	1	0	8	866.407	0.0065234	137.18	87838000	87838000	166180000	0
NaN	NaN	NaN	NaN	NaN	NaN	NaN	NaN	NaN	NaN	NaN	NaN	NaN	NaN	NaN	NaN	NaN	NaN	NaN	NaN	NaN	NaN	1.6537	NaN	NaN	NaN	NaN	NaN	NaN	NaN	NaN	NaN	NaN	NaN	NaN	NaN	NaN	NaN	NaN	NaN	0	1	15	1536.77	0.033277	37.048	4362200	0	0	0
0.90418	0.42978	1.178	NaN	NaN	0.18459	NaN	0.18727	0.22847	NaN	NaN	NaN	0.89574	0.6004	NaN	0.96202	0.59012	NaN	NaN	1.1342	NaN	NaN	0.91008	0.2873	NaN	0.10868	0.62723	NaN	NaN	1.5108	NaN	0.6392	0.89848	NaN	NaN	0.66869	NaN	1.3538	0.7869	NaN	0	1	19	1587.79	1.3265e-70	193.27	3411600000	60023000	147020000	180010000
1.0207	NaN	NaN	0.9678	NaN	NaN	NaN	NaN	1.2532	1.9743	2.2316	NaN	NaN	NaN	0.26824	1.4558	0.76525	NaN	16.407	NaN	NaN	0.93015	NaN	NaN	2.5375	NaN	0.73543	NaN	0.57954	0.73192	NaN	NaN	NaN	NaN	NaN	0.43415	NaN	NaN	0.941	2.3822	0	2	20	1715.88	1.023e-58	168.99	1300400000	36235000	220190000	0
NaN	NaN	NaN	NaN	NaN	NaN	NaN	NaN	NaN	NaN	NaN	NaN	NaN	NaN	NaN	NaN	NaN	NaN	NaN	NaN	NaN	NaN	NaN	NaN	NaN	NaN	NaN	NaN	NaN	NaN	NaN	NaN	NaN	NaN	NaN	1.377	NaN	NaN	NaN	NaN	1	2	25	2314.22	5.7389e-07	100.62	33929000	0	0	0
1.1478	0.75298	1.5576	0.5193	0.78595	2.2182	0.68134	NaN	NaN	0.073259	2.1763	1.9436	0.20677	0.787	0.8249	0.69282	0.63988	0.33705	NaN	1.0506	1.0526	0.71432	NaN	0.47113	0.59347	1.0915	0.32725	1.2609	0.68666	0.88524	2.0818	0.21144	NaN	1.5164	0.93129	0.60425	0.57844	0.17838	0.24575	0.25703	1	0	17	1588.86	5.6696e-38	132.51	8491100000	78838000	222380000	146450000
NaN	0.30368	0.59971	1.1442	0.59203	0.90924	0.7131	0.11253	NaN	0.75123	NaN	0.56431	0.57662	0.64891	NaN	NaN	1.0663	0.84101	NaN	0.55109	0.51712	0.53127	1.1491	NaN	NaN	0.3022	0.63593	0.50962	NaN	NaN	0.45569	0.43387	0.34761	0.41481	0.46894	0.57635	NaN	1.1627	0.50608	NaN	0	1	16	1661.84	8.9996e-77	214.18	11647000000	0	0	1283600000
NaN	NaN	NaN	NaN	NaN	NaN	NaN	NaN	NaN	NaN	NaN	NaN	NaN	NaN	NaN	NaN	NaN	NaN	NaN	NaN	NaN	NaN	NaN	NaN	NaN	NaN	NaN	NaN	NaN	NaN	NaN	NaN	NaN	NaN	NaN	NaN	NaN	NaN	1.5749	NaN	1	0	11	1074.57	0.035049	48.442	43129000	0	0	0
NaN	0.28793	NaN	NaN	NaN	1.6188	NaN	NaN	NaN	NaN	1.5907	NaN	NaN	3.8046	0.37568	NaN	NaN	1.2423	NaN	NaN	NaN	3.0263	NaN	2.2317	2.6518	NaN	NaN	NaN	NaN	NaN	NaN	NaN	2.7663	NaN	NaN	1.8664	6.1757	1.3808	NaN	NaN	0	2	28	3030.57	1.5195e-55	151.91	260840000	0	0	27022000
NaN	NaN	NaN	NaN	NaN	NaN	0.031057	NaN	NaN	NaN	NaN	NaN	NaN	NaN	NaN	NaN	NaN	NaN	NaN	NaN	NaN	NaN	0.08423	NaN	NaN	0.1598	NaN	NaN	NaN	NaN	0.18509	NaN	NaN	0.20764	NaN	NaN	NaN	NaN	NaN	NaN	1	0	9	948.47	5.5538e-05	138.4	728880000	0	0	0
NaN	NaN	9.0341	NaN	NaN	NaN	NaN	NaN	NaN	NaN	NaN	NaN	9.1727	NaN	NaN	NaN	NaN	NaN	NaN	NaN	17.617	NaN	NaN	NaN	NaN	NaN	NaN	NaN	NaN	NaN	NaN	NaN	NaN	NaN	NaN	NaN	NaN	NaN	NaN	NaN	0	1	8	761.428	0.0088716	95.815	15863000	0	0	0
NaN	NaN	NaN	NaN	NaN	NaN	NaN	NaN	0.41863	NaN	NaN	NaN	NaN	NaN	NaN	NaN	NaN	NaN	NaN	NaN	NaN	NaN	NaN	NaN	NaN	NaN	NaN	NaN	NaN	NaN	NaN	NaN	NaN	NaN	NaN	1.111	NaN	NaN	NaN	NaN	1	0	12	1155.61	2.9436e-05	80.69	481630000	0	0	0
NaN	NaN	NaN	NaN	NaN	NaN	NaN	NaN	1.5464	NaN	NaN	NaN	NaN	NaN	NaN	NaN	NaN	NaN	NaN	NaN	NaN	NaN	NaN	NaN	NaN	NaN	NaN	NaN	NaN	NaN	NaN	NaN	NaN	NaN	NaN	NaN	NaN	NaN	NaN	NaN	0	1	7	628.354	0.021626	94.407	10322000	0	0	0
NaN	NaN	NaN	NaN	NaN	NaN	6.9869	NaN	0.47341	1.374	4.5322	0.50879	NaN	0.4932	3.3043	17.35	NaN	NaN	NaN	NaN	NaN	NaN	5.8144	NaN	3.7741	11.43	1.1019	1.0105	NaN	1.2957	0.77312	1.1912	NaN	NaN	NaN	NaN	0.56218	0.6043	NaN	1.1629	0	2	8	756.449	0.0044761	96.492	202010000	0	0	0
NaN	0.86139	NaN	NaN	NaN	NaN	0.26994	1.1979	2.0422	NaN	1.6931	0.93435	NaN	NaN	NaN	1.4711	NaN	NaN	1.4206	NaN	NaN	1.0258	2.8274	0.50037	NaN	NaN	0.51469	0.6875	0.60736	NaN	NaN	NaN	NaN	0.50267	NaN	1.1007	1.4409	2.2256	0.8237	NaN	0	1	13	1326.64	7.1711e-27	162.49	817060000	0	0	18606000
NaN	NaN	NaN	NaN	NaN	NaN	NaN	NaN	NaN	1.6908	NaN	NaN	NaN	NaN	NaN	NaN	NaN	NaN	NaN	NaN	NaN	1.0478	NaN	NaN	NaN	NaN	NaN	NaN	NaN	NaN	NaN	NaN	NaN	NaN	NaN	1.6177	NaN	NaN	NaN	NaN	1	1	21	2254.07	6.2109e-09	89.859	159730000	0	0	0
NaN	NaN	NaN	NaN	NaN	NaN	NaN	NaN	NaN	NaN	NaN	NaN	NaN	NaN	NaN	NaN	NaN	NaN	NaN	NaN	NaN	1.8813	NaN	NaN	NaN	NaN	1.8694	NaN	0.59422	NaN	NaN	NaN	NaN	NaN	NaN	0.2614	NaN	NaN	NaN	0.90655	2	1	25	2799.36	3.3135e-20	115.01	542290000	0	0	0
NaN	NaN	NaN	NaN	NaN	NaN	NaN	NaN	NaN	NaN	NaN	NaN	NaN	NaN	NaN	NaN	NaN	NaN	NaN	NaN	NaN	NaN	NaN	NaN	NaN	NaN	NaN	NaN	NaN	NaN	NaN	NaN	NaN	NaN	NaN	NaN	NaN	NaN	NaN	NaN	0	2	8	746.429	0.027943	77.355	0	0	0	0
NaN	NaN	0.48966	0.54282	1.9408	0.89717	NaN	1.6593	NaN	NaN	NaN	1.7647	NaN	NaN	NaN	NaN	NaN	NaN	NaN	NaN	0.89467	NaN	NaN	0.83652	NaN	2.1295	NaN	1.1982	NaN	NaN	NaN	1.1197	0.20933	0.941	0.85668	NaN	NaN	0.76855	NaN	0.85244	0	1	21	2280.2	7.2583e-90	182.76	868190000	0	0	0
0.48336	1.5333	NaN	3.0875	2.9812	1.9025	2.848	NaN	NaN	0.68876	0.38842	0.89589	1.2708	0.73033	0.61819	0.83073	1.1687	NaN	1.088	1.9682	NaN	1.2085	0.91925	1.468	NaN	3.5498	1.7793	1.4058	2.413	1.6961	3.559	1.385	1.1923	2.1199	NaN	1.0258	1.1594	2.0487	1.568	NaN	0	1	21	1962.01	3.02e-58	169.25	11977000000	80636000	751360000	185860000
NaN	NaN	NaN	NaN	NaN	NaN	NaN	NaN	NaN	NaN	NaN	0.48048	NaN	NaN	NaN	NaN	NaN	NaN	NaN	NaN	NaN	NaN	NaN	NaN	NaN	0.22043	NaN	0.39853	NaN	NaN	NaN	NaN	NaN	NaN	0.17516	NaN	NaN	NaN	NaN	NaN	1	0	30	2616.35	2.6753e-06	77.731	331700000	0	0	0
0.44336	NaN	NaN	NaN	NaN	NaN	NaN	NaN	NaN	0.15092	0.20394	NaN	NaN	NaN	NaN	0.34023	NaN	NaN	NaN	NaN	NaN	0.25776	NaN	NaN	NaN	NaN	0.18304	NaN	0.80916	0.10147	NaN	NaN	NaN	NaN	NaN	NaN	NaN	NaN	NaN	0.31794	2	0	31	2772.45	1.5157e-37	135.3	1403200000	40592000	14573000	0
NaN	0.51255	NaN	NaN	NaN	NaN	NaN	NaN	NaN	NaN	1.7312	0.17702	NaN	NaN	NaN	0.70154	NaN	NaN	0.43298	NaN	NaN	NaN	3.9946	0.5656	NaN	NaN	NaN	1.4606	NaN	NaN	NaN	NaN	NaN	0.48276	NaN	NaN	NaN	NaN	0.80367	NaN	1	0	11	956.54	7.5418e-08	115	281390000	0	0	2807100
NaN	NaN	NaN	0.59667	NaN	NaN	NaN	1.4872	NaN	NaN	1.3724	NaN	NaN	NaN	1.9208	NaN	NaN	NaN	NaN	NaN	NaN	1.0793	NaN	NaN	1.1281	NaN	0.86236	NaN	0.46888	0.66461	NaN	NaN	NaN	NaN	NaN	0.90485	NaN	NaN	NaN	1.6405	2	0	12	1112.64	1.2944e-12	142.08	418970000	0	0	0
NaN	NaN	NaN	NaN	NaN	NaN	NaN	NaN	NaN	NaN	NaN	NaN	NaN	NaN	NaN	NaN	NaN	NaN	NaN	NaN	NaN	NaN	NaN	NaN	NaN	NaN	NaN	NaN	NaN	NaN	NaN	NaN	NaN	NaN	NaN	NaN	NaN	NaN	NaN	NaN	1	0	9	920.472	0.031615	52.725	0	0	0	0
NaN	NaN	NaN	NaN	0.24041	NaN	NaN	NaN	NaN	NaN	NaN	NaN	NaN	NaN	NaN	NaN	NaN	NaN	NaN	NaN	NaN	NaN	NaN	NaN	NaN	NaN	NaN	NaN	NaN	NaN	0.62463	NaN	NaN	NaN	NaN	NaN	NaN	0.37767	NaN	NaN	0	1	14	1540.78	3.3446e-06	67.234	136940000	0	0	0
NaN	NaN	NaN	NaN	NaN	NaN	0.39022	NaN	0.5304	NaN	NaN	0.22281	0.39548	0.31338	0.38518	NaN	0.3511	NaN	NaN	0.4229	NaN	NaN	0.9722	NaN	NaN	0.42855	NaN	0.25594	NaN	NaN	0.26138	NaN	4.4505	NaN	NaN	NaN	NaN	NaN	0.59174	NaN	0	1	9	801.434	0.00017328	117.81	199640000	0	0	0
NaN	NaN	NaN	NaN	NaN	NaN	NaN	NaN	NaN	NaN	NaN	NaN	NaN	NaN	NaN	NaN	NaN	NaN	NaN	NaN	NaN	0.18417	NaN	NaN	NaN	NaN	NaN	NaN	NaN	NaN	NaN	NaN	NaN	NaN	NaN	NaN	NaN	NaN	NaN	0.15519	0	2	20	1901.02	0.031306	47.499	190610000	0	0	0
NaN	0.99704	0.73669	0.64608	0.71174	NaN	NaN	NaN	NaN	NaN	NaN	1.1474	1.0262	NaN	0.79434	NaN	0.85113	NaN	NaN	0.92952	0.81159	NaN	NaN	NaN	NaN	NaN	NaN	NaN	0.82017	NaN	1.428	NaN	NaN	NaN	NaN	NaN	1.2209	0.20347	NaN	NaN	1	0	9	908.519	0.00012802	85.67	620780000	0	0	12620000
0.90142	0.67315	0.80917	0.81986	0.87032	0.81005	0.73799	0.95376	0.87231	0.67195	0.66952	0.97783	0.64676	0.59884	0.75125	NaN	0.7989	0.70129	0.7875	0.81543	0.8759	1.2177	0.8165	0.65751	1.1559	0.92503	1.6083	0.67377	1.2729	1.4049	0.52535	0.62892	2.3968	0.89718	0.95151	1.4823	0.60574	0.58187	0.78989	1.1025	1	0	13	1335.79	2.0919e-26	154.15	28002000000	57898000	92709000	835040000
2.6878	0.48282	0.58443	0.59837	1.0353	0.73327	0.35171	NaN	0.88819	0.57201	NaN	0.82245	NaN	NaN	1.2478	NaN	NaN	NaN	1.9268	NaN	NaN	0.61616	0.28893	NaN	1.1898	0.49469	0.80442	0.98517	NaN	0.55019	1.3267	1.869	NaN	NaN	0.65744	0.77723	NaN	1.4522	NaN	0.30883	1	0	31	2565.31	2.6283e-19	110.25	3600500000	1022400	3720900	364140000
NaN	NaN	NaN	NaN	NaN	NaN	NaN	NaN	NaN	NaN	NaN	NaN	NaN	NaN	NaN	0.15361	NaN	NaN	NaN	NaN	NaN	0.2747	NaN	NaN	0.88	NaN	0.53996	NaN	NaN	NaN	NaN	NaN	NaN	NaN	NaN	NaN	NaN	NaN	NaN	NaN	1	0	7	711.403	0.0029717	92.692	249770000	0	0	0
NaN	NaN	NaN	NaN	NaN	NaN	NaN	NaN	NaN	NaN	NaN	NaN	NaN	NaN	NaN	NaN	NaN	NaN	NaN	NaN	NaN	NaN	NaN	NaN	NaN	NaN	NaN	NaN	0.3563	NaN	NaN	NaN	NaN	NaN	NaN	1.1412	NaN	NaN	NaN	0.58225	2	0	15	1694.92	0.00032379	73.593	336870000	0	0	0
NaN	2.7138	2.1254	0.92562	1.0509	1.7167	0.90077	2.2582	2.8218	NaN	NaN	4.2804	0.61119	2.3135	NaN	NaN	NaN	1.4323	NaN	3.5236	1.3676	NaN	NaN	1.9059	NaN	2.7757	NaN	2.5485	NaN	NaN	5.0043	2.814	0.85443	1.4064	2.5232	0.52891	3.2361	3.4201	NaN	4.4372	0	1	24	2679.26	3.3923e-124	181.61	14432000000	0	0	127540000
NaN	2.4274	2.1587	0.87763	NaN	NaN	1.3302	NaN	5.6375	NaN	NaN	2.9522	NaN	3.95	NaN	NaN	NaN	NaN	NaN	4.2966	0.37782	NaN	NaN	2.9605	NaN	2.0856	NaN	3.3795	NaN	NaN	2.0596	NaN	NaN	1.5307	1.9097	NaN	5.8465	NaN	NaN	NaN	0	2	33	3694.8	2.2507e-17	89.145	1117700000	0	0	21909000
NaN	NaN	NaN	NaN	NaN	NaN	NaN	NaN	NaN	NaN	NaN	NaN	NaN	NaN	NaN	NaN	NaN	NaN	NaN	NaN	NaN	NaN	NaN	NaN	3.5521	NaN	8.5439	NaN	NaN	NaN	NaN	NaN	NaN	NaN	NaN	NaN	NaN	NaN	NaN	NaN	0	3	36	4065.98	7.5947e-16	93.908	32905000	0	0	0
NaN	NaN	NaN	NaN	NaN	NaN	NaN	NaN	NaN	NaN	NaN	NaN	NaN	NaN	NaN	NaN	NaN	NaN	NaN	NaN	NaN	NaN	NaN	NaN	NaN	NaN	NaN	NaN	NaN	NaN	NaN	NaN	NaN	NaN	NaN	NaN	NaN	NaN	NaN	NaN	0	1	13	1327.7	0.00027699	66.004	72534000	0	0	0
NaN	NaN	NaN	NaN	NaN	NaN	NaN	NaN	NaN	NaN	NaN	NaN	NaN	NaN	NaN	NaN	NaN	NaN	NaN	NaN	NaN	NaN	NaN	NaN	NaN	NaN	NaN	NaN	NaN	NaN	NaN	NaN	NaN	NaN	NaN	NaN	NaN	NaN	NaN	NaN	0	1	9	800.476	0.018161	50.034	10712000000	0	0	0
NaN	0.15285	NaN	0.93775	0.48119	1.5484	0.5289	NaN	0.37384	1.1057	0.67422	1.0696	NaN	NaN	0.92291	0.66309	NaN	NaN	2.0901	0.9471	NaN	0.90139	1.436	NaN	NaN	0.36231	1.0248	NaN	0.49488	0.8293	NaN	0.3519	NaN	NaN	NaN	0.32333	0.56229	0.34663	0.76774	NaN	1	0	17	1856.82	5.44e-62	180.7	1196500000	0	0	300210000
NaN	0.81154	0.28986	NaN	0.34239	NaN	1.1705	2.3847	0.95249	NaN	NaN	0.32828	0.74551	0.81466	0.92422	NaN	0.49286	NaN	3.0034	0.55928	NaN	NaN	7.0678	NaN	0.69204	1.0296	1.5281	0.20265	NaN	NaN	0.47314	0.47197	NaN	0.92841	0.83812	1.7613	0.39154	NaN	1.9009	NaN	0	1	14	1440.82	3.455e-09	82.651	873790000	0	0	10643000
NaN	NaN	NaN	NaN	NaN	NaN	NaN	NaN	NaN	0.10468	NaN	NaN	NaN	NaN	NaN	NaN	NaN	NaN	NaN	NaN	NaN	NaN	NaN	NaN	NaN	NaN	NaN	NaN	0.07607	NaN	NaN	NaN	NaN	NaN	NaN	NaN	NaN	NaN	NaN	0.024581	1	1	18	1896.07	9.7476e-07	83.894	36144000	0	0	0
NaN	NaN	NaN	NaN	NaN	NaN	NaN	NaN	NaN	2.3318	3.4332	NaN	NaN	NaN	2.8592	NaN	NaN	NaN	NaN	NaN	NaN	0.22575	NaN	NaN	1.5975	NaN	NaN	NaN	1.5693	NaN	NaN	NaN	NaN	NaN	NaN	2.9205	NaN	NaN	NaN	NaN	1	1	18	1967.11	8.7235e-12	107.98	110080000	0	0	0
0.18055	NaN	NaN	0.14288	NaN	NaN	0.28903	NaN	0.3739	0.72645	NaN	NaN	NaN	NaN	0.54105	NaN	NaN	NaN	NaN	NaN	NaN	NaN	NaN	NaN	NaN	0.35941	0.98056	0.22151	0.91879	0.36164	0.35324	0.41385	NaN	NaN	NaN	0.39602	0.18075	NaN	NaN	NaN	1	0	20	1874.98	6.4566e-15	102.07	945090000	191830000	30210000	0
NaN	NaN	NaN	NaN	NaN	NaN	NaN	NaN	NaN	NaN	NaN	NaN	NaN	1.3111	NaN	NaN	NaN	NaN	NaN	NaN	NaN	NaN	NaN	NaN	NaN	NaN	0.53742	NaN	1.5686	NaN	NaN	NaN	NaN	NaN	NaN	NaN	NaN	NaN	0.29382	0.33672	1	0	9	858.492	0.00060836	82.287	749170000	0	0	0
NaN	NaN	NaN	NaN	NaN	NaN	NaN	NaN	NaN	NaN	NaN	NaN	NaN	NaN	NaN	NaN	NaN	NaN	NaN	NaN	NaN	NaN	NaN	NaN	NaN	NaN	NaN	NaN	NaN	NaN	NaN	NaN	NaN	NaN	NaN	NaN	NaN	NaN	NaN	NaN	0	1	14	1402.75	8.0826e-05	68.033	162440000	0	0	0
NaN	NaN	NaN	NaN	NaN	NaN	NaN	NaN	NaN	NaN	NaN	NaN	NaN	2.7762	NaN	NaN	NaN	NaN	NaN	NaN	NaN	NaN	NaN	NaN	1.5141	NaN	NaN	NaN	NaN	NaN	NaN	NaN	NaN	NaN	NaN	NaN	NaN	NaN	NaN	NaN	0	2	29	3053.63	0.0057766	63.138	15959000	0	0	0
NaN	NaN	NaN	NaN	NaN	NaN	NaN	NaN	0.87751	NaN	NaN	0.80612	NaN	NaN	NaN	NaN	1.6114	NaN	NaN	0.57377	NaN	NaN	NaN	NaN	NaN	NaN	NaN	NaN	NaN	NaN	NaN	NaN	NaN	NaN	NaN	NaN	NaN	NaN	NaN	NaN	0	1	23	2441.25	5.1966e-13	72.316	134130000	0	0	0
NaN	NaN	NaN	NaN	NaN	NaN	NaN	NaN	NaN	NaN	NaN	NaN	NaN	NaN	NaN	NaN	NaN	NaN	NaN	NaN	NaN	NaN	NaN	NaN	NaN	NaN	NaN	NaN	NaN	NaN	NaN	NaN	NaN	NaN	NaN	NaN	NaN	NaN	NaN	NaN	0	0	12	1326.51	0.0040436	61.344	43668000	0	0	0
NaN	NaN	NaN	NaN	NaN	NaN	NaN	NaN	NaN	NaN	NaN	NaN	NaN	NaN	NaN	NaN	NaN	NaN	NaN	NaN	NaN	NaN	NaN	NaN	NaN	NaN	NaN	NaN	NaN	NaN	0.028218	0.30504	NaN	NaN	NaN	NaN	NaN	NaN	NaN	NaN	0	2	9	1007.53	0.0021826	76.17	6952700	0	0	0
NaN	NaN	NaN	NaN	NaN	NaN	NaN	NaN	NaN	NaN	NaN	NaN	3.0415	NaN	NaN	NaN	NaN	NaN	NaN	NaN	NaN	NaN	NaN	NaN	NaN	NaN	NaN	1.4149	NaN	NaN	NaN	NaN	NaN	NaN	NaN	NaN	NaN	0.33344	NaN	NaN	0	1	12	1321.7	0.00047877	62.088	241300000	0	0	0
NaN	NaN	NaN	NaN	NaN	NaN	NaN	NaN	NaN	NaN	NaN	NaN	NaN	NaN	NaN	NaN	NaN	NaN	NaN	NaN	NaN	NaN	0.045946	NaN	NaN	NaN	NaN	NaN	NaN	NaN	NaN	NaN	NaN	NaN	NaN	NaN	NaN	NaN	NaN	NaN	1	0	7	706.376	0.06303	69.234	22833000	0	0	0
0.67025	NaN	NaN	3.9124	NaN	NaN	NaN	0.83484	NaN	NaN	0.66255	NaN	NaN	NaN	NaN	NaN	NaN	NaN	0.91373	NaN	NaN	1.1046	1.2708	NaN	NaN	NaN	NaN	NaN	NaN	NaN	NaN	NaN	NaN	NaN	NaN	NaN	NaN	NaN	NaN	NaN	0	1	18	1912.93	2.2318e-30	153.36	549550000	27706000	120050000	0
1.2539	0.85938	0.66705	NaN	NaN	1.7603	NaN	NaN	1.6097	0.76546	NaN	1.3552	NaN	NaN	NaN	NaN	NaN	0.53203	NaN	NaN	0.62911	1.1324	NaN	0.64881	NaN	NaN	1.4658	0.65079	NaN	NaN	NaN	NaN	0.1344	0.97277	1.8625	1.1751	NaN	0.87256	0.81287	0.46839	1	0	30	3101.57	5.7071e-192	220.05	10626000000	11848000	18125000	336520000
NaN	NaN	NaN	NaN	NaN	NaN	NaN	NaN	NaN	NaN	NaN	NaN	2.8741	1.8295	NaN	NaN	NaN	NaN	NaN	NaN	NaN	NaN	NaN	3.6743	NaN	NaN	NaN	NaN	NaN	NaN	NaN	NaN	NaN	NaN	1.7099	1.0058	NaN	2.9022	NaN	NaN	1	0	16	1603.8	4.6236e-65	178.22	1189500000	0	0	0
NaN	NaN	NaN	NaN	NaN	NaN	NaN	NaN	NaN	NaN	NaN	NaN	NaN	NaN	NaN	NaN	NaN	NaN	NaN	NaN	NaN	NaN	NaN	NaN	NaN	NaN	NaN	NaN	NaN	NaN	NaN	NaN	NaN	NaN	NaN	NaN	NaN	NaN	NaN	NaN	0	0	20	2271.99	2.3749e-177	236.16	0	0	0	0
NaN	0.47569	NaN	1.2716	0.84402	1.3403	NaN	NaN	0.91966	1.2785	NaN	NaN	0.61586	0.8082	NaN	NaN	0.61647	NaN	NaN	0.67539	0.93696	0.77735	NaN	1.7512	NaN	NaN	NaN	0.86745	0.61553	NaN	NaN	0.54665	0.12579	0.99307	1.1374	1.3033	1.2476	0.6128	NaN	0.79833	1	0	9	948.427	0.00025915	96.492	2937400000	0	0	173210000
NaN	NaN	0.94255	NaN	NaN	NaN	NaN	NaN	NaN	NaN	NaN	NaN	NaN	NaN	NaN	NaN	0.89337	NaN	NaN	NaN	NaN	NaN	NaN	1.1145	NaN	NaN	NaN	1.9468	NaN	NaN	NaN	NaN	NaN	1.8843	NaN	NaN	1.1341	1.8471	NaN	NaN	1	0	7	803.396	0.032742	72.138	513200000	0	0	0
NaN	NaN	NaN	NaN	NaN	NaN	NaN	NaN	NaN	NaN	NaN	NaN	NaN	NaN	NaN	NaN	NaN	NaN	NaN	NaN	NaN	NaN	NaN	NaN	NaN	NaN	NaN	NaN	NaN	NaN	NaN	NaN	NaN	NaN	NaN	NaN	NaN	NaN	NaN	NaN	0	0	33	3738.66	7.6889e-46	102.51	0	0	0	0
NaN	0.78129	NaN	NaN	NaN	NaN	NaN	NaN	NaN	1.0975	0.52688	NaN	0.80155	0.5065	0.4565	0.69002	NaN	NaN	NaN	0.43981	0.43548	0.43564	NaN	NaN	NaN	NaN	NaN	0.66703	NaN	0.67988	NaN	0.65336	1.1631	NaN	NaN	NaN	NaN	1.0986	1.813	NaN	1	0	16	1801.86	7.0041e-40	157.58	1676300000	0	0	164090000
NaN	NaN	NaN	NaN	NaN	NaN	NaN	NaN	NaN	NaN	NaN	NaN	NaN	NaN	NaN	NaN	NaN	NaN	NaN	NaN	NaN	NaN	NaN	NaN	NaN	NaN	NaN	NaN	NaN	NaN	NaN	NaN	NaN	NaN	NaN	NaN	NaN	NaN	NaN	NaN	0	1	8	907.459	0.011159	58.782	102400000	0	0	0
NaN	2.0602	NaN	NaN	1.6057	NaN	NaN	NaN	3.8052	NaN	NaN	NaN	1.712	2.0649	NaN	NaN	NaN	NaN	1.1117	NaN	NaN	NaN	NaN	NaN	NaN	NaN	NaN	NaN	NaN	NaN	NaN	NaN	NaN	1.5925	NaN	NaN	NaN	NaN	NaN	NaN	1	0	14	1514.81	6.6179e-27	124.51	338780000	0	0	14406000
NaN	NaN	NaN	NaN	NaN	0.056495	NaN	NaN	NaN	NaN	NaN	NaN	NaN	NaN	NaN	NaN	NaN	NaN	NaN	NaN	NaN	NaN	NaN	NaN	NaN	NaN	NaN	NaN	NaN	NaN	NaN	NaN	NaN	NaN	NaN	NaN	NaN	NaN	NaN	NaN	1	0	14	1555.69	5.3091e-05	85.536	149730000	0	0	0
1.4752	NaN	NaN	NaN	NaN	NaN	NaN	NaN	NaN	11.118	4.5551	NaN	NaN	NaN	NaN	NaN	NaN	NaN	NaN	NaN	NaN	NaN	NaN	NaN	3.6376	NaN	NaN	NaN	0.21099	NaN	NaN	NaN	NaN	NaN	NaN	NaN	NaN	NaN	2.1287	3.2283	0	3	19	2178.03	8.1954e-23	146.15	186480000	14208000	96675000	0
NaN	NaN	NaN	NaN	NaN	NaN	NaN	NaN	NaN	NaN	NaN	NaN	NaN	NaN	NaN	NaN	NaN	NaN	NaN	NaN	NaN	NaN	NaN	NaN	NaN	NaN	NaN	NaN	NaN	NaN	NaN	NaN	NaN	NaN	NaN	NaN	NaN	NaN	NaN	NaN	1	0	12	1363.7	6.8951e-05	90.697	476030000	0	0	0
NaN	1.4618	NaN	NaN	NaN	1.8324	NaN	NaN	NaN	NaN	NaN	NaN	NaN	0.87755	1.5853	NaN	NaN	NaN	NaN	NaN	NaN	NaN	NaN	1.2344	NaN	NaN	NaN	NaN	NaN	NaN	NaN	1.4478	NaN	NaN	NaN	0.99486	1.1297	0.996	NaN	0.66438	1	0	7	896.4	0.021484	71.949	680800000	0	0	65359000
NaN	NaN	NaN	NaN	0.36392	0.33754	NaN	NaN	NaN	NaN	NaN	NaN	0.42891	NaN	NaN	NaN	0.41941	NaN	NaN	0.27826	NaN	NaN	NaN	NaN	NaN	NaN	NaN	NaN	NaN	NaN	NaN	NaN	NaN	0.87059	1.1518	NaN	NaN	0.54297	NaN	NaN	0	1	13	1325.74	7.7712e-05	58.04	1393900000	0	0	0
NaN	NaN	NaN	NaN	NaN	NaN	NaN	NaN	NaN	2.3569	NaN	NaN	NaN	NaN	1.4253	NaN	NaN	NaN	NaN	NaN	NaN	NaN	NaN	NaN	0.74987	NaN	NaN	NaN	0.59052	NaN	NaN	NaN	NaN	NaN	NaN	0.77465	NaN	NaN	NaN	0.838	0	2	14	1453.83	0.041043	29.937	339940000	0	0	0
NaN	0.19525	1.1768	NaN	0.34148	0.43391	NaN	NaN	0.15053	NaN	NaN	0.37917	NaN	NaN	0.091294	NaN	NaN	NaN	NaN	0.26602	0.36637	0.20348	NaN	0.68452	NaN	NaN	0.1559	0.13882	NaN	0.3331	NaN	0.20184	0.42715	0.096973	0.13009	0.38081	10.204	0.51248	NaN	0.20486	1	0	10	1116.58	5.0955e-07	120.15	19902000000	0	0	1564700000
NaN	NaN	NaN	NaN	NaN	NaN	NaN	NaN	NaN	NaN	NaN	NaN	NaN	NaN	NaN	NaN	NaN	NaN	NaN	NaN	NaN	NaN	NaN	NaN	NaN	NaN	NaN	NaN	NaN	NaN	NaN	NaN	NaN	NaN	NaN	NaN	NaN	NaN	2.9883	NaN	0	2	13	1452.65	0.00038666	76.728	2731900	0	0	0
NaN	1.4598	0.25864	NaN	NaN	0.63532	NaN	NaN	NaN	NaN	NaN	1.2401	NaN	NaN	NaN	NaN	NaN	0.029826	NaN	NaN	NaN	NaN	NaN	NaN	0.94976	NaN	NaN	0.6429	NaN	NaN	NaN	NaN	0.34142	NaN	NaN	3.8084	1.2882	NaN	NaN	0.85777	1	0	8	944.486	0.0046226	114.78	5249700000	0	0	158790000
NaN	NaN	NaN	NaN	NaN	NaN	NaN	NaN	NaN	NaN	1.4306	NaN	NaN	NaN	NaN	1.5216	NaN	NaN	NaN	NaN	NaN	NaN	NaN	NaN	NaN	NaN	NaN	NaN	NaN	1.747	NaN	NaN	NaN	1.8289	NaN	NaN	NaN	NaN	NaN	NaN	0	1	21	2282.15	9.0118e-06	55.898	94136000	0	0	0
0.31886	NaN	NaN	NaN	NaN	NaN	NaN	NaN	NaN	1.9867	NaN	NaN	1.9683	NaN	NaN	6.5936	1.0257	NaN	NaN	1.1681	NaN	NaN	NaN	NaN	1.8861	NaN	NaN	NaN	1.4757	NaN	NaN	NaN	NaN	NaN	NaN	1.2777	NaN	NaN	1.2948	NaN	0	1	16	1743.69	2.3213e-21	142.45	50239000	17703000	15472000	0
NaN	NaN	1.1347	NaN	NaN	NaN	NaN	NaN	NaN	NaN	NaN	NaN	1.246	NaN	2.0509	NaN	0.96807	NaN	NaN	NaN	NaN	NaN	NaN	1.1204	0.71184	NaN	NaN	NaN	NaN	NaN	NaN	NaN	NaN	NaN	NaN	NaN	1.162	NaN	1.0095	NaN	0	1	12	1452.64	1.4023e-06	71.888	100010000	0	0	0
NaN	NaN	NaN	NaN	NaN	NaN	NaN	NaN	NaN	NaN	NaN	NaN	NaN	NaN	NaN	NaN	NaN	NaN	NaN	NaN	NaN	NaN	NaN	NaN	NaN	NaN	NaN	NaN	NaN	NaN	NaN	NaN	NaN	NaN	NaN	NaN	NaN	NaN	NaN	NaN	1	1	19	2274.92	0.087178	9.2633	44307000	0	0	0
NaN	NaN	NaN	NaN	NaN	NaN	NaN	NaN	NaN	NaN	NaN	NaN	NaN	NaN	NaN	NaN	NaN	NaN	NaN	0.66692	NaN	NaN	2.5517	NaN	NaN	NaN	NaN	NaN	NaN	NaN	NaN	NaN	NaN	NaN	NaN	NaN	NaN	NaN	0.33611	NaN	1	0	13	1315.64	5.688e-13	122.46	1241500000	0	0	0
NaN	NaN	NaN	NaN	NaN	NaN	NaN	NaN	NaN	NaN	NaN	NaN	NaN	NaN	NaN	NaN	NaN	NaN	NaN	NaN	NaN	NaN	NaN	NaN	0.044324	NaN	NaN	NaN	NaN	NaN	NaN	NaN	NaN	NaN	NaN	NaN	NaN	NaN	NaN	NaN	0	2	8	844.465	0.0024282	113.71	7162300	0	0	0
NaN	NaN	NaN	NaN	NaN	1.1758	NaN	NaN	NaN	NaN	NaN	NaN	NaN	NaN	NaN	NaN	NaN	NaN	NaN	NaN	NaN	NaN	3.1979	NaN	NaN	NaN	NaN	NaN	NaN	NaN	NaN	NaN	NaN	NaN	NaN	NaN	NaN	NaN	NaN	NaN	1	0	13	1369.77	0.0091376	39.016	113860000	0	0	0
NaN	NaN	NaN	NaN	NaN	NaN	NaN	NaN	NaN	NaN	NaN	NaN	NaN	NaN	NaN	NaN	NaN	NaN	NaN	NaN	NaN	NaN	NaN	NaN	NaN	NaN	2.559	NaN	NaN	NaN	NaN	NaN	NaN	NaN	NaN	NaN	NaN	NaN	NaN	NaN	1	0	9	958.472	0.00032267	83.456	85947000	0	0	0
NaN	NaN	NaN	0.38168	NaN	NaN	NaN	NaN	NaN	1.6924	0.19801	NaN	NaN	NaN	0.14472	NaN	NaN	NaN	NaN	0.80147	NaN	1.329	8.839	NaN	1.7337	NaN	0.72282	NaN	1.7347	1.4154	NaN	NaN	NaN	NaN	NaN	2.9319	NaN	NaN	1.2011	1.4168	2	0	12	1447.72	6.7263e-18	157.68	1703500000	0	0	0
NaN	NaN	NaN	NaN	NaN	NaN	NaN	NaN	NaN	NaN	NaN	NaN	NaN	NaN	NaN	NaN	NaN	NaN	NaN	NaN	NaN	NaN	NaN	NaN	NaN	NaN	NaN	NaN	NaN	NaN	NaN	NaN	NaN	NaN	NaN	NaN	NaN	NaN	NaN	NaN	0	1	14	1547.72	0.010832	42.125	72943000	0	0	0
1.0971	NaN	NaN	NaN	NaN	NaN	NaN	NaN	NaN	NaN	2.5538	NaN	NaN	NaN	NaN	2.5116	NaN	NaN	NaN	NaN	NaN	NaN	NaN	NaN	NaN	NaN	NaN	NaN	NaN	NaN	NaN	NaN	NaN	NaN	NaN	NaN	NaN	NaN	NaN	NaN	0	2	26	2936.37	0.0025755	47.225	13200000	8895100	65090000	0
0.65931	0.48243	0.69267	0.96224	1.1347	0.7938	NaN	NaN	0.59401	NaN	0.45619	1.041	1.1789	0.4435	0.92637	1.8662	1.4051	0.50134	0.70782	0.67801	1.2409	1.1319	1.997	0.81388	1.1032	NaN	NaN	0.54304	0.86716	NaN	1.205	0.6437	0.41854	2.4924	1.0824	2.4289	0.49964	1.1137	0.52265	1.0761	0	1	18	2058.88	5.2858e-81	220.1	12032000000	35798000	242010000	366070000
1.9348	NaN	NaN	NaN	NaN	NaN	NaN	NaN	2.2527	3.2952	0.36558	NaN	NaN	NaN	2.2853	2.1874	0.71467	NaN	3.381	NaN	NaN	1.876	17.04	NaN	1.1817	NaN	1.3522	NaN	1.2576	NaN	NaN	NaN	NaN	NaN	NaN	0.88344	1.3832	NaN	0.62115	0.27043	1	1	22	2586.15	1.4009e-117	240.71	5782500000	456950000	3286800000	0
NaN	NaN	NaN	NaN	NaN	NaN	NaN	NaN	NaN	NaN	NaN	NaN	NaN	NaN	NaN	NaN	NaN	NaN	NaN	NaN	NaN	NaN	NaN	NaN	NaN	NaN	NaN	NaN	NaN	NaN	NaN	NaN	1.4024	NaN	NaN	NaN	NaN	NaN	NaN	NaN	1	0	11	1230.57	0.022214	48.948	15699000	0	0	0
0.18101	NaN	NaN	NaN	NaN	0.41489	NaN	NaN	NaN	NaN	NaN	NaN	NaN	0.25285	NaN	NaN	0.68475	0.23614	NaN	NaN	NaN	NaN	NaN	NaN	0.10818	NaN	NaN	NaN	NaN	NaN	NaN	NaN	NaN	NaN	NaN	NaN	NaN	NaN	NaN	NaN	1	0	19	2103	7.4744e-11	88.574	215930000	1462200	519050	0
NaN	0.11885	0.22542	NaN	NaN	NaN	0.15334	NaN	NaN	1.0828	NaN	0.080141	NaN	NaN	NaN	NaN	1.0189	0.98544	NaN	NaN	NaN	NaN	1.4472	NaN	NaN	0.074027	NaN	NaN	0.69285	0.81497	NaN	NaN	NaN	NaN	NaN	0.69663	NaN	NaN	0.69186	1.1031	1	1	18	2019.99	1.264e-27	130.4	916040000	0	0	75465000
0.012571	0.063871	0.088877	0.12198	0.076124	0.07165	0.04022	0.031496	0.036317	0.068661	0.029631	0.03908	0.051395	0.01103	0.022476	0.013324	0.098019	0.065919	0.018951	0.058441	0.048491	0.061586	0.16981	0.045327	0.0079435	0.04399	0.026061	0.049489	0.046834	0.074054	0.082043	0.042	0.025092	0.1127	0.036484	0.10476	0.14992	0.11168	NaN	0.028211	0	1	13	1393.62	5.4781e-43	182.07	59572000000	448860000	59085000	1051300000
1.9382	0.79618	0.46952	1.6914	1.1364	0.58803	1.6156	NaN	0.53785	NaN	0.33855	0.5753	1.84	1.0383	1.2929	1.5909	0.97003	1.2017	0.47113	0.62513	0.79379	1.1634	0.56957	0.54055	0.5716	1.6656	0.85302	2.8296	1.0343	0.96563	1.4062	1.4632	0.93725	1.4369	1.8175	1.2373	0.99858	0.603	1.3505	1.6291	1	0	16	1886.78	3.6422e-148	251.87	20089000000	31996000	328730000	380320000
4.7295	2.9359	0.52299	2.2063	0.96649	1.7535	3.2399	NaN	1.0447	0.42724	0.53948	0.53954	3.4544	3.2259	1.0688	5.25	1.5929	2.0069	2.3579	1.8231	NaN	2.2835	16.715	2.0139	0.66603	1.6098	0.68003	0.3108	0.8424	0.76303	0.70713	NaN	NaN	3.6032	2.3136	1.0126	2.9176	3.2514	1.295	0.53696	2	0	17	2042.88	9.2452e-94	236.43	6594500000	130540000	1235500000	21472000
7.0702	NaN	NaN	2.3583	NaN	NaN	5.0113	NaN	NaN	3.9744	3.5529	NaN	NaN	NaN	3.7388	4.0116	NaN	NaN	6.0985	NaN	NaN	3.7288	2.1272	NaN	3.3938	NaN	5.6495	NaN	2.1022	3.187	NaN	NaN	NaN	NaN	NaN	2.2597	NaN	NaN	1.5458	0.53349	1	2	16	1922.01	4.7627e-10	123.02	2991700000	17874000	236120000	0
NaN	NaN	NaN	NaN	0.77392	2.8399	NaN	NaN	0.90157	NaN	0.32055	NaN	0.61033	NaN	1.9493	0.54195	0.61275	NaN	2.7304	NaN	0.43672	NaN	0.68253	NaN	1.8898	1.4206	NaN	NaN	1.2197	NaN	3.1437	NaN	NaN	0.38477	NaN	NaN	1.3642	1.6875	0.45286	NaN	0	1	11	1331.6	3.1398e-06	87.184	989440000	0	0	0
NaN	NaN	NaN	NaN	NaN	NaN	3.9684	NaN	NaN	3.2447	0.66144	NaN	NaN	NaN	1.3153	NaN	NaN	NaN	NaN	NaN	NaN	5.8896	NaN	NaN	3.2196	NaN	3.2001	NaN	3.1201	2.916	NaN	NaN	NaN	NaN	NaN	1.412	NaN	NaN	1.3275	2.5833	1	1	38	4140	8.7133e-224	214.76	539000000	0	0	0
2.2123	NaN	NaN	NaN	NaN	NaN	1.0558	NaN	0.85875	NaN	NaN	NaN	NaN	NaN	NaN	1.9645	NaN	NaN	NaN	NaN	NaN	NaN	NaN	NaN	NaN	NaN	NaN	NaN	0.97855	NaN	NaN	NaN	NaN	NaN	NaN	NaN	NaN	NaN	0.9436	NaN	0	1	10	1015.52	7.3634e-05	84.31	71007000	1619800	12678000	0
NaN	NaN	NaN	NaN	NaN	NaN	NaN	NaN	NaN	NaN	NaN	NaN	2.6402	NaN	NaN	NaN	11.312	NaN	NaN	NaN	NaN	NaN	0.68962	NaN	NaN	NaN	NaN	NaN	NaN	NaN	NaN	NaN	NaN	NaN	NaN	NaN	NaN	NaN	NaN	NaN	0	1	17	1818.85	1.9518e-05	58.658	48628000	0	0	0
NaN	0.40847	0.59143	0.64629	0.38726	NaN	NaN	0.32362	NaN	0.25119	NaN	NaN	0.42035	NaN	NaN	NaN	0.5202	NaN	NaN	0.72459	0.63964	0.37648	NaN	0.52828	NaN	0.35996	0.63318	NaN	NaN	NaN	0.14346	0.39703	NaN	0.40274	0.35192	NaN	0.51592	0.35501	NaN	0.43328	0	1	12	1289.66	6.8056e-08	102.4	7062300000	0	0	249830000
NaN	0.42873	0.23954	0.34424	0.62151	0.39317	NaN	NaN	0.66853	NaN	NaN	NaN	0.42636	NaN	NaN	NaN	0.45557	NaN	NaN	0.19228	0.28568	NaN	0.24258	0.66015	NaN	0.82425	NaN	0.26307	NaN	NaN	NaN	0.36245	NaN	0.5168	1.7873	0.189	NaN	0.38175	1.1925	NaN	0	1	16	1647.74	3.4676e-20	106.38	1041500000	0	0	41312000
NaN	NaN	NaN	NaN	NaN	NaN	NaN	NaN	NaN	NaN	NaN	NaN	NaN	NaN	NaN	NaN	NaN	NaN	NaN	NaN	NaN	NaN	NaN	NaN	NaN	NaN	NaN	NaN	NaN	NaN	NaN	NaN	NaN	NaN	NaN	NaN	NaN	NaN	0.25555	NaN	0	2	18	1904.88	1.2172e-13	108.96	20285000	0	0	0
NaN	1.0183	1.5861	3.9979	3.6855	0.68397	2.1078	1.6582	2.4945	1.388	NaN	2.3593	1.6871	2.0954	1.0168	NaN	1.7369	0.68115	NaN	2.5162	3.9212	3.6694	0.42447	1.7959	1.599	1.9502	1.943	1.3556	3.3826	1.1514	2.6773	2.706	1.0045	2.2601	1.7065	0.68254	1.7785	2.7359	2.1843	1.4112	0	1	23	2534.18	0	335.2	42047000000	0	0	964130000
NaN	NaN	NaN	NaN	NaN	NaN	NaN	NaN	NaN	NaN	NaN	NaN	NaN	NaN	NaN	NaN	NaN	NaN	NaN	NaN	NaN	NaN	NaN	NaN	NaN	NaN	1.1484	NaN	1.513	0.65379	NaN	NaN	NaN	NaN	NaN	NaN	NaN	NaN	NaN	NaN	0	2	27	3004.43	0.028118	40.935	23459000	0	0	0
NaN	NaN	NaN	NaN	NaN	NaN	NaN	NaN	NaN	NaN	NaN	NaN	NaN	NaN	NaN	1.7417	NaN	NaN	NaN	NaN	NaN	NaN	NaN	NaN	NaN	NaN	NaN	NaN	NaN	NaN	NaN	NaN	NaN	NaN	NaN	NaN	NaN	NaN	0.1448	NaN	1	0	17	2043.86	1.7042e-06	65.949	25584000	0	0	0
NaN	NaN	NaN	NaN	NaN	NaN	NaN	NaN	NaN	NaN	NaN	NaN	NaN	NaN	0.34678	NaN	NaN	NaN	NaN	NaN	NaN	NaN	NaN	NaN	NaN	NaN	NaN	NaN	0.90167	NaN	NaN	NaN	NaN	NaN	NaN	NaN	NaN	NaN	NaN	NaN	0	1	21	2305.08	2.6461e-11	76.015	33987000	0	0	0
NaN	NaN	NaN	NaN	NaN	NaN	NaN	NaN	NaN	NaN	1.2803	NaN	NaN	NaN	NaN	NaN	NaN	NaN	NaN	NaN	NaN	NaN	NaN	NaN	NaN	NaN	NaN	NaN	NaN	NaN	NaN	NaN	NaN	NaN	NaN	NaN	NaN	NaN	1.0748	NaN	2	0	31	3242.54	1.3177e-49	127.53	89995000	0	0	0
NaN	NaN	2.1328	NaN	NaN	NaN	NaN	NaN	NaN	NaN	NaN	NaN	NaN	4.3523	NaN	NaN	NaN	NaN	NaN	NaN	NaN	NaN	NaN	NaN	NaN	NaN	NaN	NaN	NaN	NaN	NaN	NaN	NaN	NaN	NaN	NaN	NaN	NaN	NaN	NaN	1	1	15	1697.87	1.5744e-05	85.006	1104400000	0	0	0
NaN	NaN	NaN	NaN	NaN	NaN	NaN	NaN	NaN	NaN	NaN	NaN	NaN	NaN	NaN	NaN	NaN	NaN	NaN	NaN	NaN	NaN	NaN	NaN	NaN	NaN	NaN	NaN	NaN	NaN	NaN	NaN	NaN	NaN	NaN	NaN	NaN	NaN	NaN	NaN	1	0	14	1645.76	8.7109e-06	89.359	42546000	0	0	0
NaN	NaN	NaN	NaN	NaN	NaN	NaN	NaN	NaN	NaN	NaN	NaN	1.4918	NaN	NaN	NaN	NaN	NaN	1.3146	1.5629	NaN	NaN	NaN	NaN	NaN	NaN	NaN	NaN	NaN	NaN	NaN	NaN	0.94515	NaN	NaN	NaN	NaN	NaN	NaN	NaN	0	1	22	2539.17	9.7076e-10	67.11	130720000	0	0	0
NaN	0.76928	NaN	NaN	NaN	NaN	1.2056	NaN	0.78564	NaN	NaN	1.0507	1.5948	1.5383	NaN	NaN	0.86443	NaN	NaN	0.66915	0.69224	NaN	NaN	0.79673	NaN	0.59002	NaN	0.88303	NaN	NaN	NaN	NaN	NaN	1.6181	1.5982	NaN	NaN	1.0591	NaN	NaN	0	1	9	987.487	7.9082e-05	119.75	906070000	0	0	1390400
NaN	NaN	NaN	NaN	NaN	NaN	NaN	NaN	NaN	NaN	NaN	NaN	NaN	NaN	NaN	NaN	NaN	NaN	NaN	0.076678	NaN	NaN	NaN	NaN	NaN	NaN	NaN	NaN	NaN	NaN	NaN	0.24365	NaN	NaN	NaN	NaN	NaN	0.11964	NaN	NaN	1	1	11	1272.63	0.00036917	81.92	11772000	0	0	0
NaN	NaN	NaN	0.41419	NaN	NaN	NaN	NaN	NaN	NaN	NaN	NaN	NaN	NaN	1.0851	NaN	NaN	NaN	NaN	NaN	NaN	NaN	1.6173	NaN	NaN	NaN	NaN	NaN	NaN	NaN	NaN	NaN	NaN	NaN	NaN	NaN	NaN	NaN	NaN	NaN	0	1	17	1692.78	7.4146e-13	101.08	236370000	0	0	0
NaN	NaN	NaN	NaN	NaN	NaN	NaN	NaN	NaN	NaN	NaN	NaN	NaN	NaN	NaN	NaN	NaN	NaN	NaN	NaN	NaN	NaN	NaN	NaN	NaN	NaN	NaN	NaN	NaN	NaN	NaN	NaN	NaN	NaN	NaN	NaN	NaN	NaN	NaN	NaN	1	0	9	942.513	0.028101	58.699	0	0	0	0
NaN	NaN	1.12	NaN	NaN	NaN	NaN	NaN	1.1083	NaN	NaN	NaN	NaN	NaN	NaN	NaN	NaN	NaN	NaN	NaN	NaN	NaN	NaN	NaN	NaN	NaN	NaN	NaN	NaN	NaN	NaN	NaN	NaN	NaN	NaN	NaN	NaN	NaN	NaN	NaN	0	1	13	1309.55	3.0859e-05	101.32	9925700	0	0	0
NaN	NaN	NaN	NaN	NaN	NaN	NaN	NaN	NaN	3.607	5.0457	NaN	NaN	NaN	2.6402	2.4234	1.1009	NaN	4.4209	NaN	NaN	4.2622	6.7182	NaN	3.1568	NaN	NaN	NaN	2.3918	NaN	NaN	NaN	NaN	NaN	NaN	1.3253	NaN	NaN	1.5597	2.4733	1	1	17	1734.75	3.9214e-15	144.68	892490000	0	0	0
0.38894	NaN	NaN	0.74692	NaN	NaN	0.065301	NaN	NaN	NaN	0.40631	NaN	1.1706	0.047911	NaN	NaN	NaN	NaN	0.68472	0.58876	0.76109	NaN	0.057226	NaN	NaN	NaN	NaN	NaN	0.36183	NaN	NaN	NaN	0.54831	0.79779	NaN	NaN	NaN	NaN	1.8086	NaN	0	1	13	1343.69	1.6212e-05	101.32	1593000000	6435100	19526000	0
NaN	NaN	NaN	NaN	NaN	NaN	NaN	NaN	NaN	NaN	1.3186	NaN	NaN	NaN	NaN	NaN	NaN	NaN	NaN	NaN	NaN	NaN	NaN	NaN	NaN	NaN	NaN	NaN	NaN	NaN	NaN	NaN	NaN	NaN	NaN	NaN	NaN	NaN	NaN	NaN	1	1	14	1499.79	5.0039e-05	79.886	12528000	0	0	0
NaN	NaN	NaN	1.7007	NaN	NaN	NaN	NaN	5.8754	NaN	2.1179	NaN	NaN	NaN	3.0887	1.0857	NaN	NaN	NaN	NaN	NaN	3.2327	NaN	1.7542	2.6505	NaN	2.4381	NaN	1.43	3.6245	NaN	NaN	NaN	NaN	NaN	2.5071	NaN	NaN	NaN	0.93421	1	1	27	2784.43	2.2349e-37	124.97	825930000	0	0	0
NaN	NaN	1.2523	NaN	NaN	NaN	NaN	NaN	NaN	NaN	NaN	NaN	NaN	NaN	0.92244	NaN	NaN	NaN	NaN	NaN	NaN	1.2564	NaN	NaN	NaN	0.80194	NaN	NaN	0.84302	1.4432	NaN	NaN	NaN	NaN	NaN	NaN	NaN	NaN	1.1165	1.8395	1	1	12	1315.72	2.7008e-06	105.03	477760000	0	0	0
NaN	NaN	NaN	NaN	NaN	NaN	NaN	NaN	NaN	0.77492	NaN	NaN	NaN	NaN	NaN	NaN	NaN	NaN	NaN	NaN	NaN	2.1601	NaN	NaN	NaN	NaN	0.4043	NaN	0.315	NaN	NaN	NaN	NaN	NaN	NaN	3.6902	6.7497	NaN	NaN	6.3846	1	1	16	1749.88	1.2698e-61	203.99	1082700000	0	0	0
NaN	NaN	NaN	NaN	NaN	NaN	NaN	NaN	NaN	NaN	NaN	NaN	NaN	NaN	NaN	NaN	NaN	NaN	NaN	NaN	NaN	NaN	NaN	NaN	NaN	NaN	NaN	NaN	NaN	NaN	NaN	NaN	NaN	NaN	NaN	NaN	NaN	NaN	NaN	NaN	0	3	27	2754.27	7.3042e-06	91.541	0	0	0	0
NaN	0.39862	0.66536	NaN	NaN	NaN	1.1572	NaN	1.5006	1.0808	NaN	1.1072	1.0726	NaN	0.4527	NaN	1.8995	0.5667	NaN	NaN	NaN	0.28511	NaN	0.34252	0.69308	0.41745	0.88139	2.1328	NaN	NaN	0.56062	NaN	0.6268	NaN	1.1557	NaN	NaN	NaN	NaN	1.0178	0	1	11	1136.54	0.00030976	93.345	715350000	0	0	62579000
NaN	NaN	NaN	NaN	NaN	NaN	NaN	NaN	NaN	3.5003	NaN	NaN	NaN	NaN	NaN	NaN	NaN	NaN	NaN	NaN	NaN	NaN	NaN	NaN	NaN	NaN	NaN	NaN	NaN	NaN	NaN	NaN	NaN	NaN	NaN	0.095581	NaN	NaN	NaN	0.21049	1	1	12	1379.69	0.00014035	69.864	898420000	0	0	0
NaN	NaN	NaN	NaN	NaN	NaN	NaN	NaN	NaN	NaN	NaN	NaN	NaN	NaN	NaN	NaN	NaN	NaN	NaN	NaN	NaN	NaN	NaN	NaN	NaN	NaN	NaN	NaN	NaN	NaN	NaN	NaN	NaN	NaN	NaN	0.17418	NaN	NaN	NaN	1.0695	2	1	13	1535.79	5.6333e-06	94.122	471290000	0	0	0
NaN	NaN	NaN	NaN	NaN	NaN	NaN	NaN	NaN	NaN	NaN	NaN	NaN	NaN	NaN	NaN	NaN	NaN	NaN	NaN	NaN	NaN	NaN	NaN	NaN	NaN	NaN	NaN	NaN	NaN	NaN	NaN	NaN	NaN	NaN	NaN	NaN	0.77876	NaN	NaN	0	1	10	1113.62	0.030321	26.971	8584400	0	0	0
1.6172	NaN	NaN	1.7038	1.0669	NaN	NaN	NaN	0.66878	1.7398	NaN	0.54285	0.43227	0.91621	1.3944	NaN	NaN	1.7852	1.4101	0.98334	NaN	1.3419	2.0639	NaN	1.0177	NaN	NaN	NaN	1.1406	0.92677	NaN	0.3486	NaN	0.65891	NaN	0.90465	0.90391	0.65822	0.75261	NaN	1	0	12	1292.71	6.7451e-07	80.245	5112200000	27109000	129160000	0
NaN	1.1824	0.6509	0.31886	0.32312	0.71033	NaN	NaN	0.82303	0.91762	NaN	1.0437	0.4676	0.90468	0.87164	NaN	0.39813	NaN	0.16729	0.40948	0.74087	1.2111	NaN	0.95509	NaN	NaN	0.94857	0.86078	NaN	NaN	NaN	0.7713	1.3348	0.97277	1.3116	1.4666	0.97182	1.3918	0.71345	0.78191	1	0	11	1297.58	8.6235e-08	102.4	6352900000	0	0	59294000
NaN	NaN	NaN	NaN	NaN	NaN	NaN	NaN	NaN	NaN	NaN	NaN	NaN	NaN	NaN	NaN	NaN	NaN	NaN	NaN	NaN	NaN	NaN	NaN	NaN	NaN	NaN	NaN	NaN	NaN	NaN	NaN	NaN	NaN	NaN	NaN	NaN	NaN	NaN	NaN	1	1	15	1697.79	0.043226	54.898	0	0	0	0
0.66897	0.70853	NaN	1.3811	NaN	NaN	0.83324	0.85908	0.77321	1.067	NaN	0.67492	0.91264	1.0453	1.2277	NaN	1.1769	1.041	NaN	0.84709	0.73425	NaN	NaN	1.504	NaN	1.0874	NaN	0.72244	0.70384	1.6143	1.2889	1.0261	NaN	1.4916	NaN	1.0359	1.0131	0.28073	1.0576	NaN	1	0	12	1216.6	5.5475e-21	151.26	11954000000	163130000	365050000	963850000
12.307	NaN	NaN	NaN	NaN	NaN	NaN	NaN	NaN	NaN	1.0095	NaN	NaN	NaN	4.5403	NaN	NaN	NaN	38.919	NaN	NaN	NaN	NaN	NaN	7.8175	NaN	17.729	NaN	NaN	11.878	NaN	NaN	NaN	NaN	NaN	NaN	NaN	NaN	NaN	NaN	1	1	28	3218.5	1.3473e-55	137.62	62889000	428290	8899600	0
1.2375	NaN	NaN	NaN	0.65053	NaN	0.5689	NaN	1.3135	0.82486	NaN	0.70675	NaN	0.43836	1.0665	NaN	NaN	NaN	1.6754	NaN	0.96964	NaN	NaN	0.90354	0.46127	0.51235	0.12936	0.84906	0.51469	0.59033	0.41254	0.48117	0.93431	0.49328	1.3221	0.5226	0.57317	0.80155	NaN	0.82693	1	0	13	1496.8	2.2567e-27	174.39	2109600000	4104400	5961500	0
NaN	NaN	1.9812	NaN	NaN	NaN	NaN	NaN	NaN	NaN	NaN	NaN	NaN	NaN	NaN	NaN	NaN	NaN	NaN	NaN	NaN	NaN	NaN	NaN	NaN	NaN	NaN	NaN	NaN	NaN	NaN	NaN	NaN	NaN	NaN	NaN	NaN	2.7085	NaN	NaN	0	2	14	1608.83	7.8431e-22	155.08	682780000	0	0	0
0.98627	NaN	1.3316	3.3037	NaN	1.0732	2.5119	NaN	1.1124	NaN	NaN	1.5752	NaN	1.4176	NaN	NaN	NaN	1.9232	NaN	1.4043	1.5116	4.1088	NaN	1.2749	1.0868	NaN	2.689	NaN	1.7572	2.3261	NaN	1.3171	0.41505	NaN	NaN	NaN	1.357	NaN	2.0214	NaN	1	0	9	1105.49	0.0002734	111.46	521740000	11066000	16079000	0
NaN	1.3634	1.1229	0.45658	1.4113	1.1239	2.2838	0.92991	1.3423	0.82231	2.7939	1.0063	1.4033	1.6616	2.3345	5.6185	1.2063	0.85668	1.3172	1.2028	1.2272	0.30747	2.7613	1.1077	1.6415	0.81792	0.96458	0.7252	1.1177	3.0487	2.4579	1.1857	1.7339	1.853	2.0838	1.0845	1.4276	1.243	1.1121	1.2928	1	0	21	2126.99	8.7307e-90	199.75	5289600000	0	0	108140000
NaN	0.22137	0.67379	1.738	NaN	NaN	0.76442	0.94152	NaN	0.051032	NaN	NaN	0.081393	0.077322	NaN	NaN	NaN	NaN	NaN	0.12459	NaN	NaN	NaN	0.097092	NaN	NaN	NaN	0.11617	NaN	NaN	2.5354	NaN	NaN	NaN	NaN	3.6359	NaN	0.42306	NaN	0.097076	1	0	9	916.444	0.00026694	113.18	9926200000	0	0	1459600000
0.075973	NaN	NaN	NaN	NaN	NaN	NaN	NaN	NaN	NaN	NaN	NaN	NaN	NaN	NaN	NaN	NaN	NaN	NaN	NaN	NaN	NaN	NaN	NaN	NaN	NaN	NaN	NaN	NaN	NaN	NaN	NaN	NaN	NaN	NaN	NaN	NaN	NaN	NaN	NaN	0	1	13	1244.64	0.02811	46.704	92155000	92155000	10165000	0
NaN	NaN	NaN	NaN	NaN	NaN	NaN	NaN	NaN	NaN	NaN	NaN	NaN	NaN	NaN	NaN	NaN	NaN	NaN	NaN	NaN	NaN	NaN	NaN	NaN	NaN	NaN	NaN	NaN	NaN	NaN	NaN	NaN	NaN	NaN	NaN	NaN	NaN	NaN	NaN	0	0	20	1896.8	3.4014e-10	85.203	0	0	0	0
0.49795	NaN	NaN	NaN	NaN	NaN	NaN	NaN	NaN	NaN	NaN	NaN	NaN	NaN	NaN	NaN	NaN	NaN	NaN	NaN	NaN	NaN	NaN	NaN	NaN	NaN	NaN	NaN	NaN	NaN	NaN	NaN	NaN	NaN	NaN	NaN	NaN	NaN	1.7144	NaN	0	1	14	1586.72	2.7947e-06	100.11	13625000	9394100	21979000	0
0.37613	NaN	NaN	NaN	0.51959	NaN	0.49135	NaN	0.32685	2.0458	0.64372	NaN	NaN	0.22691	0.37239	0.33476	NaN	NaN	0.7484	NaN	NaN	NaN	1.4023	0.50711	0.24522	NaN	NaN	NaN	0.37427	NaN	NaN	NaN	NaN	NaN	0.21829	1.6983	0.24536	NaN	0.33591	0.71508	2	0	26	2494.26	1.501e-58	150.17	5189300000	378150000	246410000	0
0.81069	NaN	NaN	NaN	NaN	NaN	NaN	NaN	NaN	NaN	NaN	NaN	NaN	NaN	3.9494	3.571	NaN	NaN	1.7787	NaN	NaN	NaN	NaN	NaN	NaN	NaN	NaN	NaN	NaN	NaN	NaN	NaN	NaN	NaN	NaN	NaN	NaN	NaN	NaN	NaN	1	0	16	1733.79	2.6198e-06	81.656	252800000	40900000	81142000	0
NaN	NaN	2.0451	2.4723	NaN	NaN	NaN	NaN	NaN	NaN	NaN	NaN	NaN	NaN	NaN	NaN	2.9219	NaN	230.39	1.5619	2.1966	NaN	0.27631	NaN	5.1014	NaN	NaN	NaN	5.6139	3.7233	6.8361	NaN	NaN	NaN	1.0568	NaN	NaN	NaN	0.96982	NaN	1	0	11	1242.63	1.1983e-20	167.67	1429900000	0	0	0
1.7939	NaN	0.19989	0.94425	NaN	NaN	5.0943	NaN	NaN	1.1649	1.8468	NaN	NaN	NaN	5.0669	4.3081	NaN	NaN	NaN	NaN	NaN	0.95813	NaN	NaN	0.64773	0.88286	1.9171	0.28028	2.0928	1.0793	NaN	NaN	NaN	NaN	NaN	1.4507	1.4779	NaN	1.7392	3.2897	0	2	22	2255.04	3.2002e-72	167.45	470230000	5951100	45451000	0
1.3736	9.2626	3.4938	4.7049	6.0731	1.9742	3.393	NaN	5.1262	1.3801	2.1057	10.087	2.8073	0.96494	6.2252	8.2846	5.7872	3.9596	2.3613	2.4767	5.3411	2.8661	2.3516	3.6295	7.2555	2.8557	4.3699	1.834	4.3987	4.5928	2.9824	4.8462	1.4186	7.6634	5.2418	2.9392	5.4896	7.2214	10.007	3.1384	1	0	17	1884.81	2.6171e-242	295.09	14211000000	166100000	2903200000	17100000
NaN	0.79003	0.9856	0.86396	0.21631	3.0549	NaN	NaN	1.195	0.90133	2.5847	2.2319	NaN	NaN	0.90562	NaN	1.2045	NaN	NaN	NaN	NaN	1.0915	NaN	0.92563	NaN	NaN	1.0093	1.1842	NaN	0.67405	1.5793	2.6116	5.7504	NaN	2.0022	0.64467	0.85661	0.1708	2.51	1.5055	1	1	12	1317.69	9.8413e-19	206.36	4893400000	0	0	122590000
NaN	0.43087	1.278	1.2882	1.5964	1.3571	NaN	2.9526	NaN	NaN	NaN	2.0531	NaN	1.3505	NaN	NaN	NaN	1.239	NaN	1.0108	1.0822	NaN	NaN	1.0456	NaN	2.9112	NaN	NaN	NaN	NaN	NaN	1.816	2.2419	2.0881	NaN	NaN	NaN	0.9187	NaN	NaN	1	0	23	2590.35	9.5863e-35	112.85	3856000000	0	0	160050000
NaN	0.80261	NaN	NaN	NaN	NaN	NaN	NaN	NaN	NaN	1.0691	NaN	NaN	0.68995	1.5822	NaN	NaN	NaN	NaN	NaN	NaN	1.2744	NaN	NaN	1.1542	NaN	0.89743	NaN	0.95616	1.1882	NaN	NaN	0.017152	NaN	NaN	1.1201	NaN	0.062697	NaN	NaN	1	0	31	3326.75	1.5947e-138	172.06	502960000	0	0	11818000
NaN	NaN	NaN	NaN	NaN	NaN	NaN	NaN	NaN	NaN	2.2705	NaN	NaN	NaN	0.69094	1.6342	NaN	NaN	NaN	NaN	NaN	NaN	NaN	NaN	NaN	NaN	NaN	NaN	NaN	NaN	NaN	NaN	NaN	NaN	NaN	NaN	NaN	NaN	NaN	NaN	0	1	21	2307.14	5.8598e-46	138.03	32936000	0	0	0
NaN	NaN	NaN	NaN	NaN	NaN	NaN	NaN	NaN	NaN	NaN	NaN	NaN	NaN	NaN	NaN	0.033335	NaN	NaN	NaN	NaN	NaN	0.2287	NaN	NaN	NaN	NaN	NaN	NaN	NaN	NaN	NaN	NaN	NaN	NaN	NaN	NaN	NaN	NaN	NaN	0	1	15	1658.83	0.026826	22.991	191550000	0	0	0
2.4605	1.4707	5.4441	9.5741	3.3063	3.3366	5.3779	2.0729	2.8216	3.9624	4.6839	5.6426	3.9419	3.1755	3.1098	4.2282	3.6449	4.3351	2.0418	2.727	2.6259	3.973	NaN	2.6308	2.9838	0.14678	5.5488	2.0692	1.2954	1.6335	8.0537	3.2904	6.4102	2.1092	3.741	1.4996	1.9688	4.3127	2.4773	3.4186	0	2	28	2635.22	1.3048e-55	147.17	5125000000	103480000	786650000	95368000
NaN	NaN	1.3625	NaN	1.7594	NaN	1.0882	NaN	NaN	NaN	NaN	NaN	1.2014	NaN	NaN	0.53856	NaN	NaN	0.88524	NaN	NaN	NaN	NaN	NaN	1.4112	NaN	NaN	NaN	NaN	NaN	NaN	NaN	NaN	NaN	NaN	NaN	NaN	NaN	NaN	NaN	0	1	36	3900.77	7.3082e-23	72.725	368070000	0	0	0
NaN	NaN	NaN	NaN	NaN	NaN	NaN	NaN	NaN	NaN	NaN	NaN	NaN	NaN	NaN	NaN	NaN	NaN	NaN	NaN	NaN	NaN	NaN	NaN	NaN	NaN	NaN	NaN	NaN	NaN	NaN	NaN	NaN	NaN	NaN	1.5542	NaN	NaN	NaN	NaN	0	2	39	4257.97	0.013967	48.984	4294900	0	0	0
0.60147	0.90235	1.2788	0.67648	0.93172	0.49984	0.62195	1.3233	0.70421	NaN	1.0006	0.8238	1.5522	0.28594	0.85891	0.98577	0.9082	1.3821	2.3195	1.1527	0.98813	0.50334	1.1366	1.4433	NaN	0.89926	0.41867	0.44398	1.0515	NaN	1.1061	1.2647	NaN	0.82859	1.0173	NaN	0.59804	1.694	1.3574	1.1752	1	0	18	1721.93	1.0689e-73	185.99	4234700000	71302000	12746000	182580000
NaN	NaN	NaN	NaN	NaN	NaN	2.5863	NaN	NaN	1.659	1.3181	NaN	NaN	NaN	1.5859	1.7981	NaN	NaN	2.4683	NaN	NaN	0.79533	NaN	NaN	2.0182	NaN	1.1024	NaN	0.94999	0.83079	NaN	NaN	NaN	NaN	NaN	1.1807	NaN	NaN	2.0175	0.92949	2	0	19	1878.03	3.3873e-74	185.85	2760500000	0	0	0
NaN	NaN	NaN	NaN	NaN	NaN	NaN	NaN	NaN	NaN	NaN	NaN	NaN	NaN	NaN	NaN	NaN	NaN	NaN	NaN	NaN	NaN	NaN	NaN	NaN	NaN	NaN	NaN	NaN	NaN	NaN	NaN	NaN	NaN	NaN	NaN	NaN	NaN	NaN	NaN	0	1	18	1457.71	5.447e-11	109.38	319130000	0	0	0
NaN	NaN	NaN	NaN	NaN	NaN	NaN	NaN	NaN	0.99281	NaN	NaN	NaN	NaN	NaN	0.63577	NaN	NaN	NaN	NaN	NaN	NaN	NaN	NaN	NaN	NaN	NaN	NaN	NaN	NaN	NaN	NaN	NaN	NaN	NaN	NaN	NaN	NaN	NaN	NaN	1	1	10	992.504	0.00033059	96.665	131570000	0	0	0
NaN	NaN	0.47798	NaN	NaN	NaN	NaN	NaN	NaN	0.68427	NaN	NaN	NaN	NaN	NaN	NaN	NaN	NaN	NaN	NaN	NaN	NaN	NaN	NaN	NaN	NaN	NaN	NaN	NaN	NaN	0.27547	0.46618	NaN	NaN	NaN	NaN	NaN	NaN	NaN	NaN	0	1	10	1012.59	0.00015323	79.986	432600000	0	0	0
NaN	NaN	1.1631	0.7728	NaN	NaN	NaN	NaN	NaN	NaN	NaN	NaN	NaN	NaN	NaN	NaN	NaN	NaN	NaN	NaN	NaN	NaN	NaN	NaN	NaN	1.0863	NaN	NaN	NaN	NaN	NaN	NaN	NaN	NaN	NaN	NaN	NaN	NaN	NaN	NaN	1	0	33	3379.53	5.4029e-49	105.91	83330000	0	0	0
NaN	NaN	NaN	NaN	NaN	NaN	NaN	NaN	NaN	NaN	NaN	NaN	NaN	NaN	NaN	1.6283	NaN	NaN	NaN	NaN	NaN	NaN	NaN	NaN	NaN	NaN	NaN	NaN	NaN	NaN	NaN	NaN	NaN	NaN	NaN	NaN	NaN	NaN	NaN	NaN	2	0	34	3535.63	1.2186e-33	98.657	102110000	0	0	0
NaN	NaN	NaN	NaN	NaN	NaN	NaN	NaN	NaN	NaN	NaN	NaN	NaN	NaN	NaN	NaN	NaN	NaN	NaN	NaN	NaN	NaN	NaN	NaN	NaN	NaN	NaN	NaN	0.56367	NaN	NaN	NaN	NaN	1.7882	NaN	NaN	NaN	NaN	NaN	NaN	1	1	10	1026.55	0.0069822	66.92	371990000	0	0	0
0.34839	1.4383	0.89502	0.27233	NaN	0.46819	0.51454	0.58497	0.56859	3.6055	NaN	0.50954	0.90541	NaN	NaN	0.74307	1.1764	1.0979	0.73782	1.0498	0.56345	1.936	NaN	1.668	0.4456	0.62904	NaN	0.87021	NaN	1.8584	NaN	1.1747	NaN	2.4859	0.42588	NaN	0.83169	2.0225	1.492	0.21457	0	1	19	1939.92	5.696e-113	218.88	939820000	32424000	60254000	17830000
1.7932	5.1127	5.9538	5.8706	9.0634	3.1459	NaN	NaN	8.4249	9.7634	3.1604	10.03	3.5541	4.195	5.3584	0.91217	5.0093	6.1127	2.7045	2.8628	5.1914	11.697	1.2217	5.4678	4.7419	NaN	NaN	7.6113	3.0199	NaN	NaN	4.9365	0.89679	4.4354	7.4561	3.9852	5.0206	8.5086	4.0708	2.2137	1	0	30	3348.42	0	257.01	3584200000	6057700	117850000	57940000
NaN	0.62025	0.49762	0.52087	0.65122	0.38071	0.52235	0.30691	0.64501	1.4312	NaN	NaN	0.26314	NaN	NaN	NaN	NaN	0.67567	NaN	NaN	0.48457	0.60115	1.1855	0.27053	0.41674	0.74974	NaN	0.59281	NaN	0.11364	NaN	1.029	0.3268	0.88576	0.45513	NaN	NaN	0.87325	0.90856	0.43253	0	1	24	2295.13	7.4758e-26	99.11	2758300000	0	0	57723000
NaN	1.9126	3.562	NaN	NaN	1.1043	2.7906	1.0631	NaN	1.4236	NaN	2.05	1.9363	NaN	NaN	NaN	1.6809	NaN	NaN	1.8595	NaN	NaN	NaN	NaN	NaN	2.3102	NaN	2.247	NaN	NaN	2.0076	2.0546	0.095141	NaN	NaN	NaN	NaN	1.3092	NaN	NaN	0	1	13	1423.68	2.1043e-26	152.47	388110000	0	0	9660200
NaN	NaN	NaN	0.091166	1.0596	NaN	NaN	0.34073	NaN	NaN	NaN	0.37001	NaN	1.0438	NaN	NaN	NaN	NaN	NaN	0.81819	NaN	NaN	NaN	0.82601	NaN	NaN	NaN	0.84253	NaN	NaN	0.64948	NaN	NaN	NaN	NaN	NaN	NaN	NaN	NaN	NaN	0	1	31	2623.4	1.3162e-16	100.95	509120000	0	0	0
NaN	NaN	NaN	0.36455	NaN	NaN	NaN	NaN	NaN	1.4022	NaN	NaN	NaN	NaN	3.2609	NaN	NaN	NaN	NaN	NaN	NaN	NaN	NaN	NaN	0.61574	NaN	NaN	NaN	NaN	NaN	NaN	NaN	NaN	NaN	NaN	3.7524	NaN	NaN	NaN	0.52295	1	1	37	3350.75	7.2991e-10	96.368	107620000	0	0	0
1.5324	0.89741	0.99336	0.73882	0.89156	0.9351	NaN	NaN	1.3566	1.4843	1.3364	1.0055	0.76298	1.4979	1.4558	2.0194	0.96896	1.1616	1.5929	0.82829	0.92661	1.9037	0.41029	1.1391	NaN	NaN	NaN	1.0535	1.1058	0.75475	NaN	1.0528	0.59717	1.0243	1.2366	1.0685	1.0084	1.4972	1.2247	2.5467	1	0	12	1356.68	3.9898e-18	141.58	36044000000	344370000	1348700000	1090700000
NaN	NaN	NaN	NaN	NaN	NaN	NaN	NaN	NaN	NaN	NaN	NaN	NaN	NaN	NaN	NaN	NaN	NaN	NaN	NaN	NaN	NaN	NaN	NaN	NaN	NaN	NaN	NaN	NaN	NaN	NaN	0.070676	NaN	NaN	NaN	NaN	NaN	NaN	NaN	NaN	1	0	7	841.386	0.092931	55.441	5078200	0	0	0
NaN	NaN	NaN	NaN	NaN	NaN	NaN	NaN	NaN	NaN	NaN	NaN	NaN	NaN	NaN	NaN	NaN	NaN	NaN	NaN	NaN	NaN	NaN	NaN	NaN	NaN	NaN	NaN	NaN	2.2121	NaN	NaN	NaN	NaN	NaN	NaN	NaN	NaN	NaN	NaN	2	1	27	2783.41	0.0093231	56.234	6152100	0	0	0
1.1007	2.8725	NaN	1.4358	0.578	NaN	1.3371	1.4048	1.2522	NaN	1.205	1.1675	1.4998	NaN	1.3737	NaN	0.92223	NaN	1.2861	0.70139	NaN	NaN	0.13621	1.4861	1.3374	1.3957	0.3608	NaN	0.51215	1.2398	1.3332	0.92704	0.1004	NaN	0.7719	0.79454	2.0122	0.63558	1.1202	1.0457	0	1	12	1322.64	6.8001e-11	126.34	1368700000	7801500	60668000	1921900
2.4111	0.70075	4.5632	7.0358	2.6577	8.1198	7.2506	NaN	1.1929	2.3373	1.0762	2.2752	1.8718	0.97993	3.2916	4.0963	1.2541	1.0582	2.3759	1.0595	0.93648	1.0173	6.8956	3.8443	3.6201	12.34	13.136	1.8936	1.2225	2.3032	3.3932	1.6523	0.16674	0.73843	0.33725	8.6146	2.1378	1.2071	2.2232	12.766	0	1	13	1436.54	3.9267e-63	227.56	10532000000	24669000	550660000	195590000
3.6493	1.5889	5.6066	38.536	30.29	42.814	3.0336	NaN	3.1214	NaN	2.3052	3.4143	5.2532	2.4262	5.5399	6.6266	1.8592	9.5063	3.5141	2.8017	2.2759	1.6172	37.694	5.2608	7.0145	160.87	12.842	8.1969	2.6696	5.4173	6.0856	6.243	8.4717	3.3218	1.5553	5.9023	4.4702	2.7887	5.6899	13.259	0	2	14	1564.64	1.0894e-96	239.61	43187000000	203840000	6412200000	196120000
26.483	NaN	NaN	NaN	NaN	NaN	NaN	NaN	NaN	NaN	4.2809	NaN	NaN	NaN	36.99	9.5961	6.162	NaN	63.985	NaN	NaN	22.379	19.7	3.8741	11.212	NaN	127.89	NaN	7.9406	9.2203	NaN	NaN	NaN	NaN	NaN	NaN	NaN	NaN	4.2067	207.92	0	3	16	1820.79	5.6177e-138	281.65	57798000	1376400	44295000	0
NaN	NaN	0.93751	NaN	NaN	NaN	NaN	1.3187	NaN	NaN	0.50701	NaN	0.97358	NaN	0.95225	NaN	0.67035	NaN	NaN	0.62557	NaN	NaN	NaN	NaN	NaN	NaN	NaN	0.98165	NaN	NaN	NaN	NaN	0.0088369	0.93949	NaN	NaN	NaN	NaN	0.93774	0.52934	0	1	11	1201.58	9.0463e-08	103.43	419360000	0	0	0
NaN	NaN	NaN	NaN	NaN	NaN	NaN	NaN	NaN	NaN	NaN	NaN	NaN	NaN	NaN	0.75937	NaN	NaN	NaN	NaN	NaN	NaN	NaN	NaN	NaN	NaN	NaN	NaN	NaN	NaN	NaN	NaN	NaN	NaN	NaN	NaN	NaN	NaN	NaN	NaN	1	0	10	1140.58	0.047611	43.168	34076000	0	0	0
1.0245	NaN	0.51902	0.83702	NaN	6.4307	NaN	0.2165	NaN	NaN	0.5971	NaN	NaN	0.96841	0.83866	NaN	NaN	NaN	NaN	NaN	0.35287	NaN	NaN	1.8219	0.53169	NaN	0.68433	2.0235	0.80375	0.80135	NaN	NaN	NaN	NaN	NaN	0.64334	NaN	1.0007	1.5933	0.57899	2	0	19	2183.12	1.0158e-81	247.89	1574800000	606520	1299800	0
NaN	NaN	NaN	NaN	NaN	NaN	NaN	NaN	NaN	NaN	9.2218	NaN	NaN	NaN	NaN	NaN	NaN	NaN	NaN	NaN	NaN	NaN	NaN	NaN	0.85563	NaN	NaN	NaN	NaN	NaN	NaN	NaN	NaN	NaN	NaN	NaN	NaN	NaN	NaN	NaN	0	3	18	2155.06	0.0086777	50.392	44183000	0	0	0
NaN	1.4811	0.827	1.4484	1.492	1.1427	NaN	NaN	NaN	NaN	NaN	1.8495	0.77758	NaN	NaN	NaN	1.0384	1.0348	NaN	0.9622	NaN	NaN	3.3352	NaN	NaN	NaN	0.83452	1.3002	2.767	NaN	0.83055	NaN	2.3795	2.6825	NaN	NaN	1.3129	1.5599	NaN	1.0296	1	0	10	1146.6	3.0323e-05	104.05	3460700000	0	0	164530000
NaN	NaN	NaN	NaN	NaN	NaN	NaN	NaN	NaN	NaN	0.096165	NaN	NaN	NaN	NaN	NaN	2.5817	NaN	NaN	NaN	NaN	NaN	NaN	NaN	NaN	NaN	NaN	NaN	NaN	NaN	NaN	NaN	NaN	NaN	NaN	NaN	NaN	NaN	NaN	NaN	2	0	18	1714.91	6.9477e-07	90.348	151460000	0	0	0
0.43688	1.0209	1.6736	0.82839	0.6156	1.5424	1.2449	1.9739	1.9315	1.931	0.34556	1.1955	1.793	0.55978	0.38801	1.6834	0.81114	0.73851	0.88625	2.4056	1.8403	1.2865	0.76755	0.86401	1.9536	1.6566	2.4211	0.72276	1.7537	1.4255	1.801	3.1769	1.3237	1.4038	1.2336	0.49463	0.67346	0.21768	1.5712	0.54084	0	1	15	1669.76	4.709e-29	132.84	2370900000	24530000	87209000	46283000
NaN	NaN	NaN	NaN	NaN	NaN	NaN	NaN	NaN	NaN	NaN	NaN	NaN	NaN	NaN	NaN	NaN	NaN	NaN	NaN	NaN	NaN	NaN	NaN	NaN	NaN	NaN	NaN	NaN	NaN	NaN	NaN	NaN	NaN	NaN	0.47628	NaN	NaN	NaN	NaN	0	2	12	1338.63	0.078139	28.433	4413900	0	0	0
0.0083872	0.10587	0.082077	0.17161	0.046391	0.050604	0.016539	0.047229	0.032407	0.21812	0.19497	0.016568	0.036294	0.063997	0.016448	0.077173	0.047662	0.042082	NaN	0.050299	0.060518	0.024059	NaN	0.066953	0.0083896	0.045524	0.051945	0.090879	0.3591	0.02393	0.0091123	0.02661	0.26866	0.41644	0.020184	NaN	0.015547	0.10826	0.12682	0.044449	0	1	9	964.487	0.00032003	88.358	79026000000	89685000	5305300	1237200000
NaN	NaN	NaN	NaN	NaN	NaN	NaN	NaN	NaN	NaN	NaN	NaN	NaN	NaN	NaN	NaN	NaN	NaN	NaN	NaN	NaN	0.47107	NaN	NaN	NaN	NaN	NaN	NaN	NaN	NaN	NaN	NaN	NaN	NaN	NaN	NaN	NaN	NaN	NaN	0.23084	0	2	22	2476.18	0.00018792	70.345	61371000	0	0	0
NaN	NaN	NaN	NaN	NaN	NaN	NaN	NaN	NaN	NaN	NaN	NaN	NaN	NaN	NaN	NaN	NaN	NaN	NaN	NaN	NaN	0.18951	NaN	NaN	0.094212	NaN	0.41594	NaN	NaN	NaN	NaN	NaN	NaN	NaN	NaN	NaN	NaN	NaN	NaN	0.17635	1	2	29	3247.55	0.0036605	71.295	364970000	0	0	0
2.1266	0.98404	NaN	NaN	NaN	NaN	NaN	NaN	NaN	6.5292	NaN	NaN	NaN	NaN	0.63498	NaN	NaN	NaN	NaN	NaN	NaN	NaN	1.4785	NaN	NaN	NaN	NaN	NaN	NaN	NaN	NaN	NaN	NaN	NaN	NaN	1.3104	NaN	NaN	1.4034	NaN	0	1	20	2112.02	8.7535e-31	115.63	248710000	15809000	106600000	55603000
NaN	NaN	NaN	NaN	NaN	NaN	NaN	NaN	NaN	NaN	2.4101	NaN	NaN	NaN	NaN	NaN	NaN	NaN	NaN	NaN	NaN	NaN	NaN	NaN	NaN	NaN	NaN	NaN	NaN	NaN	NaN	NaN	NaN	NaN	NaN	NaN	NaN	NaN	1.5248	NaN	3	0	20	2200.05	1.8971e-12	115.02	258120000	0	0	0
0.47112	0.3174	0.93947	0.99142	0.66498	0.33209	0.51734	0.6344	0.70967	0.60329	0.21258	0.89817	0.85105	0.59272	0.46118	1.1654	0.87466	0.29438	0.69915	0.65746	0.77776	0.42858	0.97894	0.66483	0.89789	0.88263	1.2965	1.262	0.89632	0.90406	0.77366	0.97616	1.2947	1.2175	0.92093	1.0716	0.38687	1.1632	0.53569	0.37067	1	0	21	2351.02	3.8033e-179	271.92	41721000000	479900000	1572600000	1725200000
NaN	NaN	NaN	NaN	NaN	NaN	NaN	NaN	NaN	NaN	0.67851	NaN	NaN	NaN	NaN	NaN	NaN	NaN	NaN	NaN	NaN	NaN	NaN	NaN	0.54022	NaN	2.1632	NaN	1.177	NaN	NaN	NaN	NaN	NaN	NaN	1.7504	NaN	NaN	0.54006	0.63385	2	0	24	2677.23	1.3793e-126	219.22	732330000	0	0	0
NaN	0.42119	1.2785	NaN	1.0995	2.0443	4.1013	NaN	0.53168	NaN	NaN	1.2984	1.1413	0.36702	2.9327	NaN	0.19995	1.2028	NaN	0.92705	1.6083	0.59336	25.868	4.5585	NaN	4.7976	0.28156	1.6706	NaN	2.508	1.3398	1.742	0.76475	2.6519	0.4373	NaN	1.3063	2.2707	0.93167	NaN	0	1	11	1202.49	1.1351e-06	95.477	609200000	0	0	39566000
4.5432	0.73697	1.7127	9.1153	3.2875	4.4746	2.7509	11.433	1.1977	10.556	0.75907	2.1267	1.9279	0.78449	2.0861	1.5033	0.29617	2.4264	3.0211	1.2997	2.5419	1.0182	15.635	4.8722	1.6854	6.441	6.5789	2.5159	1.0182	1.4934	3.8136	2.3689	6.4235	4.8798	0.94487	1.8833	1.7366	2.6614	0.84387	13.802	1	1	12	1358.6	8.5642e-21	180.97	5449600000	73750000	446160000	146560000
NaN	NaN	NaN	NaN	NaN	NaN	NaN	NaN	NaN	NaN	NaN	NaN	NaN	NaN	NaN	NaN	NaN	NaN	NaN	NaN	NaN	NaN	NaN	NaN	2.3264	NaN	8.3241	NaN	NaN	4.7181	NaN	NaN	NaN	NaN	NaN	NaN	NaN	NaN	NaN	NaN	1	2	14	1614.75	8.6066e-10	115.12	1569800	0	0	0
0.074417	0.7918	2.5947	NaN	1.1332	1.2758	0.26332	NaN	0.21198	NaN	0.47907	1.1965	0.21977	5.1181	0.13813	0.25087	1.2989	1.2485	0.14187	1.0986	1.1412	0.59984	0.13008	0.67515	0.45736	0.27891	0.40369	1.0813	0.41901	NaN	0.56014	0.27563	0.33865	1.0885	1.469	0.35884	0.21002	0.13309	0.50318	2.0359	1	0	15	1606.66	7.7962e-38	167.21	2856300000	236940000	60009000	36548000
NaN	1.1746	NaN	NaN	NaN	NaN	NaN	NaN	1.4855	NaN	NaN	0.26423	NaN	NaN	NaN	NaN	NaN	NaN	NaN	NaN	NaN	NaN	NaN	NaN	3.4404	NaN	NaN	NaN	NaN	NaN	NaN	NaN	NaN	NaN	NaN	NaN	NaN	NaN	NaN	NaN	1	1	16	1977.91	2.247e-06	72.797	123890000	0	0	9685400
NaN	NaN	NaN	NaN	NaN	NaN	NaN	NaN	NaN	NaN	NaN	0.67194	NaN	NaN	NaN	NaN	NaN	NaN	NaN	NaN	NaN	NaN	NaN	1.283	NaN	NaN	NaN	1.3525	NaN	NaN	NaN	0.59471	0.39822	NaN	NaN	NaN	NaN	NaN	NaN	NaN	0	1	15	1779.8	9.0114e-13	96.096	129610000	0	0	0
NaN	1.3336	3.4019	1.8017	NaN	NaN	NaN	NaN	1.9496	1.3736	NaN	1.8261	0.93866	2.1967	2.3199	NaN	0.83462	NaN	NaN	2.3371	2.653	NaN	1.6137	NaN	1.4584	NaN	NaN	NaN	0.99553	1.6073	1.4653	NaN	NaN	0.36514	NaN	NaN	1.5491	1.8896	0.3173	5.7025	1	1	16	1935.9	2.6206e-10	108.63	917300000	0	0	15811000
0.45383	1.1017	NaN	1.1077	1.2357	NaN	3.0333	1.9598	1.9044	0.45801	1.1595	NaN	2.4228	NaN	1.8081	NaN	1.4532	0.48503	1.8272	2.4148	NaN	0.21542	0.71658	NaN	NaN	NaN	NaN	NaN	1.2379	0.89431	NaN	NaN	1.3261	1.3703	NaN	NaN	1.2052	1.6321	NaN	NaN	0	1	8	829.455	0.0063077	81.296	670320000	6445900	10638000	15415000
NaN	NaN	NaN	NaN	NaN	NaN	NaN	NaN	NaN	NaN	NaN	NaN	NaN	NaN	NaN	NaN	NaN	NaN	NaN	NaN	NaN	NaN	NaN	NaN	NaN	NaN	NaN	NaN	0.492	NaN	NaN	NaN	NaN	NaN	NaN	NaN	NaN	NaN	NaN	NaN	1	1	9	1015.57	0.0028316	72.607	35931000	0	0	0
NaN	NaN	NaN	NaN	NaN	NaN	NaN	NaN	NaN	NaN	NaN	NaN	1.7277	NaN	NaN	3.5442	NaN	NaN	NaN	9.266	NaN	NaN	NaN	NaN	NaN	NaN	NaN	NaN	NaN	NaN	NaN	NaN	NaN	0.23068	0.18554	NaN	NaN	NaN	NaN	NaN	1	0	9	1103.52	0.064333	27.481	264300000	0	0	0
3.3917	NaN	NaN	NaN	NaN	NaN	NaN	NaN	NaN	NaN	5.2737	NaN	NaN	NaN	1.0844	4.9519	NaN	NaN	9.1928	NaN	NaN	3.7654	NaN	NaN	2.25	NaN	NaN	NaN	2.2776	NaN	NaN	NaN	NaN	NaN	NaN	NaN	NaN	NaN	2.2418	3.4026	1	1	35	3904.75	1.2983e-45	132.13	293690000	8916900	250090000	0
NaN	0.18665	1.7389	NaN	NaN	NaN	NaN	NaN	0.4215	NaN	NaN	NaN	NaN	NaN	1.3643	NaN	NaN	NaN	1.3825	NaN	NaN	NaN	NaN	NaN	0.71705	NaN	NaN	NaN	0.19288	NaN	NaN	NaN	NaN	NaN	NaN	NaN	0.62254	1.2721	NaN	NaN	0	2	11	1215.6	0.0093414	58.172	9409300	0	0	580600
NaN	NaN	NaN	0.41875	NaN	0.95751	NaN	NaN	NaN	NaN	NaN	NaN	NaN	NaN	NaN	NaN	NaN	NaN	NaN	1.2284	NaN	NaN	NaN	NaN	NaN	NaN	NaN	NaN	NaN	NaN	NaN	NaN	NaN	NaN	NaN	NaN	NaN	NaN	NaN	NaN	1	0	19	1941.01	0.00025888	55.575	223030000	0	0	0
NaN	0.84901	NaN	NaN	NaN	NaN	NaN	NaN	NaN	NaN	NaN	1.8047	NaN	1.0665	NaN	NaN	NaN	NaN	NaN	NaN	NaN	NaN	NaN	1.3682	NaN	NaN	NaN	NaN	NaN	1.619	NaN	1.4381	NaN	NaN	NaN	NaN	1.1514	1.447	NaN	NaN	0	1	13	1420.56	2.2543e-26	170.18	20496000	0	0	2126600
NaN	NaN	NaN	NaN	NaN	NaN	NaN	NaN	NaN	NaN	NaN	NaN	NaN	NaN	NaN	NaN	NaN	NaN	NaN	NaN	NaN	NaN	NaN	NaN	NaN	NaN	NaN	NaN	NaN	4.9947	NaN	NaN	NaN	NaN	NaN	NaN	NaN	NaN	NaN	NaN	1	2	23	2405.02	0.091015	47.058	574560	0	0	0
2.4519	9.3951	6.0766	21.326	11.105	6.7082	2.1853	4.8611	13.324	1.3119	7.0394	7.5928	9.8811	9.6688	4.5212	20.548	20.928	14.972	9.0495	18.205	3.0774	7.7893	0.30526	26.988	11.698	4.1893	NaN	79.541	NaN	3.9203	0.89725	3.1204	0.86735	9.7463	2.823	14.696	13.54	4.3819	6.3807	1.97	1	0	15	1561.73	2.4804e-154	280.87	7249600000	13911000	318330000	24326000
NaN	NaN	NaN	NaN	NaN	NaN	NaN	NaN	NaN	NaN	NaN	NaN	NaN	NaN	NaN	9.0983	NaN	NaN	NaN	NaN	NaN	NaN	NaN	NaN	NaN	NaN	NaN	NaN	NaN	NaN	NaN	NaN	NaN	NaN	NaN	1.8254	NaN	NaN	NaN	0.66846	2	0	24	2533.24	1.7309e-97	197.4	224300000	0	0	0
NaN	NaN	NaN	NaN	NaN	NaN	NaN	NaN	0.32223	NaN	NaN	NaN	NaN	NaN	NaN	NaN	NaN	NaN	NaN	NaN	NaN	NaN	NaN	NaN	0.42367	NaN	NaN	NaN	NaN	0.22467	NaN	0.37395	NaN	NaN	NaN	0.49682	0.34288	0.36123	NaN	1.6586	0	2	10	1120.58	0.013681	51.276	31310000	0	0	0
NaN	NaN	NaN	NaN	NaN	NaN	NaN	NaN	NaN	NaN	NaN	NaN	NaN	NaN	NaN	NaN	NaN	NaN	NaN	NaN	NaN	NaN	NaN	NaN	NaN	NaN	NaN	NaN	NaN	NaN	NaN	NaN	0.50345	NaN	NaN	NaN	NaN	NaN	NaN	NaN	0	1	13	1501.74	3.1964e-06	121.45	53163000	0	0	0
NaN	NaN	NaN	NaN	NaN	NaN	NaN	NaN	NaN	NaN	1.4551	NaN	NaN	NaN	NaN	2.6922	NaN	NaN	NaN	NaN	NaN	NaN	22.489	NaN	NaN	NaN	NaN	NaN	NaN	NaN	NaN	NaN	NaN	NaN	NaN	NaN	NaN	NaN	1.6861	NaN	1	1	9	1051.58	0.0017097	66.27	28019000	0	0	0
NaN	NaN	NaN	NaN	NaN	NaN	NaN	NaN	NaN	NaN	NaN	0.52549	NaN	16.789	NaN	NaN	NaN	NaN	NaN	NaN	NaN	NaN	NaN	NaN	NaN	NaN	NaN	0.23971	0.36822	0.73774	NaN	NaN	2.5668	NaN	NaN	NaN	NaN	NaN	NaN	NaN	0	1	18	1750.8	5.2356e-07	81.157	415600000	0	0	0
NaN	NaN	NaN	NaN	NaN	NaN	NaN	NaN	NaN	NaN	NaN	NaN	NaN	NaN	NaN	NaN	0.44694	NaN	NaN	NaN	NaN	NaN	NaN	NaN	NaN	NaN	NaN	NaN	NaN	NaN	NaN	NaN	3.234	NaN	NaN	NaN	NaN	0.63531	NaN	NaN	0	1	12	1362.72	3.8408e-08	123.28	184680000	0	0	0
NaN	NaN	NaN	NaN	NaN	NaN	NaN	NaN	NaN	NaN	NaN	NaN	NaN	NaN	NaN	NaN	NaN	NaN	NaN	1.6089	NaN	NaN	NaN	NaN	1.9047	NaN	NaN	0.44514	NaN	NaN	NaN	NaN	0.37592	NaN	NaN	NaN	NaN	0.93709	NaN	NaN	1	0	11	1345.67	1.5592e-06	88.338	675480000	0	0	0
NaN	0.70225	0.9083	1.2573	0.76462	0.91923	1.4249	0.85726	0.7871	NaN	NaN	0.84424	NaN	0.8193	0.51702	NaN	0.85399	0.80085	NaN	NaN	1.0687	0.64101	NaN	0.9125	0.53147	0.61771	0.43374	0.71688	NaN	0.65564	0.63559	0.56924	NaN	NaN	1.0482	NaN	0.80485	0.62853	NaN	NaN	1	0	25	2606.22	1.8861e-124	171.29	2455600000	0	0	50262000
NaN	0.099406	NaN	0.076575	NaN	NaN	0.059543	0.2204	NaN	0.15422	NaN	0.17616	NaN	0.13442	0.045441	NaN	NaN	NaN	NaN	NaN	0.13738	1.0879	NaN	NaN	0.23242	0.19391	0.076155	0.012553	2.3537	0.034104	0.18989	0.70875	NaN	0.16039	0.36262	0.073709	NaN	NaN	NaN	0.068447	0	2	16	1578.97	2.6509e-07	105	1817300000	0	0	30410000
NaN	NaN	NaN	0.10514	NaN	NaN	NaN	NaN	NaN	NaN	NaN	NaN	NaN	NaN	NaN	NaN	NaN	NaN	NaN	NaN	NaN	NaN	NaN	NaN	0.24948	NaN	NaN	NaN	NaN	NaN	NaN	NaN	NaN	NaN	NaN	NaN	NaN	NaN	NaN	0.056989	0	3	29	3017.7	1.5917e-42	145.26	198030000	0	0	0
NaN	NaN	NaN	NaN	NaN	NaN	NaN	NaN	NaN	NaN	NaN	NaN	NaN	NaN	NaN	NaN	NaN	NaN	NaN	NaN	NaN	NaN	NaN	NaN	NaN	NaN	NaN	NaN	2.7587	NaN	NaN	NaN	NaN	NaN	NaN	NaN	NaN	NaN	NaN	NaN	0	1	12	1119.52	0.075819	42.797	20758000	0	0	0
NaN	NaN	1.0747	1.0968	0.46631	NaN	0.73185	0.78748	NaN	0.52984	NaN	0.51519	0.3835	NaN	0.43632	NaN	0.34336	NaN	NaN	0.96347	NaN	NaN	NaN	0.29607	0.54989	NaN	0.79701	NaN	NaN	0.34087	NaN	NaN	NaN	0.44124	NaN	0.30198	0.71447	0.61479	NaN	0.60773	1	0	14	1454.79	3.4198e-06	97.203	2340300000	0	0	0
0.62902	9.1471	3.402	0.18678	3.0028	3.7653	1.5313	4.2466	2.3443	2.9747	3.0954	NaN	3.1488	2.5939	1.9366	2.9517	8.7379	0.86447	0.63115	0.21245	0.70729	1.5039	1.3683	0.71909	5.2293	2.0754	1.4983	4.4411	1.4135	5.3134	3.834	5.7	0.22958	4.2439	5.46	4.6532	0.97908	3.407	6.6656	3.6287	1	0	23	2625.18	1.0397e-183	237.14	11783000000	630270000	465750000	6084500
NaN	NaN	NaN	NaN	0.17306	NaN	NaN	NaN	NaN	NaN	NaN	NaN	NaN	NaN	NaN	NaN	NaN	NaN	NaN	NaN	NaN	NaN	NaN	NaN	NaN	NaN	NaN	NaN	NaN	NaN	NaN	NaN	NaN	NaN	NaN	NaN	NaN	NaN	NaN	NaN	1	0	11	1263.65	0.020404	49.081	246240000	0	0	0
NaN	NaN	NaN	0.45348	NaN	NaN	NaN	NaN	NaN	NaN	NaN	NaN	NaN	NaN	NaN	NaN	NaN	NaN	NaN	NaN	NaN	NaN	NaN	0.32933	NaN	NaN	NaN	NaN	NaN	NaN	NaN	NaN	NaN	NaN	NaN	NaN	0.44441	1.1641	NaN	NaN	1	0	11	1328.71	7.7655e-06	109.79	128120000	0	0	0
3.3633	2.6798	6.7653	3.2691	3.0683	3.2704	4.2842	NaN	NaN	NaN	0.48315	6.6676	2.2739	4.6514	4.6602	1.6715	3.1871	3.8933	1.8744	0.45857	0.72157	2.7751	NaN	2.3222	3.0269	NaN	7.1264	4.2691	4.2685	3.9165	4.3377	NaN	0.85905	4.2538	5.6015	6.1155	3.0551	3.0098	1.8335	2.1531	1	0	18	1917.8	2.816e-89	240.63	850830000	9491900	61437000	11059000
NaN	NaN	NaN	NaN	NaN	NaN	NaN	NaN	NaN	NaN	NaN	NaN	NaN	NaN	NaN	NaN	NaN	NaN	NaN	NaN	NaN	NaN	2.3143	NaN	NaN	NaN	NaN	NaN	NaN	NaN	NaN	NaN	8.2788	NaN	NaN	NaN	NaN	NaN	NaN	NaN	0	1	9	932.5	0.0086484	71.614	8123600	0	0	0
NaN	NaN	NaN	NaN	NaN	NaN	NaN	NaN	NaN	NaN	NaN	NaN	NaN	NaN	NaN	NaN	NaN	NaN	NaN	NaN	NaN	NaN	NaN	NaN	NaN	NaN	1.4432	NaN	NaN	NaN	NaN	NaN	NaN	NaN	NaN	NaN	NaN	NaN	NaN	NaN	1	0	11	1216.62	0.013227	34.79	23817000	0	0	0
7.9175	NaN	NaN	NaN	NaN	NaN	NaN	NaN	NaN	NaN	NaN	NaN	NaN	NaN	NaN	1.754	NaN	NaN	NaN	NaN	NaN	NaN	NaN	NaN	NaN	NaN	NaN	NaN	NaN	NaN	NaN	NaN	NaN	NaN	NaN	NaN	NaN	NaN	NaN	NaN	1	2	19	2156.07	2.0538e-19	132.14	12957000	9793700	72171000	0
2.1308	NaN	0.44734	0.98645	NaN	NaN	NaN	NaN	0.082654	1.9262	0.98462	NaN	NaN	NaN	1.9077	1.1703	0.10696	0.42581	1.8687	NaN	NaN	NaN	8.1709	NaN	0.54598	NaN	1.0153	NaN	0.63389	0.73632	NaN	0.28268	NaN	NaN	NaN	0.87354	0.92666	NaN	0.67838	1.2092	0	2	12	1348.71	3.9782e-09	113.76	1390400000	15983000	73670000	0
NaN	NaN	NaN	NaN	NaN	NaN	NaN	NaN	NaN	1.9524	NaN	NaN	NaN	NaN	NaN	NaN	NaN	NaN	NaN	NaN	NaN	NaN	NaN	NaN	NaN	NaN	NaN	NaN	0.38558	NaN	NaN	NaN	NaN	NaN	NaN	NaN	NaN	NaN	0.90669	NaN	1	2	14	1575.84	0.00073483	71.08	108020000	0	0	0
NaN	NaN	NaN	NaN	NaN	NaN	NaN	NaN	NaN	NaN	NaN	NaN	NaN	NaN	NaN	NaN	NaN	NaN	NaN	NaN	NaN	NaN	NaN	NaN	8.0604	NaN	NaN	NaN	NaN	NaN	NaN	NaN	NaN	NaN	NaN	NaN	NaN	NaN	13.544	NaN	1	1	30	2242.01	2.5741e-29	137.23	4893400	0	0	0
NaN	NaN	NaN	NaN	NaN	NaN	NaN	NaN	NaN	0.85502	0.71562	NaN	NaN	NaN	NaN	0.10532	NaN	NaN	NaN	NaN	NaN	0.31852	NaN	NaN	0.29994	NaN	NaN	NaN	0.17793	NaN	NaN	NaN	NaN	NaN	NaN	NaN	NaN	NaN	0.29732	NaN	2	1	13	1500.77	5.7661e-12	126.1	2576100000	0	0	0
NaN	NaN	NaN	0.17653	NaN	0.304	NaN	NaN	0.91669	2.6572	1.6058	NaN	NaN	1.8502	2.9103	NaN	1.6082	NaN	NaN	NaN	1.931	NaN	2.3278	1.6696	NaN	1.0685	NaN	1.2267	0.63734	NaN	0.34925	NaN	NaN	1.2674	NaN	NaN	NaN	1.5746	NaN	NaN	0	1	18	1879.01	4.7018e-21	117.3	1148100000	0	0	0
NaN	NaN	NaN	NaN	NaN	NaN	NaN	NaN	NaN	NaN	NaN	NaN	NaN	NaN	NaN	NaN	NaN	NaN	NaN	NaN	NaN	NaN	NaN	NaN	NaN	NaN	NaN	NaN	NaN	NaN	NaN	NaN	NaN	NaN	NaN	3.7964	NaN	NaN	NaN	10.27	1	1	32	3415.77	2.2159e-63	142.01	11248000	0	0	0
NaN	0.16187	NaN	NaN	0.21711	NaN	0.1332	NaN	0.16092	NaN	NaN	0.20271	0.25087	NaN	NaN	NaN	0.60642	NaN	NaN	0.36838	NaN	NaN	NaN	NaN	NaN	0.25533	NaN	NaN	NaN	NaN	NaN	NaN	NaN	NaN	NaN	NaN	NaN	0.41562	NaN	NaN	0	1	9	1030.52	0.00026488	99.815	214150000	0	0	7903800
NaN	NaN	NaN	NaN	NaN	NaN	NaN	NaN	NaN	NaN	0.21317	NaN	NaN	NaN	NaN	NaN	NaN	NaN	NaN	NaN	1.2459	NaN	NaN	NaN	NaN	NaN	NaN	NaN	NaN	NaN	NaN	NaN	NaN	NaN	NaN	NaN	NaN	NaN	NaN	NaN	1	1	15	1685.88	0.013375	45.438	47479000	0	0	0
NaN	NaN	NaN	1.3174	NaN	NaN	NaN	1.4756	0.41162	NaN	0.38644	0.44955	NaN	0.59142	NaN	NaN	NaN	1.8157	NaN	NaN	0.57176	NaN	NaN	0.37	NaN	NaN	NaN	NaN	NaN	NaN	1.0301	NaN	NaN	NaN	NaN	NaN	NaN	NaN	NaN	NaN	0	1	19	2154.09	6.9834e-36	123.55	510960000	0	0	0
NaN	NaN	NaN	NaN	NaN	NaN	NaN	NaN	NaN	NaN	NaN	NaN	NaN	NaN	NaN	0.67701	NaN	NaN	NaN	NaN	NaN	NaN	NaN	NaN	NaN	NaN	NaN	NaN	NaN	NaN	NaN	NaN	NaN	NaN	NaN	NaN	NaN	NaN	NaN	NaN	1	1	25	2883.42	3.4352e-16	101.41	41431000	0	0	0
NaN	NaN	NaN	NaN	NaN	NaN	NaN	NaN	NaN	NaN	2.7543	NaN	NaN	NaN	NaN	16.68	NaN	NaN	NaN	NaN	NaN	NaN	NaN	NaN	3.7096	NaN	NaN	NaN	NaN	NaN	NaN	NaN	NaN	NaN	NaN	NaN	NaN	NaN	10.115	2.4541	1	2	26	3011.51	1.4918e-35	131.94	100830000	0	43840000	0
NaN	NaN	NaN	NaN	NaN	NaN	NaN	NaN	NaN	NaN	NaN	NaN	NaN	NaN	NaN	NaN	NaN	NaN	NaN	NaN	NaN	NaN	NaN	NaN	NaN	NaN	NaN	NaN	NaN	NaN	NaN	NaN	NaN	NaN	NaN	NaN	NaN	NaN	NaN	NaN	1	0	9	1016.51	0.004866	77.192	0	0	0	0
NaN	NaN	NaN	NaN	NaN	NaN	NaN	NaN	NaN	NaN	1.1423	NaN	NaN	NaN	NaN	NaN	NaN	NaN	NaN	NaN	NaN	0.81621	NaN	NaN	1.6996	NaN	0.71531	NaN	NaN	NaN	3.9875	NaN	NaN	NaN	NaN	NaN	NaN	NaN	NaN	0.69218	1	1	25	2784.43	1.4209e-35	131.77	135680000	0	0	0
NaN	0.93409	NaN	NaN	NaN	NaN	NaN	NaN	NaN	NaN	NaN	NaN	NaN	1.1438	NaN	NaN	NaN	1.5468	NaN	NaN	NaN	NaN	NaN	NaN	NaN	NaN	NaN	NaN	NaN	NaN	1.4018	NaN	NaN	NaN	NaN	3.2497	NaN	NaN	NaN	1.7874	1	0	21	2253.18	2.5372e-73	149.53	72751000	0	0	7029400
NaN	NaN	NaN	NaN	NaN	NaN	NaN	NaN	NaN	NaN	NaN	NaN	NaN	NaN	NaN	NaN	NaN	NaN	NaN	NaN	NaN	NaN	NaN	0.50615	NaN	0.49242	NaN	NaN	4.0039	NaN	NaN	NaN	NaN	NaN	NaN	NaN	NaN	0.40922	NaN	NaN	0	1	14	1569.71	4.6669e-05	75.764	183060000	0	0	0
NaN	NaN	NaN	NaN	NaN	NaN	NaN	NaN	NaN	NaN	NaN	NaN	NaN	NaN	0.80462	NaN	NaN	NaN	NaN	NaN	NaN	NaN	NaN	NaN	NaN	NaN	NaN	NaN	NaN	NaN	NaN	NaN	NaN	NaN	NaN	1.5722	NaN	NaN	NaN	5.3391	0	2	21	2372.11	6.5041e-09	87.352	22665000	0	0	0
NaN	NaN	NaN	NaN	NaN	NaN	NaN	NaN	NaN	NaN	NaN	NaN	NaN	NaN	NaN	NaN	NaN	NaN	NaN	NaN	NaN	0.38628	NaN	NaN	NaN	NaN	NaN	NaN	NaN	NaN	NaN	NaN	NaN	NaN	NaN	NaN	NaN	NaN	NaN	NaN	1	0	7	686.371	0.087149	57.281	30468000	0	0	0
4.008	1.8508	1.7417	4.0645	2.4337	2.1485	0.84675	0.36057	1.8049	1.6729	2.0488	2.5199	0.81177	2.0869	1.7377	3.133	1.696	1.9994	1.3566	2.1848	0.9657	2.6171	1.147	3.1899	1.8957	0.61636	2.4683	3.6729	2.7869	1.9922	2.6195	2.4892	1.7926	1.5667	0.67035	2.1232	3.3656	1.321	0.97225	1.5638	1	0	20	1997.08	1.2999e-134	265.29	78789000000	203610000	692360000	2929700000
NaN	NaN	NaN	NaN	NaN	NaN	NaN	NaN	NaN	2.803	NaN	NaN	NaN	NaN	NaN	NaN	NaN	NaN	NaN	NaN	NaN	NaN	23.045	NaN	NaN	NaN	NaN	NaN	3.046	NaN	NaN	NaN	NaN	NaN	NaN	NaN	NaN	NaN	2.496	NaN	1	1	21	2125.17	6.5664e-09	84.946	9849100	0	0	0
2.5778	1.5092	1.1457	1.3505	1.0432	0.47603	1.2434	0.41729	1.7772	NaN	1.6241	0.63713	NaN	1.5599	1.7123	0.88683	NaN	1.3642	NaN	NaN	1.4563	2.8868	NaN	0.49798	1.282	2.0044	1.0409	1.0133	2.0199	1.0696	1.2055	0.39071	NaN	0.96831	0.99669	1.6997	0.74893	0.7797	NaN	2.3411	1	0	7	742.434	0.0052551	122.79	5393100000	21603000	194090000	130210000
0.087285	0.58195	0.80183	1.0202	0.56257	0.51351	1.1544	NaN	NaN	2.2881	1.1739	1.2929	1.7618	NaN	2.7654	2.8803	NaN	NaN	2.928	1.1095	NaN	0.40702	NaN	0.52795	1.3149	2.0505	0.40122	0.46646	NaN	1.9085	NaN	NaN	NaN	0.62071	0.16448	2.9518	0.1453	0.29188	1.527	1.5705	1	0	12	1350.64	1.8202e-23	153.34	4093300000	110310000	22439000	172420000
NaN	NaN	NaN	NaN	NaN	NaN	NaN	NaN	NaN	NaN	NaN	NaN	NaN	NaN	NaN	NaN	NaN	NaN	NaN	NaN	NaN	NaN	NaN	NaN	NaN	NaN	0.076645	NaN	NaN	NaN	NaN	NaN	NaN	NaN	NaN	NaN	NaN	NaN	NaN	NaN	1	0	10	1086.55	0.048202	37.344	5636700	0	0	0
NaN	NaN	NaN	NaN	NaN	NaN	NaN	NaN	NaN	NaN	NaN	NaN	0.88154	NaN	8.1343	NaN	NaN	NaN	NaN	NaN	NaN	NaN	NaN	NaN	NaN	NaN	NaN	NaN	NaN	NaN	NaN	NaN	NaN	NaN	NaN	NaN	NaN	NaN	NaN	NaN	1	0	10	1200.59	4.102e-07	121.9	147950000	0	0	0
NaN	NaN	NaN	NaN	NaN	NaN	NaN	NaN	NaN	NaN	NaN	NaN	NaN	NaN	1.527	NaN	NaN	NaN	NaN	NaN	NaN	NaN	NaN	NaN	NaN	NaN	0.97625	NaN	1.4471	NaN	NaN	NaN	NaN	NaN	NaN	NaN	NaN	NaN	NaN	1.3574	2	0	18	2112.06	2.3295e-48	155.49	168960000	0	0	0
NaN	NaN	NaN	NaN	NaN	NaN	NaN	NaN	NaN	NaN	NaN	NaN	NaN	NaN	NaN	NaN	NaN	NaN	NaN	NaN	NaN	NaN	NaN	NaN	NaN	NaN	0.80811	NaN	NaN	NaN	NaN	NaN	NaN	NaN	NaN	2.6215	NaN	NaN	NaN	2.1164	3	0	21	2467.26	1.4025e-34	144.27	65637000	0	0	0
NaN	NaN	NaN	NaN	NaN	NaN	NaN	NaN	NaN	NaN	NaN	0.35684	NaN	NaN	NaN	NaN	NaN	NaN	NaN	NaN	NaN	NaN	NaN	NaN	NaN	NaN	NaN	NaN	NaN	NaN	NaN	NaN	NaN	NaN	NaN	NaN	NaN	NaN	NaN	NaN	1	0	19	2223.97	3.4682e-186	254.59	89173000	0	0	0
3.4252	NaN	0.52404	NaN	NaN	NaN	6.4476	NaN	NaN	NaN	6.2204	NaN	NaN	NaN	2.9844	4.505	NaN	NaN	4.2876	NaN	0.55927	3.7901	NaN	NaN	NaN	NaN	NaN	NaN	NaN	NaN	NaN	NaN	NaN	NaN	NaN	NaN	NaN	NaN	NaN	NaN	1	1	20	2352.06	1.1489e-49	159.26	168440000	3623700	23545000	0
NaN	NaN	NaN	NaN	NaN	NaN	NaN	NaN	NaN	NaN	NaN	NaN	NaN	NaN	NaN	NaN	2.307	NaN	NaN	NaN	NaN	NaN	NaN	NaN	NaN	NaN	NaN	NaN	NaN	NaN	NaN	NaN	NaN	NaN	NaN	NaN	NaN	NaN	NaN	NaN	1	2	21	2480.16	2.2245e-07	84.107	3511500	0	0	0
NaN	NaN	NaN	NaN	NaN	NaN	NaN	NaN	NaN	NaN	NaN	NaN	NaN	NaN	NaN	NaN	NaN	NaN	NaN	NaN	NaN	NaN	NaN	NaN	NaN	NaN	NaN	NaN	1.4922	NaN	NaN	NaN	NaN	NaN	NaN	NaN	NaN	NaN	NaN	NaN	0	1	8	829.455	0.075207	35.872	3768700	0	0	0
NaN	NaN	NaN	NaN	NaN	NaN	NaN	NaN	NaN	NaN	NaN	0.87053	NaN	NaN	NaN	NaN	NaN	NaN	1.9682	NaN	NaN	NaN	NaN	0.62645	NaN	NaN	NaN	NaN	1.2182	NaN	NaN	NaN	NaN	0.94976	NaN	NaN	NaN	NaN	1.2878	NaN	1	0	12	1329.63	1.5521e-16	129.74	907720000	0	0	0
0.47865	NaN	NaN	NaN	NaN	NaN	NaN	NaN	NaN	NaN	NaN	NaN	4.1058	NaN	NaN	6.2612	1.7063	NaN	5.4928	1.7608	NaN	NaN	NaN	NaN	NaN	NaN	NaN	NaN	NaN	NaN	NaN	NaN	1.8613	NaN	NaN	NaN	NaN	NaN	NaN	NaN	1	0	10	1197.58	3.2294e-05	81.017	175890000	21424000	11598000	0
NaN	NaN	0.59052	NaN	NaN	NaN	NaN	1.6114	NaN	NaN	NaN	0.19933	0.87683	NaN	NaN	NaN	NaN	NaN	NaN	1.4137	0.57663	NaN	NaN	0.16867	NaN	NaN	NaN	0.2343	NaN	NaN	NaN	0.080267	1.3497	NaN	NaN	NaN	NaN	0.52608	NaN	NaN	1	0	13	1479.74	9.6077e-15	134.68	3463600000	0	0	0
NaN	NaN	0.88373	1.2271	NaN	1.3383	2.8479	5.4726	3.1005	1.483	NaN	NaN	1.0015	NaN	NaN	NaN	2.2981	NaN	NaN	0.57189	1.1301	NaN	NaN	NaN	NaN	NaN	NaN	1.0849	NaN	NaN	2.3153	NaN	4.8801	NaN	NaN	NaN	1.7211	1.4519	NaN	NaN	0	1	10	1063.54	0.00028039	82.417	2263200000	0	0	0
2.015	NaN	NaN	NaN	NaN	NaN	0.96172	NaN	NaN	NaN	NaN	NaN	NaN	NaN	1.1175	1.0813	NaN	NaN	2.0509	NaN	NaN	NaN	NaN	NaN	NaN	NaN	NaN	NaN	NaN	NaN	NaN	NaN	NaN	NaN	NaN	NaN	NaN	NaN	NaN	NaN	1	0	25	2488.17	2.467e-20	85.423	245760000	22986000	103190000	0
NaN	NaN	NaN	NaN	NaN	NaN	NaN	NaN	NaN	NaN	NaN	NaN	1.7569	NaN	NaN	NaN	NaN	NaN	NaN	2.1814	NaN	NaN	NaN	NaN	NaN	NaN	NaN	NaN	NaN	NaN	NaN	NaN	NaN	NaN	NaN	NaN	NaN	NaN	NaN	NaN	1	0	12	1389.68	1.1101e-06	80.312	83878000	0	0	0
NaN	NaN	NaN	0.56532	NaN	1.0484	NaN	1.5067	NaN	0.70492	NaN	NaN	NaN	NaN	0.67418	NaN	NaN	0.76566	NaN	NaN	0.83322	NaN	NaN	NaN	NaN	NaN	0.57079	NaN	NaN	NaN	NaN	NaN	NaN	0.78949	0.9807	NaN	NaN	0.86058	NaN	NaN	1	0	10	1111.62	0.00074951	63.32	958270000	0	0	0
0.49951	0.63937	1.18	NaN	1.2203	1.2675	0.2843	0.91676	0.039668	0.27298	NaN	1.5639	0.41596	1.3416	0.055244	NaN	0.59127	NaN	NaN	0.52257	NaN	NaN	0.57374	0.95355	NaN	1.0519	0.21822	0.071383	NaN	NaN	0.72345	0.46015	0.88608	1.0326	NaN	NaN	0.82748	0.22941	0.81962	0.6664	0	2	14	1588.85	1.5311e-20	137.21	10823000000	3059300	1546400	230160000
NaN	NaN	NaN	NaN	NaN	NaN	NaN	NaN	NaN	NaN	NaN	NaN	NaN	NaN	NaN	NaN	NaN	NaN	6.9211	NaN	NaN	NaN	NaN	NaN	NaN	NaN	NaN	NaN	0.64982	NaN	NaN	NaN	NaN	NaN	NaN	0.44415	NaN	NaN	NaN	0.89231	1	2	15	1744.95	0.010825	73.834	937640000	0	0	0
0.75334	0.27073	1.0958	0.53766	NaN	NaN	1.3323	0.718	NaN	NaN	NaN	0.55618	1.0508	0.65266	1.739	0.96525	0.77625	NaN	1.5758	0.35612	NaN	NaN	2.7748	0.82368	NaN	NaN	NaN	NaN	0.94984	0.82683	0.86311	1.6816	NaN	1.2051	NaN	1.1564	0.5056	0.53348	1.1696	NaN	0	1	11	1232.57	4.6755e-08	115.57	243760000	10993000	30338000	11525000
NaN	NaN	NaN	0.84512	NaN	NaN	NaN	NaN	NaN	NaN	NaN	NaN	NaN	NaN	NaN	NaN	NaN	NaN	NaN	NaN	NaN	NaN	NaN	NaN	1.8984	NaN	1.1187	NaN	1.3037	1.9892	NaN	NaN	NaN	NaN	NaN	1.9066	NaN	NaN	1.8653	3.014	2	1	25	2742.26	9.1268e-58	154.13	1073400000	0	0	0
2.1984	8.0509	0.57815	2.2413	2.3612	35.469	NaN	2.1353	10.786	6.3449	2.1191	0.055022	1.6234	NaN	2.7314	4.8012	5.4212	6.8442	0.44093	35.724	13.281	2.834	0.68073	4.4706	1.8892	NaN	4.8171	1.5927	4.1796	NaN	NaN	1.5455	39.77	3.5931	0.41361	11.371	16.431	5.8589	4.9087	9.0217	0	1	16	1806.83	2.9256e-28	122.63	3676000000	26490000	535530000	16257000
NaN	0.96449	NaN	NaN	NaN	NaN	NaN	NaN	NaN	NaN	1.2461	NaN	NaN	NaN	NaN	3.0553	1.9044	NaN	NaN	1.3621	NaN	NaN	2.2399	NaN	NaN	NaN	NaN	NaN	NaN	NaN	NaN	NaN	2.0043	NaN	NaN	NaN	NaN	NaN	0.88747	NaN	1	0	13	1336.59	1.2367e-13	116.51	234470000	0	0	25473000
NaN	NaN	NaN	NaN	NaN	NaN	NaN	NaN	NaN	NaN	NaN	NaN	NaN	1.1651	NaN	NaN	NaN	NaN	NaN	NaN	NaN	NaN	NaN	NaN	NaN	NaN	NaN	NaN	NaN	NaN	NaN	NaN	NaN	NaN	NaN	NaN	NaN	NaN	NaN	NaN	0	1	24	2583.24	0.0003485	47.371	1588400	0	0	0
NaN	NaN	NaN	NaN	NaN	NaN	NaN	NaN	NaN	NaN	NaN	NaN	NaN	NaN	NaN	NaN	NaN	NaN	NaN	NaN	NaN	NaN	NaN	NaN	NaN	NaN	NaN	NaN	NaN	NaN	NaN	NaN	NaN	NaN	NaN	NaN	NaN	0.082817	NaN	NaN	0	2	13	1606.81	0.0059202	61.649	591010000	0	0	0
NaN	NaN	NaN	NaN	NaN	NaN	NaN	NaN	NaN	NaN	NaN	NaN	NaN	NaN	NaN	NaN	NaN	NaN	NaN	NaN	NaN	NaN	NaN	NaN	NaN	NaN	NaN	NaN	NaN	NaN	NaN	NaN	NaN	NaN	NaN	1.561	NaN	NaN	NaN	NaN	3	0	19	2320.17	5.2635e-05	72.21	30952000	0	0	0
NaN	0.4115	NaN	NaN	NaN	NaN	NaN	0.31292	NaN	NaN	NaN	NaN	0.22981	NaN	NaN	NaN	NaN	NaN	NaN	NaN	NaN	NaN	NaN	NaN	NaN	NaN	4.3114	NaN	NaN	NaN	NaN	NaN	NaN	NaN	NaN	NaN	NaN	0.050497	NaN	NaN	0	1	8	906.445	0.0056172	91.318	127460000	0	0	913910
NaN	NaN	NaN	NaN	NaN	NaN	NaN	NaN	NaN	NaN	NaN	NaN	NaN	NaN	NaN	NaN	NaN	NaN	NaN	NaN	NaN	NaN	NaN	NaN	NaN	NaN	NaN	NaN	NaN	NaN	NaN	0.12669	NaN	NaN	NaN	NaN	NaN	NaN	NaN	NaN	0	2	10	1105.58	0.0052785	75.197	39959000	0	0	0
NaN	NaN	NaN	NaN	NaN	NaN	NaN	NaN	NaN	NaN	1.2216	NaN	NaN	NaN	0.77664	1.8472	NaN	NaN	NaN	NaN	NaN	0.21497	NaN	NaN	NaN	NaN	NaN	NaN	NaN	0.89692	NaN	NaN	NaN	NaN	NaN	NaN	NaN	NaN	NaN	NaN	0	2	19	2121.06	1.6485e-06	85.087	459990000	0	0	0
0.3693	0.10858	0.5261	0.68333	0.93512	1.0498	0.75576	0.78458	0.79154	0.81545	0.79862	0.7772	0.81792	1.0362	0.73307	0.53373	0.83805	0.85109	0.97065	0.63761	0.68923	0.88091	0.57348	0.40426	0.7225	0.94096	0.51128	0.8198	0.65952	1.2559	0.58927	NaN	0.99548	1.1393	NaN	0.61634	0.5906	0.18862	0.87665	0.76433	0	1	19	2064.01	6.5899e-101	214.46	33847000000	71340000	186460000	2810400000
NaN	NaN	NaN	NaN	NaN	NaN	1.2734	NaN	0.72385	NaN	0.37667	NaN	NaN	NaN	1.3238	NaN	NaN	NaN	NaN	NaN	NaN	0.53181	NaN	NaN	0.98515	NaN	0.74583	NaN	0.65804	NaN	NaN	NaN	NaN	NaN	NaN	NaN	NaN	NaN	NaN	NaN	2	0	7	801.446	0.040147	64.567	221340000	0	0	0
0.68341	1.5682	NaN	1.0815	NaN	1.1234	0.42853	NaN	1.2697	3.8378	4.0802	0.55795	0.64782	2.1458	2.3669	3.6365	1.8952	1.5266	NaN	NaN	1.8946	2.588	1.1702	1.3613	0.82477	1.6536	1.2199	2.1369	1.6762	1.582	NaN	NaN	5.4742	1.0823	1.2799	2.1698	NaN	2.1417	1.2623	2.4028	0	1	28	2939.56	3.2245e-94	150.03	3206700000	34840000	415920000	35634000
NaN	NaN	NaN	NaN	NaN	NaN	NaN	NaN	NaN	NaN	NaN	NaN	NaN	NaN	NaN	NaN	NaN	NaN	NaN	NaN	NaN	NaN	NaN	NaN	NaN	NaN	1.1541	NaN	NaN	NaN	NaN	NaN	NaN	NaN	NaN	NaN	NaN	NaN	NaN	3.2819	1	1	34	3548.88	5.9809e-35	121.09	62233000	0	0	0
NaN	NaN	NaN	NaN	NaN	NaN	NaN	NaN	NaN	NaN	NaN	NaN	NaN	NaN	7.8028	NaN	4.2538	NaN	NaN	NaN	NaN	NaN	NaN	NaN	1.9269	NaN	8.5228	NaN	NaN	2.9078	NaN	NaN	NaN	NaN	NaN	11.002	1.2682	NaN	0.65076	NaN	0	2	21	2184.97	3.338e-07	98.175	106810000	0	0	0
NaN	3.2459	NaN	NaN	NaN	NaN	NaN	NaN	NaN	NaN	NaN	NaN	NaN	NaN	NaN	NaN	NaN	NaN	5.9056	NaN	NaN	NaN	NaN	NaN	NaN	NaN	NaN	NaN	NaN	NaN	NaN	7.7153	NaN	NaN	NaN	NaN	1.3595	2.828	NaN	2.8409	0	2	28	2757.12	5.644e-23	110.55	61200000	0	15375000	705040
NaN	NaN	NaN	NaN	NaN	NaN	NaN	NaN	NaN	NaN	NaN	NaN	NaN	NaN	NaN	NaN	NaN	NaN	NaN	NaN	NaN	NaN	NaN	NaN	NaN	NaN	NaN	NaN	NaN	NaN	NaN	NaN	NaN	NaN	NaN	NaN	NaN	NaN	NaN	NaN	0	2	19	1883.91	2.1049e-10	111.57	181180000	0	0	0
NaN	NaN	NaN	NaN	NaN	NaN	NaN	NaN	NaN	NaN	NaN	NaN	NaN	NaN	1.6032	NaN	NaN	NaN	NaN	NaN	NaN	NaN	NaN	NaN	NaN	NaN	NaN	NaN	NaN	NaN	NaN	NaN	NaN	NaN	NaN	NaN	NaN	NaN	NaN	NaN	0	1	33	3450.73	6.0345e-05	52.675	8986700	0	0	0
NaN	0.7834	1.474	1.4047	NaN	1.1465	1.3093	1.1112	0.26594	NaN	1.3236	1.4588	NaN	0.61099	0.7579	NaN	NaN	NaN	0.25708	2.0119	1.9877	NaN	10.369	1.0813	NaN	0.75062	NaN	0.62853	NaN	NaN	1.1566	NaN	0.030512	NaN	1.5362	NaN	1.0431	0.80578	NaN	NaN	0	1	16	1809.81	2.2726e-46	182.57	1280900000	0	0	53222000
NaN	NaN	3.0372	1.5179	NaN	NaN	NaN	NaN	2.7206	1.5086	NaN	6.9048	NaN	2.4597	NaN	NaN	1.4001	NaN	NaN	0.26438	NaN	NaN	NaN	NaN	NaN	NaN	2.518	NaN	1.5118	NaN	NaN	NaN	NaN	NaN	NaN	1.0177	1.6396	NaN	NaN	1.8316	0	2	19	2051.94	2.4645e-08	88.565	263710000	0	0	0
1.149	0.95517	NaN	NaN	0.53713	1.6007	0.72629	0.8536	0.38997	0.85791	0.84147	0.26402	NaN	0.86453	0.70448	0.49552	0.3464	NaN	NaN	2.4426	0.58748	0.52123	0.10874	0.7283	1.3196	0.49811	0.52443	0.44252	0.54271	0.47858	0.44077	1.7222	5.4814	0.41384	NaN	0.4889	0.54869	NaN	NaN	1.6056	1	0	13	1502.75	8.0669e-44	193.28	1845700000	6188100	9979600	29403000
1.7033	1.0541	1.6496	1.1262	1.1544	1.6123	0.85525	0.7658	1.1658	1.5565	1.316	1.0595	1.5774	NaN	1.045	9.1729	0.98302	1.2281	1.4316	0.79234	0.75788	0.63093	0.90074	1.0971	1.3949	1.2342	1.2622	0.83373	0.90081	0.98005	1.3702	1.8537	1.0477	0.79895	0.6259	0.92295	0.8411	0.84705	0.87335	2.3835	1	0	15	1731.86	1.5781e-69	210.34	5380100000	11879000	9269400	165890000
NaN	NaN	NaN	NaN	NaN	NaN	NaN	NaN	NaN	NaN	NaN	NaN	NaN	NaN	NaN	NaN	NaN	NaN	NaN	NaN	NaN	NaN	NaN	NaN	NaN	NaN	NaN	NaN	NaN	NaN	NaN	NaN	NaN	NaN	NaN	NaN	NaN	NaN	NaN	1.3099	1	2	20	2225.29	0.06286	47.222	72098000	0	0	0
NaN	NaN	NaN	NaN	1.3408	NaN	NaN	NaN	1.781	NaN	1.6681	NaN	NaN	1.1678	NaN	NaN	NaN	NaN	NaN	1.1456	NaN	NaN	NaN	NaN	NaN	NaN	1.3982	0.64513	NaN	1.7385	NaN	NaN	NaN	NaN	NaN	1.2553	NaN	1.1244	NaN	0.96424	1	0	22	2390.14	3.4256e-57	143.93	697120000	0	0	0
NaN	NaN	NaN	NaN	NaN	NaN	NaN	NaN	NaN	NaN	NaN	NaN	1.7267	NaN	NaN	NaN	0.91837	NaN	NaN	1.1506	1.2909	0.13352	NaN	1.2299	NaN	NaN	NaN	NaN	NaN	NaN	NaN	NaN	NaN	NaN	1.717	NaN	NaN	NaN	0.84085	NaN	0	1	7	743.418	0.0094874	94.407	924270000	0	0	0
NaN	NaN	NaN	NaN	NaN	NaN	NaN	NaN	NaN	NaN	NaN	NaN	NaN	NaN	NaN	5.3928	NaN	NaN	NaN	NaN	NaN	NaN	NaN	NaN	NaN	NaN	NaN	NaN	NaN	NaN	NaN	NaN	NaN	NaN	NaN	NaN	NaN	NaN	NaN	NaN	1	0	9	912.503	0.00072509	68.657	19772000	0	0	0
NaN	NaN	NaN	NaN	NaN	NaN	NaN	NaN	NaN	NaN	NaN	NaN	NaN	NaN	NaN	NaN	NaN	NaN	NaN	NaN	NaN	NaN	NaN	NaN	NaN	NaN	NaN	NaN	NaN	NaN	NaN	NaN	NaN	NaN	NaN	NaN	NaN	NaN	NaN	NaN	1	0	13	1298.7	0.012883	46.88	0	0	0	0
NaN	1.6494	1.5637	1.205	1.3023	1.0127	2.1966	NaN	1.6656	NaN	NaN	2.8067	NaN	1.6577	NaN	NaN	1.4759	NaN	NaN	NaN	0.43944	NaN	NaN	2.7667	NaN	2.4272	NaN	0.56716	NaN	NaN	NaN	NaN	NaN	1.6999	3.5584	NaN	NaN	0.83305	NaN	NaN	0	1	15	1664.93	2.3157e-17	126.71	1127100000	0	0	7443000
NaN	NaN	NaN	NaN	NaN	NaN	NaN	NaN	NaN	NaN	NaN	NaN	NaN	NaN	NaN	NaN	NaN	NaN	NaN	NaN	NaN	NaN	NaN	NaN	NaN	NaN	NaN	NaN	NaN	NaN	NaN	NaN	NaN	NaN	NaN	NaN	NaN	NaN	NaN	NaN	0	1	10	1224.55	7.155e-05	82.417	112390000	0	0	0
NaN	0.26445	0.34204	0.3385	0.33605	1.0095	0.58766	0.27244	0.69761	NaN	1.8045	0.40253	0.32364	0.57784	0.96155	0.50178	0.56489	0.91679	NaN	0.20259	1.0539	NaN	0.25961	0.20968	0.63612	0.72889	1.7506	0.58274	1.3099	0.27729	1.4237	0.41822	0.48712	1.2179	0.2082	1.3277	0.23224	0.74213	NaN	NaN	0	1	10	1240.54	3.2089e-07	127.76	7405400000	0	0	84008000
NaN	NaN	NaN	NaN	NaN	NaN	NaN	NaN	NaN	NaN	NaN	NaN	NaN	6.1812	NaN	NaN	NaN	NaN	NaN	NaN	NaN	NaN	NaN	NaN	NaN	NaN	NaN	NaN	NaN	NaN	NaN	NaN	NaN	NaN	NaN	NaN	NaN	NaN	NaN	NaN	1	1	16	2086.92	2.5806e-05	70.197	44194000	0	0	0
NaN	NaN	NaN	NaN	NaN	NaN	NaN	NaN	NaN	NaN	0.59445	NaN	NaN	NaN	NaN	2.0897	NaN	NaN	NaN	NaN	NaN	NaN	NaN	NaN	NaN	NaN	NaN	NaN	NaN	NaN	NaN	NaN	NaN	NaN	NaN	NaN	NaN	NaN	NaN	NaN	1	1	21	2480.15	0.011738	53.033	15898000	0	0	0
NaN	NaN	NaN	NaN	NaN	NaN	NaN	NaN	NaN	NaN	NaN	NaN	NaN	NaN	NaN	NaN	NaN	NaN	NaN	NaN	NaN	NaN	NaN	NaN	NaN	NaN	NaN	NaN	NaN	NaN	NaN	NaN	NaN	NaN	NaN	NaN	NaN	NaN	NaN	NaN	1	1	29	3368.64	2.6709e-15	98.84	0	0	0	0
0.29542	0.44457	0.54872	0.48078	0.62701	0.63973	0.41519	0.44983	0.35312	0.29965	0.50801	0.32517	0.37511	0.34369	0.36021	NaN	0.41833	0.30815	NaN	0.45706	0.39277	0.23236	1.165	0.7041	0.46317	0.31376	0.69868	0.39243	0.60957	0.42278	0.32819	0.45941	0.45959	0.28513	0.38985	0.48599	0.50102	0.37834	0.16324	0.27238	1	0	14	1629.75	2.2466e-48	178.23	11194000000	13214000	14502000	290970000
NaN	NaN	NaN	NaN	NaN	0.16302	NaN	0.69521	0.60626	NaN	1.2278	NaN	NaN	1.0081	0.61515	NaN	NaN	0.62709	NaN	NaN	NaN	0.91624	NaN	NaN	0.79795	NaN	NaN	NaN	NaN	NaN	1.0352	NaN	NaN	NaN	NaN	0.91362	0.69301	NaN	NaN	1.229	1	0	16	1966.95	1.7421e-35	118.2	686920000	0	0	0
NaN	NaN	NaN	NaN	NaN	NaN	NaN	NaN	NaN	NaN	NaN	NaN	NaN	NaN	NaN	NaN	NaN	NaN	NaN	NaN	NaN	NaN	NaN	NaN	NaN	NaN	NaN	NaN	NaN	NaN	NaN	NaN	NaN	NaN	NaN	NaN	NaN	NaN	NaN	NaN	0	1	13	1500.74	0.0012399	51.03	109850000	0	0	0
NaN	NaN	0.79947	0.61533	NaN	2.9569	NaN	NaN	3.8769	NaN	NaN	1.0488	NaN	NaN	NaN	NaN	NaN	NaN	NaN	15.503	1.6188	NaN	NaN	0.99782	NaN	1.0384	NaN	0.94538	NaN	NaN	NaN	NaN	0.36735	0.35914	1.0163	0.21916	NaN	NaN	NaN	0.35431	1	0	16	1494.76	5.0435e-20	110.84	4511200000	0	0	0
NaN	NaN	NaN	NaN	NaN	NaN	NaN	NaN	NaN	NaN	NaN	NaN	NaN	NaN	NaN	NaN	NaN	NaN	NaN	NaN	NaN	2.6172	NaN	NaN	NaN	NaN	1.1718	NaN	NaN	NaN	NaN	NaN	NaN	NaN	NaN	1.9381	NaN	NaN	NaN	0.88786	1	1	37	3700.92	3.2636e-05	62.709	467460000	0	0	0
NaN	NaN	NaN	NaN	NaN	NaN	NaN	NaN	NaN	NaN	NaN	NaN	NaN	NaN	NaN	NaN	NaN	NaN	NaN	NaN	NaN	NaN	NaN	NaN	NaN	NaN	NaN	NaN	0.62111	NaN	NaN	NaN	NaN	NaN	NaN	NaN	NaN	NaN	1.1081	NaN	1	0	8	835.434	0.0063527	79.469	110320000	0	0	0
NaN	NaN	NaN	NaN	NaN	NaN	NaN	NaN	NaN	NaN	NaN	NaN	2.238	NaN	NaN	NaN	NaN	NaN	NaN	1.276	NaN	NaN	2.4542	1.1255	0.076843	NaN	NaN	NaN	NaN	NaN	NaN	2.1837	NaN	NaN	NaN	NaN	NaN	NaN	NaN	NaN	0	1	26	2569.26	7.8744e-21	93.166	594960000	0	0	0
NaN	2.7037	1.024	0.55395	2.3053	1.9236	NaN	0.4524	1.1758	2.2293	NaN	1.139	NaN	2.4676	2.2527	NaN	1.8405	1.966	NaN	NaN	2.937	3.0998	2.1721	1.8252	4.2995	NaN	0.79623	1.3677	10.746	NaN	NaN	2.8451	0.87073	1.227	1.7638	4.0587	4.3524	4.1047	NaN	1.4805	0	1	26	3196.42	4.4902e-71	145.2	2550300000	0	0	14727000
0.59071	0.5685	0.21909	0.57144	1.3697	0.37706	0.48317	1.7201	0.58326	NaN	1.15	0.40108	0.62079	0.51807	0.70454	1.7752	0.41779	1.7973	0.89768	0.57307	0.30359	1.2708	0.84963	0.79489	1.4115	0.67164	2.1371	0.90952	NaN	0.57112	0.37414	NaN	1.4103	0.32148	0.32697	1.7553	0.91175	0.39154	NaN	2.2915	0	1	19	2086.96	2.9291e-100	231.37	36881000000	72249000	336630000	2465700000
NaN	NaN	NaN	NaN	0.16135	NaN	0.076819	NaN	NaN	NaN	NaN	NaN	NaN	0.26613	NaN	NaN	NaN	NaN	NaN	NaN	NaN	NaN	NaN	NaN	NaN	NaN	NaN	NaN	NaN	NaN	0.093439	NaN	NaN	NaN	NaN	NaN	NaN	NaN	NaN	NaN	0	1	17	1714.75	2.6646e-16	125.98	2648300000	0	0	0
NaN	NaN	NaN	NaN	NaN	NaN	NaN	NaN	NaN	NaN	NaN	NaN	NaN	NaN	NaN	NaN	NaN	NaN	NaN	NaN	NaN	NaN	NaN	0.071342	NaN	NaN	NaN	NaN	NaN	NaN	NaN	NaN	NaN	NaN	NaN	NaN	NaN	NaN	NaN	NaN	1	1	24	2501.16	1.0573e-07	77.689	163680000	0	0	0
NaN	NaN	NaN	NaN	NaN	NaN	NaN	NaN	NaN	NaN	NaN	NaN	NaN	NaN	NaN	NaN	NaN	NaN	NaN	1.283	NaN	NaN	NaN	NaN	NaN	NaN	NaN	NaN	NaN	NaN	NaN	NaN	NaN	NaN	NaN	NaN	NaN	NaN	NaN	NaN	0	1	9	975.539	0.027549	37.591	157460000	0	0	0
NaN	1.4126	NaN	NaN	NaN	0.67718	NaN	NaN	NaN	NaN	NaN	4.5602	NaN	NaN	NaN	NaN	NaN	3.4057	NaN	NaN	1.3889	NaN	NaN	1.1159	NaN	NaN	NaN	2.5374	NaN	NaN	NaN	NaN	1.9589	NaN	4.0024	NaN	NaN	2.3042	NaN	NaN	1	0	16	1963.85	6.6823e-40	134.25	778100000	0	0	63032000
1.3694	1.425	0.55629	NaN	NaN	0.48027	1.8562	NaN	0.95069	NaN	1.0433	1.0622	0.87798	1.1939	1.8723	1.7859	0.94017	NaN	2.3589	0.5143	0.54021	NaN	2.4045	0.5587	NaN	1.1308	NaN	1.337	0.88765	0.34861	3.8844	NaN	0.016943	NaN	NaN	0.85804	0.82247	0.66517	1.2878	0.91132	0	1	8	935.46	0.0056537	89.355	643320000	8645200	30840000	3560400
NaN	NaN	NaN	NaN	NaN	NaN	NaN	NaN	NaN	NaN	NaN	NaN	NaN	NaN	NaN	NaN	NaN	NaN	NaN	NaN	NaN	NaN	NaN	NaN	NaN	NaN	NaN	NaN	NaN	NaN	NaN	NaN	NaN	NaN	NaN	NaN	NaN	NaN	1.6555	NaN	1	2	20	2221.12	1.5276e-09	110.6	3527900	0	0	0
NaN	NaN	NaN	NaN	NaN	0.56437	NaN	1.1173	NaN	NaN	NaN	NaN	NaN	NaN	NaN	NaN	NaN	0.80663	NaN	NaN	NaN	NaN	NaN	NaN	NaN	NaN	NaN	NaN	NaN	NaN	NaN	NaN	NaN	NaN	NaN	1.0573	NaN	NaN	NaN	NaN	1	0	13	1596.76	1.0301e-18	141.58	573740000	0	0	0
2.2379	NaN	NaN	0.84544	NaN	NaN	NaN	NaN	NaN	3.1277	2.6096	NaN	NaN	NaN	0.59115	1.397	NaN	NaN	3.66	NaN	NaN	NaN	3.766	NaN	2.1777	NaN	0.61652	NaN	1.1301	2.0361	NaN	0.86193	NaN	NaN	NaN	1.1272	NaN	NaN	1.1816	1.178	1	2	20	2324.15	6.3312e-36	156.87	2584500000	6884700	29446000	0
NaN	NaN	NaN	NaN	NaN	NaN	0.14815	0.18972	NaN	NaN	NaN	NaN	NaN	NaN	0.064281	NaN	NaN	NaN	NaN	NaN	NaN	NaN	NaN	NaN	NaN	0.34472	NaN	NaN	NaN	NaN	0.038803	NaN	NaN	NaN	NaN	NaN	1.105	NaN	NaN	NaN	1	0	13	1585.81	4.7951e-13	130.56	226580000	0	0	0
NaN	NaN	NaN	NaN	NaN	NaN	NaN	NaN	NaN	0.11427	NaN	NaN	NaN	NaN	NaN	NaN	NaN	NaN	NaN	NaN	NaN	NaN	NaN	NaN	NaN	NaN	NaN	NaN	NaN	NaN	NaN	NaN	NaN	NaN	NaN	NaN	NaN	NaN	NaN	NaN	2	0	14	1741.92	0.020132	36.292	5580400	0	0	0
NaN	1.4757	1.2225	NaN	1.7287	NaN	NaN	0.85156	1.0686	NaN	NaN	1.2854	NaN	1.3728	0.51244	NaN	NaN	10.551	NaN	1.02	NaN	NaN	NaN	0.63392	NaN	1.2827	NaN	1.6114	NaN	NaN	NaN	NaN	NaN	0.78984	NaN	NaN	0.47584	NaN	NaN	NaN	1	0	15	1746.81	1.1504e-13	105.99	1492400000	0	0	17867000
NaN	NaN	NaN	NaN	NaN	NaN	NaN	9.231	NaN	NaN	NaN	NaN	NaN	NaN	2.6543	NaN	NaN	NaN	NaN	NaN	NaN	NaN	NaN	NaN	5.3842	NaN	NaN	NaN	NaN	NaN	NaN	NaN	NaN	NaN	NaN	NaN	NaN	NaN	NaN	NaN	1	1	28	3173.37	6.1688e-33	119.75	10510000	0	0	0
NaN	4.9017	1.675	NaN	NaN	NaN	NaN	NaN	NaN	NaN	NaN	1.1811	NaN	NaN	NaN	NaN	NaN	2.7852	NaN	NaN	2.7914	5.3791	NaN	3.7992	NaN	NaN	NaN	5.0596	NaN	NaN	NaN	NaN	2.4794	NaN	NaN	4.6618	NaN	3.2993	NaN	2.7417	1	0	16	1825.86	3.6233e-25	138.01	446840000	0	0	9132000
1.6474	NaN	NaN	1.0385	1.1954	0.77953	1.5429	0.96281	0.87517	1.1191	1.2888	NaN	NaN	NaN	1.4415	1.1196	NaN	2.0359	1.0595	NaN	2.1819	0.99005	0.49367	NaN	NaN	0.59536	0.45951	NaN	1.243	1.1482	0.77451	1.1614	1.7838	0.72019	1.3088	NaN	0.84144	0.69761	0.92066	1.6543	1	0	16	1635.77	1.0148e-46	155.57	2716500000	34041000	148130000	0
1.9179	1.2273	1.6735	1.9981	2.6942	3.0119	2.4974	2.098	0.64496	NaN	1.4803	1.1257	1.6532	0.44831	0.34335	2.1049	0.76213	2.2377	0.39751	1.6313	1.8265	0.54347	0.44722	1.1869	0.89173	0.50752	0.85471	1.679	1.0739	1.8449	0.91547	1.5881	0.55568	0.88104	0.63243	0.74046	0.86729	1.7235	0.94413	NaN	1	0	19	2017.9	1.4307e-131	220.64	5761900000	7679900	25732000	64550000
NaN	NaN	NaN	NaN	NaN	NaN	2.4012	NaN	1.0278	4.9153	2.2813	NaN	4.9841	5.214	0.82494	0.87692	1.1669	NaN	1.9205	NaN	NaN	1.0042	5.499	NaN	1.2262	NaN	4.7971	NaN	1.5894	1.324	NaN	NaN	NaN	3.4827	NaN	1.1994	1.0065	NaN	1.7082	2.3588	2	0	20	2174	4.7667e-35	126.07	3002500000	0	0	0
0.15582	NaN	NaN	NaN	NaN	NaN	NaN	NaN	NaN	0.35183	NaN	NaN	NaN	NaN	NaN	NaN	NaN	NaN	NaN	NaN	NaN	NaN	NaN	NaN	0.14866	NaN	NaN	NaN	NaN	0.19165	NaN	NaN	NaN	NaN	NaN	NaN	NaN	NaN	NaN	NaN	0	2	14	1448.71	0.00070513	63.185	139820000	34759000	12299000	0
NaN	1.3742	0.734	0.72599	0.93791	1.178	NaN	0.83305	1.7898	0.50583	0.97208	0.70748	0.86738	0.99686	0.77321	NaN	1.1753	1.2085	1.0532	0.65464	1.4407	2.3459	0.67513	1.6296	1.7523	NaN	1.7494	0.96116	2.4619	NaN	NaN	0.45792	1.6208	1.3261	1.9867	1.1393	1.1823	1.2664	1.4886	1.1786	0	1	17	1742.83	3.0149e-61	209.89	17110000000	0	0	469400000
NaN	NaN	NaN	NaN	NaN	NaN	NaN	NaN	NaN	NaN	NaN	NaN	NaN	NaN	NaN	NaN	NaN	NaN	NaN	NaN	NaN	NaN	NaN	NaN	NaN	NaN	NaN	NaN	NaN	NaN	NaN	NaN	NaN	NaN	NaN	1.5744	NaN	NaN	NaN	1.6605	1	1	22	2357.18	8.0584e-09	81.144	37224000	0	0	0
0.58179	0.21326	0.38637	NaN	NaN	0.79721	NaN	NaN	0.57601	1.0067	1.0146	NaN	0.45258	0.27106	0.59451	0.43239	0.49318	0.32601	1.0067	0.041801	0.12739	0.41002	3.3621	0.26369	0.2143	NaN	NaN	1.1249	0.32732	NaN	NaN	0.79916	0.076636	0.15094	NaN	0.1086	0.81773	2.6456	0.12373	0.16182	0	1	28	2912.3	0	323.61	19728000000	114600000	315130000	1141300000
NaN	NaN	NaN	NaN	NaN	NaN	NaN	NaN	NaN	NaN	NaN	NaN	NaN	NaN	NaN	NaN	NaN	NaN	NaN	NaN	NaN	NaN	NaN	NaN	NaN	NaN	NaN	NaN	NaN	NaN	NaN	NaN	NaN	NaN	NaN	0.13758	NaN	NaN	NaN	NaN	0	2	34	3596.69	5.326e-17	101.84	36358000	0	0	0
NaN	NaN	NaN	NaN	NaN	NaN	NaN	NaN	NaN	NaN	NaN	NaN	NaN	NaN	NaN	NaN	NaN	NaN	NaN	NaN	NaN	NaN	NaN	NaN	NaN	NaN	NaN	NaN	NaN	NaN	NaN	NaN	NaN	NaN	NaN	NaN	NaN	NaN	NaN	2.9413	0	3	20	2216.19	0.05882	48.832	61431000	0	0	0
NaN	NaN	NaN	NaN	NaN	NaN	NaN	NaN	NaN	0.33966	NaN	NaN	NaN	NaN	NaN	NaN	NaN	NaN	NaN	NaN	NaN	NaN	NaN	NaN	NaN	NaN	NaN	NaN	NaN	NaN	NaN	NaN	NaN	NaN	NaN	NaN	NaN	NaN	NaN	NaN	0	2	25	2531.26	9.4983e-11	85.595	664050000	0	0	0
NaN	NaN	NaN	NaN	NaN	NaN	NaN	NaN	NaN	NaN	NaN	NaN	NaN	NaN	NaN	NaN	NaN	NaN	NaN	NaN	NaN	NaN	NaN	NaN	NaN	NaN	NaN	NaN	NaN	NaN	NaN	NaN	NaN	NaN	NaN	NaN	NaN	NaN	NaN	0.19619	0	2	9	1077.6	0.0097186	58.433	7253000	0	0	0
NaN	NaN	NaN	NaN	NaN	NaN	NaN	NaN	NaN	NaN	NaN	NaN	NaN	NaN	NaN	NaN	NaN	NaN	NaN	NaN	NaN	NaN	NaN	NaN	NaN	NaN	NaN	NaN	NaN	NaN	NaN	NaN	NaN	NaN	NaN	NaN	NaN	NaN	2.8042	NaN	0	2	25	2822.34	3.1354e-21	118.05	1857500	0	0	0
NaN	NaN	NaN	NaN	NaN	NaN	NaN	NaN	NaN	NaN	NaN	NaN	NaN	0.73745	NaN	NaN	NaN	NaN	NaN	NaN	NaN	NaN	NaN	NaN	NaN	NaN	NaN	NaN	NaN	NaN	NaN	NaN	NaN	0.79007	NaN	NaN	NaN	NaN	NaN	NaN	1	0	11	1221.62	0.0010698	49.448	246890000	0	0	0
NaN	NaN	1.3799	NaN	NaN	NaN	NaN	NaN	NaN	NaN	NaN	NaN	NaN	NaN	NaN	NaN	NaN	2.3205	NaN	NaN	NaN	NaN	NaN	1.5859	NaN	NaN	NaN	0.45473	NaN	NaN	NaN	NaN	NaN	NaN	NaN	NaN	NaN	NaN	NaN	2.2826	1	0	8	984.518	0.0028944	131.04	416280000	0	0	0
NaN	NaN	NaN	NaN	NaN	NaN	NaN	NaN	NaN	NaN	NaN	NaN	NaN	NaN	NaN	NaN	NaN	NaN	NaN	NaN	NaN	NaN	NaN	NaN	NaN	NaN	NaN	NaN	NaN	NaN	NaN	NaN	NaN	NaN	NaN	NaN	NaN	NaN	NaN	3.5202	2	0	10	1255.65	0.006792	58.63	6754700	0	0	0
NaN	1.1611	0.91472	2.9906	1.5562	1.346	0.79274	0.79057	0.92288	2.4378	1.6424	0.84905	2.095	1.0083	1.1008	0.84928	1.0811	1.5253	NaN	0.80946	NaN	1.4401	5.2362	1.0234	1.209	1.3445	1.1682	0.9181	1.1748	1.4304	0.70198	1.3055	2.2465	0.66428	0.65801	NaN	0.64321	1.3332	NaN	1.7527	0	1	7	693.345	0.0012802	135.87	6039400000	0	0	142780000
NaN	NaN	NaN	NaN	NaN	NaN	0.1083	NaN	NaN	0.35772	NaN	NaN	NaN	NaN	0.22579	NaN	NaN	NaN	NaN	NaN	NaN	NaN	NaN	NaN	NaN	NaN	NaN	NaN	0.17247	NaN	NaN	NaN	NaN	0.29716	NaN	NaN	NaN	NaN	NaN	NaN	1	0	10	1127.55	0.000392	83.998	1074600000	44716000	0	0
NaN	NaN	NaN	NaN	NaN	NaN	NaN	NaN	NaN	NaN	NaN	NaN	NaN	NaN	NaN	NaN	NaN	NaN	NaN	NaN	NaN	NaN	1.764	NaN	NaN	NaN	NaN	NaN	NaN	NaN	NaN	NaN	NaN	NaN	NaN	NaN	NaN	NaN	NaN	NaN	0	1	14	1619.84	0.0025677	53.3	5297900	0	0	0
0.87747	NaN	NaN	NaN	NaN	NaN	NaN	NaN	NaN	NaN	NaN	NaN	NaN	NaN	0.73074	NaN	NaN	NaN	NaN	NaN	0.38751	NaN	NaN	NaN	NaN	NaN	NaN	NaN	NaN	NaN	NaN	NaN	NaN	NaN	NaN	NaN	NaN	NaN	NaN	NaN	1	0	12	1365.67	0.00082593	77.185	530990000	59612000	110690000	0
NaN	0.41082	0.98723	0.9047	0.44401	0.63982	0.35156	0.55288	0.55554	0.074739	NaN	0.36597	0.031955	0.35409	0.23668	NaN	0.65749	1.0274	NaN	0.90861	0.70725	0.59333	0.040518	1.1694	NaN	0.2087	0.94036	0.48413	0.54956	0.43634	1.3257	NaN	0.31731	0.42867	0.61987	1.7697	0.38656	0.62613	0.3248	0.87935	1	0	10	1131.58	5.6645e-12	156.83	25829000000	0	0	1043600000
NaN	NaN	NaN	NaN	NaN	1.2393	NaN	NaN	NaN	0.11476	NaN	NaN	NaN	NaN	NaN	NaN	NaN	NaN	NaN	NaN	NaN	0.78481	NaN	NaN	NaN	NaN	NaN	NaN	NaN	NaN	NaN	NaN	NaN	NaN	NaN	0.45292	NaN	NaN	NaN	0.89124	2	0	11	1287.68	7.2561e-06	88.596	465310000	0	0	0
NaN	NaN	NaN	NaN	NaN	NaN	NaN	NaN	NaN	NaN	NaN	NaN	NaN	NaN	NaN	NaN	NaN	NaN	NaN	NaN	NaN	NaN	NaN	NaN	NaN	NaN	1.3719	NaN	0.43888	NaN	NaN	NaN	NaN	NaN	NaN	NaN	NaN	NaN	NaN	NaN	0	0	24	2566.26	1.1151e-144	210.64	1959800000	0	0	0
1.8348	0.70244	NaN	0.9657	2.9804	0.077676	0.60408	0.43023	0.65881	NaN	NaN	0.91713	0.86866	0.58665	1.4543	NaN	1.3365	0.63898	NaN	1.2313	1.0404	1.3805	NaN	1.3287	1.2604	NaN	2.3022	0.78906	NaN	NaN	0.19342	NaN	NaN	1.1421	0.79228	0.71003	1.0659	1.2924	NaN	NaN	0	1	22	2366.18	7.4087e-28	111.45	4396800000	1435700	2585400	153020000
NaN	NaN	NaN	NaN	NaN	NaN	NaN	NaN	NaN	NaN	1.8334	1.5252	NaN	NaN	NaN	NaN	NaN	NaN	NaN	NaN	NaN	NaN	NaN	2.5713	NaN	NaN	NaN	NaN	NaN	NaN	0.94598	NaN	NaN	NaN	NaN	NaN	NaN	0.91295	1.0821	NaN	0	1	8	896.476	0.012058	58.782	160580000	0	0	0
NaN	9.0307	10.556	NaN	NaN	5.3887	NaN	NaN	NaN	NaN	NaN	5.4556	1.6094	4.3481	NaN	NaN	NaN	NaN	NaN	NaN	3.4524	NaN	NaN	4.6962	NaN	NaN	NaN	4.208	NaN	NaN	1.8542	NaN	NaN	NaN	1.8617	NaN	NaN	10.492	NaN	NaN	0	1	27	2867.22	1.7612e-84	143.32	704930000	0	0	3644400
1.2054	0.51027	2.1967	1.9904	0.89793	0.75501	1.1603	0.65734	0.71718	0.79881	1.1501	0.57916	0.71369	0.81861	0.85856	0.72966	0.65689	1.0279	1.2418	0.71605	0.75661	0.74289	0.59865	1.2906	0.47804	0.87183	1.1616	0.93965	0.81767	0.82199	1.1184	0.36504	0.61196	1.4537	0.59638	1.0956	0.52523	0.59119	0.57332	0.57538	1	0	13	1449.73	5.9874e-43	225.15	19695000000	73955000	242210000	900520000
NaN	NaN	NaN	NaN	NaN	NaN	NaN	NaN	NaN	NaN	NaN	NaN	1.0328	NaN	NaN	NaN	NaN	NaN	NaN	NaN	NaN	NaN	NaN	NaN	NaN	NaN	NaN	NaN	NaN	NaN	NaN	NaN	NaN	NaN	NaN	NaN	NaN	NaN	0.36021	NaN	1	0	7	692.361	0.017623	97.473	32278000	0	0	0
2.4621	3.2073	1.7721	1.7288	0.27344	2.2078	2.0463	2.6719	1.9431	2.3275	1.7389	2.6717	NaN	1.9868	1.9848	2.8318	NaN	2.6938	NaN	NaN	1.414	4.2345	1.386	1.1022	1.8301	0.51025	2.2302	2.2836	4.2445	1.6656	6.0925	NaN	1.4815	2.5355	1.5741	3.9281	2.9559	2.4253	NaN	2.6019	1	0	24	2666.32	9.3694e-88	157.28	5075900000	8493900	42580000	24278000
NaN	NaN	NaN	NaN	NaN	NaN	NaN	NaN	NaN	NaN	NaN	NaN	NaN	0.53565	NaN	NaN	NaN	NaN	NaN	NaN	NaN	0.23916	NaN	NaN	NaN	NaN	NaN	0.31979	NaN	NaN	NaN	NaN	NaN	NaN	NaN	0.1937	NaN	NaN	NaN	0.32821	1	0	12	1295.7	8.6479e-08	99.568	583310000	0	0	0
NaN	0.99504	0.89509	1.216	1.2193	NaN	0.58802	0.75535	0.72301	1.0256	0.54167	0.98347	0.77741	0.56846	0.94803	1.617	1.046	0.76125	0.70793	1.3602	1.3665	0.81392	0.65355	1.1162	0.93817	1.0331	0.37783	NaN	1.5414	1.3238	0.57603	0.85169	0.91474	0.60157	1.2263	NaN	0.78663	0.068372	0.99805	1.1505	1	0	10	1119.61	2.2847e-07	137.95	27666000000	0	0	746280000
NaN	NaN	NaN	NaN	NaN	2.5314	NaN	NaN	0.63189	0.26841	NaN	0.82772	NaN	NaN	0.058478	0.062792	3.8605	NaN	NaN	1.4445	NaN	NaN	NaN	NaN	NaN	NaN	NaN	NaN	NaN	NaN	NaN	NaN	NaN	NaN	NaN	NaN	NaN	0.96019	NaN	NaN	0	1	10	1134.57	5.1441e-05	87.149	1799200000	0	0	0
NaN	0.59406	NaN	0.72998	NaN	NaN	NaN	NaN	NaN	NaN	NaN	1.0649	NaN	NaN	NaN	NaN	NaN	NaN	NaN	0.80028	NaN	0.55093	NaN	1.6262	NaN	NaN	NaN	1.4137	NaN	NaN	NaN	NaN	NaN	NaN	NaN	1.1482	NaN	NaN	NaN	1.6637	1	0	15	1729.83	3.5135e-09	73.834	2373200000	0	0	210880000
2.3368	NaN	NaN	1.1063	NaN	0.98263	NaN	NaN	0.5722	NaN	2.4762	1.1993	NaN	1.4971	1.4551	1.7403	NaN	1.227	3.4696	NaN	1.1949	1.7728	5.3484	0.63558	1.3732	1.0806	0.61875	NaN	NaN	2.8138	1.6862	NaN	NaN	NaN	0.62354	NaN	NaN	NaN	NaN	NaN	1	0	26	2515.26	4.3351e-297	308	1570000000	6017900	28803000	0
NaN	NaN	NaN	NaN	NaN	NaN	NaN	NaN	NaN	NaN	NaN	NaN	NaN	NaN	NaN	5.4279	NaN	NaN	NaN	NaN	NaN	NaN	NaN	NaN	2.6295	NaN	NaN	NaN	NaN	NaN	NaN	NaN	NaN	NaN	NaN	NaN	NaN	NaN	NaN	NaN	1	1	28	2756.43	4.1281e-86	175	16025000	0	0	0
NaN	NaN	NaN	NaN	NaN	NaN	NaN	NaN	NaN	NaN	NaN	NaN	NaN	NaN	NaN	0.31786	NaN	NaN	NaN	NaN	NaN	NaN	NaN	NaN	NaN	NaN	NaN	NaN	NaN	NaN	NaN	NaN	NaN	NaN	NaN	NaN	NaN	NaN	NaN	NaN	1	0	13	998.526	5.8211e-07	85.813	41083000	0	0	0
NaN	NaN	NaN	NaN	NaN	1.001	NaN	NaN	NaN	NaN	NaN	NaN	1.9339	NaN	NaN	1.2015	0.90881	1.8428	NaN	0.81907	NaN	NaN	NaN	NaN	NaN	NaN	NaN	NaN	NaN	2.2447	NaN	NaN	4.7902	NaN	NaN	NaN	0.0848	NaN	2.0729	NaN	1	0	7	628.366	0.01966	74.517	303720000	0	0	0
NaN	0.8546	1.0192	0.76909	0.2576	0.79194	0.68226	1.2706	0.55648	0.40348	0.58396	0.39209	0.66896	0.36512	1.8767	NaN	0.31463	1.5579	NaN	0.69681	0.58497	NaN	2.8862	0.7879	0.70377	1.0555	NaN	0.45433	0.26232	0.52812	0.64577	0.39621	0.30235	0.95779	0.73368	NaN	0.57259	NaN	0.27773	NaN	0	2	20	2051.11	3.7598e-09	97.271	6381500000	0	0	105300000
NaN	0.33457	0.45688	NaN	NaN	NaN	1.8808	0.51706	0.47256	0.43869	2.7063	0.25521	NaN	0.99495	3.0459	4.1589	NaN	NaN	NaN	NaN	NaN	NaN	41.68	NaN	NaN	1.5198	2.4678	0.38922	1.9232	0.89658	NaN	0.61056	NaN	NaN	NaN	NaN	0.48655	0.40655	NaN	6.1284	1	1	9	771.435	6.7728e-05	172.14	325890000	0	0	7837200
NaN	0.42163	0.16759	NaN	NaN	NaN	NaN	1.1843	0.19832	1.0692	NaN	0.21817	0.49404	0.54432	NaN	NaN	NaN	NaN	NaN	0.19654	NaN	1.6891	32.363	0.15663	0.31362	NaN	0.31114	0.20334	1.0331	0.44734	0.58382	0.44416	NaN	NaN	NaN	NaN	NaN	NaN	2.1989	1.1062	0	2	9	801.471	9.8067e-05	114.4	1382500000	0	0	743100
0.098371	NaN	NaN	0.41545	0.93941	NaN	NaN	1.1807	NaN	NaN	0.94844	NaN	NaN	0.81838	1.2189	NaN	1.2549	NaN	0.054027	NaN	NaN	NaN	NaN	NaN	1.2103	NaN	0.82592	NaN	0.61738	NaN	NaN	NaN	NaN	NaN	NaN	0.80555	0.88813	0.92598	0.84099	NaN	0	1	19	1881	3.396e-35	117.3	1930400000	118160000	53191000	0
NaN	NaN	NaN	NaN	NaN	NaN	NaN	NaN	NaN	NaN	NaN	NaN	NaN	NaN	NaN	NaN	NaN	NaN	NaN	NaN	NaN	1.1275	NaN	NaN	NaN	NaN	NaN	NaN	0.79069	1.8721	NaN	NaN	NaN	NaN	NaN	1.7867	NaN	NaN	NaN	2.0815	0	2	28	2803.51	5.2484e-05	65.248	168270000	0	0	0
NaN	NaN	NaN	NaN	NaN	NaN	1.6607	NaN	NaN	1.0468	NaN	NaN	NaN	NaN	1.1832	NaN	NaN	NaN	NaN	NaN	NaN	NaN	NaN	NaN	NaN	NaN	0.95639	NaN	NaN	0.86179	NaN	NaN	NaN	NaN	NaN	NaN	NaN	NaN	0.56828	1.181	2	0	15	1511.81	5.7643e-06	93.181	656320000	0	0	0
2.6261	2.0406	1.768	1.7978	3.3564	2.0941	3.1931	2.4701	1.9681	1.9069	1.0489	2.6641	1.9046	2.1842	2.1093	2.5453	1.7204	1.7687	1.623	2.934	1.419	3.1417	2.4813	0.86853	1.5688	0.96312	2.5999	1.7231	2.3534	1.7453	2.6277	2.8329	1.1131	1.2284	1.3478	1.5579	1.0381	0.81426	1.3351	1.7845	0	1	11	1092.58	3.245e-06	88.596	9926900000	5094000	39519000	173490000
NaN	1.2688	NaN	1.8079	NaN	1.4137	NaN	NaN	3.0414	NaN	NaN	1.7117	NaN	1.2488	NaN	NaN	NaN	NaN	NaN	NaN	NaN	1.5762	NaN	0.47409	NaN	NaN	NaN	NaN	NaN	NaN	NaN	NaN	1.3323	NaN	NaN	NaN	NaN	0.52979	NaN	1.6743	0	1	11	1180.55	0.0013931	70.321	4821300000	0	0	123750000
NaN	0.77769	0.70802	0.35967	NaN	0.74099	NaN	NaN	NaN	NaN	NaN	NaN	NaN	NaN	NaN	NaN	NaN	NaN	NaN	NaN	0.41064	NaN	NaN	0.96832	NaN	NaN	NaN	1.5079	NaN	NaN	NaN	NaN	0.6507	NaN	NaN	NaN	NaN	NaN	NaN	NaN	0	1	23	2236.14	1.3355e-17	89.721	1929400000	0	0	103140000
NaN	NaN	NaN	NaN	NaN	NaN	NaN	NaN	NaN	NaN	NaN	NaN	NaN	NaN	NaN	NaN	NaN	NaN	NaN	NaN	NaN	NaN	NaN	NaN	0.48141	NaN	NaN	NaN	NaN	NaN	NaN	NaN	NaN	NaN	NaN	NaN	NaN	NaN	NaN	NaN	1	1	9	930.488	0.012545	54.722	11583000	0	0	0
2.0805	0.68282	0.76385	0.84047	1.0431	0.53649	1.8633	0.45918	0.94178	NaN	NaN	1.1509	1.708	1.2596	1.9964	NaN	0.48363	0.83143	1.8437	0.78661	0.83596	NaN	NaN	0.69145	0.9814	0.92328	0.96951	0.93574	0.55277	NaN	0.81017	1.1336	1.0507	2.0267	1.8045	NaN	0.9349	1.1021	NaN	1.4833	0	1	22	2265.01	2.2822e-231	266.18	2543100000	2223200	23217000	106260000
2.6465	0.74974	0.40938	10.633	0.9168	0.59037	0.79657	1.0024	0.89708	3.7552	1.0075	0.31542	0.79039	1.111	1.9749	0.95332	1.7468	1.2738	0.65539	2.5305	2.7673	4.757	0.72844	1.3475	1.6067	1.2522	0.70866	0.97005	0.5058	1.1688	0.2718	NaN	1.2193	4.0791	0.35927	1.4464	1.8377	2.1584	1.6381	2.2682	1	0	16	1731.77	2.9332e-52	196.97	31263000000	249100000	3817000000	1291500000
NaN	NaN	NaN	NaN	NaN	NaN	NaN	NaN	NaN	NaN	NaN	NaN	NaN	NaN	NaN	1.425	NaN	NaN	NaN	NaN	NaN	NaN	NaN	NaN	NaN	NaN	NaN	NaN	NaN	NaN	NaN	NaN	NaN	NaN	NaN	NaN	NaN	NaN	NaN	NaN	2	1	27	2962.41	1.1642e-19	107.65	20295000	0	0	0
1.2314	NaN	NaN	NaN	NaN	NaN	NaN	NaN	NaN	NaN	0.41274	0.050641	1.2376	NaN	NaN	0.86955	0.55112	NaN	2.676	1.9941	NaN	NaN	0.15479	NaN	NaN	NaN	0.51097	NaN	NaN	0.20148	NaN	NaN	NaN	NaN	NaN	NaN	NaN	NaN	0.95851	NaN	1	0	10	999.571	7.0553e-05	85.154	2340200000	45412000	57027000	0
1.1786	3.2059	4.3688	NaN	NaN	1.1621	NaN	NaN	3.2525	2.6812	2.7016	2.2444	NaN	NaN	2.5645	2.1465	2.6585	NaN	0.060579	NaN	2.5348	NaN	8.5986	2.9823	2.9636	NaN	3.0635	3.2032	3.6791	NaN	0.91481	3.283	4.1736	NaN	NaN	4.0012	3.2892	4.6057	2.0782	0.64501	0	2	19	2127.98	5.7781e-30	150.7	2655300000	14250000	104780000	19973000
NaN	NaN	NaN	NaN	NaN	NaN	NaN	NaN	NaN	NaN	2.2227	NaN	NaN	NaN	NaN	NaN	NaN	NaN	NaN	NaN	NaN	NaN	NaN	NaN	NaN	NaN	2.679	NaN	NaN	NaN	NaN	NaN	NaN	NaN	NaN	NaN	NaN	NaN	NaN	1.2812	0	2	13	1425.71	0.016131	50.108	39715000	0	0	0
1.0704	NaN	NaN	NaN	NaN	NaN	NaN	NaN	0.52723	NaN	0.63278	NaN	NaN	NaN	NaN	NaN	NaN	NaN	NaN	NaN	NaN	NaN	NaN	NaN	1.035	NaN	NaN	NaN	NaN	NaN	0.59933	NaN	NaN	NaN	NaN	NaN	NaN	NaN	NaN	NaN	0	1	23	2514.24	6.8804e-10	84.975	169080000	6029600	16178000	0
NaN	NaN	NaN	NaN	NaN	NaN	NaN	NaN	NaN	0.33435	NaN	NaN	1.4999	NaN	NaN	NaN	0.5432	0.50341	NaN	0.68953	0.57471	NaN	3.2921	0.19877	NaN	0.98057	NaN	0.32889	NaN	0.53533	0.98729	1.2189	NaN	0.56259	NaN	NaN	NaN	1.6173	NaN	NaN	1	0	14	1591.75	5.0727e-35	145.52	2026000000	0	0	0
NaN	NaN	NaN	NaN	NaN	NaN	NaN	NaN	NaN	0.58317	0.83302	NaN	NaN	NaN	2.6289	NaN	NaN	NaN	NaN	NaN	NaN	0.68317	NaN	NaN	0.24753	NaN	0.47823	NaN	0.29813	NaN	NaN	NaN	NaN	NaN	NaN	NaN	NaN	NaN	0.22386	NaN	1	1	18	2125	1.2554e-61	156.67	371220000	0	0	0
NaN	3.6011	3.0328	1.6748	NaN	1.0293	4.1374	NaN	14.962	2.6941	NaN	2.783	NaN	2.711	0.9589	NaN	4.5543	5.1399	NaN	NaN	NaN	2.9798	0.25697	3.2394	1.9338	NaN	5.5746	5.338	1.611	NaN	NaN	0.74937	NaN	NaN	NaN	4.0592	2.0265	3.3806	NaN	NaN	0	2	19	1803.94	1.0447e-21	138.03	4904600000	0	0	60663000
NaN	NaN	NaN	NaN	NaN	NaN	2.1466	NaN	NaN	NaN	NaN	NaN	NaN	NaN	NaN	NaN	NaN	NaN	NaN	NaN	NaN	NaN	NaN	NaN	NaN	NaN	NaN	NaN	NaN	NaN	NaN	NaN	NaN	NaN	NaN	NaN	NaN	NaN	NaN	NaN	1	0	8	846.471	0.037585	60.682	13441000	0	0	0
NaN	NaN	NaN	NaN	NaN	NaN	NaN	NaN	NaN	NaN	NaN	NaN	1.5349	NaN	NaN	NaN	NaN	NaN	NaN	NaN	NaN	NaN	NaN	NaN	NaN	NaN	NaN	NaN	NaN	NaN	NaN	NaN	NaN	NaN	NaN	NaN	NaN	NaN	NaN	NaN	1	0	17	1744.77	3.384e-09	88.319	18028000	0	0	0
1.1647	0.70642	1.063	NaN	0.13896	3.1083	NaN	NaN	NaN	2.0788	3.2829	NaN	2.4988	1.8388	2.2793	5.4862	2.941	NaN	1.4301	2.4832	2.0938	2.2474	0.91618	NaN	NaN	NaN	NaN	2.7803	0.88902	NaN	NaN	1.3017	0.26482	0.68128	NaN	9.9299	NaN	5.1074	4.6415	0.79985	1	0	16	1686.78	3.8235e-45	159.22	2624400000	91538000	414170000	130560000
NaN	NaN	NaN	NaN	NaN	NaN	NaN	NaN	NaN	NaN	NaN	NaN	NaN	NaN	NaN	NaN	NaN	NaN	NaN	NaN	NaN	NaN	0.087118	NaN	NaN	NaN	NaN	2.1449	NaN	NaN	NaN	NaN	NaN	0.80355	NaN	NaN	NaN	NaN	NaN	NaN	1	0	13	1288.54	2.3085e-30	166.6	416640000	0	0	0
2.6777	NaN	NaN	NaN	NaN	NaN	NaN	NaN	NaN	NaN	NaN	NaN	NaN	NaN	NaN	0.36913	NaN	NaN	NaN	NaN	NaN	2.1999	NaN	NaN	NaN	NaN	NaN	NaN	3.507	NaN	NaN	NaN	NaN	NaN	NaN	NaN	NaN	NaN	NaN	NaN	2	0	19	1899.88	2.2022e-08	106.44	364680000	49964000	238490000	0
NaN	NaN	2.6647	NaN	NaN	1.0473	NaN	NaN	NaN	NaN	NaN	NaN	2.2043	NaN	NaN	0.64987	NaN	1.9541	NaN	3.2272	NaN	NaN	NaN	3.6851	NaN	NaN	NaN	2.9357	NaN	NaN	NaN	NaN	0.62849	1.7202	NaN	NaN	NaN	NaN	NaN	NaN	0	1	12	1257.64	7.0176e-05	93.203	1317900000	0	0	0
NaN	NaN	NaN	NaN	NaN	NaN	NaN	NaN	NaN	NaN	NaN	NaN	NaN	NaN	NaN	NaN	NaN	NaN	NaN	NaN	NaN	NaN	NaN	NaN	NaN	NaN	NaN	NaN	NaN	NaN	NaN	NaN	NaN	NaN	NaN	0.33733	NaN	NaN	NaN	3.255	0	2	15	1670.88	0.00069891	55.66	5615200	0	0	0
NaN	NaN	NaN	NaN	NaN	NaN	NaN	NaN	NaN	NaN	NaN	NaN	NaN	NaN	NaN	NaN	NaN	0.18281	NaN	NaN	NaN	NaN	NaN	NaN	NaN	NaN	NaN	NaN	NaN	NaN	NaN	NaN	NaN	NaN	NaN	NaN	0.15847	NaN	NaN	NaN	1	0	16	1513.69	3.6951e-08	94.487	460240000	0	0	0
NaN	NaN	4.0953	NaN	NaN	NaN	NaN	NaN	5.2305	NaN	NaN	NaN	3.0835	2.5654	3.0767	NaN	4.2741	NaN	NaN	5.7844	NaN	NaN	NaN	NaN	2.9736	NaN	NaN	NaN	3.6217	NaN	NaN	NaN	NaN	NaN	NaN	NaN	3.2483	2.6877	2.5098	3.2044	1	0	38	3769.74	1.4448e-87	152.02	196820000	0	0	0
NaN	NaN	NaN	1.1279	NaN	NaN	NaN	NaN	NaN	2.4798	0.88877	NaN	NaN	NaN	0.66511	NaN	NaN	NaN	5.3547	NaN	NaN	1.4765	16.851	NaN	NaN	NaN	0.83075	NaN	0.48156	0.75465	NaN	NaN	NaN	NaN	NaN	1.3103	NaN	NaN	0.59626	0.67803	0	2	26	2594.37	6.0196e-28	109.42	1045500000	0	0	0
NaN	2.4609	1.6841	2.4858	4.9081	1.9272	NaN	NaN	0.41366	1.0223	NaN	0.64553	NaN	2.291	1.5843	NaN	NaN	3.326	NaN	NaN	3.7553	4.4607	NaN	0.88614	1.3396	NaN	3.8729	1.7577	1.3897	NaN	NaN	2.8741	3.3881	5.046	3.1146	2.9979	NaN	1.7247	NaN	1.9288	1	0	30	2923.48	9.078e-168	186.71	5624500000	0	0	128710000
NaN	NaN	0.36528	NaN	NaN	NaN	NaN	NaN	NaN	NaN	NaN	NaN	NaN	NaN	NaN	NaN	NaN	NaN	NaN	NaN	NaN	NaN	NaN	NaN	NaN	NaN	NaN	NaN	NaN	NaN	NaN	NaN	NaN	NaN	NaN	NaN	NaN	NaN	NaN	0.98642	1	0	12	1276.7	4.4285e-12	110.31	121080000	0	0	0
NaN	1.0607	0.37573	NaN	0.76973	0.70278	0.64857	NaN	NaN	1.7534	NaN	0.70313	1.0189	0.95609	0.89908	1.109	0.63637	0.68016	NaN	0.65205	NaN	0.58124	NaN	NaN	NaN	NaN	NaN	NaN	0.85756	0.64858	NaN	NaN	NaN	NaN	0.92591	NaN	0.64512	NaN	0.8824	NaN	1	0	27	2410.23	6.2092e-28	115.01	1087000000	0	0	46702000
NaN	NaN	NaN	NaN	NaN	NaN	NaN	NaN	NaN	NaN	NaN	NaN	NaN	NaN	4.1103	NaN	NaN	NaN	NaN	NaN	NaN	NaN	NaN	NaN	2.3368	NaN	NaN	NaN	NaN	NaN	NaN	NaN	NaN	NaN	NaN	NaN	NaN	NaN	NaN	1.824	1	1	11	915.489	2.6203e-05	119.22	129020000	0	0	0
NaN	NaN	0.46095	NaN	NaN	NaN	NaN	NaN	0.50668	NaN	NaN	0.21776	NaN	0.32809	NaN	NaN	NaN	NaN	NaN	0.4454	0.303	0.40359	NaN	0.28282	NaN	NaN	NaN	NaN	NaN	NaN	NaN	0.29482	2.3853	0.34056	NaN	NaN	0.19962	0.53775	NaN	NaN	1	0	13	1348.61	3.6815e-07	74.524	190310000	0	0	0
0.75031	0.50028	0.47174	1.1724	1.0836	0.73714	2.242	0.58183	0.7789	0.74374	1.1812	1.4483	0.73991	0.54216	0.66042	1.0998	0.64549	0.6237	0.44672	0.84967	0.89924	0.46864	0.88069	0.55064	0.91086	0.86037	1.8806	0.16315	0.68787	1.1909	0.41269	0.94181	1.7581	0.57266	1.1271	0.41581	1.0586	0.45153	0.56013	0.60938	0	1	14	1582.7	3.2721e-96	272.09	27532000000	10950000	32364000	763770000
1.2808	0.68363	0.40167	1.5082	1.6688	0.96552	2.9577	6.1357	1.1648	1.2817	1.0471	2.1819	1.1459	1.2547	1.1988	2.3212	0.97205	1.2122	1.3594	1.0591	1.4181	0.72588	6.7448	0.70696	0.98222	3.4233	2.8421	0.24928	0.94609	1.2573	0.99595	2.5705	5.7596	1.1494	3.1206	0.5527	1.4138	0.66343	0.53411	0.52781	1	1	18	2094.97	3.9517e-133	298.15	21701000000	269980000	1234300000	346040000
NaN	NaN	NaN	NaN	NaN	NaN	NaN	2.8858	NaN	NaN	NaN	NaN	NaN	NaN	NaN	NaN	NaN	NaN	NaN	NaN	NaN	NaN	NaN	NaN	NaN	NaN	NaN	0.91857	NaN	NaN	NaN	NaN	NaN	NaN	NaN	NaN	NaN	NaN	NaN	NaN	1	0	20	1997.14	1.0009e-06	54.764	139590000	0	0	0
NaN	NaN	NaN	NaN	NaN	NaN	NaN	NaN	NaN	NaN	NaN	NaN	NaN	NaN	NaN	NaN	NaN	NaN	NaN	NaN	NaN	NaN	NaN	NaN	NaN	NaN	NaN	NaN	NaN	NaN	NaN	NaN	NaN	NaN	NaN	NaN	NaN	NaN	NaN	NaN	0	1	8	828.471	0.024233	51.193	40906000	0	0	0
NaN	NaN	NaN	NaN	NaN	NaN	NaN	NaN	NaN	NaN	NaN	NaN	NaN	NaN	NaN	NaN	NaN	1.2228	NaN	NaN	NaN	NaN	NaN	NaN	NaN	NaN	NaN	NaN	NaN	NaN	NaN	NaN	NaN	NaN	NaN	NaN	NaN	NaN	NaN	NaN	1	0	24	2542.32	1.2757e-06	49.662	193900000	0	0	0
0.62441	NaN	NaN	1.5853	NaN	NaN	NaN	NaN	NaN	NaN	2.5721	NaN	NaN	NaN	1.99	NaN	NaN	NaN	2.8357	NaN	NaN	5.3237	NaN	NaN	0.74407	NaN	4.0998	NaN	4.2454	3.8851	NaN	NaN	NaN	NaN	NaN	3.7407	NaN	NaN	1.6876	3.9835	0	2	16	1783.86	4.4154e-23	165.45	269780000	15630000	46929000	0
11.786	1.2766	NaN	NaN	NaN	NaN	15.235	NaN	2.0324	5.6933	5.4716	NaN	NaN	2.4361	4.2451	6.3247	1.8866	NaN	9.4542	NaN	NaN	NaN	75.302	NaN	1.5592	NaN	5.8868	NaN	3.0605	1.3921	NaN	NaN	NaN	NaN	NaN	NaN	NaN	NaN	3.0276	NaN	0	2	10	942.513	5.1226e-05	99.283	232640000	8873400	142930000	1745600
2.4008	NaN	NaN	NaN	NaN	NaN	NaN	NaN	NaN	NaN	NaN	NaN	NaN	NaN	8.6168	7.0299	NaN	NaN	NaN	NaN	NaN	NaN	4.2267	NaN	1.1245	NaN	4.3632	NaN	3.4714	2.3455	NaN	NaN	NaN	NaN	NaN	2.1497	NaN	NaN	1.0031	0.5347	1	2	13	1328.74	8.4713e-17	142.38	1761900000	25177000	99682000	0
NaN	NaN	1.0781	1.3532	1.3021	1.2765	3.6723	NaN	1.7814	NaN	NaN	6.0519	NaN	5.5251	2.9733	NaN	0.94722	3.0626	NaN	3.117	NaN	1.5476	0.68022	2.0181	4.4845	5.5131	4.5731	1.1015	1.5393	7.5367	3.6279	NaN	0.30669	NaN	NaN	6.3715	4.5841	0.21202	NaN	0.49715	2	0	23	2569.2	1.2378e-106	202.95	8003300000	0	0	0
NaN	NaN	NaN	2.328	NaN	NaN	NaN	NaN	NaN	NaN	NaN	NaN	10.869	NaN	NaN	NaN	NaN	NaN	NaN	3.8139	NaN	NaN	NaN	NaN	NaN	NaN	NaN	NaN	NaN	NaN	NaN	NaN	NaN	NaN	NaN	NaN	NaN	NaN	NaN	NaN	0	2	12	1298.74	0.0023122	64.121	139450000	0	0	0
1.8647	2.0971	NaN	NaN	NaN	NaN	NaN	1.7366	NaN	NaN	1.0692	NaN	NaN	1.4927	NaN	2.6654	NaN	NaN	0.48456	NaN	NaN	3.0459	NaN	NaN	0.67672	NaN	1.0119	0.33626	NaN	1.9564	NaN	NaN	NaN	NaN	NaN	NaN	NaN	NaN	NaN	NaN	1	0	26	2781.35	2.4023e-45	113.31	181160000	7394200	40730000	8401800
NaN	NaN	NaN	NaN	NaN	NaN	NaN	NaN	NaN	NaN	NaN	NaN	NaN	NaN	NaN	NaN	NaN	NaN	NaN	NaN	1.1372	NaN	NaN	1.5112	NaN	NaN	NaN	NaN	NaN	NaN	NaN	NaN	NaN	NaN	NaN	NaN	NaN	NaN	NaN	NaN	1	0	16	1550.91	1.5065e-41	162.48	115530000	0	0	0
NaN	0.10657	NaN	NaN	NaN	NaN	NaN	NaN	NaN	NaN	NaN	NaN	NaN	NaN	NaN	NaN	NaN	NaN	NaN	NaN	NaN	NaN	NaN	NaN	NaN	NaN	NaN	NaN	NaN	NaN	0.26211	NaN	NaN	NaN	NaN	NaN	NaN	NaN	NaN	NaN	1	0	9	950.519	0.0078858	72.638	182030000	0	0	80676000
NaN	NaN	NaN	NaN	NaN	NaN	NaN	NaN	NaN	NaN	NaN	NaN	NaN	NaN	NaN	NaN	NaN	NaN	NaN	NaN	NaN	NaN	NaN	NaN	NaN	NaN	NaN	NaN	NaN	NaN	NaN	NaN	NaN	NaN	NaN	NaN	NaN	NaN	NaN	NaN	0	1	12	1183.66	0.014146	31.35	7369500	0	0	0
NaN	NaN	NaN	NaN	NaN	NaN	NaN	NaN	NaN	NaN	NaN	NaN	NaN	NaN	NaN	NaN	NaN	NaN	NaN	NaN	NaN	NaN	NaN	NaN	NaN	NaN	NaN	NaN	NaN	NaN	NaN	NaN	NaN	NaN	NaN	NaN	NaN	NaN	NaN	NaN	0	1	39	3729.08	3.7922e-08	53.431	15662000	0	0	0
NaN	NaN	NaN	NaN	NaN	NaN	NaN	NaN	NaN	NaN	NaN	NaN	NaN	NaN	NaN	NaN	NaN	NaN	NaN	NaN	NaN	NaN	NaN	NaN	NaN	NaN	NaN	NaN	NaN	NaN	NaN	NaN	NaN	NaN	NaN	NaN	NaN	NaN	NaN	3.0354	1	1	44	4322.45	0.00782	42.78	790340	0	0	0
NaN	0.51725	NaN	NaN	NaN	NaN	NaN	NaN	NaN	NaN	NaN	NaN	NaN	NaN	NaN	NaN	NaN	NaN	NaN	NaN	NaN	NaN	NaN	NaN	NaN	NaN	NaN	NaN	NaN	NaN	NaN	NaN	NaN	NaN	NaN	NaN	NaN	0.23613	NaN	NaN	0	2	11	1027.6	0.0004437	79.659	49451000	0	0	11469000
NaN	2.1123	1.1766	0.77854	NaN	1.4528	2.0532	1.9097	1.2293	1.355	1.8526	2.8605	NaN	1.8266	1.6309	1.4992	0.79095	0.90289	1.4115	NaN	3.3793	1.0133	NaN	1.2645	NaN	2.2494	NaN	1.0902	NaN	NaN	2.4898	0.91776	NaN	1.8361	2.5443	1.1908	0.9372	1.6184	1.3192	NaN	1	0	18	1759.9	5.6095e-73	170.09	3368300000	0	0	52526000
3.5855	NaN	NaN	NaN	NaN	0.58447	NaN	NaN	NaN	NaN	3.0211	NaN	NaN	NaN	NaN	1.6752	NaN	NaN	NaN	NaN	NaN	NaN	NaN	NaN	NaN	NaN	NaN	NaN	NaN	NaN	NaN	NaN	NaN	NaN	NaN	NaN	NaN	NaN	NaN	NaN	2	0	19	1916	9.9066e-07	77.505	141600000	8490900	29171000	0
NaN	NaN	NaN	NaN	NaN	NaN	NaN	NaN	NaN	NaN	3.2443	NaN	NaN	NaN	NaN	2.9997	NaN	NaN	NaN	NaN	NaN	NaN	NaN	NaN	NaN	NaN	NaN	NaN	NaN	NaN	NaN	NaN	NaN	NaN	NaN	NaN	NaN	NaN	NaN	NaN	0	1	20	2319.05	6.74e-88	178.06	29944000	0	0	0
0.22997	NaN	NaN	NaN	NaN	NaN	NaN	NaN	NaN	NaN	NaN	NaN	NaN	NaN	NaN	1.1877	NaN	NaN	NaN	NaN	NaN	NaN	NaN	NaN	NaN	NaN	NaN	NaN	NaN	NaN	NaN	NaN	NaN	NaN	NaN	NaN	NaN	NaN	NaN	NaN	1	0	18	1820.85	0.0005182	38.418	152060000	80675000	242800000	0
NaN	NaN	0.098596	NaN	NaN	NaN	NaN	NaN	NaN	NaN	NaN	NaN	NaN	NaN	NaN	NaN	NaN	NaN	NaN	NaN	NaN	NaN	NaN	NaN	NaN	NaN	NaN	NaN	NaN	NaN	NaN	NaN	NaN	NaN	NaN	NaN	NaN	NaN	NaN	NaN	1	1	8	785.451	0.074068	58.981	39976000	0	0	0
0.27816	NaN	NaN	NaN	NaN	NaN	NaN	NaN	NaN	NaN	1.8748	NaN	NaN	NaN	NaN	0.041372	NaN	NaN	NaN	NaN	NaN	NaN	NaN	NaN	NaN	NaN	NaN	NaN	NaN	NaN	NaN	NaN	NaN	NaN	NaN	NaN	NaN	NaN	NaN	NaN	0	2	24	2397.21	0.0099031	52.465	1701000000	153320000	227320000	0
NaN	NaN	NaN	NaN	NaN	NaN	NaN	NaN	0.98094	NaN	NaN	NaN	NaN	NaN	NaN	NaN	NaN	NaN	NaN	NaN	NaN	NaN	NaN	NaN	NaN	NaN	NaN	NaN	NaN	NaN	NaN	NaN	NaN	NaN	NaN	NaN	NaN	NaN	NaN	NaN	1	0	22	2329.14	4.2781e-16	86.761	17933000	0	0	0
NaN	NaN	NaN	NaN	NaN	NaN	NaN	NaN	NaN	NaN	NaN	0.18853	NaN	NaN	NaN	NaN	NaN	NaN	NaN	NaN	NaN	NaN	1.1792	NaN	NaN	NaN	NaN	NaN	NaN	NaN	NaN	NaN	NaN	NaN	NaN	NaN	NaN	NaN	NaN	NaN	1	0	14	1266.65	0.001073	66.989	74097000	0	0	0
NaN	NaN	NaN	NaN	NaN	NaN	NaN	NaN	NaN	NaN	NaN	NaN	NaN	NaN	NaN	0.74585	NaN	NaN	NaN	NaN	NaN	NaN	NaN	NaN	NaN	NaN	NaN	NaN	NaN	NaN	NaN	NaN	NaN	0.37707	NaN	NaN	NaN	NaN	NaN	NaN	1	0	8	799.419	0.00136	95.815	518980000	0	0	0
NaN	NaN	NaN	1.6681	NaN	NaN	NaN	NaN	NaN	1.9884	NaN	NaN	NaN	NaN	0.92769	0.50032	NaN	NaN	NaN	NaN	NaN	0.87412	NaN	NaN	NaN	NaN	1.2978	NaN	1.0602	1.2705	NaN	NaN	NaN	NaN	NaN	0.71627	NaN	NaN	NaN	NaN	1	1	22	2289.12	1.1933e-105	211.92	283680000	0	0	0
1.7817	NaN	NaN	NaN	2.9149	NaN	NaN	NaN	NaN	1.3818	1.1976	NaN	NaN	0.41577	NaN	1.7873	NaN	NaN	0.75356	NaN	NaN	NaN	NaN	0.975	NaN	NaN	NaN	NaN	1.563	NaN	NaN	1.8361	NaN	NaN	NaN	1.0973	NaN	1.3704	NaN	0.25719	1	0	11	1201.58	1.717e-06	91.469	1996800000	37782000	219270000	0
NaN	2.1435	0.84693	1.2627	1.0501	1.1343	1.816	3.4922	1.6515	3.2585	5.2768	0.85391	2.6539	1.1339	1.5879	1.3504	1.1237	NaN	2.1578	1.7219	1.3765	2.0103	3.5666	1.3945	1.443	2.4268	2.0963	1.0693	1.0633	0.97848	0.89277	2.3503	4.0823	0.98401	1.8952	0.5072	1.9042	2.1225	1.9861	2.2578	0	1	16	1484.72	8.2352e-76	243.04	3674400000	0	0	77744000
NaN	NaN	NaN	NaN	NaN	NaN	NaN	NaN	0.59636	NaN	NaN	0.66417	NaN	NaN	NaN	NaN	NaN	NaN	NaN	NaN	NaN	NaN	NaN	NaN	NaN	NaN	NaN	0.71763	NaN	NaN	NaN	NaN	NaN	NaN	NaN	NaN	NaN	NaN	NaN	NaN	1	0	7	685.351	0.082216	43.858	21726000	0	0	0
NaN	NaN	NaN	NaN	NaN	NaN	NaN	NaN	NaN	NaN	NaN	NaN	NaN	NaN	NaN	NaN	NaN	NaN	NaN	NaN	NaN	NaN	NaN	NaN	NaN	NaN	NaN	NaN	NaN	NaN	NaN	NaN	NaN	NaN	NaN	NaN	NaN	NaN	NaN	NaN	0	1	13	1401.65	1.1704e-71	213.72	270390000	0	0	0
NaN	NaN	NaN	NaN	NaN	NaN	NaN	NaN	NaN	NaN	5.9241	NaN	NaN	NaN	NaN	NaN	NaN	NaN	NaN	NaN	NaN	NaN	NaN	NaN	NaN	NaN	NaN	NaN	NaN	NaN	NaN	NaN	NaN	NaN	NaN	NaN	NaN	NaN	NaN	NaN	0	1	19	2083.96	1.6214e-61	155.79	1069800	0	0	0
3.1777	2.6139	0.78123	1.5975	1.4387	0.22125	NaN	2.2331	3.1768	1.5972	1.376	0.8805	1.4933	0.81553	1.8223	0.67354	0.85098	NaN	3.4201	2.2089	NaN	NaN	2.741	2.1837	2.3856	0.81115	1.6033	NaN	1.3157	4.8926	1.5406	1.4193	0.57972	NaN	NaN	1.019	1.7877	1.6592	0.28469	0.97642	0	1	12	1119.56	8.3401e-12	116.24	21722000000	22434000	414920000	159110000
5.8511	NaN	NaN	NaN	NaN	NaN	NaN	NaN	NaN	5.2238	1.705	NaN	NaN	NaN	NaN	NaN	NaN	NaN	NaN	NaN	NaN	5.7376	1.3233	NaN	1.7415	NaN	2.5527	NaN	1.1237	0.85122	NaN	NaN	NaN	NaN	NaN	1.037	NaN	NaN	0.89527	1.6762	0	2	15	1401.73	3.8342e-29	184	2866300000	31794000	651030000	0
NaN	NaN	NaN	NaN	NaN	NaN	NaN	NaN	NaN	NaN	NaN	NaN	NaN	NaN	NaN	NaN	NaN	NaN	NaN	NaN	NaN	NaN	NaN	NaN	NaN	NaN	NaN	NaN	NaN	NaN	NaN	NaN	NaN	NaN	NaN	7.1616	NaN	NaN	NaN	3.2143	2	0	25	2936.33	8.6419e-12	75.539	16436000	0	0	0
1.2886	0.38905	0.92937	NaN	NaN	NaN	NaN	NaN	NaN	NaN	NaN	NaN	NaN	NaN	NaN	0.59959	NaN	NaN	NaN	NaN	NaN	NaN	NaN	NaN	NaN	NaN	NaN	NaN	NaN	NaN	NaN	NaN	NaN	NaN	NaN	0.57083	NaN	0.19678	NaN	NaN	0	1	16	1471.77	2.0545e-09	84.266	533800000	22024000	86836000	78342000
0.74956	1.8062	3.0055	2.1546	3.9654	NaN	1.0509	NaN	3.0282	NaN	4.828	3.4348	4.7698	1.4824	0.30085	3.7069	1.1465	3.4256	2.0731	1.167	1.8606	2.8835	NaN	1.3232	1.7347	0.91197	2.4105	1.3943	1.1512	1.743	NaN	2.8001	NaN	3.108	3.2801	2.6387	1.2631	1.4293	1.7848	2.6358	0	2	32	3261.48	8.0863e-197	228	1504000000	18552000	91887000	28602000
NaN	NaN	NaN	NaN	NaN	NaN	0.063053	NaN	NaN	NaN	NaN	NaN	NaN	NaN	NaN	0.15847	NaN	NaN	NaN	NaN	NaN	NaN	NaN	NaN	NaN	NaN	NaN	NaN	0.21954	0.55747	0.43607	NaN	NaN	NaN	NaN	NaN	NaN	NaN	NaN	NaN	1	0	25	2578.23	4.6495e-44	123.29	73634000	0	0	0
13.067	NaN	0.68847	NaN	NaN	1.1252	0.27007	0.6352	NaN	NaN	1.484	NaN	NaN	1.2672	0.62181	0.51838	NaN	NaN	NaN	NaN	1.1435	NaN	NaN	0.65628	NaN	NaN	NaN	NaN	1.1657	NaN	0.57741	1.3027	NaN	NaN	NaN	NaN	NaN	1.5659	NaN	NaN	1	0	7	660.355	0.019769	73.616	97638000	47850	718690	0
4.5249	1.129	4.2807	1.3873	2.0723	2.8738	0.61936	2.483	1.7185	1.1461	1.0929	2.1559	2.3896	1.5715	1.8673	1.8472	2.6319	2.1299	2.5264	2.4614	4.3855	5.0825	1.006	1.4182	2.2876	1.3649	0.92323	2.5777	3.0109	1.3309	3.1145	2.1915	0.79839	1.1829	1.0215	3.3954	0.97084	2.0733	1.6142	3.2419	1	0	16	1562.81	8.7511e-133	318.74	20712000000	76537000	64231000	488820000
NaN	NaN	NaN	NaN	NaN	NaN	NaN	NaN	NaN	5.3339	NaN	NaN	NaN	NaN	NaN	NaN	NaN	NaN	NaN	NaN	NaN	2.7566	NaN	NaN	0.74416	NaN	0.86783	NaN	2.7733	2.9239	NaN	NaN	NaN	NaN	NaN	NaN	NaN	NaN	NaN	3.38	2	0	18	1819.95	2.3532e-95	256.08	586130000	0	0	0
NaN	NaN	NaN	NaN	NaN	NaN	NaN	NaN	NaN	NaN	NaN	NaN	NaN	NaN	NaN	NaN	NaN	NaN	NaN	NaN	NaN	NaN	NaN	NaN	NaN	NaN	NaN	NaN	1.5443	NaN	NaN	0.23164	NaN	NaN	NaN	NaN	NaN	0.76822	0.7355	NaN	1	0	10	1016.54	3.0579e-05	102.06	1079400000	0	0	0
3.6497	2.8982	1.5073	NaN	NaN	NaN	6.4016	4.8936	2.9385	5.9657	NaN	1.9039	1.9197	1.9369	7.4631	5.5106	NaN	NaN	5.3892	1.938	1.4861	1.6665	NaN	NaN	NaN	NaN	NaN	1.7831	NaN	NaN	NaN	2.5629	NaN	NaN	NaN	NaN	3.6593	2.9232	1.7841	NaN	1	0	12	1260.55	1.3964e-12	134.98	632220000	14687000	121210000	5957000
NaN	NaN	NaN	NaN	NaN	NaN	NaN	NaN	NaN	NaN	7.9381	NaN	NaN	NaN	5.6041	NaN	NaN	NaN	NaN	NaN	NaN	NaN	NaN	NaN	2.5909	NaN	NaN	NaN	NaN	NaN	NaN	NaN	NaN	NaN	NaN	NaN	NaN	NaN	NaN	NaN	2	0	14	1545.69	2.4164e-07	97.69	14653000	0	0	0
0.68988	NaN	NaN	NaN	1.6651	NaN	1.904	NaN	1.2602	NaN	NaN	NaN	NaN	NaN	1.678	1.9867	NaN	NaN	1.2693	NaN	1.3327	1.3852	1.1327	0.84542	NaN	NaN	0.60968	NaN	NaN	1.325	NaN	NaN	0.86875	1.349	NaN	0.69926	0.56987	NaN	1.111	NaN	1	0	18	1804.86	2.0894e-61	153.06	1460100000	62872000	142550000	0
NaN	1.5363	0.75765	0.99831	1.7299	1.2525	1.2337	1.1689	1.1968	1.2664	0.98133	0.94447	1.8177	1.4913	1.2806	1.8192	2.4595	0.961	1.0589	1.2845	1.0646	1.772	0.97691	0.71254	0.89792	1.0671	1.1142	0.86758	1.3784	1.5144	1.6218	1.4598	0.77646	0.89128	1.1278	1.5759	0.8622	0.90815	1.0345	1.135	1	0	13	1540.73	2.9651e-30	213.63	95192000000	0	0	2207300000
NaN	NaN	NaN	0.86958	NaN	NaN	NaN	NaN	NaN	1.5747	NaN	NaN	NaN	3.1071	NaN	NaN	NaN	0.63135	NaN	NaN	NaN	0.77324	NaN	NaN	NaN	NaN	1.019	NaN	NaN	NaN	NaN	NaN	NaN	NaN	NaN	1.7801	NaN	NaN	NaN	1.1211	1	1	16	1886.93	1.0891e-39	175.15	325570000	0	0	0
NaN	NaN	NaN	NaN	NaN	NaN	NaN	NaN	NaN	NaN	NaN	NaN	NaN	NaN	NaN	NaN	NaN	NaN	NaN	NaN	NaN	NaN	NaN	NaN	NaN	NaN	NaN	NaN	NaN	NaN	0.18055	NaN	NaN	NaN	NaN	NaN	NaN	NaN	NaN	NaN	1	0	12	1354.62	5.4436e-16	146.36	196720000	0	0	0
0.37451	0.25973	0.72941	0.59867	1.0415	1.1466	0.59013	1.0607	0.48281	0.35733	0.87556	1.5083	1.1777	0.59767	0.72038	0.47749	0.68957	0.81333	1.5003	0.94056	0.89114	0.86798	1.465	0.40203	0.31414	0.85018	0.66292	0.85318	0.57146	0.52543	0.48654	1.0132	3.6635	0.76735	0.95966	0.40442	0.42172	0.17211	0.95316	0.98055	1	1	13	1482.71	1.1584e-27	208.79	11506000000	73773000	197900000	828290000
1.2098	0.58912	0.80193	0.95473	0.60632	0.88886	0.7871	0.61895	0.63313	0.60717	0.91556	0.38758	1.7995	0.56202	0.58612	0.48494	0.59435	0.61223	0.984	0.82346	1.7555	0.69419	3.3977	0.69282	0.88927	0.67837	0.34236	0.63692	NaN	0.71662	0.71974	1.4073	0.73251	0.51598	0.5583	0.62463	0.62597	0.77861	0.8857	0.88646	0	1	16	1499.78	4.3565e-49	191.78	43739000000	185900000	348920000	2130600000
8.7998	NaN	NaN	0.68872	NaN	NaN	2.1786	NaN	0.95769	1.1124	2.5313	NaN	NaN	NaN	2.0428	0.8115	0.52229	NaN	3.0301	NaN	NaN	2.2207	13.647	NaN	NaN	0.84767	0.91195	NaN	0.71282	2.4044	NaN	NaN	NaN	0.23436	NaN	2.9534	1.4609	NaN	0.52253	4.1462	0	2	36	3348.61	9.4801e-59	165.85	1259700000	7201600	32735000	0
0.0070586	NaN	1.8886	NaN	NaN	NaN	NaN	NaN	NaN	NaN	NaN	NaN	NaN	NaN	NaN	NaN	NaN	NaN	NaN	NaN	NaN	NaN	0.080983	NaN	NaN	NaN	NaN	NaN	NaN	NaN	NaN	NaN	NaN	NaN	NaN	NaN	NaN	NaN	NaN	NaN	0	1	12	1255.69	3.895e-05	63.944	127700000	13573000	333090	0
NaN	3.0232	NaN	NaN	NaN	2.092	NaN	NaN	NaN	NaN	NaN	NaN	NaN	NaN	NaN	NaN	NaN	NaN	NaN	NaN	NaN	NaN	NaN	NaN	NaN	NaN	NaN	0.68351	NaN	NaN	NaN	NaN	0.31494	NaN	NaN	NaN	NaN	NaN	NaN	1.9891	0	1	23	2394.33	2.0884e-18	89.47	715140000	0	0	6869500
0.50229	0.51037	0.68905	0.91328	0.87256	1.0671	0.63166	0.58207	0.678	0.74119	0.45506	0.54159	0.85141	0.63478	0.79223	0.34117	0.92298	0.48826	0.42131	0.96873	0.88201	0.55268	0.91059	0.74135	0.86849	0.5621	0.84617	0.64417	0.88792	0.56459	0.80033	0.76884	0.25338	0.59149	0.44887	1.0283	0.52702	0.76802	0.80395	1.3576	0	1	16	1701.89	8.0631e-46	153.09	373840000000	17515000	16997000	21998000000
NaN	0.028901	NaN	0.18412	0.0054153	0.027789	0.034518	0.032219	0.11476	0.040267	NaN	0.072005	0.058911	0.10259	0.0040911	NaN	0.10418	0.19067	NaN	0.2026	0.033376	NaN	NaN	0.20053	0.043259	0.0097633	1.7371	0.048417	NaN	0.17498	0.021425	0.018971	NaN	0.12845	0.13475	0.087926	0.029685	NaN	NaN	0.022403	1	0	12	1228.66	0.00017626	102.4	5786200000	0	0	524770000
NaN	NaN	NaN	NaN	NaN	NaN	NaN	NaN	NaN	0.019168	NaN	NaN	NaN	NaN	NaN	NaN	NaN	NaN	NaN	NaN	NaN	NaN	NaN	NaN	NaN	NaN	NaN	NaN	NaN	NaN	NaN	NaN	NaN	NaN	NaN	NaN	NaN	NaN	NaN	NaN	1	1	13	1356.75	0.023235	42.797	8877400	0	0	0
NaN	1.5949	1.1508	1.6574	1.8159	1.0748	2.6589	2.1477	2.8882	2.4471	NaN	1.5683	1.8057	2.0311	NaN	NaN	1.3606	1.0251	NaN	NaN	2.4356	NaN	2.596	1.1449	NaN	3.5193	2.5192	1.61	NaN	NaN	2.5425	2.5235	1.1893	1.6335	2.098	1.4785	1.987	1.652	NaN	1.4854	1	0	10	1057.6	2.7578e-07	134.23	11769000000	0	0	458270000
NaN	NaN	NaN	NaN	NaN	NaN	NaN	NaN	NaN	NaN	NaN	NaN	NaN	NaN	NaN	NaN	NaN	NaN	NaN	NaN	NaN	0.95455	NaN	NaN	NaN	NaN	NaN	NaN	NaN	NaN	NaN	NaN	NaN	NaN	NaN	NaN	NaN	NaN	NaN	NaN	1	1	13	1371.75	0.043566	43.297	35816000	0	0	0
NaN	0.4941	NaN	0.42433	NaN	NaN	1.5391	1.2328	NaN	NaN	NaN	NaN	NaN	NaN	NaN	NaN	NaN	NaN	NaN	NaN	NaN	NaN	1.0092	NaN	NaN	NaN	NaN	1.6108	0.93993	0.70387	0.9465	NaN	NaN	NaN	NaN	NaN	2.2861	1.2652	NaN	NaN	1	0	10	1104.52	0.00034056	99.568	1023200000	0	0	10820000
1.5066	NaN	NaN	NaN	NaN	NaN	1.1246	NaN	0.7169	NaN	2.4415	NaN	NaN	1.1617	1.5658	1.6858	NaN	0.70442	0.6439	NaN	NaN	0.18713	NaN	NaN	1.6701	NaN	1.351	NaN	1.67	3.2466	2.6319	NaN	NaN	0.51512	NaN	NaN	NaN	NaN	NaN	NaN	0	1	19	2166.98	1.3609e-28	123.63	1204700000	32085000	441900000	0
NaN	NaN	NaN	NaN	NaN	NaN	NaN	NaN	NaN	NaN	NaN	NaN	NaN	NaN	NaN	NaN	NaN	NaN	NaN	NaN	NaN	NaN	NaN	NaN	NaN	NaN	NaN	NaN	NaN	NaN	NaN	NaN	NaN	NaN	NaN	NaN	NaN	NaN	NaN	NaN	1	0	11	1247.56	0.0052868	59.198	0	0	0	0
NaN	NaN	NaN	NaN	1.0817	NaN	NaN	NaN	NaN	NaN	NaN	NaN	1.3921	NaN	NaN	NaN	1.0575	NaN	NaN	1.2014	NaN	NaN	6.1811	NaN	NaN	NaN	NaN	NaN	NaN	NaN	NaN	NaN	NaN	NaN	NaN	NaN	NaN	NaN	0.73262	NaN	1	0	11	1126.53	0.00030022	69.275	9445500	0	0	0
NaN	NaN	NaN	NaN	NaN	NaN	NaN	NaN	NaN	NaN	NaN	NaN	NaN	NaN	NaN	NaN	NaN	NaN	NaN	NaN	NaN	NaN	NaN	NaN	NaN	NaN	NaN	NaN	NaN	NaN	NaN	NaN	11.514	NaN	NaN	NaN	NaN	NaN	NaN	NaN	0	1	10	1128.49	0.001868	64.792	15990000	0	0	0
NaN	NaN	2.3589	NaN	NaN	NaN	NaN	NaN	NaN	NaN	NaN	NaN	NaN	2.3346	NaN	NaN	NaN	NaN	NaN	NaN	5.529	NaN	NaN	NaN	NaN	NaN	NaN	NaN	NaN	NaN	NaN	NaN	NaN	NaN	NaN	NaN	NaN	2.6112	NaN	NaN	0	1	15	1711.79	0.0009195	46.66	146760000	0	0	0
NaN	0.44727	2.1815	0.7604	NaN	NaN	1.1514	NaN	NaN	NaN	NaN	1.3869	NaN	0.77438	NaN	NaN	NaN	NaN	NaN	1.4821	0.88803	NaN	NaN	NaN	NaN	NaN	NaN	2.7037	NaN	NaN	1.1888	NaN	NaN	NaN	NaN	NaN	1.6473	1.08	NaN	NaN	1	0	10	1344.6	2.4609e-05	83.862	1126300000	0	0	127900000
NaN	NaN	NaN	NaN	NaN	NaN	NaN	NaN	NaN	NaN	NaN	NaN	NaN	NaN	NaN	NaN	NaN	NaN	NaN	NaN	NaN	NaN	NaN	NaN	NaN	NaN	NaN	NaN	NaN	NaN	NaN	NaN	5.6453	NaN	NaN	NaN	NaN	7.0176	NaN	NaN	0	1	10	1158.55	6.3575e-07	104.05	121080000	0	0	0
NaN	0.61389	NaN	NaN	NaN	NaN	NaN	NaN	NaN	NaN	NaN	NaN	NaN	NaN	NaN	NaN	NaN	NaN	NaN	NaN	NaN	NaN	NaN	NaN	NaN	NaN	NaN	NaN	NaN	NaN	NaN	NaN	NaN	NaN	NaN	NaN	NaN	NaN	NaN	NaN	0	1	9	1020.54	0.00085736	62.463	501180000	0	0	74188000
NaN	NaN	NaN	NaN	NaN	NaN	NaN	NaN	NaN	NaN	NaN	NaN	NaN	NaN	1.1044	NaN	NaN	NaN	NaN	NaN	NaN	NaN	NaN	NaN	NaN	NaN	NaN	NaN	NaN	NaN	NaN	NaN	0.87051	NaN	NaN	NaN	NaN	NaN	NaN	NaN	0	1	12	1156.57	0.00018527	105.65	7434800	0	0	0
NaN	9.9835	4.9959	4.8034	9.1922	3.744	NaN	NaN	NaN	NaN	NaN	4.1874	NaN	NaN	NaN	NaN	NaN	5.4492	NaN	8.468	7.5927	NaN	NaN	6.1977	NaN	6.7291	NaN	7.9094	NaN	NaN	NaN	4.7107	2.2335	NaN	10.066	NaN	NaN	8.5099	NaN	NaN	1	0	11	1345.57	2.792e-08	105.4	740660000	0	0	2072000
NaN	NaN	NaN	NaN	NaN	NaN	NaN	NaN	NaN	NaN	NaN	NaN	NaN	NaN	NaN	NaN	NaN	NaN	NaN	NaN	NaN	NaN	NaN	NaN	NaN	NaN	4.0194	NaN	NaN	NaN	NaN	NaN	NaN	NaN	NaN	NaN	NaN	NaN	NaN	NaN	0	2	15	1692.83	0.0027535	53.168	11611000	0	0	0
NaN	1.0607	1.2211	0.90238	1.7055	NaN	NaN	3.9345	NaN	3.4833	NaN	1.0582	3.7329	NaN	NaN	NaN	0.80792	1.3203	NaN	3.5725	2.8726	1.3185	NaN	NaN	NaN	2.3886	0.71911	1.988	NaN	NaN	NaN	2.94	0.45249	NaN	1.1411	0.11836	NaN	2.7953	NaN	1.1216	0	1	13	1126.57	4.0639e-19	143.76	3700400000	0	0	76818000
NaN	NaN	NaN	NaN	NaN	NaN	NaN	NaN	NaN	3.231	NaN	NaN	NaN	NaN	NaN	NaN	NaN	NaN	NaN	NaN	NaN	NaN	NaN	NaN	NaN	NaN	2.3549	NaN	NaN	NaN	NaN	NaN	NaN	NaN	NaN	2.2887	NaN	NaN	NaN	NaN	0	2	31	2944.53	7.0325e-116	194.25	24553000	0	0	0
NaN	0.61104	1.6239	2.3445	1.9318	NaN	1.2811	1.0522	1.3454	NaN	NaN	NaN	0.93788	1.0598	NaN	NaN	0.7995	NaN	NaN	NaN	NaN	NaN	NaN	0.84027	NaN	4.8192	NaN	1.3616	0.98765	NaN	NaN	0.80868	2.5677	2.8363	NaN	NaN	0.69658	NaN	NaN	NaN	1	0	14	1522.79	3.6792e-07	89.43	2216700000	0	0	245170000
NaN	1.1899	0.73385	0.99717	1.3268	0.57395	NaN	NaN	3.0105	1.7442	NaN	1.9708	0.76519	1.1895	1.723	NaN	1.4172	1.981	2.0228	0.7676	0.78534	1.8692	0.97932	1.1194	0.45534	NaN	2.1478	1.1258	1.3911	NaN	NaN	0.92155	1.1422	1.8497	1.6069	1.3068	0.95312	1.5081	1.2728	0.84435	1	0	20	2307.1	3.506e-74	159.26	7833900000	0	0	205580000
NaN	3.2897	3.7064	NaN	NaN	NaN	NaN	NaN	NaN	1.1082	NaN	NaN	NaN	NaN	7.5581	NaN	NaN	2.7877	NaN	NaN	2.8226	4.2756	NaN	1.8247	NaN	NaN	NaN	NaN	NaN	NaN	NaN	1.6029	1.0192	NaN	1.645	5.1507	NaN	NaN	NaN	1.5905	1	0	15	1777.9	6.6965e-07	85.909	1631000000	0	0	81814000
NaN	2.2706	1.7769	1.5128	1.5906	1.56	NaN	NaN	2.9518	0.97572	NaN	2.2194	1.3086	2.6259	3.5576	NaN	1.1115	2.9867	NaN	1.6442	2.9394	1.9291	3.656	2.7609	1.9474	0.053468	1.9667	1.8982	2.7116	7.6616	NaN	2.7815	4.2554	2.6461	3.9564	0.4716	2.5273	1.6442	1.4257	1.2092	1	0	11	1181.6	2.8542e-12	135.86	22195000000	0	0	430460000
NaN	NaN	NaN	NaN	NaN	1.4996	NaN	NaN	NaN	NaN	NaN	NaN	NaN	NaN	NaN	NaN	NaN	NaN	NaN	1.4598	1.036	NaN	NaN	NaN	NaN	NaN	NaN	NaN	NaN	0.38934	NaN	NaN	NaN	1.011	NaN	NaN	NaN	NaN	NaN	NaN	1	0	8	873.446	0.010233	66.457	450910000	0	0	0
NaN	NaN	NaN	NaN	NaN	NaN	NaN	NaN	NaN	NaN	NaN	NaN	NaN	NaN	NaN	NaN	NaN	NaN	NaN	NaN	NaN	NaN	NaN	NaN	NaN	NaN	NaN	0.50808	NaN	NaN	NaN	NaN	NaN	NaN	NaN	NaN	NaN	NaN	NaN	NaN	0	1	7	789.425	0.064643	60.358	5717700	0	0	0
NaN	1.3814	0.97921	3.7246	1.5814	0.40039	NaN	NaN	NaN	NaN	NaN	NaN	NaN	NaN	NaN	NaN	NaN	NaN	NaN	NaN	1.8392	NaN	NaN	NaN	NaN	1.3052	NaN	0.59895	NaN	NaN	NaN	NaN	0.030297	0.75766	0.5802	NaN	NaN	1.1947	NaN	NaN	1	0	16	1633.92	1.73e-45	149.57	318840000	0	0	5941000
0.14254	3.0792	1.5844	2.3955	3.2785	1.2749	1.6125	1.8382	0.95994	1.6232	1.6049	0.75991	2.0211	2.4449	2.3406	1.1282	2.1107	0.8637	0.80733	2.612	2.9571	1.3741	1.1626	1.0866	1.7406	1.4926	1.0725	1.346	3.3205	4.3789	2.7068	2.467	1.7056	2.3732	2.939	2.3678	0.50101	1.2975	2.0332	1.5366	1	0	15	1529.69	1.3199e-67	204.52	33862000000	1534500000	797550000	240490000
NaN	NaN	NaN	NaN	NaN	NaN	NaN	NaN	NaN	1.4714	NaN	NaN	NaN	NaN	NaN	NaN	NaN	NaN	NaN	NaN	NaN	NaN	NaN	NaN	NaN	NaN	NaN	NaN	NaN	NaN	NaN	NaN	NaN	NaN	NaN	NaN	NaN	NaN	NaN	NaN	0	2	15	1832.88	0.014672	44.925	3357700	0	0	0
NaN	NaN	NaN	NaN	NaN	NaN	NaN	NaN	NaN	NaN	NaN	NaN	NaN	NaN	NaN	0.14975	NaN	NaN	1.1916	NaN	NaN	NaN	NaN	NaN	NaN	NaN	NaN	NaN	NaN	NaN	NaN	NaN	NaN	NaN	NaN	NaN	NaN	NaN	NaN	NaN	1	0	17	1856.87	3.2895e-05	60.317	369760000	0	0	0
NaN	1.5179	NaN	NaN	NaN	NaN	NaN	NaN	NaN	NaN	NaN	NaN	NaN	NaN	NaN	NaN	NaN	NaN	NaN	NaN	NaN	NaN	NaN	NaN	NaN	NaN	NaN	NaN	NaN	NaN	NaN	NaN	NaN	NaN	NaN	NaN	NaN	NaN	NaN	NaN	1	0	11	1208.64	3.22e-05	81.625	175310000	0	0	492340
NaN	1.4192	NaN	0.83425	NaN	0.77732	NaN	NaN	1.1826	NaN	NaN	1.9645	NaN	NaN	NaN	NaN	NaN	NaN	NaN	NaN	1.1501	2.5384	NaN	1.5535	0.41559	NaN	1.259	0.46953	NaN	NaN	NaN	1.1579	NaN	NaN	NaN	1.6503	0.40438	NaN	NaN	NaN	0	1	20	2280.09	1.7152e-14	88.565	1517200000	0	0	35474000
NaN	3.4564	3.7143	1.5852	NaN	NaN	4.5422	5.8905	1.5355	3.253	NaN	2.2649	2.0549	NaN	NaN	NaN	4.5669	2.1765	NaN	NaN	NaN	NaN	NaN	2.0455	NaN	NaN	NaN	4.4528	NaN	NaN	NaN	1.1617	0.96684	6.3672	NaN	NaN	5.7468	4.2078	NaN	1.4491	1	0	29	3250.55	3.9139e-186	204.05	2665200000	0	0	28249000
NaN	1.0245	2.0101	NaN	NaN	NaN	NaN	NaN	NaN	NaN	NaN	1.7852	NaN	4.2626	NaN	NaN	NaN	NaN	NaN	NaN	NaN	2.8145	NaN	1.8181	NaN	NaN	2.9894	1.9636	4.8852	NaN	4.4953	NaN	NaN	NaN	NaN	NaN	NaN	NaN	NaN	NaN	1	0	20	2086.15	6.9942e-18	91.317	563650000	0	0	14732000
NaN	NaN	NaN	NaN	NaN	NaN	NaN	NaN	NaN	NaN	NaN	NaN	NaN	NaN	NaN	NaN	NaN	NaN	NaN	NaN	NaN	NaN	NaN	NaN	NaN	NaN	NaN	NaN	NaN	NaN	NaN	NaN	NaN	NaN	NaN	NaN	NaN	NaN	NaN	NaN	0	1	10	1186.56	0.00030898	70.412	53873000	0	0	0
NaN	NaN	NaN	NaN	NaN	NaN	NaN	NaN	NaN	NaN	NaN	NaN	NaN	NaN	NaN	NaN	NaN	NaN	NaN	NaN	NaN	NaN	NaN	NaN	NaN	NaN	NaN	NaN	NaN	NaN	NaN	NaN	NaN	NaN	NaN	NaN	NaN	NaN	NaN	NaN	0	1	13	1303.76	0.024185	39.163	5953800	0	0	0
2.015	0.88659	1.2479	NaN	0.79432	0.88039	1.2381	0.83357	0.64645	NaN	1.7771	0.63777	NaN	0.81341	1.2788	1.0484	NaN	0.8657	1.8795	NaN	1.1374	NaN	NaN	1.5469	1.0382	0.78986	NaN	0.61846	NaN	NaN	0.91183	1.2984	NaN	0.46606	0.71199	NaN	0.92232	0.8538	NaN	NaN	0	1	28	2655.36	4.4185e-147	200.95	846410000	3812700	26402000	14357000
3.5843	NaN	NaN	1.4659	NaN	2.2506	3.702	NaN	1.4488	1.8172	1.4848	NaN	NaN	NaN	2.0181	0.7739	0.94312	NaN	3.6268	NaN	NaN	1.1139	NaN	NaN	1.2449	NaN	1.4304	NaN	1.0337	0.39084	NaN	NaN	NaN	NaN	NaN	1.4913	NaN	NaN	NaN	2.5097	1	1	29	2811.46	1.0488e-238	310.16	1327200000	8622200	41571000	0
NaN	NaN	1.2106	NaN	NaN	NaN	NaN	NaN	NaN	NaN	NaN	NaN	NaN	NaN	NaN	NaN	NaN	NaN	NaN	NaN	NaN	NaN	NaN	NaN	NaN	NaN	NaN	NaN	NaN	NaN	NaN	NaN	NaN	NaN	NaN	NaN	NaN	NaN	NaN	NaN	1	0	13	1510.8	8.3547e-08	76.357	70544000	0	0	0
NaN	0.90166	0.79776	0.9696	0.91432	0.68196	NaN	1.8101	NaN	NaN	NaN	NaN	NaN	NaN	NaN	NaN	NaN	0.15904	NaN	NaN	NaN	NaN	NaN	NaN	NaN	1.014	NaN	1.0998	NaN	NaN	NaN	NaN	NaN	0.30972	0.55329	NaN	NaN	1.1243	NaN	1.9558	1	0	18	1734.96	5.1218e-48	137.45	3459400000	0	0	486590000
4.0577	NaN	NaN	NaN	NaN	1.7091	NaN	NaN	NaN	NaN	NaN	NaN	NaN	NaN	4.2835	NaN	1.3973	NaN	NaN	1.4639	0.77113	0.4807	1.3205	NaN	NaN	NaN	NaN	6.6559	2.3188	2.5536	NaN	NaN	NaN	1.804	NaN	NaN	NaN	NaN	NaN	NaN	0	1	9	884.508	0.00016967	98.629	1333000000	4029100	84230000	0
NaN	NaN	NaN	NaN	NaN	NaN	NaN	NaN	NaN	NaN	NaN	NaN	NaN	NaN	NaN	NaN	NaN	NaN	NaN	NaN	NaN	NaN	NaN	NaN	NaN	NaN	NaN	NaN	NaN	NaN	NaN	NaN	NaN	NaN	NaN	NaN	NaN	NaN	NaN	NaN	1	0	18	1659.86	4.0562e-05	67.645	41939000	0	0	0
NaN	NaN	NaN	NaN	NaN	NaN	NaN	NaN	NaN	NaN	NaN	NaN	NaN	NaN	NaN	NaN	NaN	NaN	NaN	NaN	NaN	NaN	NaN	NaN	0.20206	NaN	1.4255	NaN	NaN	NaN	NaN	NaN	NaN	NaN	NaN	NaN	0.24322	NaN	NaN	NaN	1	0	7	794.392	0.01033	105.39	235680000	0	0	0
NaN	0.89919	1.4832	0.88571	0.80589	0.70625	0.98851	0.86289	0.21228	0.90535	0.39662	1.0619	0.96141	0.2752	2.4162	NaN	0.63914	0.18823	0.32412	0.82053	0.82735	0.27629	4.5121	0.66258	0.63232	1.1317	1.2091	1.245	1.2404	0.44725	1.2534	1.435	0.85264	0.59031	0.29777	0.94268	0.53089	1.4886	1.5354	0.62626	0	1	9	1021.49	6.1094e-05	209.84	105980000000	0	0	3489600000
NaN	0.19179	2.5971	2.2118	0.91023	0.45987	1.4611	4.8633	0.54677	0.46696	3.083	0.48416	1.3754	1.1105	1.2416	NaN	0.65598	0.54899	8.9764	1.3491	NaN	0.43174	20.428	3.7585	0.49649	10.799	1.7514	0.6127	0.25788	1.309	1.8301	2.0567	NaN	0.69906	1.7157	0.32836	0.41287	0.4496	1.5514	0.79117	0	2	17	1959.98	9.0435e-21	126.43	7482000000	0	0	215040000
NaN	0.63023	0.43533	1.1421	2.3377	1.4568	0.82409	3.1329	0.5946	2.4002	1.5669	1.3106	0.52583	0.66583	0.96387	NaN	0.84106	0.26365	17.264	1.2535	1.1878	1.3178	4.1406	0.73588	0.69919	1.3831	0.29713	1.4962	0.94849	1.3461	1.2099	0.85656	NaN	0.96111	1.683	0.82602	1.0652	1.4173	0.95847	0.40035	0	2	17	1893.93	4.2817e-59	172.56	21286000000	0	0	55491000
NaN	NaN	NaN	1.1803	NaN	NaN	NaN	NaN	NaN	3.4822	NaN	NaN	NaN	NaN	NaN	NaN	NaN	NaN	NaN	NaN	NaN	0.72687	NaN	NaN	1.2697	NaN	1.071	NaN	0.32812	NaN	NaN	NaN	NaN	NaN	NaN	0.4496	NaN	NaN	NaN	0.37718	1	2	23	2555.28	1.0883e-71	171.06	5102400000	0	0	0
NaN	NaN	NaN	NaN	NaN	1.022	NaN	NaN	NaN	NaN	NaN	NaN	NaN	NaN	NaN	NaN	NaN	NaN	NaN	NaN	NaN	NaN	NaN	NaN	NaN	NaN	NaN	NaN	NaN	NaN	NaN	NaN	NaN	0.061746	0.13477	NaN	NaN	NaN	NaN	NaN	0	1	8	862.455	0.0083216	68.383	4930300000	0	0	0
NaN	8.1735	NaN	NaN	NaN	NaN	NaN	NaN	NaN	NaN	NaN	2.1262	NaN	NaN	NaN	NaN	NaN	NaN	NaN	NaN	NaN	NaN	NaN	NaN	NaN	1.6936	NaN	0.38821	NaN	NaN	NaN	NaN	NaN	NaN	NaN	NaN	NaN	NaN	NaN	NaN	1	0	12	1255.73	0.0026552	62.338	118950000	0	0	17830000
NaN	NaN	NaN	NaN	NaN	NaN	NaN	NaN	NaN	NaN	NaN	NaN	NaN	NaN	NaN	NaN	NaN	NaN	NaN	NaN	NaN	NaN	NaN	NaN	NaN	NaN	NaN	NaN	NaN	NaN	NaN	NaN	NaN	NaN	NaN	NaN	NaN	NaN	NaN	NaN	0	1	15	1662.71	0.03143	25.365	18540000	0	0	0
NaN	NaN	NaN	NaN	NaN	NaN	NaN	NaN	NaN	NaN	NaN	NaN	NaN	NaN	NaN	NaN	NaN	NaN	NaN	NaN	NaN	NaN	NaN	NaN	NaN	NaN	NaN	NaN	NaN	NaN	NaN	NaN	NaN	NaN	NaN	NaN	NaN	NaN	NaN	NaN	1	0	9	899.482	0.077516	44.318	0	0	0	0
NaN	NaN	NaN	NaN	NaN	NaN	NaN	NaN	NaN	NaN	NaN	NaN	NaN	NaN	NaN	0.28755	NaN	NaN	NaN	NaN	NaN	NaN	NaN	NaN	NaN	NaN	NaN	NaN	NaN	NaN	NaN	NaN	NaN	NaN	NaN	NaN	NaN	NaN	NaN	NaN	0	1	13	1422.69	0.030312	41.621	7120700	0	0	0
NaN	1.4043	0.9629	1.0523	NaN	1.4576	1.0008	0.42953	NaN	0.76992	NaN	1.2124	1.3184	1.2801	NaN	NaN	NaN	0.6443	NaN	0.82762	0.69034	0.69372	NaN	1.0344	NaN	0.9012	0.59045	0.48447	NaN	0.17382	0.72481	1.0134	0.62755	0.49482	0.89172	0.66323	1.0391	1.1275	NaN	0.71168	1	0	8	783.497	0.0056039	134.66	12915000000	0	0	433010000
NaN	NaN	NaN	NaN	NaN	NaN	NaN	NaN	NaN	3.188	NaN	NaN	NaN	NaN	NaN	NaN	1.6365	1.4045	NaN	NaN	3.7051	2.2899	NaN	NaN	NaN	0.44382	NaN	NaN	3.0922	NaN	NaN	NaN	NaN	NaN	NaN	NaN	1.0964	NaN	3.9163	NaN	1	0	22	2430.29	7.8475e-59	135.98	844540000	0	0	0
0.59024	NaN	NaN	NaN	NaN	NaN	NaN	NaN	NaN	NaN	3.2901	NaN	NaN	NaN	NaN	NaN	NaN	NaN	NaN	NaN	NaN	NaN	NaN	NaN	NaN	NaN	NaN	NaN	NaN	NaN	NaN	NaN	NaN	NaN	NaN	0.43692	NaN	NaN	NaN	NaN	1	0	19	2085.03	1.5261e-11	89.468	50253000	30431000	57361000	0
NaN	NaN	1.0767	NaN	NaN	NaN	2.9466	NaN	NaN	NaN	0.86335	NaN	NaN	0.97426	0.79167	NaN	NaN	NaN	NaN	NaN	NaN	NaN	NaN	0.60304	NaN	NaN	NaN	NaN	NaN	NaN	NaN	NaN	NaN	NaN	NaN	NaN	NaN	NaN	NaN	NaN	0	1	11	1214.63	0.011611	36.679	80344000	0	0	0
NaN	NaN	NaN	NaN	NaN	NaN	NaN	NaN	NaN	NaN	NaN	NaN	NaN	NaN	NaN	NaN	NaN	NaN	NaN	NaN	NaN	NaN	NaN	NaN	NaN	NaN	NaN	NaN	NaN	NaN	NaN	NaN	NaN	NaN	NaN	NaN	NaN	NaN	1.4468	NaN	1	1	19	2026.08	2.3723e-18	111.57	10680000	0	0	0
NaN	0.42402	NaN	NaN	NaN	NaN	NaN	0.35176	NaN	NaN	NaN	1.0952	NaN	NaN	3.2656	NaN	NaN	NaN	NaN	NaN	NaN	NaN	1.1066	NaN	NaN	3.17	NaN	NaN	NaN	NaN	NaN	NaN	NaN	NaN	2.6165	NaN	NaN	NaN	NaN	NaN	0	1	11	1060.54	0.00057568	83.182	328440000	0	0	91734000
7.9108	NaN	NaN	NaN	NaN	NaN	NaN	NaN	NaN	NaN	0.39475	NaN	NaN	NaN	0.16687	5.0939	NaN	NaN	NaN	NaN	NaN	1.4311	NaN	NaN	0.74062	NaN	0.33016	NaN	2.9399	0.37582	NaN	NaN	NaN	NaN	NaN	0.53886	NaN	NaN	NaN	1.8419	1	1	31	3039.61	2.0006e-116	188.73	7343300000	1893200	61276000	0
NaN	NaN	NaN	NaN	NaN	NaN	NaN	NaN	NaN	NaN	NaN	NaN	2.0642	NaN	NaN	NaN	NaN	NaN	NaN	NaN	NaN	NaN	NaN	NaN	NaN	NaN	NaN	NaN	NaN	NaN	NaN	NaN	NaN	NaN	NaN	NaN	NaN	NaN	NaN	NaN	0	1	8	871.501	0.096957	32.812	1083200	0	0	0
NaN	NaN	NaN	NaN	NaN	NaN	NaN	NaN	NaN	NaN	NaN	NaN	NaN	NaN	NaN	NaN	NaN	NaN	NaN	NaN	NaN	NaN	NaN	NaN	NaN	NaN	NaN	NaN	NaN	NaN	NaN	NaN	NaN	NaN	NaN	NaN	NaN	NaN	NaN	NaN	1	1	8	928.534	0.019633	71.692	15865000	0	0	0
NaN	NaN	NaN	NaN	NaN	NaN	NaN	NaN	NaN	NaN	NaN	NaN	NaN	NaN	NaN	NaN	NaN	NaN	NaN	NaN	NaN	NaN	NaN	NaN	NaN	NaN	NaN	NaN	NaN	NaN	NaN	0.012507	NaN	NaN	NaN	NaN	NaN	NaN	NaN	NaN	0	1	16	1861.95	0.028102	26.209	40748000	0	0	0
NaN	NaN	0.4305	NaN	NaN	NaN	NaN	NaN	NaN	NaN	NaN	NaN	0.33255	NaN	NaN	NaN	NaN	NaN	NaN	0.22138	NaN	NaN	0.85989	NaN	NaN	NaN	0.5218	NaN	NaN	NaN	NaN	NaN	2.8606	NaN	NaN	NaN	NaN	0.25181	0.50669	NaN	0	1	9	912.528	0.00077227	72.607	1201300000	0	0	0
NaN	NaN	NaN	NaN	NaN	NaN	NaN	NaN	NaN	2.226	NaN	NaN	NaN	NaN	1.8377	1.9241	NaN	NaN	NaN	NaN	NaN	0.21096	NaN	NaN	0.35058	NaN	1.6819	NaN	1.312	0.7752	NaN	NaN	NaN	NaN	NaN	2.371	NaN	NaN	0.57472	0.45793	0	2	22	2215.26	1.3712e-12	99.407	1642600000	0	0	0
NaN	6.8108	NaN	NaN	NaN	3.4448	NaN	2.0487	6.1158	1.5737	NaN	10.452	6.056	1.8753	NaN	NaN	NaN	NaN	NaN	NaN	NaN	NaN	1.4623	10.692	NaN	NaN	6.5089	1.6542	4.375	NaN	1.8128	5.6754	0.83337	NaN	NaN	9.3869	3.229	1.8419	NaN	0.48911	0	1	12	1201.67	3.3629e-05	72.29	721300000	0	0	8841200
NaN	NaN	NaN	NaN	NaN	NaN	NaN	NaN	NaN	NaN	NaN	NaN	NaN	NaN	NaN	NaN	NaN	NaN	NaN	NaN	NaN	NaN	NaN	0.97601	NaN	NaN	NaN	NaN	NaN	NaN	NaN	NaN	2.5967	NaN	NaN	NaN	NaN	1.1357	NaN	1.1078	1	0	14	1486.83	1.2683e-05	88.101	270090000	0	0	0
NaN	2.7711	1.5119	3.6318	2.8681	1.6702	4.5793	2.5367	3.4358	NaN	NaN	2.2574	3.4069	0.32107	6.2737	NaN	NaN	0.66309	NaN	4.6795	3.2657	7.7628	NaN	2.001	NaN	3.6298	1.1927	1.967	1.8385	NaN	3.9413	3.4229	2.4064	3.6204	3.9827	3.5543	3.0183	1.6295	NaN	2.4914	0	1	13	1387.81	9.9475e-10	105.65	16713000000	0	0	244940000
NaN	NaN	NaN	NaN	NaN	NaN	NaN	NaN	NaN	3.2011	NaN	NaN	NaN	NaN	NaN	NaN	NaN	NaN	NaN	NaN	NaN	NaN	NaN	NaN	NaN	NaN	NaN	NaN	NaN	NaN	NaN	NaN	NaN	NaN	NaN	1.697	NaN	NaN	NaN	3.7617	0	2	14	1515.9	0.0001471	69.795	104130000	0	0	0
NaN	NaN	NaN	NaN	NaN	NaN	NaN	NaN	NaN	NaN	NaN	NaN	0.89971	NaN	NaN	NaN	NaN	NaN	NaN	NaN	NaN	NaN	NaN	NaN	NaN	NaN	NaN	NaN	NaN	NaN	NaN	NaN	NaN	NaN	NaN	NaN	NaN	NaN	NaN	NaN	0	1	18	2081.07	1.3613e-20	98.572	59470000	0	0	0
NaN	NaN	NaN	NaN	NaN	NaN	NaN	NaN	NaN	NaN	NaN	NaN	NaN	NaN	NaN	NaN	NaN	NaN	NaN	NaN	NaN	NaN	NaN	NaN	NaN	NaN	NaN	NaN	NaN	NaN	NaN	NaN	NaN	NaN	NaN	3.3233	NaN	NaN	NaN	2.2725	1	1	20	2338.22	2.5448e-12	94.632	32401000	0	0	0
NaN	NaN	NaN	NaN	NaN	NaN	NaN	NaN	NaN	NaN	NaN	1.0946	NaN	NaN	NaN	NaN	NaN	NaN	NaN	NaN	NaN	NaN	NaN	NaN	NaN	NaN	NaN	NaN	NaN	0.93603	NaN	NaN	NaN	NaN	NaN	NaN	NaN	NaN	NaN	NaN	1	0	12	1298.72	3.4009e-05	64.121	94577000	0	0	0
NaN	NaN	0.38525	NaN	NaN	NaN	NaN	NaN	NaN	NaN	NaN	NaN	NaN	NaN	NaN	NaN	NaN	NaN	NaN	NaN	NaN	NaN	NaN	0.3214	NaN	NaN	NaN	NaN	NaN	NaN	NaN	NaN	NaN	NaN	NaN	NaN	NaN	NaN	NaN	NaN	1	0	24	2630.36	3.968e-69	157.28	522360000	0	0	0
NaN	0.47872	NaN	NaN	0.56131	1.5606	0.71582	NaN	0.64651	NaN	NaN	0.61196	1.3916	0.45339	NaN	0.54995	1.266	0.855	1.4558	0.50801	0.68777	0.63469	0.96831	NaN	1.1102	0.31616	0.85298	NaN	NaN	1.4379	1.1002	NaN	0.9849	0.97018	1.2438	1.062	0.86755	NaN	0.30728	1.6177	1	0	17	1806.89	2.4465e-14	105.28	3903200000	0	0	177640000
NaN	NaN	NaN	NaN	NaN	NaN	NaN	NaN	NaN	NaN	NaN	NaN	NaN	NaN	NaN	NaN	NaN	NaN	NaN	NaN	NaN	NaN	NaN	NaN	NaN	NaN	NaN	NaN	NaN	NaN	NaN	NaN	NaN	NaN	NaN	NaN	NaN	NaN	0.54602	NaN	2	0	18	1962.99	0.0049122	57.173	91821000	0	0	0
NaN	0.69113	NaN	NaN	NaN	NaN	NaN	NaN	NaN	NaN	NaN	NaN	NaN	0.40081	NaN	NaN	NaN	NaN	NaN	NaN	0.56723	NaN	NaN	0.68511	NaN	NaN	NaN	NaN	NaN	NaN	NaN	NaN	NaN	NaN	NaN	NaN	NaN	NaN	NaN	NaN	1	0	11	1156.62	0.0038589	64.918	1573600000	0	0	94725000
1.3636	NaN	NaN	NaN	NaN	NaN	NaN	NaN	NaN	NaN	2.3597	NaN	NaN	NaN	2.1074	2.9936	NaN	NaN	NaN	NaN	NaN	NaN	0.82489	NaN	NaN	NaN	NaN	NaN	NaN	NaN	NaN	NaN	NaN	NaN	NaN	NaN	NaN	NaN	NaN	NaN	1	0	23	2433.15	1.4473e-24	103.31	78600000	13288000	30815000	0
NaN	NaN	NaN	NaN	NaN	NaN	0.7211	NaN	0.71944	NaN	NaN	NaN	NaN	NaN	0.51566	NaN	NaN	NaN	NaN	NaN	NaN	NaN	NaN	NaN	0.18829	0.49738	NaN	NaN	0.35135	NaN	NaN	NaN	NaN	NaN	NaN	NaN	NaN	NaN	NaN	0.41687	0	1	11	1122.66	0.040651	29.805	534880000	0	0	0
0.82225	1.1964	1.0543	1.1438	1.2342	1.5193	1.2866	1.6477	0.78705	NaN	0.77877	NaN	NaN	0.75087	NaN	NaN	0.7614	1.5942	NaN	0.12736	NaN	3.0526	NaN	NaN	NaN	1.0344	1.8879	NaN	1.1606	NaN	NaN	NaN	0.58198	NaN	1.2723	NaN	1.1252	NaN	0.87341	NaN	1	0	19	2005.05	2.7787e-14	89.353	3734500000	40104000	333650000	306900000
NaN	1.525	NaN	0.69113	1.1939	0.91074	NaN	NaN	1.3719	1.9854	NaN	1.2991	0.80473	1.5486	1.1528	NaN	0.89324	0.78417	NaN	1.0546	1.578	NaN	NaN	0.11731	NaN	NaN	NaN	1.3951	1.516	0.84467	NaN	1.9052	0.67974	NaN	NaN	NaN	1.2292	1.1008	NaN	NaN	1	0	16	1832.83	3.8255e-40	141.55	1783200000	0	0	21573000
NaN	NaN	NaN	NaN	NaN	NaN	NaN	NaN	NaN	2.7845	NaN	NaN	NaN	NaN	NaN	NaN	NaN	NaN	NaN	NaN	NaN	1.2403	NaN	NaN	NaN	NaN	NaN	NaN	1.06	NaN	NaN	NaN	NaN	NaN	NaN	2.4866	NaN	NaN	NaN	1.0741	0	2	14	1529.88	3.7357e-06	86.405	1301800000	0	0	0
NaN	NaN	0.49648	NaN	NaN	2.2659	NaN	0.93154	NaN	NaN	2.3635	NaN	1.5552	0.89341	0.33111	NaN	NaN	NaN	2.3321	3.0428	NaN	NaN	NaN	3.7746	NaN	0.4059	NaN	NaN	NaN	NaN	2.8171	NaN	0.044655	NaN	NaN	NaN	NaN	NaN	NaN	NaN	0	1	24	2554.26	4.9652e-43	118.51	1134300000	0	0	0
NaN	NaN	NaN	NaN	NaN	NaN	NaN	NaN	2.1066	NaN	NaN	NaN	NaN	NaN	NaN	NaN	NaN	NaN	NaN	NaN	NaN	NaN	NaN	NaN	NaN	NaN	NaN	NaN	NaN	NaN	NaN	NaN	NaN	NaN	NaN	NaN	0.50515	NaN	NaN	NaN	0	2	25	2682.35	2.8815e-10	64.845	24922000	0	0	0
NaN	1.1866	NaN	NaN	NaN	NaN	NaN	NaN	NaN	NaN	NaN	NaN	NaN	NaN	NaN	NaN	NaN	NaN	NaN	NaN	NaN	NaN	NaN	NaN	NaN	NaN	NaN	NaN	NaN	NaN	NaN	NaN	NaN	NaN	NaN	NaN	NaN	NaN	NaN	NaN	0	1	16	1685.96	0.0060346	35.091	50083000	0	0	8693300
NaN	NaN	1.1388	NaN	NaN	NaN	NaN	NaN	NaN	NaN	NaN	NaN	NaN	NaN	NaN	NaN	NaN	NaN	NaN	NaN	NaN	NaN	NaN	NaN	NaN	NaN	NaN	NaN	NaN	NaN	NaN	NaN	NaN	NaN	NaN	NaN	NaN	NaN	NaN	NaN	0	1	8	901.502	0.017488	53.493	169080000	0	0	0
NaN	NaN	NaN	NaN	NaN	NaN	NaN	NaN	NaN	NaN	NaN	NaN	NaN	NaN	NaN	NaN	NaN	NaN	NaN	NaN	NaN	NaN	NaN	NaN	NaN	NaN	NaN	NaN	NaN	5.8127	NaN	NaN	NaN	NaN	NaN	NaN	NaN	NaN	NaN	NaN	0	2	8	970.512	0.012374	58.981	1156800	0	0	0
0.47353	0.2612	NaN	NaN	NaN	NaN	0.36152	0.1028	0.51782	NaN	0.060133	NaN	0.36693	NaN	0.16643	NaN	NaN	NaN	NaN	NaN	NaN	0.38019	NaN	NaN	0.24363	0.31029	0.15184	NaN	NaN	0.27127	0.28921	0.36133	NaN	0.24208	NaN	NaN	0.20619	NaN	0.86872	NaN	1	0	13	1206.6	7.3432e-14	116.71	3652000000	133830000	224510000	197310000
NaN	NaN	NaN	NaN	NaN	NaN	NaN	NaN	NaN	0.61091	0.2999	NaN	NaN	NaN	NaN	0.84262	NaN	NaN	NaN	NaN	NaN	NaN	2.1214	NaN	NaN	NaN	0.30981	NaN	NaN	NaN	NaN	NaN	NaN	NaN	NaN	0.74733	NaN	NaN	0.25267	0.8162	1	1	24	2363.2	6.4318e-19	117.35	699790000	0	0	0
NaN	0.42309	6.5897	NaN	NaN	NaN	NaN	NaN	3.6741	NaN	NaN	4.749	NaN	NaN	NaN	NaN	NaN	NaN	NaN	NaN	NaN	NaN	NaN	0.67282	NaN	NaN	NaN	5.62	NaN	NaN	NaN	0.82709	19.877	NaN	NaN	0.53314	1.8426	1.4352	NaN	NaN	0	2	15	1576.7	8.8716e-11	135.09	102960000	0	0	1465800
NaN	NaN	NaN	NaN	NaN	NaN	NaN	NaN	NaN	0.37753	2.8409	NaN	NaN	NaN	0.92115	NaN	NaN	NaN	NaN	NaN	NaN	2.5828	NaN	NaN	2.1394	NaN	0.50221	NaN	2.7692	0.72395	NaN	NaN	NaN	NaN	NaN	0.68429	NaN	NaN	1.5701	NaN	1	1	14	1667.87	1.2865e-05	76.01	420420000	0	0	0
NaN	NaN	NaN	NaN	NaN	NaN	NaN	NaN	NaN	NaN	NaN	NaN	NaN	NaN	NaN	NaN	NaN	NaN	NaN	NaN	NaN	NaN	NaN	NaN	NaN	NaN	NaN	NaN	NaN	NaN	NaN	NaN	NaN	NaN	NaN	0.27154	NaN	NaN	NaN	1.3768	1	2	20	2184.07	0.011162	50.956	40131000	0	0	0
NaN	NaN	NaN	NaN	NaN	NaN	NaN	NaN	NaN	0.08415	NaN	NaN	NaN	NaN	NaN	NaN	NaN	NaN	NaN	NaN	NaN	NaN	NaN	NaN	NaN	NaN	NaN	NaN	NaN	0.22478	NaN	NaN	NaN	NaN	NaN	0.7432	0.34497	0.6039	NaN	NaN	0	2	10	1044.6	0.0018136	74.841	15991000	0	0	0
NaN	NaN	NaN	NaN	NaN	NaN	NaN	NaN	NaN	NaN	NaN	NaN	NaN	NaN	NaN	NaN	NaN	NaN	NaN	NaN	NaN	NaN	NaN	NaN	NaN	NaN	NaN	NaN	NaN	NaN	NaN	NaN	NaN	NaN	NaN	NaN	NaN	NaN	NaN	NaN	1	2	11	1200.7	0.072998	53.237	1351700	0	0	0
NaN	NaN	NaN	NaN	NaN	NaN	NaN	NaN	NaN	NaN	NaN	NaN	NaN	NaN	4.4585	NaN	NaN	NaN	NaN	NaN	NaN	NaN	NaN	NaN	NaN	NaN	4.452	NaN	NaN	0.23078	NaN	NaN	NaN	NaN	NaN	NaN	NaN	NaN	1.8672	0.0272	1	1	18	2022.12	0.00035594	65.808	1418000000	0	0	0
NaN	NaN	NaN	1.0885	NaN	NaN	NaN	NaN	0.12383	NaN	NaN	NaN	NaN	NaN	1.0684	0.076041	NaN	NaN	NaN	NaN	NaN	0.79564	NaN	NaN	1.9487	NaN	1.3733	NaN	0.54057	0.75103	NaN	NaN	NaN	NaN	NaN	1.7783	3.4845	NaN	1.0602	3.5167	1	1	22	2387.07	4.7537e-72	161.47	109070000	0	0	0
NaN	NaN	NaN	NaN	NaN	NaN	NaN	NaN	NaN	NaN	NaN	NaN	NaN	NaN	NaN	NaN	NaN	NaN	NaN	NaN	NaN	NaN	NaN	NaN	NaN	NaN	1.5301	NaN	NaN	NaN	NaN	NaN	NaN	NaN	NaN	2.3194	NaN	NaN	1.1273	5.1682	2	1	25	2770.3	5.9264e-15	102.21	38847000	0	0	0
NaN	NaN	NaN	NaN	NaN	NaN	NaN	NaN	NaN	NaN	NaN	NaN	NaN	NaN	NaN	NaN	3.7701	NaN	NaN	NaN	NaN	NaN	16.773	NaN	NaN	NaN	NaN	NaN	NaN	NaN	NaN	NaN	NaN	NaN	NaN	NaN	NaN	NaN	NaN	NaN	0	2	9	1011.57	0.0060781	65.404	603890	0	0	0
NaN	NaN	NaN	NaN	NaN	NaN	NaN	NaN	NaN	NaN	NaN	NaN	NaN	NaN	NaN	NaN	NaN	NaN	NaN	NaN	NaN	NaN	NaN	NaN	NaN	NaN	NaN	NaN	NaN	NaN	NaN	NaN	NaN	NaN	NaN	NaN	NaN	NaN	NaN	5.1309	0	3	8	783.497	0.02809	82.452	1189200	0	0	0
NaN	NaN	NaN	NaN	NaN	NaN	NaN	NaN	NaN	NaN	1.3706	NaN	NaN	NaN	NaN	NaN	NaN	0.97716	NaN	NaN	NaN	NaN	NaN	NaN	NaN	NaN	NaN	NaN	NaN	NaN	NaN	NaN	NaN	NaN	NaN	1.6367	NaN	NaN	1.5144	NaN	1	1	11	1240.63	0.00056909	66.663	73905000	0	0	0
3.6193	0.42453	0.28272	0.91157	NaN	NaN	NaN	NaN	0.2	0.81208	NaN	0.12322	1.1891	NaN	0.95037	NaN	0.5584	NaN	2.1951	0.53304	1.4307	1.225	NaN	NaN	0.35845	1.5976	0.30695	0.13398	0.33737	0.14325	NaN	0.43574	0.60777	0.44011	1.1663	1.5881	0.50171	0.60569	0.67319	NaN	0	2	7	687.428	0.0063534	97.068	9012700000	66520000	317530000	7242500
NaN	NaN	NaN	NaN	NaN	NaN	NaN	NaN	NaN	1.6667	NaN	NaN	NaN	NaN	NaN	NaN	NaN	NaN	NaN	NaN	NaN	NaN	NaN	NaN	NaN	NaN	NaN	NaN	NaN	NaN	NaN	NaN	NaN	NaN	NaN	NaN	NaN	NaN	NaN	NaN	0	2	17	1816.01	0.053584	47.68	7998500	0	0	0
NaN	NaN	NaN	NaN	NaN	NaN	NaN	NaN	NaN	NaN	NaN	NaN	NaN	NaN	NaN	NaN	NaN	NaN	NaN	NaN	NaN	NaN	NaN	NaN	0.19163	NaN	NaN	NaN	NaN	NaN	NaN	NaN	NaN	NaN	NaN	NaN	NaN	NaN	NaN	NaN	1	0	31	3306.63	3.8634e-97	160.16	556020000	0	0	0
NaN	0.36502	NaN	0.90113	1.191	NaN	NaN	NaN	NaN	NaN	NaN	NaN	NaN	NaN	NaN	NaN	1.4978	NaN	NaN	1.3745	NaN	NaN	NaN	NaN	NaN	NaN	NaN	NaN	NaN	NaN	NaN	NaN	NaN	NaN	1.3903	NaN	NaN	NaN	NaN	NaN	1	0	22	1629.78	1.6243e-71	159.26	368640000	0	0	56285000
0.04429	NaN	NaN	1.9231	0.21043	NaN	NaN	NaN	NaN	NaN	NaN	NaN	NaN	0.21335	NaN	NaN	NaN	NaN	NaN	NaN	0.482	NaN	3.9126	0.89595	NaN	0.052693	NaN	NaN	NaN	NaN	NaN	NaN	NaN	NaN	NaN	NaN	NaN	NaN	NaN	NaN	0	1	11	1178.62	0.00034125	85.813	3185600000	1469000000	174600000	0
NaN	NaN	NaN	NaN	NaN	NaN	NaN	NaN	NaN	NaN	NaN	NaN	NaN	NaN	NaN	NaN	NaN	NaN	NaN	0.62767	NaN	NaN	NaN	NaN	NaN	NaN	NaN	NaN	NaN	NaN	NaN	NaN	NaN	1.9544	NaN	NaN	NaN	NaN	NaN	NaN	1	0	11	1190.56	0.02239	38.96	227860000	0	0	0
NaN	NaN	NaN	NaN	NaN	NaN	NaN	NaN	NaN	NaN	NaN	NaN	NaN	NaN	NaN	NaN	NaN	NaN	NaN	NaN	NaN	NaN	NaN	NaN	NaN	NaN	9.5983	NaN	NaN	NaN	NaN	NaN	NaN	NaN	NaN	6.0746	NaN	NaN	NaN	1.8945	2	0	28	2941.52	8.6432e-44	132.84	56369000	0	0	0
NaN	0.47662	NaN	1.1742	0.87286	1.1118	NaN	NaN	1.1533	NaN	NaN	0.55098	1.0944	0.96591	NaN	NaN	0.93293	0.75612	NaN	NaN	NaN	NaN	NaN	0.93122	NaN	0.96128	1.0538	NaN	NaN	NaN	2.0471	0.96054	1.4247	0.3554	0.67153	NaN	NaN	NaN	NaN	NaN	1	0	8	827.486	0.0026606	119.17	1701500000	0	0	207400000
NaN	NaN	NaN	NaN	NaN	NaN	NaN	NaN	NaN	NaN	NaN	NaN	NaN	NaN	NaN	NaN	NaN	NaN	NaN	NaN	NaN	NaN	NaN	NaN	NaN	NaN	NaN	NaN	NaN	NaN	NaN	NaN	NaN	NaN	NaN	NaN	NaN	NaN	NaN	NaN	0	1	7	750.391	0.060594	45.081	3393400	0	0	0
NaN	NaN	NaN	NaN	NaN	NaN	NaN	NaN	NaN	NaN	NaN	NaN	NaN	NaN	NaN	NaN	NaN	NaN	NaN	NaN	NaN	NaN	NaN	NaN	NaN	NaN	NaN	NaN	NaN	NaN	NaN	NaN	1.779	NaN	NaN	NaN	NaN	NaN	NaN	NaN	0	1	19	2026.06	1.3554e-10	82.609	67956000	0	0	0
NaN	0.9079	0.5411	1.7705	1.579	1.354	NaN	1.4341	NaN	NaN	NaN	0.92708	NaN	NaN	NaN	NaN	NaN	1.1048	NaN	2.6374	1.1514	NaN	NaN	1.1032	NaN	2.3581	NaN	0.82412	NaN	NaN	1.4166	1.8819	NaN	1.0714	1.7173	1.3114	NaN	0.92436	NaN	1.2598	0	1	12	1277.74	4.8221e-08	90.614	3539000000	0	0	148600000
NaN	0.11367	NaN	NaN	NaN	0.093466	0.22287	0.043647	0.14528	NaN	0.097223	0.14912	0.058312	0.022706	0.041057	NaN	0.48932	0.076593	NaN	0.05733	0.088986	0.07016	NaN	0.079251	0.052199	0.23774	0.44912	0.15638	NaN	0.49525	0.049112	0.051796	NaN	NaN	0.14116	0.76536	0.047924	0.097911	NaN	0.073603	0	1	28	2928.44	3.3389e-86	159.56	10431000000	0	0	211820000
NaN	NaN	NaN	NaN	NaN	NaN	NaN	NaN	NaN	NaN	NaN	NaN	NaN	NaN	NaN	NaN	NaN	NaN	NaN	NaN	NaN	NaN	NaN	NaN	0.32832	NaN	NaN	NaN	NaN	NaN	NaN	NaN	NaN	NaN	NaN	NaN	NaN	NaN	NaN	0.31485	1	1	30	3270.62	0.006728	54.934	311630000	0	0	0
NaN	0.3383	0.73661	NaN	NaN	NaN	NaN	NaN	NaN	NaN	NaN	NaN	NaN	0.53124	NaN	NaN	0.38648	0.91546	NaN	NaN	NaN	0.25846	NaN	NaN	NaN	1.3344	1.0072	1.0501	0.39613	NaN	NaN	1.3753	1.8746	NaN	NaN	NaN	0.41894	0.27899	0.27405	0.91045	1	0	8	791.44	0.0057709	120.65	1636400000	0	0	39919000
NaN	NaN	NaN	NaN	NaN	NaN	NaN	NaN	NaN	6.6809	NaN	NaN	NaN	NaN	NaN	NaN	NaN	NaN	NaN	NaN	NaN	NaN	NaN	NaN	NaN	NaN	NaN	NaN	NaN	NaN	NaN	NaN	NaN	NaN	NaN	2.0223	NaN	NaN	NaN	3.6358	1	1	19	2143.17	0.013391	47.082	60940000	0	0	0
NaN	NaN	NaN	NaN	NaN	NaN	NaN	NaN	NaN	0.23337	NaN	NaN	NaN	NaN	NaN	NaN	NaN	NaN	NaN	NaN	NaN	3.3265	NaN	NaN	NaN	NaN	3.4057	NaN	3.3101	NaN	NaN	NaN	NaN	NaN	NaN	2.311	NaN	NaN	NaN	3.6668	1	1	20	2256.25	0.00036552	67.418	103040000	0	0	0
1.9553	1.1989	2.2967	1.9904	1.0195	1.3031	1.2276	2.403	0.71533	1.2777	2.5126	1.0502	1.4055	0.93427	1.4212	1.8837	1.3869	1.2015	1.3368	0.96758	1.4456	0.83202	1.233	1.7758	0.37548	1.2049	1.3019	1.2149	2.288	1.8313	1.0672	1.1817	0.49337	4.2437	2.3052	1.2042	1.4909	2.3195	1.9179	1.2182	0	1	18	1782.91	8.5466e-214	280.43	29678000000	755640000	5637300000	792860000
NaN	5.794	3.1226	1.1234	NaN	3.0026	NaN	NaN	4.7533	3.7235	2.644	3.9547	0.85181	3.8977	1.4076	NaN	NaN	3.9932	1.4262	0.65735	1.2942	4.5633	0.23682	2.6735	2.1445	NaN	2.6557	3.7532	2.6432	4.3379	NaN	1.6219	1.5447	2.4329	3.5231	6.9581	2.9845	3.8265	5.9201	4.9486	1	0	31	3311.59	0	285.77	8397900000	0	0	133490000
NaN	NaN	NaN	NaN	NaN	NaN	NaN	NaN	NaN	NaN	NaN	NaN	NaN	NaN	NaN	NaN	NaN	NaN	NaN	NaN	NaN	NaN	NaN	NaN	NaN	NaN	NaN	NaN	NaN	NaN	NaN	NaN	NaN	NaN	NaN	1.0333	NaN	NaN	NaN	NaN	1	1	11	1109.62	0.03189	50.385	35620000	0	0	0
1.3385	8.6414	0.30023	0.83588	0.91956	0.68109	1.3157	8.1301	1.2739	3.1014	7.3244	0.7893	5.0549	1.2751	1.784	3.0985	0.86379	2.6007	2.3879	2.2747	1.6547	3.1363	0.41433	2.7638	0.35573	0.68388	2.6617	5.4987	5.4165	2.7927	1.234	1.633	0.82819	7.9759	0.6237	9.6225	0.65778	4.8466	1.1811	1.8042	0	1	23	2300.26	8.6772e-19	92.01	3380300000	38532000	76330000	7124100
0.68757	1.0882	0.57924	0.81058	0.97886	1.1237	0.80776	0.6734	0.58212	0.98452	0.58529	0.65726	1.2772	0.52738	0.53653	0.25562	0.69945	1.0977	1.3353	1.2501	1.2523	0.87392	0.69496	0.73542	0.77254	0.85017	0.69944	0.41133	0.71214	0.52457	0.98377	1.1269	1.3092	0.79619	0.68033	1.9553	0.54046	0.98444	1.1354	1.0693	0	1	14	1432.84	4.4868e-10	100.04	33427000000	35099000	61395000	401310000
NaN	NaN	NaN	NaN	NaN	NaN	NaN	NaN	NaN	NaN	NaN	NaN	NaN	NaN	NaN	NaN	NaN	NaN	NaN	NaN	NaN	NaN	NaN	NaN	NaN	NaN	NaN	NaN	NaN	NaN	NaN	NaN	NaN	NaN	NaN	NaN	NaN	NaN	NaN	1.3176	1	1	21	2304.32	0.0073962	46.953	37342000	0	0	0
NaN	NaN	0.23512	NaN	NaN	0.042517	NaN	NaN	NaN	NaN	NaN	NaN	NaN	NaN	NaN	NaN	NaN	0.49081	NaN	NaN	NaN	1.1853	NaN	0.050108	NaN	NaN	NaN	NaN	NaN	NaN	NaN	NaN	NaN	NaN	0.25817	NaN	NaN	NaN	NaN	0.36329	1	0	17	1964.01	6.8278e-16	107.5	1270200000	0	0	0
NaN	1.5989	1.9476	NaN	NaN	0.76163	NaN	NaN	NaN	NaN	NaN	NaN	NaN	NaN	NaN	NaN	NaN	NaN	NaN	NaN	1.1034	NaN	NaN	1.8405	NaN	NaN	NaN	4.4712	NaN	NaN	NaN	NaN	NaN	2.8328	6.0516	1.2716	1.7421	NaN	NaN	0.76806	1	0	10	1108.62	0.00019342	64.654	1336300000	0	0	103650000
NaN	NaN	1.5497	NaN	NaN	0.54442	NaN	NaN	NaN	6.1289	NaN	NaN	1.2105	2.265	NaN	NaN	1.4361	2.871	NaN	NaN	0.97274	8.3819	NaN	1.0932	NaN	NaN	NaN	2.1314	NaN	NaN	NaN	1.6337	1.2676	9.9466	5.1118	3.0096	NaN	1.925	NaN	0.7409	0	1	14	1662.77	4.9717e-07	70.68	2559500000	0	0	0
NaN	2.1421	NaN	1.2353	NaN	NaN	NaN	NaN	NaN	NaN	NaN	3.491	1.1736	1.6606	NaN	NaN	1.4617	NaN	NaN	0.90526	1.7366	NaN	NaN	NaN	NaN	NaN	NaN	1.614	NaN	NaN	NaN	NaN	1.3162	2.5745	NaN	3.2754	2.9235	1.2305	NaN	NaN	0	1	25	2674.23	1.6925e-46	118.37	1568700000	0	0	18845000
NaN	NaN	NaN	NaN	NaN	NaN	NaN	NaN	NaN	NaN	NaN	NaN	0.38088	NaN	NaN	NaN	NaN	NaN	NaN	NaN	NaN	NaN	NaN	NaN	NaN	NaN	NaN	NaN	NaN	NaN	1.7979	NaN	NaN	NaN	NaN	NaN	NaN	NaN	NaN	NaN	1	1	21	2287.15	0.037188	39.647	43949000	0	0	0
NaN	NaN	2.4755	1.7091	NaN	NaN	1.9072	NaN	2.1771	NaN	5.2158	2.1236	NaN	1.8369	2.3909	1.3443	NaN	2.1709	0.99822	NaN	1.9143	3.1222	0.25071	2.3891	2.894	1.6157	2.398	2.9594	NaN	NaN	2.2577	NaN	0.93244	2.5299	1.8077	NaN	NaN	NaN	NaN	NaN	1	0	28	2936.29	8.6219e-162	200.09	1035700000	0	0	0
NaN	NaN	NaN	NaN	NaN	NaN	NaN	NaN	NaN	NaN	NaN	NaN	0.031222	NaN	NaN	NaN	NaN	NaN	NaN	NaN	NaN	NaN	NaN	NaN	NaN	NaN	NaN	NaN	NaN	NaN	NaN	0.08756	NaN	NaN	NaN	NaN	NaN	NaN	NaN	NaN	0	1	11	1274.61	4.6642e-06	115.33	327490000	0	0	0
NaN	NaN	NaN	NaN	NaN	NaN	NaN	NaN	NaN	NaN	NaN	NaN	2.449	NaN	NaN	NaN	NaN	NaN	NaN	NaN	NaN	NaN	NaN	NaN	NaN	NaN	NaN	NaN	NaN	NaN	NaN	NaN	NaN	NaN	NaN	NaN	NaN	NaN	NaN	NaN	0	2	22	1997.01	1.6784e-09	95.122	19147000	0	0	0
NaN	NaN	NaN	NaN	NaN	NaN	NaN	NaN	NaN	NaN	NaN	NaN	2.7509	NaN	NaN	NaN	NaN	NaN	NaN	NaN	NaN	NaN	NaN	NaN	NaN	NaN	NaN	NaN	NaN	NaN	NaN	NaN	NaN	NaN	NaN	NaN	3.9054	NaN	NaN	NaN	1	0	15	1546.81	0.00010568	63.682	15813000	0	0	0
NaN	0.47628	2.0069	0.22303	NaN	NaN	1.0377	0.59952	0.49475	0.772	NaN	2.1169	0.68672	0.81389	0.4532	NaN	0.40801	NaN	NaN	1.1753	NaN	0.49364	1.0547	2.2866	1.2575	0.84155	NaN	NaN	0.22967	1.0118	NaN	NaN	2.0777	NaN	NaN	0.48825	NaN	0.092792	NaN	NaN	0	1	16	1551.74	5.4117e-10	104.95	8844100000	0	0	821500000
NaN	NaN	NaN	0.2205	NaN	NaN	NaN	NaN	NaN	1.2815	NaN	NaN	NaN	NaN	1.7908	NaN	NaN	NaN	NaN	NaN	NaN	5.235	NaN	NaN	0.92542	NaN	0.5147	NaN	0.45428	0.43031	NaN	NaN	NaN	NaN	NaN	0.09432	NaN	NaN	NaN	1.4744	0	2	14	1446.81	8.4619e-06	103.32	1211300000	0	0	0
NaN	NaN	0.89914	NaN	NaN	0.085549	0.31041	0.85011	0.53824	NaN	NaN	1.3963	0.63409	1.1657	NaN	NaN	NaN	0.20104	NaN	0.85307	0.19943	NaN	NaN	0.46832	NaN	NaN	NaN	1.0258	NaN	NaN	NaN	NaN	NaN	0.31518	NaN	NaN	0.84162	NaN	NaN	NaN	0	1	25	2688.27	8.6917e-49	128.07	2414400000	0	0	0
2.3103	0.94231	1.3136	1.0953	1.2308	1.092	0.9599	0.70543	0.77883	0.79907	0.6377	0.58311	NaN	0.88396	0.65646	0.53377	0.90409	0.70563	1.404	1.2849	1.201	0.952	1.7203	1.2233	1.0323	1.0363	1.0671	0.99757	0.87924	0.85709	0.76316	1.2633	1.9054	0.89605	0.78189	0.68021	0.63001	0.62068	NaN	1.6935	0	1	18	1878.99	1.273e-171	278.39	20061000000	9139000	32741000	269250000
NaN	NaN	NaN	1.4892	NaN	NaN	NaN	NaN	NaN	2.0203	1.5145	NaN	0.5611	NaN	1.8582	NaN	NaN	NaN	NaN	NaN	NaN	1.0699	NaN	NaN	1.5282	NaN	1.7721	NaN	1.0837	1.7343	NaN	0.6963	NaN	NaN	NaN	0.93425	NaN	NaN	NaN	1.5674	1	1	20	2106.13	1.311e-178	308.12	1640200000	0	0	0
NaN	16.716	NaN	NaN	NaN	NaN	NaN	0.45132	NaN	NaN	NaN	NaN	NaN	NaN	NaN	NaN	NaN	NaN	NaN	NaN	NaN	NaN	NaN	NaN	NaN	NaN	NaN	NaN	NaN	NaN	NaN	NaN	NaN	NaN	NaN	NaN	NaN	0.2626	NaN	NaN	1	0	9	928.534	0.0018522	64.485	468900000	0	0	107800000
NaN	NaN	NaN	NaN	NaN	NaN	NaN	NaN	NaN	NaN	NaN	NaN	NaN	NaN	NaN	NaN	NaN	NaN	NaN	NaN	NaN	NaN	NaN	NaN	NaN	NaN	NaN	NaN	NaN	NaN	NaN	NaN	NaN	1.0236	NaN	NaN	NaN	NaN	NaN	NaN	1	0	13	1210.63	0.00015985	84.753	338770000	0	0	0
NaN	NaN	1.6901	NaN	NaN	NaN	NaN	NaN	1.0202	NaN	NaN	2.1809	NaN	1.2884	NaN	NaN	NaN	NaN	NaN	NaN	NaN	NaN	NaN	NaN	NaN	NaN	NaN	NaN	NaN	NaN	NaN	0.95519	3.3404	1.7036	NaN	NaN	2.4272	0.92409	NaN	NaN	0	1	8	898.433	0.007262	80.165	238330000	0	0	0
NaN	1.8838	NaN	0.2241	NaN	NaN	NaN	1.2264	1.9157	NaN	0.57253	NaN	NaN	0.84626	1.2347	NaN	NaN	0.15195	NaN	3.1433	NaN	NaN	NaN	1.9941	1.0073	1.9585	NaN	3.5274	NaN	NaN	1.4064	NaN	NaN	NaN	NaN	NaN	1.147	NaN	1.0806	NaN	1	0	18	1853.93	1.3559e-15	99.747	911680000	0	0	40300000
NaN	NaN	NaN	NaN	NaN	NaN	NaN	NaN	NaN	NaN	1.6375	NaN	NaN	NaN	2.9498	NaN	0.80117	NaN	NaN	NaN	NaN	NaN	NaN	NaN	1.5318	NaN	1.2444	NaN	1.1644	2.1035	NaN	NaN	NaN	NaN	NaN	1.3405	NaN	NaN	0.58432	1.0284	1	1	19	1982.02	1.7664e-47	139.88	153850000	0	0	0
NaN	1.0556	0.40932	0.63915	NaN	0.11985	0.44317	0.4021	0.50854	NaN	NaN	NaN	NaN	0.67883	2.2153	NaN	0.5544	NaN	NaN	NaN	0.32578	NaN	NaN	1.002	1.874	NaN	1.165	1.7337	NaN	2.0624	0.68858	NaN	NaN	3.1015	1.2148	1.0449	0.7697	1.925	0.72903	0.71196	0	1	15	1602.85	1.1339e-20	130.2	1473900000	0	0	3208100
NaN	1.962	2.7163	0.81305	2.0976	1.713	NaN	NaN	0.0093889	1.9262	0.68675	0.047659	1.7678	3.2935	0.83184	NaN	1.6488	NaN	NaN	0.94516	1.4193	1.2051	1.3542	1.6868	2.1839	NaN	2.6826	1.2233	NaN	NaN	NaN	2.0254	0.84783	NaN	4.0677	3.0193	2.0521	2.2421	NaN	1.3522	0	1	13	1359.68	1.9879e-26	176.32	15570000000	0	0	314450000
NaN	NaN	NaN	NaN	NaN	NaN	NaN	NaN	NaN	NaN	NaN	NaN	NaN	NaN	1.8131	NaN	2.0687	NaN	NaN	NaN	NaN	2.5395	NaN	NaN	1.3351	NaN	NaN	NaN	NaN	NaN	NaN	NaN	NaN	NaN	NaN	1.6044	NaN	NaN	1.5748	NaN	0	2	21	2241.07	1.2507e-34	135.49	167410000	0	0	0
NaN	NaN	NaN	NaN	NaN	NaN	NaN	NaN	NaN	2.2665	NaN	NaN	NaN	NaN	NaN	NaN	NaN	NaN	NaN	NaN	NaN	3.7474	NaN	NaN	NaN	NaN	5.0661	NaN	2.4623	NaN	NaN	NaN	NaN	NaN	NaN	2.9589	NaN	NaN	NaN	1.758	1	2	22	2397.17	2.9417e-66	193.54	825920000	0	0	0
NaN	NaN	NaN	NaN	NaN	NaN	NaN	NaN	NaN	NaN	NaN	0.63651	NaN	NaN	NaN	NaN	NaN	NaN	NaN	NaN	NaN	NaN	NaN	0.73616	NaN	NaN	NaN	NaN	NaN	NaN	NaN	NaN	NaN	NaN	NaN	NaN	2.2751	NaN	NaN	NaN	1	0	15	1517.78	5.904e-05	71.08	348670000	0	0	0
NaN	NaN	0.063328	NaN	NaN	0.43348	0.0028727	0.21742	0.21637	NaN	NaN	NaN	0.044414	0.16476	NaN	NaN	NaN	NaN	NaN	NaN	NaN	NaN	NaN	NaN	NaN	0.009007	NaN	NaN	NaN	0.32197	0.0057906	0.04367	NaN	NaN	0.043475	NaN	NaN	NaN	NaN	NaN	1	0	9	912.539	0.00017035	130.75	1886700000	0	0	0
NaN	NaN	0.96693	0.04214	NaN	1.4694	1.2594	0.42434	0.99996	NaN	NaN	NaN	1.3299	NaN	NaN	NaN	2.6052	0.63877	NaN	2.7466	NaN	NaN	NaN	NaN	1.1143	NaN	0.50009	1.1246	2.2512	1.1869	1.7628	2.2665	NaN	0.32353	1.646	NaN	NaN	1.3095	NaN	NaN	1	0	12	1345.72	1.1776e-11	107.97	10065000000	0	0	0
NaN	1.3746	1.6075	1.8172	NaN	NaN	1.1258	1.4024	1.7137	2.6168	2.5524	0.74579	1.7065	1.5574	0.43593	NaN	2.3125	0.43297	3.5841	2.2086	1.0641	NaN	NaN	NaN	0.68311	NaN	1.6471	3.0216	NaN	0.77662	2.3888	NaN	NaN	2.0913	2.9473	NaN	1.0391	1.6473	0.89999	NaN	0	1	13	1409.71	9.2843e-17	121.71	5811700000	0	0	89080000
NaN	NaN	NaN	NaN	NaN	NaN	NaN	NaN	NaN	NaN	NaN	NaN	NaN	NaN	NaN	NaN	NaN	NaN	NaN	NaN	NaN	NaN	NaN	NaN	NaN	NaN	NaN	NaN	NaN	NaN	NaN	NaN	NaN	NaN	NaN	NaN	NaN	NaN	NaN	NaN	0	0	13	1227.67	0.00015529	99.752	0	0	0	0
0.69002	4.9366	2.2773	1.8753	0.79788	0.92078	NaN	NaN	0.81433	NaN	NaN	0.91029	0.90538	0.58435	NaN	NaN	0.91693	0.95609	NaN	0.69482	NaN	NaN	NaN	0.81597	NaN	0.49988	1.0573	NaN	1.2513	NaN	NaN	NaN	0.93797	NaN	NaN	1.7137	NaN	3.7655	1.0118	1.8753	1	0	17	1821.84	3.4632e-205	271.19	1277900000	34958000	125070000	44073000
NaN	NaN	NaN	1.8061	2.0758	NaN	NaN	NaN	NaN	NaN	NaN	NaN	NaN	NaN	1.8339	NaN	NaN	NaN	NaN	NaN	1.267	NaN	NaN	NaN	NaN	NaN	NaN	NaN	2.8963	NaN	NaN	NaN	NaN	0.71946	1.1978	NaN	NaN	NaN	NaN	NaN	1	0	8	921.456	0.041216	57.859	262600000	0	0	0
1.8193	0.89289	1.5605	1.0447	1.4174	1.0183	1.3123	0.58596	0.6446	1.2263	NaN	0.83042	1.7878	0.97701	1.0222	NaN	0.80836	1.7521	1.8886	1.1369	0.84734	0.90113	4.5462	1.2703	1.3174	1.0484	1.0202	0.93025	1.0388	NaN	1.2824	1.015	NaN	0.67566	NaN	0.95513	0.86942	0.82006	1.1412	1.4854	0	1	8	871.501	0.0055831	93.162	4405000000	6350600	26032000	115270000
NaN	NaN	NaN	NaN	NaN	NaN	NaN	NaN	NaN	1.7407	2.3084	NaN	NaN	NaN	1.5535	NaN	NaN	NaN	NaN	NaN	NaN	NaN	NaN	NaN	1.8123	NaN	1.1278	NaN	1.2641	1.1903	NaN	NaN	NaN	NaN	NaN	NaN	NaN	NaN	1.6774	NaN	1	1	13	1454.81	3.0858e-07	90.412	406970000	0	0	0
NaN	0.61748	0.82321	NaN	NaN	NaN	2.1861	2.5338	0.52746	NaN	NaN	0.96604	NaN	0.43456	NaN	NaN	NaN	NaN	NaN	1.9372	1.7886	NaN	NaN	0.91409	1.3257	0.79664	NaN	1.0101	NaN	NaN	1.3253	NaN	NaN	NaN	1.8286	NaN	1.0365	1.3253	NaN	NaN	0	1	16	1713.87	2.956e-07	87.429	1317400000	0	0	121150000
NaN	NaN	NaN	NaN	NaN	NaN	NaN	NaN	NaN	NaN	NaN	NaN	NaN	NaN	NaN	NaN	NaN	NaN	NaN	NaN	NaN	22.721	NaN	NaN	4.1864	NaN	NaN	NaN	NaN	NaN	NaN	NaN	NaN	NaN	NaN	NaN	NaN	NaN	NaN	NaN	0	3	22	2410.32	3.2597e-18	126.02	15212000	0	0	0
NaN	NaN	NaN	NaN	NaN	NaN	NaN	NaN	NaN	3.2357	NaN	NaN	NaN	NaN	NaN	NaN	NaN	NaN	NaN	NaN	NaN	NaN	NaN	NaN	NaN	NaN	2.2009	NaN	2.2912	NaN	NaN	NaN	NaN	NaN	NaN	1.1545	NaN	NaN	NaN	0.57576	1	1	10	1156.65	0.00033043	74.841	228290000	0	0	0
0.60007	0.43782	0.41126	0.42802	0.27199	1.2817	0.50879	NaN	0.26621	0.22002	0.228	0.40204	0.60459	0.25037	0.56878	0.56549	0.29897	0.72275	0.6109	0.73292	0.65999	0.49001	3.3494	0.38628	0.50974	0.31834	0.31207	0.48517	0.25845	NaN	0.49515	0.49396	0.052595	0.39133	0.63707	0.27555	0.42366	0.93094	0.72177	0.45891	1	0	16	1831.88	6.5088e-48	166.9	14193000000	40888000	111050000	707920000
1.596	0.44096	1.0319	0.73404	0.7112	1.1137	1.8061	1.8126	0.94703	1.6751	0.65293	1.1298	1.2367	0.95767	1.4105	1.4951	0.45924	0.9154	1.0211	1.2022	1.5142	1.0695	8.794	1.0346	1.263	1.4968	1.3288	1.2333	1.08	0.76325	1.6148	0.66797	0.86394	0.86896	1.5359	0.55235	0.72382	1.1462	0.98542	0.95363	2	0	17	1987.99	1.8774e-54	156.49	15559000000	297060000	780480000	655900000
NaN	NaN	NaN	NaN	NaN	NaN	NaN	NaN	NaN	NaN	NaN	NaN	0.61349	NaN	NaN	NaN	NaN	NaN	NaN	NaN	NaN	NaN	NaN	NaN	NaN	NaN	NaN	NaN	NaN	NaN	NaN	NaN	NaN	NaN	NaN	NaN	NaN	NaN	NaN	NaN	1	0	9	1083.57	0.012397	63.184	25892000	0	0	0
NaN	0.28727	0.5531	1.0352	0.23543	1.1209	0.14191	0.38451	0.43698	NaN	NaN	NaN	NaN	0.17324	0.20661	NaN	0.19197	2.6255	NaN	0.77343	0.68387	NaN	0.23058	0.84921	NaN	0.19143	NaN	0.58951	0.33478	NaN	0.29132	0.1339	0.39463	NaN	NaN	NaN	1.1002	0.44311	NaN	NaN	1	0	10	1051.53	4.6088e-08	137.98	9537300000	0	0	448720000
NaN	NaN	NaN	NaN	NaN	NaN	NaN	NaN	NaN	NaN	NaN	NaN	NaN	NaN	NaN	NaN	NaN	NaN	NaN	NaN	NaN	NaN	NaN	0.079683	NaN	NaN	NaN	NaN	NaN	NaN	NaN	NaN	NaN	NaN	NaN	NaN	NaN	NaN	NaN	NaN	0	2	13	1501.73	0.005464	56.139	23885000	0	0	0
NaN	NaN	NaN	NaN	NaN	NaN	NaN	NaN	NaN	NaN	NaN	NaN	NaN	NaN	NaN	NaN	NaN	NaN	NaN	NaN	NaN	NaN	NaN	NaN	NaN	NaN	NaN	NaN	NaN	NaN	NaN	NaN	NaN	NaN	NaN	NaN	NaN	NaN	NaN	NaN	1	0	9	1094.52	0.002612	78.113	0	0	0	0
NaN	NaN	NaN	NaN	NaN	NaN	NaN	NaN	NaN	NaN	0.7328	NaN	NaN	0.58939	0.22496	NaN	NaN	NaN	NaN	NaN	NaN	NaN	NaN	NaN	0.60079	NaN	NaN	NaN	NaN	NaN	0.69063	NaN	NaN	NaN	NaN	NaN	NaN	NaN	NaN	NaN	1	0	14	1635.8	2.4234e-35	152.4	154510000	0	0	0
NaN	NaN	NaN	NaN	NaN	NaN	NaN	NaN	NaN	NaN	NaN	NaN	NaN	NaN	NaN	NaN	NaN	NaN	NaN	NaN	NaN	NaN	NaN	NaN	NaN	NaN	NaN	NaN	NaN	NaN	NaN	NaN	1.6189	NaN	NaN	NaN	NaN	NaN	NaN	NaN	0	1	8	884.533	0.010089	83.206	779830000	0	0	0
NaN	NaN	NaN	NaN	NaN	NaN	NaN	NaN	NaN	NaN	NaN	NaN	NaN	NaN	NaN	NaN	NaN	NaN	NaN	NaN	NaN	NaN	NaN	NaN	NaN	NaN	NaN	NaN	NaN	NaN	NaN	NaN	NaN	NaN	NaN	NaN	NaN	NaN	NaN	NaN	1	1	15	1698.85	6.5986e-10	123.76	0	0	0	0
NaN	NaN	NaN	NaN	NaN	NaN	NaN	NaN	NaN	NaN	NaN	NaN	NaN	NaN	NaN	NaN	NaN	NaN	NaN	NaN	NaN	NaN	NaN	NaN	NaN	NaN	NaN	NaN	NaN	NaN	NaN	NaN	NaN	NaN	NaN	6.272	NaN	NaN	NaN	NaN	2	1	24	2741.37	0.015394	43.633	9051200	0	0	0
0.96717	0.95089	1.1231	0.80011	0.61695	1.2326	NaN	NaN	0.97819	1.2404	NaN	0.87257	1.4769	0.7327	1.4424	1.4547	0.86286	0.96103	1.4533	0.69388	0.95643	0.99974	0.89243	1.5499	1.1067	NaN	NaN	1.4896	1.0557	NaN	NaN	1.4436	0.57226	0.93952	1.4515	1.1364	0.91204	0.92778	1.0101	1.3237	0	1	19	1942.97	1.2579e-171	252.51	6517400000	90452000	176620000	226360000
0.25703	0.86481	2.8077	0.38234	1.7264	2.726	1.0005	1.5676	0.76301	0.15712	0.63312	2.8575	0.40953	1.7944	0.53718	0.42659	1.8905	1.0635	0.92171	1.1846	1.0917	1.1726	0.15337	1.0157	2.3556	1.2114	1.6503	0.77667	1.3514	1.1269	2.2712	NaN	1.7421	1.0414	1.3578	0.9355	0.79983	0.76939	1.9557	0.86408	0	1	12	1391.72	8.6625e-11	101.89	11950000000	144120000	143010000	169750000
NaN	NaN	NaN	NaN	NaN	NaN	NaN	NaN	NaN	NaN	NaN	NaN	NaN	NaN	NaN	NaN	NaN	NaN	NaN	NaN	NaN	NaN	5.4693	NaN	NaN	NaN	NaN	NaN	NaN	NaN	NaN	NaN	NaN	NaN	NaN	NaN	NaN	NaN	NaN	NaN	0	2	16	1862.99	1.6006e-05	74.141	624630	0	0	0
0.81063	NaN	NaN	NaN	NaN	NaN	NaN	NaN	NaN	NaN	1.1373	NaN	NaN	NaN	1.4276	0.6839	NaN	NaN	NaN	NaN	NaN	8.6664	5.2373	NaN	9.4035	NaN	10.15	NaN	2.3319	10.685	NaN	NaN	NaN	NaN	NaN	2.1723	NaN	NaN	NaN	1.2423	1	2	19	2245.18	4.0052e-19	129.11	431280000	10401000	8089600	0
NaN	NaN	NaN	NaN	NaN	NaN	NaN	NaN	NaN	NaN	NaN	NaN	NaN	NaN	NaN	NaN	NaN	NaN	NaN	NaN	NaN	NaN	NaN	NaN	NaN	NaN	0.81851	NaN	NaN	NaN	NaN	NaN	NaN	NaN	NaN	NaN	NaN	NaN	NaN	NaN	0	0	14	1556.71	7.1212e-10	125.82	2692900000	0	0	0
NaN	1.2302	0.70995	0.91768	0.89165	1.3478	NaN	0.93243	NaN	NaN	NaN	0.43924	1.3422	NaN	NaN	NaN	NaN	NaN	NaN	1.6391	NaN	0.95409	NaN	NaN	NaN	NaN	NaN	0.80868	NaN	NaN	0.97302	0.81493	1.0221	1.0958	0.72006	NaN	0.89135	1.9815	NaN	NaN	0	1	13	1492.79	3.0616e-18	124.12	705230000	0	0	62954000
NaN	NaN	NaN	NaN	NaN	NaN	NaN	NaN	NaN	NaN	NaN	NaN	NaN	NaN	NaN	NaN	NaN	NaN	NaN	NaN	NaN	NaN	NaN	NaN	NaN	NaN	NaN	NaN	NaN	NaN	NaN	NaN	NaN	NaN	NaN	NaN	NaN	NaN	NaN	NaN	1	0	10	1077.56	0.0027319	57.347	25308000	0	0	0
NaN	NaN	NaN	NaN	NaN	NaN	1.1527	NaN	0.99477	NaN	0.3489	NaN	NaN	NaN	1.0102	0.5079	NaN	NaN	NaN	NaN	NaN	1.0226	NaN	NaN	0.46496	NaN	0.64122	NaN	0.58106	0.76774	NaN	NaN	NaN	NaN	NaN	0.53462	0.50459	NaN	0.49516	0.8084	2	0	11	1209.68	0.00010054	94.767	6876400000	0	0	0
4.6442	1.6481	1.0519	3.1511	1.3976	1.7426	NaN	NaN	0.89554	0.19998	4.4237	NaN	NaN	NaN	0.65232	3.9565	NaN	1.9952	2.4013	NaN	NaN	1.9112	1.4358	1.5987	0.94418	NaN	0.87608	NaN	2.0334	NaN	NaN	NaN	NaN	3.574	1.327	0.42853	NaN	0.61529	1.0786	3.196	1	0	23	2102.03	5.5897e-67	172.42	3271800000	48655000	672060000	165560000
NaN	0.91259	0.5051	0.86209	1.255	1.041	1.0622	0.61099	1.0106	1.1029	NaN	0.67402	1.7069	1.5339	1.5282	NaN	0.94743	1.1186	NaN	1.1518	1.0059	1.2647	NaN	1.062	2.0255	0.85406	0.80148	0.67027	0.89696	1.471	1.4235	1.332	0.45932	0.68473	0.86702	1.2146	1.2047	1.2819	NaN	1.3179	0	1	17	1761.97	3.0088e-59	171.76	20651000000	0	0	601070000
1.7435	0.83825	0.97963	0.93831	NaN	0.91654	1.7656	1.1277	NaN	1.1765	0.79378	NaN	1.9866	NaN	1.0776	NaN	1.007	1.3448	2.1865	1.5097	NaN	0.769	0.78921	NaN	1.9188	0.93251	0.87006	1.2339	0.817	0.67672	1.2455	NaN	2.1397	NaN	NaN	1.2086	1.1242	NaN	1.4884	NaN	1	0	16	1689.87	1.6928e-36	141	3779900000	58296000	206520000	113770000
1.6366	NaN	NaN	NaN	NaN	NaN	NaN	NaN	NaN	2.771	0.9516	NaN	NaN	NaN	NaN	2.0904	NaN	NaN	NaN	NaN	NaN	0.19734	NaN	NaN	NaN	NaN	1.0614	NaN	0.43065	NaN	NaN	NaN	NaN	NaN	NaN	1.7503	NaN	NaN	1.4026	1.4414	1	1	19	2014.08	1.0274e-35	167.92	991270000	53725000	202530000	0
NaN	NaN	NaN	0.31963	NaN	NaN	NaN	NaN	NaN	NaN	NaN	NaN	NaN	NaN	NaN	NaN	NaN	NaN	NaN	NaN	NaN	0.35924	NaN	NaN	NaN	NaN	0.56231	NaN	NaN	NaN	NaN	NaN	NaN	NaN	NaN	0.26757	NaN	NaN	NaN	NaN	2	0	29	2936.53	2.8461e-07	87.28	148170000	0	0	0
NaN	NaN	NaN	NaN	NaN	NaN	NaN	NaN	NaN	NaN	NaN	NaN	NaN	NaN	NaN	NaN	NaN	NaN	NaN	NaN	NaN	NaN	NaN	NaN	NaN	NaN	NaN	NaN	NaN	NaN	NaN	NaN	NaN	NaN	NaN	NaN	1.4372	NaN	NaN	NaN	1	0	11	1142.58	0.015011	54.267	33062000	0	0	0
0.19179	1.233	0.95344	2.2999	1.1135	2.1237	1.576	3.2849	1.3146	1.72	1.4453	1.9544	3.1423	1.4713	2.3551	1.354	0.75762	1.5426	NaN	1.9284	1.5675	0.81696	1.7948	0.89163	1.2336	1.846	1.9415	1.4967	0.88035	1.7065	3.2481	2.5897	1.1435	1.296	2.0217	1.1056	0.99901	1.0246	1.8781	2.0724	1	0	28	2686.36	2.1275e-169	214.08	7244000000	187960000	27118000	188840000
NaN	1.2387	1.5915	1.3827	2.1098	2.3879	3.2754	1.1075	1.8977	0.76676	0.53811	0.84186	2.6867	2.3351	4.4442	NaN	4.1125	1.4538	NaN	2.96	2.5074	2.6912	NaN	1.521	2.2652	1.3703	1.5046	1.6701	2.0139	0.91485	1.9728	2.0222	2.4131	0.75056	1.041	1.7777	1.5739	0.8821	NaN	3.0256	0	1	18	1796.03	2.2225e-62	180.64	17578000000	0	0	352970000
NaN	1.8325	NaN	8.412	NaN	NaN	NaN	NaN	NaN	NaN	NaN	NaN	NaN	1.6568	NaN	NaN	NaN	NaN	NaN	1.4997	NaN	6.4856	NaN	0.68826	NaN	NaN	NaN	1.9089	NaN	NaN	NaN	NaN	NaN	NaN	7.3683	NaN	NaN	NaN	NaN	NaN	1	0	7	698.444	0.012258	88.734	1302300000	0	0	112130000
NaN	NaN	NaN	NaN	NaN	NaN	NaN	NaN	NaN	NaN	NaN	NaN	NaN	0.12018	NaN	NaN	NaN	NaN	NaN	NaN	NaN	NaN	NaN	NaN	0.17971	1.1652	NaN	NaN	NaN	0.40865	NaN	NaN	NaN	NaN	NaN	NaN	NaN	NaN	NaN	NaN	1	0	16	1774.91	1.6859e-10	111.12	42702000	0	0	0
NaN	0.10062	NaN	NaN	NaN	0.010891	NaN	NaN	0.024734	NaN	NaN	NaN	NaN	0.033375	0.066262	NaN	NaN	0.058753	NaN	NaN	NaN	NaN	NaN	NaN	NaN	NaN	NaN	0.011939	NaN	NaN	0.1485	0.038974	NaN	0.014277	NaN	NaN	NaN	NaN	NaN	NaN	0	1	8	899.439	0.0076761	95.741	811030000	0	0	25789000
NaN	NaN	NaN	NaN	NaN	NaN	NaN	NaN	0.18524	NaN	NaN	NaN	NaN	NaN	0.90485	NaN	NaN	NaN	NaN	NaN	NaN	NaN	NaN	NaN	NaN	NaN	NaN	NaN	NaN	NaN	NaN	NaN	NaN	NaN	NaN	NaN	NaN	NaN	NaN	NaN	0	2	13	1443.69	0.033807	44.367	8230100	0	0	0
NaN	NaN	NaN	0.15022	NaN	NaN	NaN	NaN	NaN	NaN	NaN	NaN	NaN	NaN	NaN	NaN	NaN	NaN	NaN	NaN	NaN	NaN	NaN	NaN	NaN	NaN	NaN	NaN	NaN	NaN	NaN	NaN	NaN	NaN	NaN	NaN	NaN	NaN	NaN	0.055593	1	2	18	2080.98	0.017287	42.529	36364000	0	0	0
NaN	NaN	0.30076	NaN	NaN	NaN	NaN	NaN	NaN	NaN	NaN	NaN	NaN	NaN	NaN	NaN	NaN	0.996	NaN	NaN	NaN	NaN	NaN	2.3304	NaN	NaN	NaN	0.26396	NaN	NaN	NaN	NaN	NaN	NaN	NaN	NaN	NaN	NaN	NaN	0.39992	1	0	9	1121.58	0.0001121	106.04	734620000	0	0	0
NaN	0.82673	NaN	1.8832	2.5425	0.4264	NaN	1.5871	NaN	NaN	1.791	NaN	NaN	NaN	1.1014	NaN	NaN	1.2585	NaN	NaN	1.3118	0.95738	NaN	1.1313	0.095	NaN	NaN	1.3212	2.5779	1.2174	NaN	NaN	0.11476	1.252	1.9761	NaN	NaN	NaN	3.2116	0.86542	0	1	20	2273.17	1.713e-58	141.31	2874100000	0	0	396920000
NaN	NaN	0.72406	NaN	NaN	0.70747	NaN	NaN	NaN	0.66812	NaN	NaN	NaN	NaN	NaN	NaN	NaN	1.4502	NaN	NaN	0.7224	1.332	NaN	1.2001	NaN	3.4379	NaN	NaN	NaN	NaN	NaN	NaN	NaN	1.1815	NaN	0.89301	NaN	NaN	NaN	0.72663	0	1	27	2721.46	6.3419e-19	78.976	1823200000	0	0	0
NaN	NaN	NaN	NaN	1.3316	NaN	NaN	NaN	NaN	NaN	NaN	NaN	NaN	NaN	NaN	NaN	NaN	NaN	NaN	NaN	1.1484	NaN	NaN	NaN	NaN	0.08557	NaN	NaN	NaN	NaN	NaN	0.18625	NaN	NaN	NaN	NaN	NaN	NaN	NaN	NaN	1	0	9	1003.55	1.0034e-05	133.98	79828000	0	0	0
NaN	NaN	NaN	NaN	NaN	NaN	NaN	NaN	NaN	NaN	NaN	NaN	NaN	NaN	NaN	NaN	NaN	1.0708	NaN	NaN	NaN	0.77498	NaN	NaN	NaN	NaN	NaN	NaN	NaN	NaN	NaN	NaN	NaN	NaN	NaN	NaN	NaN	NaN	NaN	NaN	1	0	23	2549.37	1.1006e-13	83.602	114660000	0	0	0
NaN	NaN	NaN	NaN	NaN	NaN	NaN	NaN	NaN	2.427	NaN	NaN	NaN	NaN	NaN	NaN	NaN	NaN	NaN	NaN	NaN	NaN	NaN	NaN	2.9792	NaN	1.5317	NaN	NaN	NaN	NaN	NaN	NaN	NaN	NaN	2.6505	NaN	NaN	NaN	4.1738	2	0	21	2518.22	1.712e-05	60.133	30423000	0	0	0
0.52686	1.022	NaN	0.71375	0.0035361	NaN	NaN	NaN	0.73663	NaN	0.40359	0.73489	0.046523	1.7977	2.0246	NaN	NaN	NaN	NaN	NaN	NaN	2.192	NaN	2.4973	NaN	NaN	NaN	3.6833	NaN	NaN	NaN	NaN	0.43776	NaN	NaN	5.91	NaN	3.3628	NaN	2.5275	1	0	11	1326.64	1.4451e-09	128.81	17283000000	55286000	105150000	202250000
NaN	NaN	NaN	NaN	NaN	NaN	NaN	NaN	NaN	NaN	NaN	NaN	NaN	NaN	NaN	NaN	NaN	NaN	NaN	NaN	NaN	NaN	NaN	NaN	NaN	NaN	NaN	NaN	NaN	NaN	NaN	NaN	NaN	NaN	NaN	0.89152	NaN	NaN	NaN	0.93785	0	3	15	1822	0.0033025	63.947	56956000	0	0	0
NaN	NaN	NaN	NaN	NaN	NaN	NaN	NaN	NaN	0.95464	NaN	NaN	NaN	NaN	NaN	NaN	NaN	NaN	NaN	NaN	NaN	NaN	NaN	NaN	NaN	NaN	NaN	NaN	NaN	NaN	NaN	NaN	NaN	NaN	NaN	1.4931	NaN	NaN	NaN	0.39286	0	2	12	1264.7	0.06032	39.581	277870000	0	0	0
NaN	0.25194	0.74655	0.7562	0.50358	0.64086	0.44534	1.1953	0.38214	1.0009	0.27818	0.61413	0.93155	0.35283	0.62225	NaN	0.30962	0.79731	0.73249	0.27057	0.2957	0.2605	6.145	0.62091	0.86092	0.3415	1.2061	0.69	0.56883	0.65816	0.49371	0.63012	0.66346	0.838	0.56768	0.64101	0.33972	0.20501	NaN	0.62595	1	0	16	1691.98	3.791e-47	171.76	15221000000	0	0	981730000
NaN	NaN	NaN	NaN	NaN	NaN	NaN	NaN	NaN	NaN	0.55463	NaN	NaN	NaN	NaN	NaN	NaN	NaN	NaN	NaN	NaN	0.50378	NaN	NaN	1.2518	NaN	1.9063	NaN	NaN	NaN	NaN	NaN	NaN	NaN	NaN	1.0349	NaN	NaN	0.10079	0.74245	2	0	20	2274.22	6.0366e-35	132.79	253960000	0	0	0
NaN	NaN	NaN	NaN	NaN	NaN	NaN	NaN	NaN	NaN	NaN	NaN	NaN	NaN	NaN	NaN	NaN	NaN	NaN	NaN	NaN	NaN	NaN	NaN	NaN	NaN	NaN	NaN	NaN	NaN	NaN	NaN	NaN	NaN	NaN	NaN	NaN	NaN	NaN	0.92465	3	0	21	2430.32	0.057326	44.788	43099000	0	0	0
NaN	NaN	NaN	NaN	NaN	NaN	NaN	NaN	NaN	NaN	NaN	0.69054	NaN	NaN	NaN	NaN	NaN	NaN	NaN	NaN	NaN	NaN	NaN	NaN	NaN	NaN	NaN	NaN	NaN	NaN	NaN	NaN	NaN	NaN	NaN	NaN	NaN	1.0402	NaN	NaN	1	0	12	1241.67	0.00016064	75.618	747300000	0	0	0
NaN	NaN	NaN	NaN	NaN	NaN	NaN	NaN	NaN	NaN	NaN	NaN	NaN	0.55514	NaN	NaN	NaN	NaN	NaN	NaN	NaN	NaN	NaN	NaN	0.95933	NaN	NaN	NaN	NaN	0.3559	0.45682	NaN	NaN	NaN	NaN	NaN	0.57751	NaN	NaN	1.0579	1	0	8	898.524	0.0061318	79.713	818440000	0	0	0
NaN	NaN	NaN	NaN	NaN	NaN	NaN	NaN	0.56095	NaN	NaN	NaN	1.1364	0.87365	NaN	NaN	1.057	NaN	NaN	NaN	NaN	NaN	NaN	1.3813	NaN	NaN	NaN	NaN	NaN	NaN	NaN	NaN	NaN	NaN	NaN	NaN	NaN	0.62753	NaN	NaN	0	1	15	1633.73	4.6973e-06	63.682	48816000	0	0	0
NaN	0.92564	1.1961	0.79491	0.79929	1.0754	0.27177	0.48625	0.34066	0.1139	NaN	0.81035	0.50295	0.78761	0.11448	NaN	0.71823	1.3302	0.41861	0.92134	0.71779	NaN	NaN	1.155	0.82148	0.37868	0.3421	1.0477	0.34426	0.15347	0.33236	0.36529	0.89401	0.60505	0.51696	0.14718	0.618	0.75523	0.79361	0.15418	1	0	10	1212.69	7.8576e-09	153.97	20485000000	0	0	785610000
NaN	NaN	2.485	0.21912	NaN	NaN	0.50702	0.96715	NaN	0.12667	NaN	NaN	1.4813	1.3246	NaN	NaN	NaN	NaN	NaN	NaN	NaN	0.4247	NaN	3.7916	NaN	0.82626	0.26968	2.5471	0.37843	0.35539	0.56748	0.58651	NaN	NaN	NaN	0.11522	0.90839	1.1495	0.49265	0.20953	2	0	11	1368.79	9.3122e-13	154.24	2239600000	0	0	0
NaN	1.22	0.91096	0.88549	1.7195	2.3242	NaN	NaN	NaN	NaN	NaN	2.3893	NaN	NaN	NaN	NaN	NaN	1.3518	NaN	NaN	0.95241	NaN	NaN	0.92784	NaN	NaN	NaN	1.315	NaN	NaN	NaN	NaN	2.3263	2.3332	0.16522	NaN	NaN	0.8149	NaN	NaN	0	1	13	1354.84	2.6351e-22	138.45	4883700000	0	0	87477000
NaN	NaN	NaN	NaN	NaN	NaN	NaN	NaN	NaN	NaN	NaN	NaN	NaN	2.2319	NaN	NaN	NaN	NaN	NaN	NaN	NaN	NaN	6.6525	NaN	NaN	NaN	NaN	NaN	NaN	NaN	NaN	NaN	NaN	NaN	NaN	NaN	NaN	NaN	NaN	NaN	1	0	9	966.525	0.012898	52.49	109230000	0	0	0
NaN	NaN	NaN	NaN	NaN	NaN	NaN	NaN	NaN	NaN	NaN	NaN	NaN	NaN	NaN	NaN	NaN	NaN	NaN	NaN	NaN	NaN	NaN	NaN	NaN	NaN	NaN	NaN	NaN	NaN	NaN	NaN	NaN	NaN	NaN	NaN	NaN	NaN	NaN	2.5069	0	2	9	897.565	0.069892	38.567	5652400	0	0	0
NaN	NaN	NaN	NaN	NaN	NaN	NaN	NaN	NaN	NaN	NaN	NaN	NaN	NaN	NaN	NaN	NaN	NaN	NaN	NaN	NaN	NaN	NaN	0.93382	NaN	NaN	NaN	NaN	NaN	NaN	NaN	NaN	NaN	NaN	NaN	NaN	NaN	NaN	NaN	NaN	1	0	9	1061.59	0.038205	30.687	34742000	0	0	0
NaN	NaN	NaN	NaN	NaN	NaN	NaN	NaN	NaN	NaN	NaN	NaN	NaN	NaN	NaN	NaN	NaN	NaN	NaN	NaN	NaN	NaN	NaN	NaN	NaN	NaN	NaN	NaN	NaN	NaN	NaN	NaN	NaN	NaN	NaN	NaN	NaN	NaN	NaN	NaN	3	0	20	2208.46	0.1153	0	0	0	0	0
NaN	NaN	NaN	NaN	NaN	NaN	NaN	NaN	NaN	NaN	6.2819	NaN	NaN	NaN	NaN	NaN	NaN	0.74959	NaN	NaN	NaN	NaN	NaN	NaN	NaN	NaN	NaN	NaN	NaN	NaN	NaN	NaN	NaN	NaN	NaN	NaN	NaN	NaN	NaN	NaN	0	1	22	2421.34	2.5628e-22	96.876	324900000	0	0	0
NaN	1.6482	1.6213	NaN	0.24097	NaN	NaN	0.75666	NaN	NaN	NaN	0.3071	0.60291	0.066911	NaN	NaN	1.2138	NaN	NaN	0.5828	NaN	NaN	NaN	0.7054	NaN	0.74921	NaN	0.38409	NaN	NaN	0.46792	0.045602	0.4607	1.5279	NaN	NaN	0.62973	1.2482	NaN	NaN	0	1	13	1423.73	5.7916e-13	96.464	4315700000	0	0	36575000
NaN	NaN	NaN	NaN	NaN	NaN	NaN	NaN	NaN	NaN	NaN	NaN	NaN	NaN	NaN	NaN	NaN	NaN	NaN	NaN	NaN	0.17688	NaN	NaN	NaN	NaN	NaN	NaN	NaN	NaN	NaN	NaN	NaN	NaN	NaN	NaN	NaN	NaN	NaN	NaN	0	2	18	1966	0.016953	44.788	99825000	0	0	0
NaN	0.097683	1.3601	2.039	0.85106	1.0777	2.7328	0.84632	NaN	0.98388	NaN	0.71066	3.9415	1.0421	NaN	NaN	2.3847	1.0696	NaN	2.6351	1.7309	2.0882	NaN	1.0629	NaN	0.88481	NaN	1.7217	NaN	NaN	1.5234	1.252	0.2043	3.0775	1.4153	1.8509	0.077194	0.67891	NaN	1.8659	0	1	13	1544.81	1.5192e-34	158.08	15945000000	0	0	872150000
NaN	NaN	NaN	2.2616	NaN	NaN	NaN	NaN	NaN	NaN	NaN	NaN	NaN	NaN	NaN	NaN	NaN	NaN	NaN	NaN	NaN	NaN	NaN	NaN	NaN	NaN	NaN	NaN	NaN	NaN	NaN	NaN	NaN	NaN	NaN	NaN	NaN	NaN	NaN	NaN	2	0	24	2398.48	0.10649	0	1811700	0	0	0
NaN	0.17156	3.1235	NaN	NaN	NaN	NaN	NaN	0.45789	NaN	NaN	NaN	NaN	NaN	NaN	NaN	NaN	2.5088	NaN	NaN	1.7778	NaN	NaN	NaN	NaN	NaN	NaN	NaN	NaN	NaN	NaN	NaN	NaN	NaN	NaN	NaN	NaN	NaN	NaN	NaN	0	1	24	2450.17	1.0422e-06	52.366	556660000	0	0	126430000
NaN	NaN	NaN	2.0742	NaN	NaN	NaN	NaN	NaN	NaN	2.7029	NaN	1.2511	NaN	NaN	2.0627	0.74753	NaN	NaN	NaN	NaN	NaN	NaN	NaN	1.2763	NaN	1.2894	NaN	NaN	0.56977	NaN	NaN	NaN	1.5281	0.66588	NaN	NaN	NaN	1.1564	NaN	1	0	7	772.444	0.012547	89.55	932690000	0	0	0
NaN	NaN	NaN	0.35125	0.56156	NaN	NaN	NaN	NaN	NaN	NaN	NaN	NaN	NaN	NaN	NaN	NaN	NaN	NaN	NaN	NaN	1.6344	NaN	NaN	NaN	NaN	NaN	NaN	NaN	NaN	NaN	NaN	NaN	0.31978	0.25995	NaN	NaN	NaN	NaN	NaN	1	0	7	700.423	0.014463	98.503	346460000	0	0	0
NaN	NaN	NaN	NaN	NaN	NaN	NaN	NaN	NaN	NaN	NaN	NaN	NaN	NaN	NaN	NaN	NaN	NaN	NaN	NaN	NaN	NaN	NaN	NaN	NaN	NaN	NaN	NaN	NaN	NaN	NaN	NaN	NaN	NaN	NaN	0.12132	NaN	NaN	NaN	NaN	2	0	11	1165.73	0.009812	58.889	178070000	0	0	0
NaN	0.59541	NaN	NaN	NaN	NaN	NaN	NaN	NaN	NaN	NaN	NaN	NaN	NaN	NaN	NaN	NaN	NaN	NaN	NaN	NaN	NaN	NaN	NaN	NaN	NaN	NaN	NaN	NaN	NaN	NaN	NaN	NaN	NaN	NaN	NaN	NaN	NaN	NaN	NaN	1	0	8	843.518	0.037878	60.91	125280000	0	0	125280000
NaN	NaN	NaN	NaN	NaN	NaN	NaN	NaN	NaN	NaN	NaN	NaN	NaN	NaN	NaN	NaN	NaN	NaN	NaN	NaN	NaN	NaN	NaN	NaN	NaN	NaN	NaN	NaN	NaN	NaN	NaN	NaN	NaN	NaN	NaN	NaN	NaN	NaN	NaN	NaN	2	0	10	1096.67	0.0015847	74.841	2230600	0	0	2230600
NaN	NaN	0.46301	NaN	NaN	NaN	NaN	NaN	NaN	NaN	NaN	NaN	NaN	NaN	NaN	NaN	NaN	0.69263	NaN	0.52844	0.26222	NaN	NaN	0.47615	NaN	NaN	NaN	0.28529	NaN	NaN	NaN	NaN	NaN	NaN	NaN	0.76443	NaN	NaN	NaN	0.75336	1	0	13	1367.79	1.07e-21	135.5	673940000	0	0	0
NaN	NaN	NaN	NaN	NaN	NaN	NaN	NaN	NaN	NaN	NaN	NaN	NaN	NaN	NaN	NaN	NaN	NaN	NaN	NaN	NaN	NaN	NaN	NaN	NaN	NaN	NaN	NaN	NaN	NaN	NaN	NaN	NaN	NaN	NaN	NaN	NaN	NaN	NaN	NaN	1	0	15	1562.81	0.065325	30.739	4396100	0	0	0
NaN	0.53904	NaN	NaN	NaN	NaN	NaN	NaN	NaN	NaN	NaN	0.99156	NaN	NaN	NaN	1.0681	NaN	NaN	NaN	NaN	NaN	NaN	NaN	1.7431	NaN	NaN	0.60977	1.7354	NaN	NaN	NaN	NaN	NaN	1.3951	NaN	0.88512	NaN	1.0705	NaN	NaN	1	0	14	1603.73	9.2038e-49	174.39	684700000	0	0	41953000
NaN	NaN	NaN	NaN	NaN	NaN	NaN	NaN	NaN	NaN	NaN	NaN	NaN	NaN	NaN	NaN	NaN	NaN	NaN	NaN	NaN	NaN	NaN	NaN	NaN	NaN	0.66253	NaN	NaN	NaN	NaN	NaN	NaN	NaN	NaN	NaN	NaN	NaN	1.0855	NaN	2	0	19	2202.01	2.2117e-26	123.92	195170000	0	0	0
NaN	NaN	NaN	NaN	NaN	NaN	NaN	NaN	NaN	NaN	NaN	NaN	NaN	NaN	NaN	NaN	NaN	NaN	NaN	NaN	NaN	NaN	NaN	NaN	NaN	NaN	0.16467	NaN	NaN	NaN	NaN	NaN	NaN	NaN	NaN	NaN	NaN	NaN	NaN	NaN	3	0	23	2657.26	0.0016697	56.684	269080000	0	0	0
NaN	NaN	NaN	NaN	NaN	NaN	NaN	NaN	NaN	NaN	0.52293	NaN	NaN	1.6783	NaN	2.2325	NaN	NaN	NaN	NaN	NaN	NaN	NaN	NaN	NaN	NaN	NaN	NaN	NaN	NaN	NaN	NaN	NaN	NaN	NaN	NaN	NaN	NaN	NaN	NaN	0	1	16	1908.86	3.6622e-07	82.59	45485000	0	0	0
NaN	0.077313	0.12853	0.23431	NaN	0.1698	NaN	NaN	0.16662	NaN	0.19943	NaN	0.20294	0.11277	0.06027	0.13149	0.17201	0.15718	0.16162	0.12311	0.12777	0.12523	2.0873	0.090237	0.15499	NaN	0.22499	0.16992	0.15357	0.19088	0.12666	0.19242	0.82937	0.075789	0.16921	0.23366	0.16829	NaN	0.094439	0.12134	0	1	33	3132.47	5.7275e-38	122.57	10034000000	0	0	327960000
NaN	NaN	NaN	NaN	NaN	NaN	NaN	NaN	NaN	NaN	NaN	NaN	NaN	NaN	NaN	NaN	NaN	NaN	NaN	NaN	NaN	NaN	NaN	NaN	NaN	NaN	NaN	NaN	NaN	NaN	NaN	NaN	NaN	NaN	NaN	NaN	NaN	NaN	NaN	0.12581	1	1	40	3981.98	1.4697e-29	122.3	310650000	0	0	0
1.0517	NaN	NaN	0.74077	NaN	NaN	NaN	NaN	NaN	NaN	NaN	NaN	2.4467	NaN	0.26394	NaN	2.2516	NaN	2.7627	NaN	NaN	NaN	0.10105	NaN	NaN	2.314	NaN	NaN	1.5617	NaN	NaN	NaN	NaN	NaN	NaN	0.44302	0.33976	NaN	0.76828	NaN	1	0	12	1325.71	7.6826e-12	125.54	5168700000	28259000	47625000	0
NaN	1.9935	7.5221	6.3329	1.7832	4.1219	NaN	1.4878	1.2332	0.56171	NaN	3.4355	2.8733	NaN	NaN	NaN	2.9585	NaN	NaN	0.74227	0.54247	0.55235	NaN	4.225	0.69161	4.4027	NaN	3.655	NaN	NaN	2.2149	2.172	1.433	2.6014	2.2449	1.0135	NaN	0.40771	NaN	1.0003	1	0	7	713.418	0.0019476	122.15	8166600000	0	0	154900000
NaN	NaN	NaN	NaN	NaN	NaN	NaN	NaN	NaN	NaN	NaN	NaN	NaN	NaN	NaN	NaN	NaN	NaN	NaN	NaN	NaN	NaN	NaN	NaN	NaN	NaN	NaN	NaN	NaN	NaN	NaN	NaN	NaN	NaN	NaN	NaN	NaN	NaN	NaN	NaN	0	1	8	870.517	0.011388	58.981	249550000	0	0	0
NaN	1.494	NaN	NaN	NaN	NaN	NaN	NaN	1.1284	1.8746	1.3992	NaN	1.2305	1.7551	0.57509	NaN	1.0977	NaN	NaN	NaN	NaN	NaN	0.85107	NaN	2.0702	NaN	NaN	NaN	0.97068	NaN	NaN	1.1496	NaN	NaN	NaN	NaN	1.3958	NaN	1.1914	NaN	0	1	16	1696.79	2.1208e-15	126.63	620260000	0	0	40995000
NaN	NaN	NaN	NaN	NaN	0.64164	NaN	1.3117	NaN	NaN	NaN	NaN	NaN	NaN	1.0819	NaN	NaN	1.4547	NaN	1.3077	1.6737	NaN	NaN	NaN	NaN	NaN	NaN	0.95601	0.71612	NaN	NaN	NaN	0.43705	1.0216	NaN	NaN	NaN	NaN	NaN	NaN	1	0	15	1617.8	1.4335e-06	93.237	1068900000	0	0	0
NaN	NaN	NaN	NaN	NaN	NaN	0.71293	NaN	NaN	NaN	NaN	NaN	NaN	NaN	NaN	NaN	NaN	NaN	1.408	NaN	NaN	NaN	NaN	NaN	NaN	NaN	NaN	NaN	NaN	NaN	NaN	NaN	NaN	NaN	NaN	NaN	NaN	NaN	NaN	NaN	1	0	26	2794.42	0.0085829	36.716	15266000	0	0	0
NaN	2.0293	NaN	NaN	NaN	NaN	NaN	2.808	NaN	2.0823	NaN	NaN	NaN	0.73329	NaN	NaN	NaN	NaN	NaN	NaN	NaN	NaN	NaN	NaN	NaN	NaN	1.6795	NaN	NaN	NaN	NaN	NaN	NaN	NaN	NaN	1.7225	NaN	NaN	NaN	NaN	0	1	9	997.592	0.0011109	81.642	914810000	0	0	30853000
0.027621	NaN	0.095532	NaN	NaN	NaN	0.1512	NaN	NaN	NaN	NaN	NaN	NaN	NaN	NaN	NaN	0.085732	NaN	0.097257	0.10303	0.17214	NaN	NaN	NaN	NaN	NaN	NaN	NaN	NaN	0.32746	NaN	0.3104	NaN	NaN	NaN	NaN	0.55567	NaN	NaN	NaN	0	1	13	1474.73	1.4469e-05	110.64	396140000	32381000	5457800	0
NaN	NaN	0.4091	NaN	NaN	NaN	NaN	NaN	NaN	NaN	NaN	NaN	NaN	NaN	NaN	NaN	NaN	NaN	NaN	NaN	NaN	NaN	NaN	0.65177	NaN	NaN	NaN	NaN	NaN	NaN	NaN	1.1895	NaN	NaN	NaN	NaN	NaN	NaN	NaN	NaN	0	1	8	827.475	0.0081573	69.716	610430000	0	0	0
NaN	NaN	NaN	NaN	NaN	NaN	NaN	NaN	NaN	NaN	0.53141	NaN	NaN	NaN	NaN	NaN	NaN	NaN	NaN	NaN	NaN	NaN	NaN	0.41677	NaN	NaN	NaN	NaN	NaN	NaN	NaN	NaN	NaN	NaN	NaN	1.4306	NaN	NaN	NaN	NaN	1	0	12	1209.64	0.0015593	57.106	1269400000	0	0	0
NaN	NaN	NaN	NaN	NaN	NaN	NaN	NaN	NaN	NaN	NaN	NaN	NaN	NaN	NaN	NaN	NaN	NaN	NaN	NaN	NaN	NaN	NaN	NaN	NaN	NaN	NaN	NaN	NaN	NaN	NaN	NaN	NaN	NaN	NaN	NaN	NaN	NaN	NaN	NaN	0	1	13	1384.83	0.0010626	54.343	282040000	0	0	0
NaN	NaN	NaN	NaN	0.88899	0.63032	NaN	NaN	NaN	NaN	NaN	NaN	NaN	0.052565	NaN	NaN	NaN	NaN	NaN	NaN	NaN	1.2906	NaN	NaN	NaN	NaN	NaN	NaN	NaN	NaN	NaN	NaN	NaN	1.2286	NaN	NaN	NaN	NaN	NaN	NaN	0	1	11	1116.6	0.00071129	62.799	1202500000	0	0	0
NaN	0.22103	0.68436	0.40119	NaN	NaN	NaN	NaN	NaN	0.109	NaN	0.58019	NaN	NaN	NaN	NaN	NaN	1.2525	NaN	NaN	0.72043	0.51582	NaN	0.50867	NaN	NaN	0.23477	0.63917	NaN	NaN	NaN	NaN	NaN	0.25901	0.56724	0.29209	NaN	0.88367	NaN	1.3018	1	0	39	4151.06	3.3342e-170	187.79	7225500000	0	0	487030000
NaN	NaN	NaN	0.40206	NaN	0.69361	NaN	NaN	NaN	0.88867	NaN	NaN	NaN	NaN	NaN	NaN	NaN	NaN	NaN	NaN	0.76667	NaN	NaN	NaN	NaN	NaN	NaN	NaN	NaN	NaN	NaN	NaN	NaN	NaN	0.55771	NaN	NaN	NaN	NaN	NaN	1	0	16	1632.92	0.00017604	60.158	485190000	0	0	0
NaN	NaN	NaN	NaN	NaN	NaN	NaN	NaN	NaN	NaN	NaN	0.6156	NaN	NaN	NaN	NaN	NaN	NaN	NaN	NaN	NaN	NaN	NaN	NaN	NaN	0.97262	NaN	NaN	NaN	NaN	NaN	0.50763	NaN	NaN	NaN	NaN	NaN	0.49715	NaN	NaN	0	1	13	1308.69	0.046116	28.283	272360000	0	0	0
0.5821	0.47508	0.26437	NaN	0.12654	0.22018	NaN	NaN	NaN	NaN	NaN	0.29869	NaN	0.065253	0.27271	NaN	NaN	0.11385	NaN	0.03293	NaN	NaN	NaN	0.12849	0.098558	0.071394	0.59962	NaN	NaN	0.19383	0.30446	0.20719	NaN	NaN	0.10033	1.6831	NaN	NaN	NaN	0.12667	1	0	8	933.507	0.004462	117.93	4024800000	18436000	16915000	270840000
NaN	NaN	NaN	NaN	NaN	NaN	NaN	NaN	NaN	NaN	NaN	NaN	NaN	NaN	NaN	NaN	NaN	NaN	NaN	NaN	NaN	NaN	NaN	NaN	NaN	NaN	NaN	NaN	NaN	NaN	NaN	NaN	NaN	NaN	NaN	NaN	NaN	NaN	1.1036	NaN	1	0	14	1340.7	0.00083393	68.262	141220000	0	0	0
NaN	0.61762	NaN	0.92296	0.56037	NaN	NaN	NaN	NaN	NaN	0.57478	NaN	NaN	1.1255	NaN	NaN	NaN	NaN	NaN	NaN	1.0173	0.54043	NaN	NaN	0.84914	NaN	NaN	0.88277	1.6489	NaN	NaN	NaN	NaN	NaN	1.2508	0.88547	NaN	0.75272	NaN	0.81763	0	1	7	713.444	0.016965	76.847	1302900000	0	0	81218000
NaN	0.43157	NaN	NaN	NaN	NaN	NaN	NaN	NaN	NaN	NaN	NaN	NaN	NaN	NaN	NaN	NaN	NaN	1.2001	NaN	NaN	NaN	NaN	NaN	NaN	NaN	NaN	0.0048629	NaN	NaN	NaN	NaN	NaN	NaN	NaN	NaN	NaN	0.96668	NaN	NaN	1	0	7	741.45	0.0089101	109.7	2610700000	0	0	73804000
0.11275	0.43529	1.0262	0.55567	0.46627	0.99389	NaN	0.11494	0.39725	0.33869	0.66108	NaN	0.16456	0.62095	1.0052	0.70234	0.77023	0.46159	0.31684	0.23091	0.49803	0.2571	0.39361	0.79825	0.66379	NaN	1.6984	0.21819	0.84372	0.65957	NaN	0.17075	0.14942	0.94176	NaN	0.56478	1.9182	0.046679	0.13532	0.1478	0	1	11	1301.66	3.0944e-12	168.3	73385000000	31094000	4738900	2324800000
NaN	NaN	NaN	NaN	NaN	NaN	NaN	NaN	0.53927	0.65675	1.4281	NaN	NaN	NaN	6.7875	NaN	NaN	NaN	NaN	NaN	NaN	0.61512	NaN	NaN	0.6673	NaN	1.8942	NaN	0.65483	NaN	NaN	0.07117	NaN	NaN	NaN	0.81763	NaN	0.013294	0.22487	0.17622	0	2	20	2240.22	2.7953e-84	208.47	6267400000	0	0	0
NaN	NaN	NaN	NaN	NaN	NaN	NaN	NaN	NaN	NaN	NaN	NaN	NaN	NaN	NaN	NaN	NaN	NaN	NaN	NaN	NaN	NaN	NaN	NaN	NaN	NaN	NaN	NaN	NaN	NaN	NaN	NaN	NaN	NaN	NaN	0.92479	NaN	NaN	NaN	0.21252	0	3	27	2994.65	1.5761e-71	166.49	445930000	0	0	0
NaN	NaN	NaN	NaN	NaN	NaN	NaN	NaN	NaN	NaN	NaN	NaN	NaN	NaN	NaN	NaN	NaN	NaN	NaN	NaN	NaN	NaN	NaN	NaN	NaN	NaN	NaN	NaN	NaN	NaN	NaN	NaN	NaN	NaN	NaN	NaN	NaN	NaN	NaN	NaN	0	0	15	1672.79	0.0005262	55.66	0	0	0	0
NaN	1.0066	1.0203	1.1196	1.3815	1.0205	1.8039	1.7017	1.5127	1.6717	NaN	1.0008	1.435	1.7811	NaN	NaN	2.3017	0.8582	NaN	1.4146	1.2945	1.6745	NaN	0.77799	NaN	1.5165	2.8117	0.68349	NaN	NaN	2.0204	1.2094	0.68042	0.9648	1.2455	1.4776	1.2515	1.0168	1.9291	1.3216	0	1	9	971.565	0.00011071	126.07	55231000000	0	0	1895100000
NaN	0.24475	0.21131	0.13657	0.20992	NaN	NaN	NaN	NaN	2.3319	NaN	0.09038	NaN	NaN	NaN	NaN	NaN	NaN	NaN	NaN	NaN	NaN	NaN	0.32509	NaN	0.45564	NaN	NaN	NaN	NaN	NaN	0.21244	2.7758	0.10358	0.2394	2.2382	NaN	0.15103	NaN	1.2834	0	2	13	1382.85	4.5598e-05	74.987	570810000	0	0	64932000
NaN	NaN	0.21884	NaN	NaN	NaN	NaN	NaN	NaN	NaN	NaN	NaN	NaN	NaN	NaN	NaN	NaN	NaN	NaN	NaN	NaN	NaN	NaN	NaN	NaN	NaN	NaN	NaN	NaN	NaN	NaN	NaN	NaN	NaN	NaN	NaN	NaN	NaN	NaN	NaN	1	0	25	2515.22	2.8652e-25	92.416	457780000	0	0	0
NaN	4.3736	1.5007	NaN	NaN	NaN	NaN	NaN	NaN	NaN	NaN	NaN	3.7354	2.2496	NaN	NaN	NaN	NaN	NaN	NaN	NaN	NaN	NaN	2.7955	NaN	2.3884	NaN	NaN	NaN	NaN	NaN	20.234	NaN	NaN	1.4672	NaN	2.5288	8.0226	NaN	NaN	0	2	15	1782.97	0.00075532	59.68	394760000	0	0	9827400
NaN	NaN	NaN	NaN	NaN	NaN	3.4358	NaN	0.88969	2.4113	NaN	NaN	NaN	NaN	NaN	NaN	1.0849	0.53659	NaN	0.094809	NaN	0.50769	0.48487	NaN	0.71925	NaN	NaN	NaN	NaN	NaN	NaN	NaN	NaN	0.89119	NaN	0.72467	1.3802	NaN	1.1124	NaN	1	0	13	1349.73	0.00014748	76.073	1298000000	0	0	0
NaN	NaN	NaN	0.55478	NaN	NaN	NaN	NaN	NaN	NaN	NaN	NaN	NaN	NaN	NaN	NaN	NaN	NaN	NaN	NaN	NaN	NaN	NaN	NaN	NaN	NaN	NaN	NaN	NaN	NaN	NaN	NaN	NaN	NaN	NaN	NaN	NaN	NaN	NaN	NaN	1	1	21	2330.23	0.061079	31.067	6452600	0	0	0
NaN	0.18751	NaN	NaN	NaN	NaN	NaN	NaN	NaN	NaN	NaN	0.51089	NaN	0.44977	NaN	NaN	NaN	NaN	NaN	NaN	0.30621	NaN	NaN	0.79188	NaN	1.0106	NaN	NaN	NaN	NaN	NaN	NaN	NaN	NaN	0.52042	NaN	NaN	1.2309	NaN	NaN	1	0	11	1156.62	2.2947e-12	155	1615600000	0	0	469020000
NaN	NaN	NaN	NaN	NaN	NaN	NaN	NaN	NaN	NaN	NaN	NaN	NaN	NaN	NaN	NaN	NaN	NaN	NaN	NaN	NaN	0.32807	NaN	NaN	NaN	NaN	NaN	NaN	NaN	NaN	NaN	NaN	NaN	NaN	NaN	NaN	NaN	NaN	NaN	NaN	2	0	12	1312.72	2.9596e-07	87.184	396470000	0	0	0
NaN	0.70394	NaN	NaN	NaN	NaN	NaN	NaN	NaN	NaN	0.82239	NaN	NaN	NaN	0.84192	NaN	NaN	0.35858	0.31273	NaN	NaN	NaN	NaN	NaN	1.1603	NaN	0.97866	NaN	NaN	NaN	1.2665	NaN	NaN	NaN	NaN	NaN	NaN	0.49626	NaN	NaN	1	0	17	2025.94	2.9803e-37	125.45	496240000	0	0	40858000
NaN	NaN	NaN	NaN	NaN	NaN	NaN	NaN	NaN	NaN	NaN	NaN	NaN	NaN	NaN	NaN	NaN	NaN	NaN	NaN	NaN	NaN	NaN	NaN	NaN	NaN	1.2606	NaN	NaN	NaN	NaN	NaN	NaN	NaN	NaN	0.77927	NaN	NaN	NaN	1.4335	1	1	11	1263.68	0.002212	59.198	380480000	0	0	0
NaN	NaN	NaN	NaN	NaN	NaN	NaN	NaN	NaN	NaN	NaN	NaN	NaN	NaN	NaN	NaN	NaN	6.4658	NaN	NaN	NaN	NaN	NaN	NaN	NaN	NaN	NaN	NaN	NaN	NaN	NaN	NaN	NaN	NaN	NaN	NaN	NaN	NaN	NaN	NaN	1	1	8	866.57	0.020505	71.501	10141000	0	0	0
NaN	NaN	NaN	NaN	NaN	NaN	NaN	NaN	NaN	NaN	NaN	NaN	NaN	NaN	NaN	NaN	NaN	NaN	NaN	NaN	NaN	NaN	NaN	NaN	NaN	NaN	NaN	NaN	NaN	NaN	NaN	NaN	NaN	NaN	NaN	17.923	NaN	NaN	NaN	NaN	1	2	10	1091.72	0.098626	37.696	4907100	0	0	0
NaN	0.70672	NaN	NaN	NaN	NaN	NaN	NaN	NaN	NaN	NaN	NaN	NaN	NaN	NaN	NaN	NaN	NaN	NaN	NaN	NaN	NaN	NaN	NaN	NaN	NaN	NaN	NaN	NaN	NaN	NaN	NaN	NaN	NaN	NaN	NaN	NaN	NaN	NaN	NaN	1	1	22	2224.19	1.047e-07	76.21	347350000	0	0	64636000
NaN	NaN	NaN	NaN	NaN	NaN	1.1039	NaN	0.38782	0.52494	NaN	NaN	NaN	NaN	0.39686	NaN	NaN	NaN	NaN	NaN	NaN	0.54332	NaN	NaN	0.59023	NaN	0.79155	NaN	0.32239	0.34	NaN	NaN	NaN	NaN	NaN	0.40045	NaN	NaN	0.2675	1.0783	2	0	16	1734.97	3.6274e-40	173.37	7088600000	0	0	0
NaN	NaN	NaN	NaN	NaN	NaN	NaN	NaN	NaN	1.6962	NaN	NaN	NaN	NaN	1.0362	NaN	NaN	NaN	NaN	NaN	NaN	0.64115	NaN	NaN	0.96647	NaN	0.76515	NaN	0.29444	0.40298	NaN	NaN	NaN	NaN	NaN	1.1341	NaN	NaN	NaN	1.2465	3	0	17	1891.08	5.6748e-64	234.77	2205000000	0	0	0
NaN	NaN	NaN	NaN	NaN	NaN	NaN	NaN	NaN	NaN	NaN	NaN	NaN	NaN	NaN	NaN	NaN	NaN	NaN	0.36296	NaN	NaN	1.1243	NaN	NaN	NaN	NaN	NaN	NaN	NaN	NaN	NaN	NaN	NaN	NaN	NaN	NaN	NaN	NaN	NaN	0	1	7	616.354	0.045903	50.127	2971500	0	0	0
NaN	NaN	NaN	3.8213	NaN	NaN	NaN	NaN	NaN	NaN	NaN	NaN	NaN	NaN	0.28074	NaN	NaN	NaN	NaN	NaN	NaN	1.8735	NaN	NaN	0.73718	NaN	0.97264	NaN	1.6957	0.45418	NaN	NaN	NaN	NaN	NaN	NaN	NaN	NaN	NaN	NaN	1	1	33	3348.72	2.6458e-49	144.68	170380000	0	0	0
NaN	0.89007	1.1734	1.1549	1.3658	0.68397	2.288	2.2984	NaN	2.9498	NaN	0.81966	1.8926	1.9304	NaN	NaN	NaN	2.3852	NaN	1.8458	1.298	2.4634	NaN	1.2935	NaN	1.6926	NaN	0.99701	NaN	NaN	2.8629	1.3201	1.9803	1.1321	1.6371	1.3692	1.7734	1.4657	NaN	1.4091	0	1	11	1148.64	4.8177e-11	124.67	20734000000	0	0	1015100000
0.56556	1.5459	2.85	3.2279	1.8805	2.1722	3.5235	1.4421	1.8449	NaN	NaN	2.5173	1.1503	1.8969	2.2337	2.9324	1.5343	1.9018	1.8574	1.6168	2.8062	0.98472	1.0327	2.4017	1.6075	2.377	NaN	1.0909	1.6602	1.855	1.7288	1.3511	0.47145	2.3154	1.9388	1.6926	2.3312	1.2424	1.1447	1.223	0	1	15	1529.72	1.9393e-102	235.38	3261100000	38164000	138170000	36538000
NaN	NaN	NaN	NaN	NaN	NaN	NaN	NaN	NaN	2.8282	2.4624	NaN	NaN	NaN	NaN	NaN	NaN	NaN	NaN	NaN	NaN	4.2617	NaN	NaN	NaN	NaN	2.1367	NaN	3.4522	2.3013	NaN	NaN	NaN	NaN	NaN	0.35716	NaN	NaN	2.1493	1.9007	1	1	36	3534.81	1.3629e-23	104.24	695260000	0	0	0
1.4731	1.0513	1.1831	0.73217	0.79813	1.1525	1.5564	1.0222	0.86009	1.936	2.5856	0.82759	1.1526	1.6773	1.4214	2.7667	1.1625	0.92276	0.67203	0.89706	0.83694	1.4432	0.59867	0.66644	1.1725	1.5943	1.2051	0.867	0.42014	1.8518	1.4483	1.1372	0.14419	0.6984	1.01	0.80339	0.97471	0.91554	2.6906	1.0278	0	1	10	1117.55	6.9059e-08	128.03	6594000000	7425800	81782000	82839000
4.7188	4.456	2.9763	1.6714	3.0084	1.7832	18.486	8.6843	2.6076	6.1234	4.0607	4.187	3.2139	5.7323	5.3222	3.7604	2.5389	2.7067	4.2233	1.8801	2.285	3.0862	12.747	2.657	1.5472	9.8891	2.689	4.3116	1.672	3.7307	7.4351	5.8929	7.767	3.7016	3.7358	1.1121	2.8474	2.807	2.1812	1.8958	0	2	11	1245.65	1.5131e-19	194.17	5092000000	46115000	722600000	29840000
NaN	NaN	NaN	2.4931	NaN	NaN	NaN	NaN	NaN	4.0912	NaN	NaN	NaN	NaN	NaN	NaN	NaN	NaN	NaN	NaN	NaN	NaN	NaN	NaN	0.66511	NaN	2.6389	NaN	2.2049	NaN	NaN	NaN	NaN	NaN	NaN	2.369	NaN	NaN	2.7574	1.7977	0	3	13	1460.77	2.9112e-06	106.32	916040000	0	0	0
NaN	1.5991	1.4906	1.9109	2.0965	1.0767	NaN	3.3543	NaN	4.4824	NaN	1.5929	1.9371	2.7304	NaN	NaN	1.4805	3.1537	NaN	1.7483	2.4136	2.8462	NaN	1.4631	NaN	5.7378	1.9064	2.332	NaN	NaN	3.8393	2.8116	1.4725	2.6213	3.1444	5.2146	NaN	2.5735	NaN	1.7278	1	0	14	1632.79	3.5622e-21	107.99	3390900000	0	0	140640000
NaN	NaN	NaN	NaN	NaN	NaN	NaN	0.020029	0.090957	0.032284	NaN	0.071947	0.094537	0.0071904	NaN	NaN	0.15997	NaN	NaN	NaN	NaN	NaN	NaN	NaN	NaN	0.031589	0.7868	NaN	NaN	NaN	NaN	0.10139	0.082141	1.6923	NaN	NaN	0.0089369	NaN	0.34546	NaN	0	1	14	1398.81	1.774e-06	95.854	3964000000	0	0	0
0.031946	NaN	NaN	NaN	NaN	NaN	0.081666	NaN	NaN	0.026826	0.028962	NaN	NaN	NaN	0.0087308	NaN	NaN	NaN	0.013015	NaN	NaN	0.045302	0.1662	NaN	0.0085582	NaN	0.023613	NaN	0.041263	0.013626	NaN	NaN	NaN	NaN	NaN	0.10702	NaN	NaN	0.10627	0.030879	1	1	17	1783.02	6.3852e-54	168.1	6015400000	12616000	272300	0
NaN	NaN	NaN	NaN	NaN	NaN	NaN	NaN	NaN	NaN	NaN	0.59816	NaN	NaN	NaN	NaN	NaN	NaN	NaN	NaN	NaN	NaN	NaN	0.70446	NaN	1.9056	NaN	0.68173	NaN	NaN	NaN	NaN	NaN	NaN	NaN	NaN	NaN	0.89336	NaN	NaN	1	0	14	1486.76	1.4391e-06	98.368	1185200000	0	0	0
NaN	2.0332	NaN	NaN	NaN	NaN	4.4059	NaN	NaN	3.6405	4.4465	NaN	NaN	NaN	3.5302	NaN	NaN	NaN	4.8618	NaN	NaN	NaN	0.4551	NaN	4.1951	NaN	1.7587	NaN	2.4793	4.3988	NaN	2.5799	1.0681	NaN	NaN	1.8659	NaN	NaN	3.8747	1.7815	0	1	8	769.47	0.011155	83.206	888480000	0	0	50779000
NaN	NaN	0.16523	NaN	NaN	NaN	NaN	NaN	NaN	NaN	NaN	NaN	NaN	NaN	NaN	NaN	NaN	NaN	NaN	NaN	NaN	NaN	NaN	NaN	NaN	0.025817	NaN	NaN	NaN	NaN	NaN	NaN	NaN	0.37485	NaN	NaN	NaN	NaN	NaN	NaN	1	0	15	1558.92	2.6767e-06	88.282	88721000	0	0	0
NaN	1.3743	1.0288	NaN	NaN	1.2228	NaN	NaN	NaN	NaN	NaN	0.53142	NaN	NaN	NaN	NaN	NaN	1.012	NaN	NaN	NaN	NaN	NaN	0.96356	NaN	NaN	NaN	0.79742	NaN	NaN	NaN	NaN	NaN	NaN	NaN	1.1828	NaN	0.82536	NaN	1.2288	0	1	22	2484.37	5.2802e-110	201.95	2624900000	0	0	14859000
NaN	0.41451	0.40273	0.83823	0.39213	0.97251	0.36132	0.3114	0.69042	0.31398	0.63518	0.34778	0.58598	0.33146	0.68972	NaN	0.48229	0.47151	NaN	0.71	0.66698	0.24796	NaN	0.68797	0.65803	0.36002	0.4699	0.38491	0.7156	0.59827	0.39433	0.38335	0.52235	0.6196	0.45001	0.57451	0.51122	0.31417	0.48402	0.47817	0	1	16	1682.94	4.3669e-90	242.48	22562000000	0	0	445940000
NaN	NaN	NaN	1.8187	0.97162	1.4422	2.2681	1.1538	1.1961	NaN	NaN	NaN	NaN	NaN	NaN	NaN	NaN	1.054	NaN	0.77611	NaN	NaN	NaN	NaN	NaN	0.39147	0.5311	NaN	NaN	2.5693	1.1186	NaN	0.43798	0.49321	NaN	0.1266	1.1426	0.82959	1.0185	NaN	0	1	16	1825.93	1.4843e-27	132.84	746210000	0	0	0
NaN	NaN	NaN	NaN	1.7149	NaN	0.40431	NaN	1.6734	NaN	NaN	NaN	NaN	NaN	NaN	NaN	NaN	NaN	NaN	NaN	NaN	NaN	NaN	NaN	NaN	NaN	NaN	NaN	NaN	NaN	NaN	NaN	NaN	NaN	1.2425	NaN	NaN	NaN	NaN	NaN	0	1	16	1852.94	1.909e-10	115.09	278300000	0	0	0
NaN	0.68263	0.50531	0.44563	1.8472	NaN	NaN	0.6507	0.95634	0.27594	NaN	0.72918	NaN	0.77509	NaN	NaN	NaN	0.51087	NaN	0.88835	0.91209	1.3017	NaN	0.60825	NaN	0.67771	0.49527	0.45295	0.23136	0.20135	0.96532	1.2268	2.1537	0.8086	1.0292	0.36506	NaN	0.60561	NaN	0.63074	1	0	9	950.566	8.2807e-05	128.38	18783000000	0	0	668820000
NaN	NaN	NaN	NaN	NaN	NaN	NaN	NaN	NaN	NaN	NaN	0.54178	NaN	NaN	NaN	NaN	NaN	NaN	NaN	NaN	0.83584	NaN	NaN	0.88291	NaN	NaN	NaN	1.0801	NaN	NaN	NaN	0.28807	NaN	0.43281	1.2681	NaN	0.36866	NaN	NaN	NaN	1	0	7	756.486	0.009338	94.407	269320000	0	0	0
NaN	NaN	NaN	NaN	NaN	NaN	NaN	NaN	NaN	NaN	NaN	NaN	NaN	NaN	NaN	NaN	NaN	NaN	NaN	NaN	NaN	NaN	NaN	NaN	NaN	NaN	NaN	NaN	NaN	NaN	NaN	NaN	NaN	NaN	NaN	NaN	NaN	NaN	NaN	NaN	0	1	12	1184.68	0.00017117	78.548	64238000	0	0	0
NaN	NaN	NaN	NaN	NaN	NaN	NaN	NaN	NaN	1.9741	NaN	NaN	NaN	NaN	NaN	NaN	NaN	NaN	NaN	NaN	NaN	NaN	NaN	NaN	NaN	NaN	NaN	NaN	NaN	NaN	NaN	NaN	NaN	NaN	NaN	0.4636	NaN	NaN	NaN	1.5829	1	1	11	1273.68	4.6847e-05	98.406	2151600000	0	0	0
NaN	NaN	NaN	NaN	NaN	NaN	NaN	NaN	NaN	NaN	NaN	NaN	NaN	NaN	NaN	NaN	NaN	NaN	NaN	NaN	NaN	NaN	NaN	NaN	NaN	NaN	NaN	NaN	NaN	NaN	NaN	NaN	NaN	NaN	NaN	NaN	NaN	NaN	NaN	2.6241	2	1	17	2148.12	1.062e-24	173.03	234470000	0	0	0
NaN	NaN	NaN	NaN	NaN	NaN	NaN	NaN	NaN	3.1395	NaN	NaN	NaN	NaN	NaN	NaN	NaN	NaN	NaN	NaN	NaN	NaN	NaN	NaN	NaN	NaN	NaN	3.2103	NaN	NaN	NaN	NaN	0.69167	NaN	1.6738	0.29971	0.18006	NaN	NaN	2.0597	1	0	24	2793.32	2.5803e-127	195.13	188050000	0	0	0
NaN	1.9732	1.359	NaN	NaN	NaN	4.5737	NaN	0.93136	4.123	1.8374	1.0073	NaN	3.0761	NaN	0.79591	0.96986	NaN	3.1173	NaN	1.1815	1.1176	2.6607	0.47291	0.56697	3.6569	1.6725	NaN	8.4648	NaN	NaN	NaN	4.0333	0.64741	NaN	NaN	0.55266	0.4809	0.98601	NaN	1	0	7	688.387	0.013379	89.55	1477600000	0	0	235410
0.91584	0.23117	0.42083	0.29296	0.30363	0.41598	0.46199	0.097392	0.38759	0.26011	0.34536	0.30674	0.30805	0.22783	0.19936	0.19193	0.29457	0.50169	0.56872	0.26478	0.23761	0.41286	1.1801	0.39042	0.41252	0.33451	0.25481	0.1548	0.35961	0.32097	0.20812	0.21575	1.4455	0.20866	0.2891	0.34842	0.62794	0.33762	1.014	0.28534	0	1	8	863.512	0.0010048	123.69	38212000000	18884000	25077000	2626500000
NaN	NaN	0.99954	0.33303	1.4842	1.4484	NaN	0.56693	NaN	NaN	NaN	NaN	1.0918	NaN	NaN	NaN	0.69816	NaN	4.1291	0.8286	NaN	1.3871	0.96343	0.53175	0.66398	NaN	0.86873	NaN	0.64909	0.82628	1.1875	0.43002	NaN	2.4014	0.58906	1.1854	0.95247	1.5386	NaN	NaN	1	0	9	965.541	0.00010498	90.601	985560000	0	0	0
NaN	NaN	NaN	NaN	NaN	NaN	NaN	NaN	NaN	NaN	NaN	NaN	NaN	NaN	NaN	NaN	NaN	NaN	NaN	NaN	NaN	NaN	NaN	NaN	NaN	NaN	NaN	NaN	2.9756	NaN	NaN	NaN	NaN	NaN	NaN	NaN	NaN	NaN	NaN	NaN	1	0	16	1724.9	1.6605e-05	60.489	381530000	0	0	0
NaN	1.4896	1.2751	NaN	NaN	1.801	NaN	1.1398	NaN	1.9143	NaN	1.2154	NaN	1.0139	1.0254	NaN	NaN	1.7544	NaN	NaN	0.83461	1.8406	NaN	1.1632	NaN	0.35789	0.7287	0.98403	NaN	1.2216	1.4621	1.335	NaN	1.2762	0.71964	NaN	0.8174	2.146	NaN	1.2116	1	0	18	2043.03	4.7391e-100	196.22	11722000000	0	0	63429000
NaN	NaN	NaN	NaN	NaN	NaN	NaN	NaN	NaN	NaN	NaN	NaN	NaN	NaN	NaN	NaN	NaN	NaN	NaN	NaN	NaN	1.4312	NaN	NaN	NaN	NaN	NaN	NaN	NaN	NaN	NaN	NaN	NaN	NaN	NaN	NaN	NaN	NaN	NaN	1.5454	1	1	24	2773.43	1.7285e-11	78.976	506310000	0	0	0
0.49882	2.0069	2.1068	3.516	0.59167	0.81834	0.92969	1.1673	0.42795	0.98233	0.34397	0.38494	0.53031	0.794	0.74431	0.23637	0.80313	1.2323	0.21645	1.1505	0.8272	1.2859	0.37728	1.2001	0.85539	0.50324	0.70147	0.57542	1.4128	1.55	0.57957	1.1072	1.66	3.5833	0.50725	0.73255	0.84575	3.0423	0.86885	1.5696	1	0	15	1572.78	4.843e-27	148.41	51169000000	2704100000	4315700000	539370000
NaN	NaN	NaN	0.23669	NaN	NaN	NaN	0.02847	0.11797	NaN	NaN	NaN	NaN	NaN	NaN	NaN	NaN	NaN	NaN	NaN	NaN	NaN	NaN	NaN	NaN	0.13948	NaN	NaN	NaN	NaN	0.19015	0.15751	NaN	NaN	NaN	NaN	NaN	0.20115	NaN	NaN	0	1	19	1955.07	8.4585e-06	65.374	270030000	0	0	0
NaN	NaN	2.266	NaN	NaN	2.2623	NaN	2.4734	NaN	NaN	NaN	2.8007	1.0686	NaN	NaN	NaN	NaN	NaN	NaN	1.9099	1.2306	NaN	NaN	NaN	NaN	1.3405	NaN	NaN	NaN	NaN	NaN	2.1683	0.71146	NaN	4.9879	NaN	NaN	0.77389	NaN	NaN	0	1	10	1063.56	9.7829e-05	83.862	1182400000	0	0	0
NaN	NaN	NaN	NaN	NaN	NaN	NaN	NaN	NaN	NaN	0.042606	NaN	NaN	NaN	NaN	NaN	NaN	NaN	NaN	NaN	NaN	NaN	NaN	NaN	NaN	NaN	NaN	NaN	NaN	NaN	NaN	NaN	NaN	NaN	NaN	NaN	NaN	NaN	NaN	NaN	1	0	11	1166.67	0.00091389	75.819	39918000	0	0	0
NaN	NaN	NaN	NaN	NaN	NaN	NaN	NaN	NaN	NaN	0.083013	NaN	NaN	NaN	NaN	NaN	NaN	NaN	NaN	NaN	NaN	NaN	NaN	NaN	NaN	NaN	NaN	NaN	NaN	NaN	NaN	NaN	NaN	NaN	NaN	NaN	NaN	NaN	NaN	NaN	2	0	15	1623.89	4.5957e-06	108.66	29686000	0	0	0
NaN	NaN	NaN	NaN	NaN	0.078697	NaN	NaN	NaN	NaN	NaN	NaN	NaN	NaN	NaN	NaN	NaN	NaN	NaN	NaN	NaN	NaN	NaN	NaN	NaN	NaN	NaN	NaN	NaN	NaN	NaN	NaN	NaN	NaN	NaN	NaN	NaN	NaN	NaN	NaN	0	1	28	2868.49	0.015937	40.849	46419000	0	0	0
1.8951	0.64878	0.67204	0.32358	1.096	1.8014	1.1325	0.82544	0.51619	0.48485	0.72112	1.2093	1.342	1.865	0.75924	1.2293	0.89682	1.7416	1.2638	1.1369	2.304	2.193	1.7068	1.6844	0.8792	1.8567	0.60899	0.26146	0.43544	0.49498	1.0891	0.96965	1.1275	0.98961	1.2563	0.98106	1.2201	0.89872	0.65792	2.1045	1	0	12	1241.7	6.937e-19	158.05	11653000000	52901000	222960000	342440000
NaN	NaN	NaN	NaN	NaN	NaN	NaN	NaN	NaN	NaN	NaN	NaN	NaN	NaN	NaN	NaN	NaN	NaN	NaN	NaN	NaN	NaN	NaN	NaN	2.4441	NaN	NaN	NaN	NaN	NaN	NaN	NaN	NaN	NaN	NaN	NaN	3.5712	NaN	NaN	NaN	1	0	13	1426.79	0.00032661	80.96	14415000	0	0	0
NaN	NaN	3.8747	NaN	NaN	NaN	NaN	NaN	1.865	NaN	NaN	1.498	1.1805	1.746	NaN	NaN	1.4946	1.5495	NaN	2.2631	NaN	NaN	NaN	2.2924	NaN	0.79896	NaN	2.792	NaN	NaN	2.5233	NaN	1.0772	1.2588	NaN	NaN	NaN	1.7806	NaN	NaN	0	1	11	1281.7	4.799e-11	121.5	1633200000	0	0	0
4.5631	NaN	NaN	NaN	NaN	NaN	NaN	NaN	NaN	NaN	NaN	NaN	NaN	NaN	NaN	2.4489	NaN	NaN	NaN	NaN	NaN	NaN	NaN	NaN	NaN	NaN	NaN	NaN	NaN	NaN	NaN	NaN	NaN	NaN	NaN	NaN	NaN	NaN	NaN	NaN	1	1	12	1378.71	0.0051428	51.612	28083000	2263900	13995000	0
NaN	NaN	NaN	NaN	NaN	NaN	NaN	NaN	NaN	NaN	NaN	NaN	NaN	NaN	NaN	NaN	NaN	NaN	NaN	NaN	NaN	NaN	NaN	NaN	NaN	NaN	NaN	NaN	NaN	NaN	NaN	NaN	NaN	NaN	NaN	NaN	NaN	NaN	NaN	NaN	0	1	21	2090.13	2.9421e-05	46.953	164920000	0	0	0
NaN	NaN	NaN	NaN	NaN	NaN	NaN	NaN	NaN	NaN	NaN	NaN	NaN	NaN	NaN	NaN	NaN	NaN	NaN	NaN	NaN	NaN	NaN	NaN	NaN	NaN	NaN	NaN	NaN	NaN	NaN	NaN	NaN	NaN	NaN	NaN	NaN	NaN	NaN	NaN	1	0	7	867.46	0.062766	44.721	28413000	0	0	0
NaN	NaN	NaN	NaN	NaN	NaN	NaN	NaN	NaN	NaN	NaN	NaN	NaN	NaN	NaN	NaN	NaN	NaN	NaN	NaN	NaN	NaN	NaN	NaN	NaN	0.087197	NaN	NaN	NaN	NaN	NaN	NaN	NaN	NaN	NaN	NaN	NaN	NaN	NaN	NaN	0	1	7	732.384	0.019337	63.21	30129000	0	0	0
NaN	NaN	NaN	NaN	NaN	NaN	NaN	NaN	NaN	NaN	NaN	NaN	NaN	NaN	NaN	NaN	NaN	NaN	NaN	NaN	NaN	NaN	NaN	NaN	NaN	0.36537	NaN	NaN	NaN	NaN	NaN	NaN	NaN	NaN	NaN	NaN	NaN	NaN	NaN	NaN	0	2	8	860.479	0.036751	61.582	19627000	0	0	0
2.0708	1.7289	0.75148	0.76151	0.30036	NaN	NaN	1.3565	0.85874	NaN	1.959	0.39622	1.3042	1.5495	1.5228	0.6749	1.3961	NaN	1.7095	0.18807	NaN	NaN	1.6742	0.552	NaN	NaN	1.179	1.411	1.1694	2.0566	NaN	0.98028	NaN	NaN	NaN	2.2834	NaN	NaN	NaN	NaN	1	0	12	1003.49	4.0137e-05	100.71	3511500000	27991000	303620000	87960000
NaN	NaN	NaN	NaN	NaN	NaN	NaN	NaN	NaN	NaN	NaN	NaN	NaN	NaN	NaN	NaN	NaN	NaN	NaN	NaN	NaN	NaN	NaN	NaN	NaN	NaN	NaN	NaN	NaN	NaN	NaN	NaN	NaN	NaN	NaN	NaN	NaN	NaN	NaN	NaN	0	1	10	1125.56	0.032964	38.875	50149000	0	0	0
0.7002	1.6402	2.4632	NaN	NaN	NaN	NaN	3.4425	2.2101	NaN	NaN	1.8833	1.9748	NaN	3.8989	NaN	1.1942	0.24777	0.2455	1.8322	NaN	NaN	3.2311	1.7433	NaN	2.4555	NaN	2.0317	NaN	NaN	1.6529	NaN	0.029661	NaN	NaN	NaN	NaN	1.2906	2.1127	NaN	0	1	12	1234.55	7.4356e-12	125.54	450710000	7695900	15564000	5691100
1.4331	NaN	NaN	NaN	NaN	NaN	NaN	NaN	2.1266	6.1622	1.1624	NaN	3.3301	NaN	4.7896	0.41336	1.3683	NaN	4.9821	NaN	0.93914	NaN	2.2275	NaN	1.4012	NaN	5.3383	NaN	1.0897	3.4389	NaN	1.3181	NaN	0.58567	NaN	8.0794	2.0133	NaN	1.2905	1.9908	0	2	13	1362.64	4.7869e-14	113.07	159490000	371420	722320	0
NaN	1.1455	0.46399	0.58692	1.1334	0.81987	NaN	1.6247	NaN	NaN	NaN	0.70647	1.318	1.2851	NaN	NaN	0.61984	0.28478	NaN	0.89352	0.39171	NaN	NaN	0.5511	NaN	1.0926	NaN	0.74753	NaN	NaN	0.82435	1.39	NaN	0.8992	NaN	2.1075	1.0278	1.1125	NaN	0.89857	0	1	12	1259.68	1.2039e-05	71.208	11466000000	0	0	300140000
NaN	NaN	NaN	1.1651	NaN	NaN	NaN	NaN	NaN	2.4711	NaN	NaN	NaN	NaN	0.42881	NaN	NaN	NaN	NaN	NaN	NaN	1.671	NaN	NaN	0.89724	NaN	1.029	NaN	0.78072	0.50491	NaN	NaN	NaN	NaN	NaN	0.92244	2.3451	NaN	NaN	1.3894	1	1	26	2820.51	1.3377e-85	186.82	2073000000	0	0	0
0.096727	0.24507	0.19695	NaN	NaN	NaN	0.10985	0.39599	0.16555	0.083923	0.1722	0.11375	0.36782	0.15926	0.0829	0.073948	0.29078	NaN	NaN	0.29085	NaN	NaN	0.060864	NaN	0.44473	0.49708	0.14302	0.17128	NaN	0.16981	0.12171	0.17906	NaN	NaN	0.19426	0.59725	0.13525	0.33311	0.1918	0.21821	0	1	11	1128.62	0.00026503	62.528	13696000000	131840000	49631000	407350000
1.408	1.2585	NaN	1.7571	0.94954	0.65072	2.288	NaN	0.68402	2.2585	1.46	1.0679	1.3587	0.63543	4.4052	4.4613	1.7003	NaN	NaN	0.53271	0.81573	2.6866	1.961	1.0691	1.1919	1.5466	1.9595	NaN	1.1687	1.8791	0.83818	1.4537	0.79625	0.96591	0.8552	1.2753	0.95951	1.046	1.0243	1.6664	1	0	29	3201.49	1.7017e-145	170.53	5403100000	47155000	430690000	99959000
NaN	NaN	NaN	NaN	NaN	NaN	NaN	NaN	NaN	NaN	NaN	NaN	0.81406	NaN	NaN	NaN	NaN	NaN	NaN	NaN	NaN	NaN	NaN	NaN	NaN	NaN	NaN	NaN	1.334	NaN	NaN	NaN	1.0042	NaN	NaN	NaN	NaN	NaN	NaN	NaN	1	0	8	745.39	0.022572	58.917	669680000	0	0	0
NaN	NaN	NaN	NaN	NaN	NaN	NaN	NaN	0.71857	NaN	NaN	NaN	1.0464	NaN	NaN	NaN	NaN	NaN	NaN	NaN	1.4261	NaN	1.9817	NaN	NaN	NaN	NaN	NaN	NaN	NaN	NaN	NaN	NaN	NaN	2.2421	NaN	NaN	1.1032	0.642	NaN	1	0	11	1252.57	0.00032995	58.172	175720000	0	0	0
1.1498	NaN	NaN	NaN	NaN	NaN	NaN	NaN	NaN	NaN	NaN	NaN	NaN	0.29821	NaN	NaN	0.41659	NaN	NaN	NaN	NaN	NaN	0.67245	NaN	0.8149	NaN	NaN	NaN	0.4559	0.61426	NaN	NaN	NaN	NaN	NaN	NaN	NaN	NaN	NaN	NaN	1	0	9	858.438	0.0019859	68.657	1608200000	37556000	232150000	0
NaN	NaN	NaN	NaN	NaN	NaN	NaN	NaN	NaN	NaN	NaN	NaN	NaN	NaN	NaN	NaN	NaN	NaN	NaN	NaN	NaN	NaN	NaN	NaN	NaN	NaN	NaN	NaN	NaN	NaN	NaN	NaN	NaN	NaN	NaN	NaN	NaN	NaN	NaN	NaN	1	0	8	926.476	0.031489	33.957	14752000	0	0	0
NaN	NaN	0.56489	NaN	NaN	NaN	0.51101	NaN	0.60889	1.2669	0.5782	0.42705	NaN	2.2482	0.30921	NaN	NaN	NaN	NaN	NaN	NaN	NaN	NaN	0.78937	1.7352	1.6773	0.99219	0.91678	1.6559	0.99765	0.91254	0.43503	NaN	NaN	0.69365	1.1623	0.90792	1.0453	NaN	NaN	0	1	10	1073.59	8.1168e-05	82.261	6781900000	0	0	0
NaN	NaN	NaN	NaN	NaN	NaN	NaN	NaN	NaN	NaN	NaN	NaN	NaN	NaN	NaN	NaN	NaN	NaN	NaN	NaN	NaN	NaN	NaN	NaN	NaN	NaN	NaN	NaN	NaN	NaN	NaN	NaN	NaN	NaN	NaN	NaN	NaN	NaN	NaN	0.30992	0	2	11	1201.69	0.0088614	51.286	146930000	0	0	0
NaN	1.0974	1.1579	1.2695	0.87031	0.72932	1.1224	1.0549	0.69134	0.76648	NaN	1.4349	1.0751	1.6237	1.4172	NaN	0.87746	0.72094	NaN	0.95225	0.83989	0.537	NaN	0.9467	0.52719	2.1318	0.68894	1.5716	NaN	NaN	0.85215	1.3854	0.57758	1.4242	1.0205	NaN	1.2693	0.98171	2.2972	0.81503	1	0	13	1507.75	2.0715e-26	158.04	10642000000	0	0	437670000
0.034307	NaN	NaN	1.6277	NaN	NaN	NaN	NaN	NaN	0.20759	0.21213	0.56867	NaN	NaN	0.47769	0.076912	NaN	NaN	0.077815	NaN	NaN	1.5534	7.0679	NaN	0.17204	NaN	0.67082	NaN	0.42608	0.15679	NaN	NaN	NaN	NaN	NaN	NaN	NaN	NaN	0.17221	0.80558	1	1	20	2103.09	2.0624e-25	125.23	3073600000	184820000	17105000	0
NaN	0.43737	NaN	NaN	NaN	NaN	NaN	NaN	NaN	NaN	NaN	NaN	NaN	NaN	NaN	NaN	NaN	NaN	NaN	2.8568	NaN	NaN	NaN	NaN	NaN	NaN	NaN	NaN	NaN	NaN	NaN	NaN	NaN	NaN	NaN	NaN	NaN	NaN	NaN	NaN	1	0	8	873.511	0.0062517	79.469	45862000	0	0	9507800
NaN	NaN	NaN	NaN	NaN	NaN	NaN	NaN	NaN	NaN	NaN	NaN	NaN	NaN	NaN	NaN	NaN	NaN	NaN	NaN	NaN	NaN	NaN	NaN	NaN	NaN	NaN	NaN	NaN	NaN	0.15756	NaN	NaN	NaN	NaN	NaN	NaN	NaN	NaN	NaN	0	1	15	1711.86	0.031256	33.681	30290000	0	0	0
NaN	NaN	NaN	NaN	NaN	NaN	NaN	NaN	NaN	NaN	NaN	NaN	NaN	NaN	NaN	NaN	NaN	NaN	NaN	NaN	NaN	NaN	NaN	NaN	NaN	NaN	NaN	NaN	NaN	NaN	NaN	NaN	NaN	NaN	NaN	NaN	NaN	NaN	NaN	1.3143	2	0	13	1590.76	1.2516e-05	122.1	32681000	0	0	0
0.70566	1.5627	1.0204	NaN	1.3164	1.2434	NaN	NaN	NaN	NaN	NaN	NaN	NaN	1.1783	1.0274	NaN	NaN	NaN	1.1511	NaN	0.751	NaN	NaN	1.4125	1.2848	NaN	NaN	NaN	1.7453	NaN	NaN	NaN	NaN	2.365	NaN	NaN	NaN	NaN	NaN	0.85751	1	0	7	760.427	0.07104	44.531	5236500000	165850000	494460000	47083000
NaN	NaN	NaN	NaN	NaN	NaN	NaN	NaN	NaN	NaN	NaN	NaN	NaN	NaN	NaN	3.2239	NaN	NaN	NaN	NaN	NaN	NaN	NaN	NaN	NaN	NaN	NaN	NaN	NaN	NaN	NaN	NaN	NaN	NaN	NaN	NaN	NaN	NaN	NaN	NaN	1	0	10	1061.5	0.0051286	43.297	26266000	0	0	0
NaN	NaN	NaN	0.57226	NaN	NaN	NaN	NaN	NaN	NaN	NaN	NaN	NaN	NaN	NaN	NaN	NaN	NaN	NaN	NaN	NaN	NaN	NaN	1.6116	NaN	NaN	NaN	NaN	NaN	NaN	NaN	NaN	NaN	NaN	NaN	NaN	NaN	NaN	NaN	1.5622	0	1	11	1276.66	0.0026225	51.979	221250000	0	0	0
3.4764	3.7032	3.7239	NaN	NaN	NaN	24.01	NaN	2.0695	1.8487	2.7187	2.7213	2.7359	2.7274	5.1948	4.6575	2.8121	3.0219	3.057	2.2285	NaN	3.375	NaN	1.8544	NaN	NaN	2.9365	2.1985	4.0315	4.0741	NaN	2.44	NaN	2.3653	NaN	1.7376	2.303	1.7772	2.1004	1.7602	1	0	19	1983.86	5.6187e-153	265.43	1982400000	10349000	213580000	21036000
NaN	0.8971	0.77579	NaN	NaN	NaN	0.48472	NaN	0.93276	NaN	1.3088	1.0214	1.1258	0.6348	1.2114	1.0014	0.65489	NaN	5.8652	0.65462	NaN	NaN	2.8743	NaN	0.12175	1.058	0.97846	1.235	NaN	NaN	0.57869	NaN	7.0171	NaN	NaN	1.2307	NaN	0.92812	0.78217	0.40341	0	1	7	687.392	0.015044	85.212	2314200000	0	0	14424000
NaN	NaN	NaN	NaN	NaN	NaN	NaN	NaN	NaN	NaN	1.0108	NaN	NaN	NaN	NaN	0.55091	NaN	NaN	NaN	NaN	NaN	NaN	NaN	NaN	NaN	NaN	0.77453	NaN	0.61804	NaN	NaN	NaN	NaN	NaN	NaN	0.8462	NaN	NaN	NaN	1.1456	1	1	13	1398.76	3.0063e-14	124.12	470500000	0	0	0
1.5512	0.5082	1.2402	0.98617	0.84207	1.379	0.75742	0.81656	0.59439	0.92853	0.71323	0.32375	0.85251	0.52342	0.79192	0.59792	0.61839	0.8962	1.1253	0.78677	0.79626	0.57325	0.804	0.91936	1.8997	0.68957	1.163	0.71965	0.77342	0.88798	0.84528	0.76475	0.58764	0.67557	0.4982	1.4794	0.60517	0.97045	0.71745	1.6129	0	1	19	1994.07	2.6862e-74	206.64	38822000000	23651000	92223000	1907500000
NaN	0.18545	NaN	0.72784	NaN	NaN	NaN	NaN	0.22848	1.6095	0.60245	0.36484	NaN	NaN	0.81628	0.44085	NaN	NaN	1.2579	NaN	NaN	0.77439	2.9589	NaN	1.3995	NaN	1.2106	NaN	0.88398	2.3043	NaN	NaN	NaN	NaN	NaN	1.8586	NaN	0.38231	0.6979	1.6113	1	1	24	2567.34	1.2192e-135	259.93	7945300000	0	0	216840000
NaN	NaN	NaN	NaN	NaN	NaN	NaN	NaN	NaN	NaN	NaN	NaN	NaN	NaN	NaN	NaN	NaN	NaN	NaN	NaN	NaN	NaN	NaN	NaN	NaN	NaN	NaN	NaN	NaN	NaN	NaN	NaN	NaN	NaN	NaN	NaN	NaN	NaN	1.1431	NaN	1	0	23	2450.19	5.5809e-07	49.076	9532400	0	0	0
0.37684	0.49523	0.42167	1.0603	0.81894	1.5398	0.48878	1.1889	0.9819	0.095503	1.5792	0.31456	0.7511	1.5592	0.4163	1.4253	0.428	1.471	0.43996	0.75135	0.75126	1.0135	0.59978	0.81571	1.7838	0.40822	0.99391	0.34635	0.4222	1.2537	1.8433	0.25736	0.74954	0.32491	0.85163	1.1309	0.6496	1.178	2.6893	1.2725	0	1	18	1953.88	5.7507e-81	222.11	26543000000	420100000	1403900000	297710000
NaN	NaN	NaN	NaN	NaN	NaN	NaN	NaN	NaN	NaN	NaN	NaN	NaN	NaN	NaN	NaN	NaN	NaN	NaN	NaN	NaN	NaN	NaN	NaN	NaN	NaN	NaN	NaN	NaN	NaN	NaN	NaN	NaN	NaN	NaN	NaN	NaN	NaN	NaN	0.68849	0	2	20	2183.02	0.072969	28.675	12632000	0	0	0
NaN	NaN	NaN	NaN	NaN	NaN	NaN	NaN	NaN	NaN	NaN	0.60691	0.45812	NaN	NaN	NaN	0.44943	NaN	NaN	0.49356	0.71755	NaN	2.1642	NaN	0.41506	1.0088	0.36226	0.47244	NaN	NaN	0.53695	0.41839	2.26	NaN	0.53006	NaN	NaN	NaN	0.78969	NaN	0	1	10	1073.49	1.8454e-05	106.62	227550000	0	0	0
NaN	NaN	NaN	NaN	NaN	NaN	NaN	NaN	NaN	NaN	NaN	NaN	NaN	NaN	NaN	NaN	NaN	NaN	NaN	NaN	NaN	NaN	NaN	NaN	NaN	NaN	NaN	NaN	0.4983	NaN	NaN	NaN	NaN	NaN	NaN	NaN	NaN	NaN	0.5803	NaN	0	2	17	1743.85	7.1298e-10	98.062	366100000	0	0	0
1.0952	0.35796	0.78801	1.2335	1.2869	0.36462	NaN	NaN	0.96622	0.28454	0.83778	1.4692	0.44783	1.0397	NaN	1.1795	0.58827	NaN	1.5861	0.94567	2.7958	NaN	0.70429	NaN	1.0208	1.1372	NaN	0.85977	0.87829	1.0602	3.4683	NaN	NaN	NaN	1.4097	NaN	0.5322	NaN	0.69367	0.97171	0	1	11	1071.59	2.6456e-08	119.03	9549000000	62233000	264670000	88645000
2.4278	NaN	NaN	NaN	NaN	NaN	9.5037	NaN	NaN	0.71473	2.9742	NaN	NaN	NaN	4.6985	5.2975	NaN	NaN	3.2293	NaN	NaN	3.2771	NaN	NaN	1.9804	NaN	0.81734	NaN	2.0005	1.6597	NaN	NaN	NaN	NaN	NaN	1.3725	NaN	NaN	2.536	2.8903	0	2	12	1199.69	3.4699e-08	115.57	1306000000	6658100	89277000	0
NaN	NaN	NaN	NaN	0.66793	0.92079	NaN	NaN	NaN	0.95481	NaN	NaN	NaN	1.3192	1.2409	NaN	NaN	0.66109	NaN	NaN	1.296	NaN	NaN	1.1568	0.9366	NaN	3.7852	1.1799	1.4421	NaN	NaN	0.60241	1.1251	NaN	NaN	0.96503	1.1904	1.0134	0.52574	0.61002	0	1	13	1399.75	9.8377e-10	102.87	4788000000	0	0	0
NaN	NaN	NaN	NaN	NaN	NaN	NaN	NaN	NaN	NaN	0.32444	NaN	NaN	NaN	NaN	NaN	NaN	NaN	NaN	NaN	NaN	NaN	NaN	NaN	NaN	NaN	1.152	NaN	NaN	NaN	NaN	NaN	NaN	NaN	NaN	0.91688	NaN	NaN	NaN	0.69002	1	1	21	2229.19	3.1974e-25	121.44	159450000	0	0	0
NaN	NaN	1.782	NaN	NaN	NaN	NaN	NaN	NaN	NaN	NaN	NaN	NaN	NaN	NaN	NaN	NaN	NaN	NaN	NaN	NaN	NaN	NaN	NaN	NaN	NaN	NaN	0.59628	NaN	NaN	NaN	NaN	NaN	NaN	NaN	NaN	NaN	1.8305	NaN	NaN	1	0	19	2104	7.3948e-29	122.44	747250000	0	0	0
NaN	NaN	NaN	NaN	NaN	NaN	NaN	NaN	NaN	NaN	2.5284	NaN	NaN	0.35475	NaN	NaN	3.2321	NaN	NaN	NaN	NaN	NaN	NaN	NaN	NaN	NaN	NaN	NaN	NaN	NaN	NaN	NaN	NaN	NaN	NaN	NaN	NaN	NaN	NaN	NaN	0	1	9	982.502	0.00096347	73.573	286590000	0	0	0
NaN	0.57346	0.77426	NaN	NaN	1.7841	1.8184	1.0245	0.98782	NaN	1.4028	NaN	0.59882	NaN	0.8292	0.88369	1.0042	NaN	3.6537	NaN	1.0658	1.6597	1.7927	0.41934	NaN	2.7441	0.77084	0.90371	NaN	NaN	1.0867	NaN	NaN	NaN	NaN	NaN	NaN	1.0092	0.61563	NaN	0	1	23	2268.12	2.4263e-44	131.94	2523400000	0	0	41687000
NaN	NaN	NaN	NaN	NaN	NaN	NaN	NaN	0.56737	0.065885	NaN	NaN	NaN	0.40581	NaN	NaN	0.51883	NaN	1.2201	NaN	NaN	NaN	NaN	NaN	NaN	NaN	1.2846	0.79637	NaN	NaN	0.60724	NaN	1.6777	0.52398	0.57685	NaN	NaN	NaN	NaN	NaN	0	1	11	1133.55	1.2209e-19	141.08	578020000	0	0	0
NaN	NaN	NaN	NaN	NaN	NaN	NaN	NaN	NaN	NaN	NaN	NaN	NaN	NaN	NaN	NaN	NaN	NaN	NaN	NaN	NaN	NaN	NaN	NaN	NaN	NaN	NaN	NaN	NaN	NaN	NaN	NaN	NaN	NaN	NaN	1.1662	NaN	NaN	NaN	NaN	1	0	17	1934.9	5.4841e-06	72.583	220150000	0	0	0
1.9462	0.87728	NaN	2.3526	1.9462	1.3623	0.6935	1.4212	0.8122	1.0062	2.8402	1.14	1.1545	NaN	1.7402	1.9892	1.3908	NaN	1.2337	1.5968	1.2756	1.7695	0.61597	NaN	0.59471	1.9666	2.3036	1.1231	2.7448	1.7466	NaN	NaN	NaN	NaN	1.9171	1.2115	1.1113	1.1763	1.1778	2.1097	1	0	16	1669.88	9.239e-20	100.43	15300000000	311240000	1471500000	435340000
NaN	NaN	NaN	NaN	NaN	NaN	NaN	NaN	NaN	NaN	NaN	NaN	NaN	NaN	NaN	NaN	NaN	NaN	NaN	NaN	NaN	NaN	NaN	NaN	NaN	NaN	NaN	NaN	NaN	NaN	NaN	NaN	NaN	NaN	NaN	NaN	NaN	NaN	NaN	NaN	1	0	10	989.471	0.0073119	64.82	0	0	0	0
NaN	NaN	NaN	0.08192	NaN	NaN	NaN	NaN	NaN	NaN	NaN	NaN	NaN	NaN	NaN	NaN	NaN	NaN	NaN	NaN	NaN	NaN	NaN	NaN	NaN	NaN	NaN	NaN	NaN	NaN	NaN	0.42891	4.4391	NaN	NaN	NaN	NaN	NaN	0.5589	NaN	0	1	11	1114.63	0.00017249	71.085	1619000000	0	0	0
NaN	NaN	NaN	NaN	NaN	NaN	1.1165	0.11489	NaN	NaN	NaN	NaN	NaN	NaN	NaN	NaN	NaN	NaN	NaN	NaN	NaN	NaN	NaN	NaN	NaN	0.22636	NaN	NaN	NaN	NaN	NaN	NaN	NaN	NaN	NaN	NaN	NaN	NaN	NaN	NaN	1	0	14	1532.77	2.612e-21	135.02	1846600000	0	0	0
1.8601	1.0855	1.3815	NaN	NaN	NaN	NaN	NaN	1.3948	0.76359	1.0826	NaN	0.74488	1.9322	1.1147	NaN	0.91895	0.90187	NaN	0.35808	0.42655	NaN	0.20497	0.44829	1.2758	NaN	NaN	1.0941	NaN	NaN	NaN	0.65845	3.298	NaN	NaN	NaN	0.74682	0.45527	0.79418	0.93679	1	0	13	1434.66	2.1412e-18	122.39	3142400000	22498000	89722000	102540000
3.898	NaN	NaN	NaN	NaN	NaN	NaN	NaN	0.9694	0.5131	1.2611	NaN	3.3139	NaN	0.61025	1.1319	1.6567	NaN	2.3666	1.8537	NaN	NaN	NaN	NaN	1.1001	NaN	1.1898	NaN	NaN	NaN	NaN	1.3649	NaN	NaN	NaN	1.7162	NaN	0.65997	3.1203	2.3532	0	1	10	1060.56	0.00015448	82.417	2792300000	22575000	320300000	0
2.4693	1.5663	0.58377	1.0317	3.2111	1.4612	1.2302	1.1265	2.1898	1.0388	1.6283	1.1545	1.548	2.0308	1.4042	2.3074	2.6169	1.2762	2.1045	0.97263	2.7773	2.0522	1.6168	0.51398	1.5368	1.9404	0.62569	1.2241	1.5236	1.5769	1.7229	0.65764	0.98439	1.2556	2.2454	0.6515	0.94489	2.0136	1.1275	0.69772	0	1	15	1682.82	1.4674e-60	192.32	29560000000	117610000	974830000	553030000
NaN	NaN	NaN	NaN	NaN	NaN	NaN	NaN	NaN	NaN	3.8224	NaN	NaN	NaN	NaN	NaN	NaN	NaN	NaN	NaN	NaN	NaN	NaN	NaN	NaN	NaN	NaN	NaN	NaN	NaN	NaN	NaN	NaN	NaN	NaN	NaN	NaN	NaN	NaN	NaN	1	1	30	3562.67	8.6127e-104	161.5	2238900	0	0	0
NaN	NaN	NaN	NaN	NaN	NaN	NaN	NaN	NaN	NaN	NaN	NaN	NaN	NaN	NaN	0.97899	NaN	NaN	NaN	NaN	NaN	NaN	NaN	NaN	NaN	NaN	NaN	NaN	NaN	NaN	NaN	NaN	NaN	NaN	NaN	NaN	NaN	NaN	NaN	NaN	1	2	36	4205.99	1.9701e-57	133.47	2318200	0	0	0
NaN	NaN	NaN	NaN	NaN	NaN	NaN	NaN	NaN	NaN	NaN	NaN	NaN	NaN	NaN	NaN	NaN	NaN	NaN	NaN	NaN	NaN	NaN	NaN	NaN	NaN	NaN	NaN	NaN	NaN	NaN	NaN	NaN	NaN	NaN	NaN	NaN	NaN	NaN	NaN	1	1	14	1477.7	1.407e-09	132.24	0	0	0	0
NaN	NaN	NaN	NaN	NaN	NaN	NaN	NaN	NaN	NaN	NaN	NaN	NaN	NaN	NaN	NaN	0.83194	NaN	NaN	1.3312	NaN	NaN	NaN	NaN	NaN	NaN	NaN	NaN	NaN	NaN	NaN	NaN	NaN	NaN	NaN	NaN	NaN	NaN	NaN	NaN	1	0	8	920.487	0.0011997	111.01	17418000	0	0	0
NaN	0.64234	2.4619	3.9512	NaN	3.3692	NaN	1.8328	0.61027	NaN	NaN	NaN	1.4845	NaN	NaN	NaN	NaN	NaN	NaN	1.1438	NaN	NaN	NaN	NaN	1.9498	NaN	NaN	NaN	NaN	NaN	0.27302	NaN	1.3233	NaN	NaN	NaN	1.4866	1.2729	NaN	NaN	0	1	12	1400.65	1.4446e-12	142.08	412670000	0	0	9418000
NaN	NaN	NaN	NaN	NaN	NaN	NaN	NaN	NaN	NaN	NaN	NaN	NaN	NaN	NaN	NaN	NaN	NaN	NaN	NaN	NaN	2.313	NaN	NaN	NaN	NaN	NaN	NaN	NaN	NaN	NaN	NaN	NaN	1.5126	NaN	NaN	NaN	NaN	NaN	NaN	1	0	8	856.513	0.0072235	74.464	32871000	0	0	0
NaN	0.88691	NaN	2.4124	NaN	NaN	1.871	2.454	1.3093	NaN	1.4126	NaN	2.6265	1.237	1.7482	NaN	NaN	NaN	NaN	NaN	1.2554	NaN	0.43126	1.1827	2.2181	1.5477	1.0206	0.51081	1.2512	0.90202	0.83149	1.226	0.62936	2.2186	0.68446	NaN	1.4195	3.0912	2.5573	NaN	0	1	13	1365.73	3.2224e-05	94.688	4158300000	0	0	134140000
7.2813	NaN	NaN	NaN	1.5273	0.56936	NaN	NaN	NaN	1.0035	NaN	NaN	NaN	NaN	NaN	1.7302	NaN	NaN	NaN	NaN	0.37388	NaN	1.7094	NaN	NaN	NaN	NaN	NaN	NaN	NaN	1.077	NaN	NaN	NaN	0.59203	NaN	1.4261	NaN	2.1612	NaN	0	1	13	1342.71	0.00017202	85.864	1432300000	10134000	130450000	0
NaN	NaN	NaN	NaN	NaN	NaN	NaN	NaN	NaN	NaN	NaN	NaN	NaN	0.90038	NaN	NaN	NaN	NaN	NaN	NaN	NaN	0.34197	7.1328	NaN	NaN	NaN	NaN	NaN	NaN	NaN	NaN	NaN	NaN	2.6071	NaN	NaN	NaN	NaN	NaN	NaN	0	1	13	1420.71	7.6595e-15	130.1	728620000	0	0	0
NaN	0.71731	3.5206	0.54507	0.7486	1.3397	0.14954	1.3091	1.9379	2.7387	1.16	0.86411	NaN	0.80485	5.4824	0.79514	0.81349	0.71903	4.2594	NaN	0.6169	0.60003	NaN	0.73097	0.94348	3.7286	1.0806	1.487	0.85108	4.5325	6.2961	1.0207	3.6287	2.75	3.6048	2.2889	0.66021	0.36146	0.38517	0.79154	1	0	20	2063.14	1.0667e-73	153.36	5435900000	0	0	23620000
NaN	NaN	NaN	1.093	NaN	NaN	NaN	NaN	NaN	NaN	0.43725	NaN	NaN	NaN	0.84208	3.5431	3.2687	NaN	NaN	NaN	NaN	NaN	NaN	NaN	0.9627	NaN	NaN	NaN	NaN	NaN	NaN	0.65267	5.3379	NaN	NaN	NaN	NaN	NaN	0.9751	NaN	0	1	9	859.476	0.00010535	106.2	652290000	0	0	0
NaN	NaN	1.1263	1.6429	NaN	NaN	NaN	3.3016	NaN	NaN	NaN	NaN	NaN	NaN	NaN	NaN	NaN	NaN	NaN	NaN	NaN	NaN	NaN	0.75643	NaN	NaN	NaN	NaN	NaN	NaN	NaN	NaN	NaN	NaN	NaN	NaN	1.5269	1.1592	NaN	NaN	1	0	7	908.414	0.012338	86.794	302300000	0	0	0
NaN	NaN	NaN	1.6533	NaN	NaN	NaN	NaN	NaN	NaN	1.2722	NaN	NaN	0.78922	NaN	NaN	NaN	NaN	4.2545	NaN	NaN	NaN	NaN	NaN	1.5708	NaN	NaN	NaN	NaN	NaN	2.2557	NaN	NaN	NaN	NaN	NaN	NaN	NaN	NaN	NaN	0	1	13	1602.76	2.2974e-06	81.904	834050000	0	0	0
NaN	NaN	NaN	NaN	NaN	NaN	NaN	NaN	NaN	1.5132	1.2369	NaN	NaN	NaN	1.1122	1.1074	NaN	NaN	1.2766	NaN	NaN	1.3858	NaN	NaN	0.86487	NaN	0.85024	NaN	1.1381	0.79196	NaN	NaN	NaN	NaN	NaN	1.7829	NaN	NaN	NaN	1.2362	2	0	11	1212.58	7.3784e-07	110.08	1366700000	0	0	0
NaN	1.1294	NaN	NaN	NaN	0.7804	NaN	NaN	NaN	1.1861	NaN	0.19929	NaN	NaN	0.33483	NaN	NaN	0.1528	NaN	NaN	NaN	0.63148	NaN	0.7783	NaN	NaN	NaN	NaN	NaN	NaN	NaN	NaN	0.12154	NaN	NaN	1.1517	NaN	NaN	NaN	0.79849	1	0	14	1444.72	7.5388e-14	101.89	2832200000	0	0	197670000
NaN	NaN	NaN	NaN	NaN	NaN	NaN	NaN	NaN	NaN	NaN	NaN	NaN	NaN	NaN	NaN	NaN	NaN	NaN	NaN	NaN	NaN	NaN	NaN	NaN	NaN	NaN	NaN	NaN	NaN	NaN	NaN	NaN	NaN	NaN	NaN	NaN	NaN	0.26509	NaN	1	0	19	1607.84	5.0249e-11	108.71	84980000	0	0	0
NaN	NaN	NaN	NaN	NaN	NaN	NaN	NaN	NaN	NaN	NaN	NaN	NaN	NaN	NaN	NaN	NaN	NaN	NaN	NaN	NaN	0.36381	NaN	NaN	NaN	NaN	NaN	NaN	NaN	NaN	NaN	NaN	NaN	NaN	NaN	NaN	NaN	NaN	NaN	NaN	1	0	7	694.413	0.072284	64.776	99024000	0	0	0
NaN	NaN	NaN	NaN	NaN	NaN	NaN	NaN	NaN	NaN	NaN	NaN	NaN	NaN	NaN	NaN	NaN	NaN	NaN	NaN	NaN	0.40677	NaN	NaN	NaN	NaN	NaN	NaN	NaN	NaN	NaN	NaN	NaN	NaN	NaN	NaN	NaN	NaN	NaN	NaN	1	0	28	2751.49	1.5652e-16	84.68	42140000	0	0	0
NaN	NaN	NaN	NaN	NaN	NaN	NaN	NaN	NaN	NaN	NaN	NaN	NaN	NaN	NaN	NaN	NaN	NaN	NaN	NaN	NaN	NaN	NaN	NaN	NaN	NaN	1.7446	1.1852	NaN	NaN	NaN	NaN	NaN	NaN	NaN	NaN	NaN	NaN	NaN	NaN	0	1	19	1830.93	1.1924e-06	75.533	73864000	0	0	0
NaN	0.4063	0.66743	NaN	NaN	NaN	NaN	0.61087	1.0228	NaN	NaN	NaN	0.85762	0.22736	NaN	0.38637	0.29354	NaN	NaN	1.0375	NaN	NaN	NaN	1.0514	NaN	NaN	NaN	1.0983	NaN	NaN	NaN	0.24834	NaN	NaN	NaN	NaN	0.67051	0.25903	NaN	NaN	0	1	14	1310.66	3.1293e-25	153.81	2815400000	0	0	76211000
NaN	NaN	NaN	0.47709	NaN	NaN	1.694	NaN	0.64245	1.6203	1.0252	NaN	NaN	0.29773	0.79255	0.57705	0.33373	NaN	1.5561	NaN	NaN	0.65371	13.089	NaN	0.86383	NaN	0.60127	NaN	0.30652	0.51788	NaN	NaN	NaN	NaN	NaN	0.67813	NaN	NaN	1.2339	1.1178	1	1	15	1466.76	2.4217e-37	173.06	2158300000	0	0	0
NaN	NaN	0.46825	NaN	NaN	NaN	0.27078	0.48546	NaN	NaN	1.7475	0.66555	NaN	NaN	NaN	3.2908	NaN	NaN	NaN	NaN	NaN	NaN	3.729	0.30836	NaN	NaN	NaN	0.82847	NaN	NaN	NaN	NaN	NaN	1.217	NaN	NaN	NaN	0.73703	NaN	NaN	1	0	13	1130.53	1.4566e-16	114.72	105060000	0	0	0
4.0138	NaN	0.63594	NaN	NaN	NaN	NaN	NaN	2.8858	NaN	7.1659	NaN	NaN	0.93567	NaN	4.4836	NaN	NaN	NaN	NaN	NaN	NaN	NaN	0.51048	NaN	NaN	1.8779	NaN	NaN	NaN	NaN	1.2328	NaN	NaN	NaN	NaN	NaN	NaN	6.5096	NaN	0	1	8	784.444	0.0059414	107.9	188590000	10854000	147550000	0
NaN	NaN	NaN	NaN	NaN	NaN	NaN	NaN	NaN	1.6425	1.9743	NaN	NaN	NaN	NaN	NaN	NaN	NaN	NaN	NaN	NaN	NaN	NaN	NaN	NaN	NaN	NaN	NaN	NaN	NaN	NaN	NaN	NaN	NaN	NaN	NaN	NaN	NaN	NaN	1.9801	1	1	22	2315.15	0.0040544	65.207	32684000	0	0	0
3.7771	1.1542	3.6587	1.9807	1.795	2.5799	NaN	NaN	1.3685	1.7543	1.4319	2.3507	1.3819	1.762	3.2121	5.5638	1.3317	2.5781	1.4632	1.4402	1.9633	3.0857	0.57269	2.387	2.2075	NaN	3.3039	2.9758	1.4287	2.8609	NaN	2.1619	1.2246	3.0532	2.997	3.4064	1.4592	1.375	1.117	3.8626	0	1	18	2102.09	5.4617e-24	120.77	7644400000	734940	6239100	359560000
NaN	NaN	NaN	1.5834	NaN	NaN	NaN	NaN	NaN	2.6866	2.4203	NaN	NaN	NaN	NaN	NaN	NaN	NaN	NaN	NaN	NaN	1.6917	NaN	NaN	NaN	NaN	1.9608	NaN	1.0617	NaN	NaN	NaN	NaN	NaN	NaN	1.9866	NaN	NaN	NaN	3.9983	1	1	22	2587.31	1.1525e-12	94.707	147570000	0	0	0
NaN	NaN	NaN	3.277	NaN	NaN	NaN	NaN	NaN	3.2923	1.061	NaN	NaN	NaN	NaN	NaN	NaN	NaN	NaN	NaN	NaN	4.8057	NaN	NaN	NaN	NaN	4.8751	NaN	1.8376	NaN	NaN	NaN	NaN	NaN	NaN	0.45043	NaN	NaN	NaN	0.27636	2	1	25	2943.49	2.6872e-28	128.07	146360000	0	0	0
NaN	NaN	NaN	NaN	NaN	NaN	NaN	NaN	NaN	NaN	NaN	NaN	NaN	NaN	NaN	NaN	NaN	NaN	NaN	NaN	NaN	NaN	NaN	0.17273	NaN	NaN	NaN	NaN	NaN	NaN	NaN	NaN	NaN	NaN	NaN	NaN	NaN	NaN	NaN	NaN	0	1	28	3000.41	0.0092057	48.18	212940000	0	0	0
0.75655	NaN	0.71891	NaN	0.17635	NaN	NaN	NaN	NaN	0.36954	0.48978	NaN	NaN	0.17122	0.44639	NaN	NaN	NaN	0.71045	NaN	0.938	NaN	NaN	NaN	NaN	NaN	NaN	NaN	0.37273	NaN	NaN	NaN	0.15374	NaN	0.13262	0.75176	NaN	NaN	NaN	NaN	1	0	17	1703.79	2.4566e-07	84.403	2238800000	34419000	85391000	0
NaN	NaN	0.71691	1.8552	NaN	0.15687	NaN	NaN	NaN	NaN	0.66058	NaN	NaN	NaN	1.229	NaN	NaN	NaN	4.5991	NaN	NaN	NaN	NaN	0.65991	1.2059	NaN	2.1233	0.2859	NaN	1.4536	NaN	NaN	NaN	1.2569	NaN	1.6021	1.5924	NaN	1.652	NaN	1	0	12	1193.68	0.0001355	64.827	3494500000	0	0	0
NaN	NaN	NaN	NaN	NaN	NaN	NaN	NaN	NaN	NaN	NaN	NaN	NaN	NaN	NaN	NaN	NaN	NaN	NaN	NaN	NaN	NaN	NaN	NaN	NaN	NaN	NaN	NaN	NaN	NaN	NaN	NaN	NaN	NaN	NaN	NaN	NaN	NaN	NaN	NaN	0	1	9	908.472	0.045847	49.06	67537000	0	0	0
NaN	NaN	NaN	NaN	NaN	NaN	NaN	NaN	NaN	3.8088	2.7426	NaN	NaN	NaN	3.5072	NaN	NaN	NaN	NaN	NaN	NaN	NaN	NaN	NaN	NaN	NaN	4.0409	NaN	2.0274	2.0898	NaN	NaN	NaN	NaN	NaN	3.3171	NaN	NaN	NaN	2.6767	1	1	10	1064.57	3.802e-05	87.258	86950000	0	0	0
4.0269	1.3315	NaN	1.1988	1.1192	NaN	2.6216	1.6678	1.2865	NaN	0.99151	NaN	NaN	1.1297	NaN	1.7535	NaN	1.5323	2.2008	NaN	2.6414	1.156	NaN	NaN	0.99475	NaN	2.196	1.804	1.4336	1.7438	0.85398	NaN	NaN	1.5506	1.7946	1.4899	0.95016	NaN	0.73318	2.4688	1	0	31	3131.68	4.6131e-73	137.29	1258100000	747470	4235300	20105000
NaN	0.13596	0.4914	0.24527	0.092487	0.14158	NaN	0.078139	0.27137	0.016549	NaN	0.18257	NaN	0.070251	0.046268	NaN	0.067836	0.059376	0.020352	NaN	NaN	0.096939	NaN	0.23649	NaN	0.087955	NaN	0.50643	NaN	0.23455	0.10173	0.04604	0.053606	1.1028	0.047448	NaN	0.27674	0.089652	1.1716	NaN	1	0	16	1501.7	7.0045e-47	164.41	37214000000	0	0	1275700000
NaN	NaN	NaN	NaN	NaN	NaN	NaN	NaN	NaN	0.037946	NaN	NaN	NaN	NaN	0.091973	NaN	1.0708	NaN	0.18474	NaN	NaN	0.10394	NaN	NaN	NaN	NaN	0.15426	NaN	0.15654	0.08231	NaN	NaN	NaN	NaN	NaN	0.22739	NaN	NaN	0.24284	0.16374	2	0	22	2289.05	1.025e-57	153.19	6032800000	0	0	0
NaN	NaN	NaN	NaN	NaN	NaN	NaN	NaN	NaN	0.43965	NaN	NaN	NaN	NaN	0.060147	NaN	NaN	NaN	NaN	NaN	NaN	0.26932	NaN	NaN	NaN	NaN	NaN	NaN	NaN	0.20019	NaN	NaN	NaN	NaN	NaN	NaN	NaN	NaN	0.25469	NaN	2	1	23	2417.15	3.4985e-08	93.551	1560700000	0	0	0
NaN	NaN	2.0982	NaN	0.83452	0.42079	1.2853	NaN	0.83481	NaN	NaN	0.47785	1.3742	0.5119	1.4234	NaN	0.68053	1.1662	1.2074	0.39237	0.40535	0.40578	NaN	0.76446	NaN	0.82164	0.6886	NaN	0.94644	0.95155	0.43152	0.76844	NaN	NaN	0.65898	1.5436	0.6162	0.71187	0.83189	1.0999	0	1	20	1967.05	1.6393e-08	75.533	10131000000	0	0	0
1.128	1.9682	1.4021	3.1362	2.5836	2.2584	2.4315	NaN	1.679	NaN	2.0366	2.5068	2.5052	2.4056	1.6976	1.0729	2.252	2.7972	3.8605	2.2512	2.8377	3.1989	NaN	1.844	1.4368	2.9354	2.2414	1.4648	2.8981	1.4365	2.2907	1.9401	1.1299	0.8759	1.6715	1.7463	1.7074	0.8688	NaN	2.487	0	1	23	2522.13	1.6484e-167	230.54	3770700000	44341000	243300000	54491000
7.3622	NaN	NaN	NaN	NaN	NaN	NaN	NaN	NaN	NaN	2.2686	NaN	NaN	NaN	1.0926	6.0306	NaN	NaN	3.1329	NaN	NaN	2.5226	3.0138	NaN	1.5609	NaN	3.4397	NaN	2.3797	1.3855	NaN	NaN	NaN	NaN	NaN	1.6549	NaN	NaN	1.7649	3.3996	0	2	26	2898.34	1.062e-20	110.06	160560000	4414900	118180000	0
NaN	NaN	NaN	NaN	NaN	NaN	NaN	NaN	NaN	NaN	NaN	NaN	NaN	NaN	NaN	NaN	NaN	NaN	NaN	0.62226	NaN	NaN	NaN	NaN	NaN	NaN	NaN	NaN	NaN	NaN	NaN	NaN	NaN	NaN	NaN	NaN	NaN	NaN	NaN	NaN	2	0	25	2488.23	2.8299e-07	76.889	50131000	0	0	0
2.1064	1.8467	NaN	NaN	NaN	NaN	NaN	NaN	NaN	NaN	NaN	NaN	NaN	NaN	NaN	1.5106	NaN	NaN	NaN	NaN	NaN	1.7932	NaN	NaN	NaN	NaN	1.2244	NaN	1.1649	NaN	NaN	NaN	NaN	NaN	NaN	1.8102	NaN	NaN	2.5453	2.0081	1	1	15	1743.83	1.3779e-21	176.49	36640000	792250	2658700	926420
NaN	NaN	NaN	NaN	NaN	NaN	NaN	NaN	NaN	NaN	5.2232	NaN	NaN	NaN	NaN	NaN	NaN	NaN	NaN	NaN	NaN	NaN	NaN	NaN	1.2069	NaN	NaN	NaN	4.8068	NaN	NaN	NaN	NaN	NaN	NaN	NaN	NaN	NaN	NaN	NaN	2	1	32	3778.78	8.2367e-175	225.44	142840000	0	0	0
NaN	NaN	NaN	NaN	NaN	NaN	NaN	NaN	NaN	1.4997	0.98469	NaN	NaN	NaN	0.80967	0.72723	0.66531	NaN	NaN	NaN	NaN	1.5651	NaN	NaN	1.0978	NaN	1.5153	NaN	0.49713	0.68281	NaN	NaN	NaN	NaN	NaN	1.054	NaN	NaN	0.90431	1.8953	2	0	23	2469.19	3.577e-112	241.25	2107400000	0	0	0
NaN	0.84043	NaN	NaN	NaN	0.76431	NaN	1.0584	NaN	NaN	NaN	NaN	NaN	NaN	0.43379	NaN	NaN	NaN	NaN	NaN	1.2439	NaN	NaN	0.8411	NaN	0.55525	NaN	0.74941	NaN	NaN	NaN	NaN	NaN	NaN	NaN	NaN	NaN	0.61009	NaN	NaN	0	1	17	1900.98	2.8246e-37	119.46	1652900000	0	0	33852000
NaN	0.92843	0.29429	2.4663	1.2681	NaN	1.2978	0.89469	1.0308	0.14405	0.83079	1.1312	NaN	1.0355	NaN	NaN	NaN	NaN	NaN	NaN	NaN	NaN	NaN	NaN	NaN	NaN	NaN	NaN	NaN	NaN	NaN	NaN	NaN	NaN	NaN	0.93134	1.2234	0.37759	NaN	0.98192	0	1	10	1057.58	0.0013058	66.056	3559700000	0	0	217760000
NaN	NaN	NaN	NaN	NaN	NaN	NaN	NaN	NaN	NaN	NaN	NaN	NaN	NaN	2.203	NaN	NaN	NaN	NaN	NaN	NaN	NaN	NaN	NaN	NaN	NaN	NaN	NaN	1.5118	NaN	NaN	NaN	NaN	NaN	NaN	2.8515	NaN	NaN	NaN	NaN	1	1	11	1213.69	0.00032553	60.691	106580000	0	0	0
NaN	1.1354	0.61111	1.9096	0.9323	0.78759	NaN	NaN	NaN	NaN	NaN	0.50819	NaN	0.96884	NaN	NaN	NaN	0.92777	NaN	NaN	0.9224	NaN	NaN	0.55504	NaN	1.492	NaN	0.78255	NaN	NaN	0.87119	0.85158	0.35407	0.86346	0.57112	NaN	0.50847	1.5496	NaN	NaN	1	0	23	2271.26	2.8692e-87	154.65	6680200000	0	0	163970000
NaN	NaN	NaN	NaN	NaN	NaN	NaN	NaN	NaN	NaN	NaN	NaN	NaN	NaN	NaN	NaN	NaN	NaN	NaN	NaN	NaN	NaN	NaN	NaN	NaN	NaN	NaN	NaN	NaN	NaN	NaN	NaN	NaN	NaN	NaN	NaN	NaN	NaN	NaN	NaN	1	0	20	2241.07	1.1061e-07	74.029	0	0	0	0
NaN	NaN	NaN	NaN	NaN	NaN	NaN	NaN	NaN	NaN	NaN	NaN	NaN	NaN	NaN	NaN	NaN	NaN	NaN	NaN	NaN	NaN	NaN	NaN	NaN	NaN	NaN	NaN	NaN	0.3405	NaN	NaN	NaN	NaN	NaN	NaN	NaN	NaN	NaN	NaN	1	0	17	1847.88	4.9531e-05	63.691	17720000	0	0	0
0.31789	1.0052	1.3944	0.9605	1.2439	1.4811	0.88439	0.63134	1.2034	0.53146	0.4356	1.1943	0.47117	0.72414	0.20283	0.29478	1.0587	1.3164	0.52814	0.30643	0.75286	1.0447	0.23489	1.011	1.2492	0.53276	0.97758	0.48832	0.4586	0.96251	0.67757	0.8731	0.55296	0.48994	0.63508	1.8027	0.58373	0.99367	0.57557	1.0745	1	0	9	1052.53	0.00026783	131.06	42456000000	200710000	271250000	859430000
NaN	NaN	NaN	NaN	NaN	NaN	NaN	NaN	0.63907	NaN	NaN	NaN	NaN	NaN	NaN	NaN	NaN	NaN	NaN	1.3783	NaN	NaN	6.0366	NaN	NaN	NaN	NaN	NaN	NaN	NaN	NaN	0.95168	NaN	NaN	NaN	NaN	NaN	NaN	NaN	NaN	1	0	9	756.388	0.0028604	73.573	22528000	0	0	0
NaN	0.36149	NaN	0.47191	0.4505	NaN	0.64036	0.33166	NaN	NaN	NaN	0.27881	NaN	0.40149	0.77813	NaN	0.36856	NaN	NaN	0.55804	0.48873	NaN	0.72662	0.69208	NaN	0.46263	NaN	0.45288	NaN	NaN	0.62714	NaN	0.49591	0.23954	0.25332	NaN	NaN	0.53187	NaN	NaN	0	1	11	1071.53	3.1848e-06	89.317	6640800000	0	0	250390000
1.9167	0.66745	0.76565	0.75786	0.64907	0.90702	0.59525	1.1408	0.40726	0.66097	NaN	0.44415	1.7116	0.5052	1.0694	0.41412	0.46685	0.63488	1.7816	1.0009	0.70423	0.57868	5.2181	0.96922	0.61801	0.89342	0.40449	0.58595	0.63233	0.35316	0.90708	1.8466	1.8921	0.43047	0.4838	0.43359	0.58055	0.76866	0.54216	NaN	1	1	12	1227.64	7.0901e-14	133.89	22200000000	177500000	569730000	451070000
NaN	NaN	NaN	NaN	NaN	NaN	NaN	NaN	NaN	NaN	NaN	NaN	NaN	NaN	NaN	NaN	NaN	NaN	NaN	NaN	NaN	NaN	NaN	NaN	NaN	NaN	NaN	NaN	NaN	NaN	NaN	NaN	NaN	NaN	NaN	0.7347	NaN	NaN	NaN	NaN	2	1	13	1383.74	0.010533	63.473	66655000	0	0	0
NaN	1.1639	NaN	NaN	NaN	NaN	NaN	NaN	NaN	1.3494	1.5437	NaN	NaN	0.51408	NaN	7.5732	NaN	NaN	NaN	NaN	NaN	NaN	0.86387	NaN	NaN	NaN	NaN	NaN	1.0328	NaN	NaN	NaN	NaN	NaN	NaN	NaN	NaN	NaN	0.40463	2.4028	1	0	24	1973.88	6.4491e-105	172.77	616030000	0	0	13723000
NaN	NaN	NaN	NaN	NaN	NaN	NaN	NaN	NaN	0.36253	NaN	NaN	NaN	NaN	0.31046	NaN	NaN	NaN	NaN	NaN	NaN	NaN	NaN	NaN	NaN	NaN	0.52056	NaN	0.64242	NaN	NaN	NaN	NaN	NaN	NaN	NaN	NaN	NaN	0.64191	NaN	0	1	16	1413.77	0.0056088	50.178	103770000	0	0	0
NaN	NaN	NaN	NaN	NaN	NaN	NaN	NaN	NaN	NaN	NaN	NaN	NaN	NaN	NaN	NaN	NaN	NaN	NaN	NaN	NaN	NaN	NaN	NaN	NaN	NaN	0.45716	NaN	NaN	NaN	NaN	NaN	NaN	NaN	NaN	NaN	NaN	NaN	NaN	1.2062	1	0	13	1334.66	3.9525e-06	76.073	90613000	0	0	0
0.15449	NaN	NaN	NaN	NaN	NaN	NaN	NaN	NaN	NaN	NaN	NaN	NaN	NaN	NaN	0.11523	NaN	NaN	NaN	NaN	NaN	0.75225	NaN	NaN	0.082001	NaN	NaN	NaN	0.2223	NaN	NaN	NaN	NaN	0.3927	NaN	NaN	NaN	NaN	NaN	NaN	1	0	22	2287.16	2.4981e-07	73.672	343690000	19071000	1094200	0
0.39965	1.0596	1.4154	0.4769	1.0242	1.2851	0.10958	0.25765	0.24021	0.67919	1.0874	0.67504	0.80508	0.42552	0.39259	0.3223	0.49971	0.94856	2.5927	0.54048	1.1007	2.0458	3.2886	0.72897	0.3465	NaN	0.77554	0.37405	0.91718	1.7688	0.3374	0.45889	2.0005	2.5913	1.7945	0.332	0.68299	0.42631	0.5898	0.17318	1	0	20	2041.03	2.2788e-89	185.85	31041000000	65437000	77912000	910420000
NaN	NaN	NaN	NaN	NaN	NaN	NaN	NaN	NaN	NaN	NaN	NaN	NaN	NaN	NaN	NaN	NaN	NaN	NaN	NaN	NaN	NaN	NaN	NaN	NaN	NaN	NaN	NaN	NaN	NaN	NaN	NaN	NaN	NaN	NaN	NaN	NaN	NaN	NaN	NaN	0	1	17	1642.84	0.065224	33.142	729520000	0	0	0
NaN	NaN	0.9233	0.64259	0.93529	1.2061	NaN	NaN	NaN	NaN	NaN	NaN	NaN	1.2312	NaN	NaN	NaN	NaN	NaN	NaN	NaN	NaN	NaN	0.97183	NaN	NaN	NaN	NaN	NaN	NaN	NaN	0.85248	NaN	NaN	NaN	NaN	NaN	NaN	NaN	NaN	0	1	9	944.454	0.0069982	40.352	352910000	0	0	0
3.2657	NaN	NaN	0.98147	NaN	NaN	NaN	NaN	NaN	NaN	0.69806	NaN	NaN	NaN	NaN	0.87027	NaN	NaN	NaN	NaN	0.94963	0.48798	NaN	NaN	NaN	NaN	NaN	NaN	0.79255	NaN	NaN	NaN	NaN	0.36632	NaN	NaN	NaN	NaN	NaN	NaN	1	0	24	2124.18	3.9809e-11	71.853	451350000	10162000	47931000	0
NaN	0.19614	0.048653	0.26822	0.3049	0.16204	NaN	NaN	NaN	0.31279	NaN	0.011991	NaN	NaN	NaN	NaN	NaN	0.24242	NaN	0.358	0.40305	0.45096	NaN	0.41318	0.29465	NaN	0.46406	1.0912	0.54627	NaN	NaN	NaN	NaN	0.1224	0.36786	0.13592	NaN	0.57083	1.3269	NaN	1	0	15	1488.81	9.5043e-20	107.35	7672300000	0	0	365550000
NaN	0.50307	1.0704	0.3474	0.18555	1.261	0.24615	NaN	0.78654	0.23346	NaN	0.88898	NaN	0.74025	1.7807	NaN	NaN	0.47836	NaN	0.33675	0.4019	0.29831	NaN	1.3976	0.66903	NaN	1.2539	2.5295	0.46083	NaN	NaN	0.10431	0.11451	1.3051	5.8369	0.43851	0.75118	0.10557	NaN	0.22569	1	0	19	2148.07	7.8805e-132	237.3	44050000000	0	0	3504000000
NaN	NaN	NaN	NaN	0.8445	0.88609	NaN	NaN	NaN	NaN	NaN	0.72905	NaN	NaN	NaN	NaN	NaN	NaN	NaN	NaN	NaN	NaN	NaN	NaN	NaN	NaN	NaN	0.98445	NaN	NaN	NaN	NaN	NaN	0.60134	0.70229	NaN	NaN	NaN	NaN	NaN	1	0	37	3457.79	2.2641e-10	77.464	286670000	0	0	0
1.6544	0.72102	NaN	NaN	0.9311	1.3344	0.49601	0.88564	0.45991	NaN	0.58357	NaN	NaN	1.2023	0.60794	0.3192	NaN	0.15855	0.70537	NaN	1.4243	0.49804	0.48748	2.0156	0.86451	0.7274	0.90207	1.1371	0.61178	0.94943	0.93002	0.72459	NaN	0.9784	1.2429	0.95569	0.93477	1.1566	NaN	2.7287	0	1	23	2552.32	3.7051e-58	155.49	7897300000	8531000	39686000	116850000
NaN	NaN	NaN	0.30571	NaN	NaN	NaN	NaN	NaN	NaN	NaN	NaN	NaN	NaN	NaN	NaN	NaN	NaN	NaN	NaN	NaN	NaN	NaN	NaN	NaN	NaN	NaN	NaN	NaN	NaN	NaN	NaN	NaN	NaN	NaN	NaN	NaN	NaN	NaN	NaN	1	0	8	809.476	0.017568	78.728	185270000	0	0	0
NaN	0.14262	NaN	NaN	NaN	NaN	NaN	NaN	0.12307	NaN	NaN	NaN	NaN	NaN	NaN	NaN	NaN	NaN	NaN	NaN	NaN	NaN	NaN	NaN	NaN	NaN	NaN	NaN	NaN	NaN	NaN	NaN	NaN	NaN	NaN	NaN	NaN	NaN	NaN	NaN	1	0	10	1050.58	0.0014456	55.353	182930000	0	0	77779000
NaN	0.38839	1.3866	0.064051	0.022797	0.1251	0.026094	0.070138	0.81098	0.056049	NaN	0.10157	0.01628	0.022334	0.014619	NaN	0.044064	0.13355	NaN	0.10088	0.14062	0.12982	NaN	0.24387	0.019653	0.050502	0.090849	0.23203	0.17899	0.023329	0.060698	0.1624	0.043667	0.34585	0.12016	0.042621	0.15298	0.041539	0.0443	0.073357	1	0	16	1616.94	6.6451e-21	143.98	165540000000	0	0	6149900000
NaN	NaN	NaN	NaN	NaN	NaN	NaN	NaN	NaN	0.015266	NaN	NaN	NaN	NaN	NaN	NaN	NaN	NaN	NaN	NaN	NaN	NaN	NaN	NaN	NaN	NaN	NaN	NaN	NaN	NaN	NaN	NaN	NaN	NaN	NaN	NaN	NaN	NaN	NaN	NaN	2	1	27	2802.54	0.01379	65.765	69974000	0	0	0
NaN	NaN	NaN	NaN	NaN	NaN	NaN	NaN	NaN	NaN	0.60811	NaN	NaN	NaN	NaN	NaN	NaN	NaN	NaN	NaN	NaN	NaN	NaN	NaN	NaN	NaN	NaN	NaN	NaN	NaN	NaN	NaN	NaN	NaN	NaN	NaN	NaN	NaN	NaN	NaN	1	0	16	1616.78	7.6324e-06	71.402	40742000	0	0	0
NaN	NaN	NaN	NaN	NaN	NaN	NaN	NaN	NaN	NaN	0.57559	NaN	NaN	0.87542	NaN	0.28748	NaN	NaN	NaN	NaN	NaN	0.44141	0.74233	NaN	0.67322	NaN	0.46381	0.24236	NaN	0.40105	0.46611	NaN	NaN	NaN	0.33849	NaN	NaN	NaN	NaN	0.88515	2	0	29	2993.49	3.9406e-42	141.43	3683000000	0	0	0
NaN	1.3376	1.7449	NaN	NaN	1.5479	NaN	NaN	1.5246	NaN	0.16853	NaN	2.3568	NaN	1.6119	0.69117	1.8198	NaN	NaN	NaN	0.70527	1.9033	2.0507	NaN	0.30583	NaN	NaN	NaN	1.4642	NaN	NaN	NaN	1.7306	1.8867	NaN	NaN	NaN	1.7887	1.915	NaN	1	0	17	1810.83	7.6421e-38	131.18	1435300000	0	0	57707000
NaN	NaN	NaN	NaN	NaN	NaN	NaN	NaN	NaN	NaN	NaN	NaN	NaN	NaN	NaN	NaN	NaN	NaN	NaN	NaN	18.666	NaN	NaN	NaN	NaN	NaN	NaN	NaN	NaN	NaN	NaN	NaN	NaN	NaN	NaN	NaN	NaN	NaN	NaN	NaN	2	1	19	2041.29	0.021086	0.0056931	11125000	0	0	0
NaN	NaN	NaN	NaN	NaN	NaN	NaN	NaN	NaN	NaN	NaN	NaN	NaN	NaN	NaN	NaN	NaN	NaN	NaN	NaN	NaN	NaN	NaN	NaN	NaN	NaN	NaN	0.7889	NaN	NaN	NaN	NaN	NaN	0.235	NaN	NaN	NaN	NaN	NaN	NaN	1	0	23	2548.3	5.5656e-11	84.127	60163000	0	0	0
NaN	NaN	NaN	NaN	NaN	NaN	NaN	NaN	NaN	NaN	NaN	NaN	NaN	NaN	NaN	NaN	0.80454	NaN	NaN	NaN	NaN	NaN	1.7216	NaN	NaN	NaN	NaN	NaN	NaN	NaN	NaN	NaN	NaN	NaN	NaN	NaN	NaN	NaN	1.2574	NaN	1	0	9	991.52	0.0087922	44.704	249330000	0	0	0
NaN	NaN	NaN	NaN	NaN	NaN	NaN	NaN	0.5434	NaN	NaN	NaN	NaN	0.44506	NaN	NaN	NaN	NaN	NaN	NaN	NaN	NaN	NaN	NaN	NaN	NaN	NaN	0.065258	NaN	NaN	NaN	NaN	NaN	NaN	NaN	NaN	NaN	NaN	NaN	NaN	0	1	12	1305.64	0.02365	46.88	698000000	0	0	0
NaN	NaN	NaN	NaN	NaN	NaN	0.72156	NaN	0.26136	0.42068	NaN	NaN	NaN	NaN	0.81513	NaN	NaN	NaN	1.015	NaN	NaN	0.29383	NaN	NaN	0.49294	NaN	0.23993	NaN	0.5316	0.40112	NaN	NaN	NaN	NaN	NaN	0.55832	NaN	NaN	NaN	0.4002	2	0	28	2532.36	9.5757e-24	116.05	3313200000	0	0	0
NaN	NaN	NaN	NaN	NaN	NaN	NaN	NaN	NaN	NaN	NaN	NaN	NaN	NaN	NaN	NaN	NaN	NaN	NaN	NaN	NaN	NaN	NaN	NaN	NaN	NaN	0.26716	NaN	NaN	NaN	NaN	NaN	NaN	NaN	NaN	NaN	NaN	NaN	NaN	NaN	1	1	23	2311.23	2.7985e-33	147.41	115350000	0	0	0
NaN	NaN	NaN	NaN	NaN	NaN	NaN	NaN	NaN	1.6088	NaN	NaN	NaN	NaN	NaN	NaN	NaN	NaN	NaN	NaN	NaN	0.41364	NaN	NaN	0.49294	NaN	0.45527	NaN	0.52925	0.59558	NaN	NaN	NaN	NaN	NaN	2.7586	NaN	NaN	NaN	0.64632	1	2	24	2439.33	6.2876e-11	108.57	1015300000	0	0	0
NaN	NaN	NaN	NaN	NaN	NaN	1.3772	NaN	NaN	NaN	NaN	NaN	NaN	0.28345	NaN	NaN	NaN	NaN	NaN	NaN	NaN	NaN	NaN	NaN	NaN	NaN	NaN	NaN	NaN	NaN	NaN	NaN	NaN	NaN	NaN	NaN	NaN	NaN	NaN	NaN	1	0	11	1148.55	0.00024335	99.343	155290000	0	0	0
NaN	NaN	NaN	NaN	NaN	NaN	NaN	NaN	NaN	NaN	NaN	NaN	NaN	NaN	NaN	NaN	NaN	NaN	NaN	NaN	NaN	NaN	NaN	NaN	NaN	NaN	NaN	NaN	NaN	NaN	NaN	NaN	NaN	NaN	NaN	NaN	NaN	NaN	NaN	NaN	0	1	14	1473.7	2.8666e-06	94.507	0	0	0	0
NaN	NaN	0.629	NaN	NaN	NaN	NaN	NaN	NaN	NaN	0.32535	NaN	NaN	NaN	NaN	NaN	NaN	NaN	NaN	NaN	NaN	NaN	NaN	NaN	NaN	NaN	NaN	NaN	NaN	NaN	NaN	NaN	NaN	NaN	NaN	NaN	NaN	NaN	NaN	NaN	1	1	10	1044.54	0.0062962	76.282	523220000	0	0	0
NaN	NaN	NaN	NaN	NaN	NaN	NaN	NaN	NaN	NaN	NaN	3.8937	NaN	3.5033	NaN	NaN	NaN	NaN	NaN	NaN	NaN	NaN	NaN	NaN	NaN	NaN	NaN	NaN	NaN	NaN	3.5068	NaN	NaN	NaN	NaN	NaN	3.0081	NaN	NaN	NaN	1	0	28	2557.18	7.6471e-22	109.25	151080000	0	0	0
2.5995	NaN	NaN	NaN	NaN	NaN	NaN	NaN	NaN	NaN	0.98434	NaN	NaN	0.77008	1.532	0.90316	NaN	NaN	1.2485	NaN	NaN	NaN	NaN	NaN	1.1013	NaN	NaN	NaN	NaN	NaN	NaN	NaN	NaN	NaN	NaN	NaN	0.95768	NaN	NaN	NaN	0	1	20	2195.02	9.2369e-59	144.72	775730000	7498400	78191000	0
NaN	NaN	NaN	NaN	NaN	NaN	NaN	NaN	NaN	NaN	NaN	NaN	NaN	NaN	NaN	NaN	NaN	NaN	NaN	NaN	NaN	NaN	NaN	NaN	NaN	NaN	0.45688	NaN	0.45133	NaN	NaN	NaN	NaN	NaN	NaN	NaN	NaN	NaN	NaN	NaN	1	0	9	1026.56	0.0024268	76.605	21917000	0	0	0
NaN	NaN	NaN	NaN	NaN	0.93169	NaN	NaN	NaN	NaN	NaN	NaN	NaN	NaN	NaN	NaN	NaN	NaN	NaN	NaN	NaN	NaN	NaN	NaN	NaN	NaN	NaN	NaN	NaN	NaN	NaN	NaN	NaN	NaN	NaN	NaN	NaN	NaN	NaN	NaN	1	0	11	1137.61	0.00028828	61.577	82908000	0	0	0
NaN	NaN	1.0027	NaN	NaN	NaN	NaN	NaN	NaN	NaN	NaN	NaN	NaN	NaN	NaN	NaN	NaN	NaN	NaN	NaN	NaN	NaN	NaN	NaN	NaN	NaN	NaN	NaN	NaN	NaN	NaN	NaN	NaN	NaN	NaN	NaN	NaN	NaN	NaN	NaN	0	2	23	2184.11	0.0060856	57.238	371560000	0	0	0
NaN	0.091745	0.093895	0.041564	0.054709	0.027888	0.11087	0.088492	0.034879	0.065772	0.13733	0.063192	0.17829	0.15708	0.25039	NaN	0.065275	0.032871	0.01395	0.067012	0.025994	0.05454	0.21623	0.066582	NaN	0.016196	0.2618	0.064564	0.28044	0.13991	0.019788	0.050758	0.15291	0.023577	0.051456	NaN	0.13687	NaN	NaN	0.23485	0	1	19	1985.01	9.1698e-80	194.94	42424000000	0	0	1520600000
NaN	0.61171	2.7258	1.2521	0.95513	NaN	NaN	NaN	3.2944	1.7848	NaN	1.8557	1.8408	NaN	NaN	NaN	NaN	2.1352	NaN	1.0552	1.0707	NaN	NaN	1.7661	NaN	NaN	NaN	1.7717	NaN	NaN	NaN	1.8818	1.7606	1.2517	NaN	0.92958	NaN	0.6675	1.1099	NaN	0	1	18	1730.8	7.802e-152	239.75	1133900000	0	0	52191000
NaN	NaN	NaN	NaN	NaN	NaN	NaN	NaN	NaN	NaN	NaN	NaN	NaN	NaN	NaN	NaN	NaN	NaN	NaN	NaN	NaN	NaN	NaN	NaN	NaN	NaN	NaN	NaN	NaN	NaN	NaN	NaN	NaN	NaN	NaN	1.6951	NaN	NaN	NaN	NaN	0	2	20	1929.93	9.9183e-13	109.65	37863000	0	0	0
NaN	NaN	NaN	NaN	NaN	NaN	NaN	NaN	NaN	NaN	NaN	NaN	NaN	NaN	NaN	0.51858	NaN	NaN	NaN	NaN	NaN	NaN	NaN	NaN	NaN	NaN	NaN	0.63255	NaN	NaN	NaN	NaN	NaN	NaN	NaN	NaN	NaN	NaN	NaN	NaN	1	0	7	668.361	0.055747	50.127	11055000	0	0	0
1.5561	NaN	NaN	NaN	0.84603	NaN	NaN	NaN	NaN	NaN	NaN	NaN	0.8248	NaN	NaN	NaN	0.29685	0.79322	NaN	NaN	0.51943	NaN	NaN	NaN	0.7991	1.0119	NaN	NaN	NaN	NaN	NaN	0.69311	NaN	NaN	0.40626	0.36707	NaN	1.2006	0.67365	NaN	0	1	9	954.539	0.0040937	68.371	862540000	5136900	10515000	0
NaN	NaN	NaN	NaN	NaN	NaN	NaN	NaN	NaN	NaN	0.51872	NaN	NaN	NaN	0.82513	NaN	NaN	NaN	NaN	NaN	NaN	NaN	NaN	NaN	NaN	NaN	NaN	NaN	NaN	NaN	NaN	NaN	NaN	NaN	NaN	NaN	NaN	NaN	NaN	NaN	0	2	10	1082.63	0.015974	52.167	372770000	0	0	0
6.1679	NaN	NaN	NaN	NaN	NaN	NaN	NaN	NaN	3.3524	1.1149	NaN	NaN	NaN	2.612	2.5098	NaN	NaN	NaN	NaN	NaN	1.4777	NaN	NaN	2.0167	NaN	2.0874	NaN	0.78127	0.70257	NaN	NaN	NaN	NaN	NaN	0.76726	NaN	NaN	1.2627	1.2446	0	3	18	1971.1	1.0101e-36	162.59	1187600000	571240	3410500	0
0.12515	NaN	NaN	NaN	NaN	NaN	0.28886	NaN	NaN	NaN	NaN	NaN	0.31035	NaN	0.12445	0.36379	0.484	NaN	0.18814	NaN	NaN	NaN	0.081456	NaN	NaN	NaN	NaN	NaN	0.42983	0.3832	NaN	NaN	0.18058	NaN	NaN	NaN	NaN	NaN	0.49095	NaN	1	0	7	738.475	0.0017073	117.56	547180000	48463000	14287000	0
NaN	NaN	NaN	NaN	NaN	NaN	NaN	NaN	NaN	NaN	NaN	NaN	NaN	NaN	NaN	NaN	NaN	NaN	NaN	NaN	NaN	NaN	NaN	NaN	NaN	NaN	NaN	NaN	NaN	NaN	NaN	0.30302	NaN	NaN	NaN	NaN	NaN	NaN	NaN	NaN	0	1	8	878.432	0.020265	50.127	7721700	0	0	0
NaN	NaN	NaN	NaN	NaN	NaN	NaN	NaN	NaN	NaN	NaN	NaN	NaN	NaN	0.69635	NaN	NaN	NaN	NaN	NaN	NaN	NaN	0.42408	NaN	NaN	NaN	0.62471	NaN	NaN	1.1002	NaN	NaN	NaN	NaN	NaN	0.7984	NaN	0.34372	NaN	NaN	1	0	14	1329.69	0.00018902	80.96	571320000	0	0	0
0.74391	0.67454	0.91078	0.60657	NaN	0.67202	0.61921	NaN	0.47188	NaN	1.0069	NaN	1.4256	0.78591	0.77067	0.72051	NaN	NaN	1.1832	NaN	0.73242	NaN	1.1223	0.67806	0.63107	0.57289	0.46764	NaN	0.58778	0.65553	0.83073	NaN	0.96429	0.15351	NaN	0.44661	0.75132	NaN	0.60457	1.3753	1	0	14	1317.78	5.1037e-07	87.083	4895100000	102160000	232040000	168510000
NaN	NaN	NaN	NaN	NaN	NaN	NaN	NaN	NaN	NaN	NaN	NaN	NaN	NaN	NaN	NaN	NaN	NaN	NaN	NaN	NaN	NaN	NaN	NaN	0.10825	NaN	NaN	NaN	NaN	NaN	NaN	NaN	2.1003	NaN	NaN	0.41516	NaN	NaN	NaN	NaN	1	0	25	2741.38	5.2458e-15	70.316	358840000	0	0	0
NaN	NaN	NaN	NaN	NaN	0.82258	NaN	1.5945	1.0593	NaN	0.92019	NaN	NaN	0.3573	1.4716	NaN	NaN	0.38406	NaN	NaN	0.7281	0.5426	NaN	NaN	0.21935	0.6134	NaN	NaN	NaN	NaN	0.44449	NaN	NaN	NaN	0.65758	NaN	0.20708	NaN	NaN	NaN	0	1	31	3120.55	8.5731e-116	158.06	1267200000	0	0	0
NaN	NaN	NaN	NaN	NaN	NaN	NaN	0.48317	0.60281	NaN	0.39891	NaN	NaN	0.79019	NaN	NaN	NaN	NaN	NaN	NaN	NaN	1.3195	9.8386	NaN	NaN	NaN	NaN	NaN	NaN	NaN	NaN	0.6552	NaN	NaN	NaN	NaN	NaN	0.60719	1.4796	NaN	0	1	7	671.397	0.017549	86.086	78634000	0	0	0
NaN	0.5762	0.84338	0.69347	0.58466	0.84907	0.24115	0.51419	0.44743	1.2064	NaN	0.54136	0.69128	0.46889	0.63079	NaN	0.28356	0.67012	NaN	0.31776	0.25485	0.25745	2.0278	1.1501	0.70466	0.63346	0.36359	0.75485	0.30425	0.3512	0.74645	0.56909	0.41842	0.56318	0.67828	0.94081	0.75578	0.29349	0.32489	1.1106	1	0	9	925.571	8.3695e-06	178.83	15449000000	0	0	660780000
NaN	NaN	NaN	0.47812	NaN	NaN	NaN	NaN	NaN	1.0312	NaN	NaN	NaN	NaN	NaN	NaN	NaN	NaN	NaN	NaN	NaN	0.2333	NaN	NaN	NaN	NaN	0.31432	NaN	0.23815	NaN	NaN	NaN	NaN	NaN	NaN	0.85475	NaN	NaN	NaN	0.94088	2	0	13	1380.82	3.875e-42	208.68	753090000	0	0	0
NaN	0.95145	1.2485	1.296	1.3772	0.94158	1.4142	1.0541	2.0724	0.67739	NaN	0.82984	1.545	1.849	0.6612	NaN	1.9013	1.8949	2.4298	1.277	1.4431	1.3428	1.6015	1.9782	1.1938	1.0624	1.9553	1.1914	1.2329	1.7993	2.0935	1.7247	1.352	1.0956	0.93664	1.4657	2.0652	1.5698	1.2564	2.1385	0	1	15	1650.86	9.2216e-34	139.58	50056000000	0	0	2332900000
NaN	NaN	NaN	1.7687	NaN	NaN	3.3659	NaN	3.5674	1.8163	NaN	NaN	NaN	NaN	1.7181	NaN	NaN	NaN	5.2105	NaN	NaN	2.1295	NaN	NaN	2.127	NaN	2.7918	NaN	1.7223	0.68115	NaN	NaN	NaN	NaN	NaN	1.8851	1.1031	NaN	NaN	2.2551	0	2	21	2332.23	3.5088e-58	150.69	668440000	0	0	0
NaN	NaN	NaN	1.5814	NaN	NaN	NaN	NaN	NaN	1.5059	NaN	NaN	NaN	NaN	4.2487	NaN	NaN	NaN	NaN	NaN	NaN	4.0099	NaN	NaN	3.2143	NaN	3.8062	NaN	2.1383	3.2241	NaN	NaN	NaN	NaN	NaN	0.53008	NaN	NaN	NaN	2.3241	1	2	23	2601.42	1.6115e-25	125.45	1326500000	0	0	0
NaN	NaN	NaN	NaN	NaN	NaN	NaN	NaN	NaN	NaN	1.5295	NaN	NaN	NaN	NaN	0.38941	NaN	NaN	NaN	NaN	NaN	NaN	NaN	NaN	NaN	NaN	NaN	NaN	NaN	NaN	NaN	NaN	NaN	NaN	NaN	NaN	NaN	NaN	NaN	NaN	0	1	12	1326.64	0.0053023	36.252	272610000	0	0	0
NaN	NaN	4.1817	NaN	NaN	NaN	NaN	NaN	NaN	NaN	NaN	NaN	NaN	NaN	NaN	NaN	NaN	NaN	NaN	NaN	NaN	NaN	NaN	NaN	NaN	NaN	NaN	NaN	NaN	NaN	NaN	NaN	NaN	NaN	NaN	NaN	NaN	NaN	NaN	NaN	0	1	9	931.461	0.054735	48.794	2009900	0	0	0
2.3614	0.63466	1.1375	1.7156	NaN	NaN	NaN	NaN	0.2203	2.5774	1.1442	NaN	NaN	NaN	3.1169	2.6362	NaN	NaN	0.58272	NaN	NaN	0.70471	5.083	NaN	1.2886	NaN	2.1762	NaN	1.7912	0.35622	NaN	0.84198	21.902	NaN	NaN	1.9411	NaN	0.19781	0.28213	2.2134	0	2	15	1666.85	3.5252e-28	163.41	7515900000	43514000	537460000	1556000
NaN	NaN	NaN	NaN	NaN	NaN	NaN	NaN	NaN	7.3047	NaN	NaN	NaN	NaN	NaN	NaN	NaN	NaN	NaN	NaN	NaN	4.5909	NaN	NaN	2.4144	NaN	6.6231	NaN	2.5637	NaN	NaN	NaN	NaN	NaN	NaN	2.6269	NaN	NaN	1.2615	2.6594	1	2	18	2057.05	2.8683e-19	124.29	1204800000	0	0	0
0.56745	0.59361	NaN	0.43402	NaN	NaN	NaN	NaN	0.47399	0.51251	NaN	NaN	0.4311	0.7878	0.50386	0.57052	0.52107	NaN	NaN	NaN	1.1606	NaN	0.7015	NaN	0.91959	NaN	NaN	NaN	0.52586	NaN	NaN	0.48712	2.0975	0.68001	NaN	0.92245	0.59736	0.52273	0.54137	0.99221	1	0	10	1201.52	3.2062e-07	128.91	3149100000	77286000	120590000	134020000
NaN	0.24076	NaN	NaN	NaN	NaN	NaN	NaN	NaN	NaN	NaN	2.217	1.5468	NaN	NaN	0.41436	NaN	NaN	NaN	0.49077	NaN	NaN	0.36881	NaN	NaN	NaN	NaN	NaN	1.4049	NaN	NaN	1.2163	NaN	NaN	NaN	0.19564	NaN	0.96765	0.5067	NaN	1	0	11	1274.59	6.5109e-12	135.99	1420300000	0	0	247100000
7.105	1.8286	1.869	NaN	NaN	NaN	NaN	NaN	NaN	2.2862	1.9747	2.5244	NaN	3.1658	7.4059	2.759	1.7201	NaN	3.791	NaN	2.4565	2.6149	NaN	4.4322	3.0246	1.0381	1.9987	3.1417	3.6439	2.8577	NaN	NaN	NaN	NaN	NaN	2.7434	2.6122	2.8139	3.5776	3.4279	2	0	10	1234.61	1.1173e-06	136.86	1424600000	22790000	276920000	7629200
NaN	NaN	NaN	NaN	NaN	NaN	NaN	NaN	NaN	0.18326	NaN	NaN	NaN	NaN	NaN	NaN	NaN	NaN	NaN	NaN	NaN	NaN	NaN	NaN	NaN	NaN	NaN	NaN	0.28445	NaN	NaN	NaN	NaN	NaN	NaN	NaN	NaN	NaN	NaN	NaN	0	1	9	1064.51	0.00096259	71.614	160890000	0	0	0
0.99367	1.716	2.3331	1.8465	2.6792	1.7992	1.2793	1.4305	3.0369	0.78105	NaN	1.981	2.3478	0.98821	2.268	NaN	1.4694	2.2247	3.3585	1.0801	0.98496	1.2351	0.42875	1.3679	0.23684	3.4359	0.65694	1.4728	1.8826	2.6173	1.4019	2.0982	3.9609	2.9511	2.0023	0.95709	1.5249	1.0842	NaN	1.0987	0	1	8	936.455	0.002871	144.38	4143900000	3430100	5813600	41006000
0.42832	0.3113	0.32111	1.0977	NaN	NaN	1.8935	0.54079	0.50293	0.73469	1.3318	0.40283	0.79235	0.32517	1.6615	NaN	0.78044	NaN	1.4551	0.11594	0.15756	1.0243	6.4536	0.29955	0.72234	2.3384	1.1475	0.42641	0.41317	2.0202	0.61866	0.22368	0.90247	1.2791	NaN	0.75101	0.47604	0.19314	1.5559	1.4661	1	1	9	1092.56	6.5557e-05	123.35	1895700000	5423200	3016400	12235000
NaN	NaN	NaN	NaN	NaN	NaN	NaN	NaN	NaN	NaN	NaN	NaN	NaN	NaN	NaN	NaN	NaN	NaN	NaN	NaN	NaN	NaN	3.2317	NaN	NaN	NaN	NaN	NaN	NaN	NaN	NaN	NaN	NaN	NaN	NaN	NaN	NaN	NaN	NaN	NaN	1	0	10	1128.55	3.1356e-05	110.39	808660	0	0	0
NaN	0.2688	NaN	NaN	NaN	NaN	NaN	NaN	NaN	NaN	NaN	NaN	6.9888	3.3697	NaN	NaN	NaN	NaN	NaN	2.1373	NaN	NaN	NaN	2.0397	NaN	NaN	NaN	NaN	NaN	NaN	NaN	NaN	NaN	NaN	NaN	3.3674	NaN	NaN	NaN	NaN	1	0	11	1185.61	1.2348e-07	114.72	1182500000	0	0	409820000
NaN	NaN	NaN	NaN	NaN	NaN	NaN	NaN	NaN	NaN	NaN	NaN	NaN	NaN	NaN	NaN	NaN	0.73666	NaN	NaN	0.11484	NaN	NaN	NaN	NaN	NaN	NaN	NaN	NaN	NaN	NaN	NaN	NaN	NaN	NaN	NaN	NaN	NaN	NaN	NaN	0	1	14	1570.84	1.148e-05	86.497	217980000	0	0	0
NaN	NaN	NaN	NaN	NaN	NaN	NaN	NaN	NaN	NaN	NaN	NaN	NaN	NaN	NaN	NaN	NaN	NaN	NaN	NaN	NaN	NaN	NaN	NaN	NaN	NaN	NaN	NaN	NaN	NaN	NaN	NaN	NaN	NaN	NaN	0.97914	NaN	NaN	NaN	0.24365	0	2	20	2255.18	0.0013201	50.87	49886000	0	0	0
NaN	0.91798	0.5539	1.1615	0.93353	1.2515	0.7893	1.311	0.67475	0.39343	1.3161	0.82573	1.4047	1.1159	0.8942	0.9993	NaN	1.9678	0.97664	1.15	NaN	0.75136	0.86244	1.2052	1.4141	0.89263	0.88681	1.011	1.204	0.68792	0.69068	0.14405	0.42325	NaN	NaN	0.85442	1.1848	0.9471	1.2345	1.1592	0	1	11	1201.61	1.4573e-09	131.82	33642000000	0	0	1062600000
NaN	NaN	NaN	NaN	NaN	NaN	NaN	NaN	NaN	NaN	NaN	NaN	NaN	NaN	NaN	NaN	NaN	NaN	NaN	NaN	NaN	NaN	NaN	NaN	NaN	NaN	NaN	NaN	NaN	NaN	NaN	NaN	NaN	NaN	NaN	NaN	NaN	NaN	NaN	2.3165	0	2	22	2198.17	1.5314e-07	96.708	20315000	0	0	0
NaN	NaN	NaN	NaN	NaN	NaN	NaN	NaN	NaN	NaN	NaN	NaN	NaN	NaN	NaN	NaN	1.308	NaN	NaN	NaN	NaN	NaN	NaN	NaN	NaN	NaN	NaN	NaN	NaN	NaN	NaN	NaN	NaN	NaN	NaN	NaN	NaN	NaN	NaN	NaN	1	0	7	685.387	0.086088	43	952120	0	0	0
NaN	NaN	NaN	NaN	NaN	NaN	NaN	NaN	NaN	NaN	NaN	NaN	NaN	NaN	NaN	NaN	NaN	NaN	NaN	NaN	NaN	NaN	NaN	NaN	NaN	NaN	NaN	NaN	NaN	NaN	NaN	NaN	NaN	NaN	NaN	NaN	NaN	NaN	NaN	NaN	0	1	27	2746.38	0.00034882	41.818	88672000	0	0	0
NaN	NaN	NaN	NaN	NaN	NaN	NaN	NaN	NaN	NaN	NaN	NaN	NaN	NaN	NaN	NaN	NaN	NaN	NaN	NaN	NaN	NaN	NaN	NaN	NaN	NaN	0.58233	NaN	0.4653	NaN	NaN	NaN	NaN	NaN	NaN	NaN	NaN	NaN	NaN	NaN	1	0	21	1829.94	2.3414e-11	99.407	283520000	0	0	0
NaN	NaN	NaN	1.3672	NaN	NaN	NaN	NaN	NaN	NaN	NaN	NaN	0.13868	NaN	NaN	NaN	NaN	NaN	NaN	NaN	NaN	NaN	NaN	NaN	NaN	NaN	NaN	NaN	NaN	NaN	NaN	NaN	0.055833	NaN	NaN	NaN	NaN	NaN	NaN	NaN	1	0	22	2404.15	3.9458e-11	63.883	225540000	0	0	0
NaN	NaN	NaN	NaN	NaN	NaN	NaN	NaN	NaN	NaN	NaN	NaN	NaN	NaN	NaN	NaN	NaN	NaN	NaN	NaN	NaN	NaN	NaN	NaN	NaN	NaN	NaN	NaN	NaN	NaN	NaN	NaN	2.7705	NaN	NaN	NaN	NaN	NaN	NaN	NaN	0	1	11	1168.6	0.079416	31.597	2374800	0	0	0
NaN	NaN	NaN	NaN	NaN	NaN	NaN	NaN	NaN	NaN	NaN	NaN	NaN	NaN	NaN	NaN	NaN	NaN	NaN	NaN	NaN	NaN	NaN	NaN	NaN	NaN	NaN	NaN	NaN	NaN	NaN	NaN	NaN	NaN	NaN	NaN	NaN	2.0819	NaN	NaN	0	1	35	3360.75	4.0018e-30	96.707	220070000	0	0	0
NaN	1.2692	1.2095	NaN	1.235	NaN	2.1089	1.7013	1.2675	2.1521	NaN	1.1821	NaN	1.3982	NaN	NaN	NaN	NaN	NaN	NaN	NaN	NaN	NaN	1.2862	NaN	NaN	NaN	1.2744	NaN	NaN	1.8889	1.6553	14.122	NaN	NaN	NaN	2.163	NaN	NaN	NaN	1	0	12	1374.79	1.3862e-05	90.793	581900000	0	0	61624000
NaN	NaN	NaN	NaN	NaN	NaN	NaN	NaN	NaN	NaN	NaN	NaN	1.0051	NaN	NaN	NaN	NaN	NaN	NaN	NaN	NaN	NaN	NaN	NaN	NaN	NaN	NaN	NaN	NaN	NaN	NaN	NaN	1.4297	NaN	NaN	NaN	NaN	NaN	NaN	NaN	0	1	20	1983.98	5.2582e-31	122.19	115820000	0	0	0
NaN	1.2845	NaN	NaN	NaN	NaN	NaN	NaN	NaN	NaN	NaN	NaN	NaN	NaN	NaN	NaN	NaN	NaN	NaN	NaN	NaN	NaN	NaN	1.3609	NaN	NaN	NaN	1.0439	NaN	NaN	NaN	NaN	NaN	1.1992	NaN	NaN	NaN	NaN	NaN	NaN	0	1	11	1198.62	0.020446	43.68	896610000	0	0	127220000
NaN	NaN	NaN	NaN	NaN	NaN	NaN	NaN	NaN	1.7899	NaN	NaN	NaN	NaN	NaN	NaN	NaN	NaN	NaN	NaN	NaN	0.33008	NaN	NaN	NaN	NaN	NaN	NaN	NaN	NaN	NaN	NaN	NaN	NaN	NaN	NaN	NaN	NaN	NaN	NaN	0	2	14	1601.84	0.00013964	78.401	440020000	0	0	0
NaN	NaN	NaN	1.017	NaN	NaN	NaN	NaN	NaN	NaN	NaN	NaN	NaN	NaN	NaN	NaN	NaN	NaN	NaN	NaN	NaN	1.0902	NaN	NaN	1.4283	NaN	2.1643	NaN	NaN	1.1318	NaN	NaN	NaN	NaN	NaN	2.4035	NaN	NaN	NaN	0.64201	0	3	22	2554.31	5.6394e-10	112.58	780890000	0	0	0
2.4528	NaN	NaN	0.85948	NaN	NaN	NaN	NaN	0.79672	NaN	NaN	NaN	NaN	NaN	NaN	0.76853	NaN	NaN	2.7806	NaN	NaN	NaN	NaN	NaN	NaN	0.72961	NaN	NaN	0.47695	NaN	NaN	NaN	NaN	NaN	NaN	0.98435	NaN	NaN	0.61985	NaN	1	0	17	1693.97	2.2866e-07	81.656	429180000	9849300	32943000	0
NaN	NaN	NaN	NaN	NaN	NaN	NaN	NaN	0.36635	0.14742	0.26168	NaN	NaN	NaN	0.076813	NaN	NaN	NaN	NaN	NaN	NaN	1.2478	NaN	NaN	0.25188	NaN	0.33435	NaN	0.63635	0.19911	NaN	NaN	NaN	NaN	NaN	1.0675	NaN	NaN	0.3067	0.84592	1	2	28	2761.51	5.6107e-70	169.13	6625300000	0	0	0
NaN	NaN	NaN	NaN	NaN	NaN	NaN	NaN	NaN	NaN	NaN	NaN	NaN	NaN	NaN	NaN	NaN	NaN	NaN	NaN	NaN	NaN	NaN	NaN	NaN	NaN	NaN	NaN	NaN	NaN	NaN	NaN	NaN	NaN	NaN	NaN	NaN	NaN	NaN	1.4005	0	3	23	2398.23	0.05276	51.301	20131000	0	0	0
NaN	1.1049	1.1006	0.88692	0.91135	0.90062	NaN	NaN	0.57946	1.2829	NaN	0.74628	0.60895	1.1429	NaN	NaN	0.47912	1.1415	NaN	0.49064	0.7067	0.95032	NaN	1.0642	0.098762	1.1675	0.83199	0.73346	0.61239	0.38913	0.83059	0.71001	0.55718	0.57413	0.89143	0.69321	0.5792	0.91192	NaN	1.4806	1	0	7	741.45	0.0038664	126.24	15328000000	0	0	8785300
NaN	NaN	NaN	NaN	NaN	NaN	NaN	NaN	NaN	NaN	NaN	NaN	NaN	NaN	NaN	NaN	NaN	NaN	NaN	NaN	NaN	NaN	NaN	NaN	NaN	NaN	NaN	NaN	NaN	NaN	NaN	NaN	NaN	NaN	NaN	0.57449	NaN	NaN	NaN	0.99906	2	0	14	1493.84	6.0984e-06	85.536	96799000	0	0	0
NaN	NaN	0.51583	NaN	NaN	NaN	1.7682	NaN	NaN	NaN	NaN	NaN	1.8097	0.63122	NaN	NaN	1.6685	NaN	NaN	1.1074	NaN	NaN	NaN	NaN	NaN	NaN	NaN	1.3445	NaN	NaN	2.4494	1.6823	NaN	NaN	NaN	0.6267	NaN	NaN	NaN	NaN	0	1	12	1242.68	7.9738e-08	88.101	687440000	0	0	0
NaN	NaN	NaN	NaN	NaN	NaN	NaN	NaN	NaN	NaN	NaN	NaN	NaN	NaN	NaN	NaN	NaN	NaN	NaN	NaN	NaN	NaN	NaN	NaN	NaN	NaN	NaN	NaN	1.1777	NaN	NaN	NaN	NaN	NaN	NaN	NaN	NaN	NaN	NaN	NaN	1	2	19	2150.09	0.067238	46.953	13299000	0	0	0
NaN	0.61719	0.8857	0.48972	0.50221	0.33181	NaN	NaN	0.50945	0.21423	NaN	0.89849	NaN	0.51484	NaN	NaN	NaN	0.67093	NaN	NaN	0.51974	0.32346	NaN	0.89259	NaN	NaN	NaN	0.51432	NaN	NaN	NaN	0.60791	0.023805	1.0049	0.66172	NaN	NaN	1.1857	NaN	NaN	0	1	15	1460.71	1.811e-06	79.317	11053000000	0	0	654730000
NaN	NaN	NaN	NaN	NaN	NaN	NaN	NaN	NaN	1.0045	NaN	NaN	NaN	NaN	NaN	NaN	NaN	NaN	NaN	NaN	NaN	1.5012	NaN	NaN	NaN	NaN	NaN	NaN	NaN	NaN	NaN	NaN	NaN	NaN	NaN	NaN	NaN	NaN	NaN	NaN	1	1	17	1729.9	0.045207	42.633	265770000	0	0	0
NaN	NaN	NaN	NaN	NaN	NaN	NaN	NaN	NaN	NaN	NaN	NaN	NaN	NaN	NaN	NaN	NaN	NaN	NaN	NaN	NaN	NaN	NaN	NaN	NaN	NaN	NaN	NaN	NaN	NaN	NaN	NaN	NaN	NaN	NaN	0.51802	NaN	NaN	NaN	NaN	2	1	20	2129.08	0.02736	54.225	178980000	0	0	0
NaN	2.1874	0.76357	0.41681	NaN	0.66194	NaN	NaN	NaN	NaN	NaN	0.96173	NaN	NaN	NaN	NaN	NaN	1.2741	NaN	NaN	1.245	NaN	NaN	1.0613	NaN	NaN	NaN	1.1024	NaN	NaN	NaN	NaN	0.51336	NaN	1.3467	NaN	NaN	NaN	NaN	NaN	1	0	15	1488.72	2.5011e-09	107.5	1252000000	0	0	47117000
NaN	NaN	NaN	NaN	NaN	NaN	NaN	NaN	NaN	0.053239	NaN	NaN	NaN	NaN	NaN	NaN	NaN	NaN	NaN	NaN	NaN	NaN	NaN	NaN	NaN	NaN	NaN	NaN	NaN	NaN	NaN	NaN	NaN	NaN	NaN	NaN	NaN	NaN	NaN	NaN	1	0	10	1042.54	3.5289e-05	112.3	138360000	0	0	0
NaN	NaN	NaN	NaN	NaN	NaN	NaN	NaN	NaN	NaN	NaN	NaN	NaN	NaN	NaN	NaN	NaN	1.3328	NaN	NaN	NaN	NaN	NaN	NaN	NaN	NaN	NaN	NaN	NaN	NaN	NaN	NaN	NaN	NaN	NaN	NaN	NaN	NaN	NaN	NaN	1	0	22	2152.09	2.1664e-06	52.657	21492000	0	0	0
NaN	NaN	3.0076	2.8974	2.3609	2.7848	NaN	2.4579	NaN	NaN	NaN	NaN	2.1898	1.7559	1.7329	NaN	2.2308	NaN	NaN	3.0909	NaN	NaN	NaN	1.2039	NaN	NaN	NaN	NaN	NaN	NaN	NaN	2.1044	1.7035	1.2299	NaN	NaN	1.2588	NaN	NaN	NaN	0	1	7	733.412	0.015824	89.673	1403700000	0	0	0
NaN	0.33008	0.91046	0.97046	1.1323	1.5117	NaN	NaN	NaN	2.0629	NaN	1.265	NaN	1.7074	NaN	NaN	NaN	2.5185	NaN	1.9101	2.1016	3.4735	NaN	1.4329	NaN	NaN	NaN	1.8105	NaN	NaN	NaN	2.1058	0.92459	1.3736	2.2381	2.0155	NaN	2.5867	NaN	2.2715	1	0	26	2680.43	6.9123e-241	255.12	8846800000	0	0	1137700000
NaN	NaN	NaN	NaN	NaN	NaN	NaN	NaN	NaN	14.952	NaN	NaN	NaN	NaN	NaN	NaN	NaN	NaN	NaN	NaN	NaN	NaN	NaN	NaN	NaN	NaN	NaN	NaN	NaN	NaN	NaN	NaN	NaN	NaN	NaN	NaN	NaN	NaN	NaN	1.1852	1	1	27	2808.53	2.2566e-18	93.876	52723000	0	0	0
1.2798	NaN	NaN	NaN	NaN	NaN	NaN	NaN	2.794	NaN	6.3387	NaN	0.78291	NaN	NaN	4.7101	NaN	NaN	NaN	NaN	NaN	NaN	NaN	NaN	NaN	NaN	NaN	NaN	NaN	NaN	NaN	NaN	NaN	NaN	NaN	NaN	2.2545	NaN	NaN	NaN	1	0	20	2284.05	2.0426e-22	98.175	53156000	7044100	20260000	0
NaN	NaN	NaN	NaN	NaN	NaN	NaN	NaN	NaN	NaN	NaN	NaN	NaN	NaN	NaN	NaN	NaN	NaN	NaN	NaN	NaN	NaN	NaN	NaN	NaN	NaN	NaN	NaN	2.2436	NaN	NaN	NaN	NaN	NaN	NaN	4.2913	NaN	NaN	NaN	NaN	2	0	22	2571.19	5.9522e-50	151.87	21719000	0	0	0
NaN	1.6726	NaN	NaN	NaN	NaN	NaN	NaN	NaN	NaN	NaN	1.4826	NaN	0.78489	NaN	NaN	NaN	2.0321	NaN	NaN	NaN	NaN	NaN	NaN	0.82244	NaN	NaN	NaN	NaN	NaN	NaN	NaN	1.4904	NaN	NaN	NaN	0.80733	2.0881	NaN	NaN	1	0	20	2198.12	3.7168e-51	151.87	966010000	0	0	19175000
NaN	NaN	0.63488	NaN	NaN	NaN	NaN	NaN	NaN	NaN	NaN	1.7516	NaN	NaN	NaN	NaN	NaN	NaN	NaN	NaN	NaN	NaN	NaN	NaN	NaN	NaN	NaN	0.97398	0.56235	NaN	NaN	NaN	NaN	NaN	NaN	NaN	NaN	NaN	NaN	NaN	0	1	9	1010.51	0.0045113	52.126	15681000	0	0	0
NaN	NaN	NaN	0.52475	1.6361	NaN	NaN	NaN	NaN	NaN	NaN	0.35763	NaN	NaN	NaN	NaN	NaN	NaN	NaN	NaN	NaN	NaN	NaN	0.18466	NaN	NaN	0.12153	1.0301	NaN	NaN	2.0652	NaN	NaN	NaN	NaN	NaN	2.2021	0.5	NaN	NaN	2	0	23	2512.33	4.9036e-14	92.565	561690000	0	0	0
NaN	NaN	NaN	NaN	NaN	NaN	NaN	NaN	NaN	NaN	NaN	NaN	NaN	NaN	NaN	NaN	NaN	NaN	NaN	NaN	NaN	NaN	NaN	NaN	NaN	NaN	NaN	NaN	NaN	NaN	NaN	NaN	NaN	NaN	NaN	NaN	NaN	NaN	NaN	1.7149	1	0	15	1613.93	0.010175	36.219	632790	0	0	0
NaN	0.75223	1.1945	1.8406	3.0128	0.99393	10.128	8.3763	4.2047	4.8981	NaN	2.2106	2.7753	4.0406	NaN	NaN	2.9324	1.5519	NaN	2.0705	1.987	3.4021	NaN	1.2697	NaN	NaN	1.8717	1.3292	NaN	NaN	NaN	2.2248	5.0518	4.8139	3.9916	2.3407	1.064	1.2401	NaN	1.406	1	1	21	2367.22	5.9185e-76	188.19	10463000000	0	0	29965000
3.2023	1.1923	2.635	NaN	NaN	NaN	2.6031	NaN	1.1308	2.409	5.01	1.4304	4.2881	1.4323	2.0945	1.51	1.1156	NaN	3.1594	1.4921	1.5402	1.6947	5.2848	0.97343	1.5527	3.2979	1.3821	1.9875	1.6493	1.5956	2.1436	NaN	5.7391	1.3709	1.1118	NaN	1.3208	1.5939	1.7396	4.6404	1	0	10	1147.52	1.6322e-06	119.53	1830400000	14303000	130540000	17387000
NaN	NaN	0.47378	NaN	0.76487	NaN	NaN	NaN	NaN	NaN	NaN	NaN	NaN	NaN	NaN	NaN	NaN	NaN	NaN	NaN	NaN	NaN	NaN	NaN	NaN	NaN	NaN	NaN	NaN	NaN	NaN	NaN	0.59887	NaN	NaN	NaN	NaN	NaN	NaN	NaN	1	0	12	1509.74	1.4521e-12	128.85	125160000	0	0	0
NaN	NaN	0.73808	NaN	NaN	NaN	1.5981	0.25804	1.206	NaN	1.1666	NaN	NaN	1.5251	NaN	NaN	NaN	NaN	NaN	1.4801	NaN	NaN	9.4455	1.8895	NaN	NaN	NaN	NaN	NaN	NaN	NaN	1.2156	NaN	NaN	NaN	NaN	NaN	NaN	1.0834	NaN	0	1	7	730.397	0.018469	94.662	111840000	0	0	0
0.31579	0.63509	1.2134	NaN	0.47405	0.26709	NaN	0.69534	0.59571	0.26283	NaN	0.25249	0.37156	0.86967	0.32088	NaN	0.64728	NaN	0.22637	0.4687	0.30621	0.86515	1.4627	0.59596	0.36747	0.44085	1.124	0.63976	0.35243	NaN	0.32738	0.22892	NaN	0.87204	0.44248	NaN	0.39806	0.82412	0.61226	0.35867	0	1	13	1408.65	1.7497e-26	166.86	731610000	4207000	1622300	1425400
NaN	NaN	NaN	NaN	NaN	NaN	NaN	NaN	0.45512	1.1892	NaN	NaN	NaN	0.47802	0.7942	1.6612	NaN	NaN	NaN	NaN	NaN	0.34874	NaN	NaN	NaN	NaN	NaN	0.74303	1.4257	NaN	NaN	NaN	NaN	NaN	NaN	0.96756	0.50531	NaN	0.32788	NaN	1	0	14	1552.72	9.403e-14	134.18	1245100000	0	0	0
NaN	NaN	NaN	NaN	NaN	NaN	NaN	NaN	NaN	NaN	NaN	NaN	NaN	NaN	NaN	NaN	NaN	NaN	NaN	NaN	NaN	NaN	NaN	NaN	NaN	NaN	NaN	NaN	NaN	NaN	NaN	NaN	NaN	NaN	NaN	NaN	NaN	NaN	NaN	NaN	0	0	21	2019.92	1.8408e-31	124.43	162580000	0	0	0
NaN	2.4234	2.9616	1.8547	4.2815	1.4912	6.0319	NaN	4.0451	13.362	5.8285	3.6093	2.6734	5.2399	5.4751	NaN	1.9066	4.8128	NaN	2.2381	0.53209	1.7096	NaN	2.1765	1.7146	NaN	2.1847	2.0773	2.32	NaN	2.3385	3.3938	NaN	1.116	0.43745	0.50335	2.6218	2.0348	2.7871	1.006	0	1	21	2000.95	1.8986e-178	244.89	1073000000	0	0	16615000
2.1835	1.832	0.74897	3.9246	1.5329	1.7826	3.9486	NaN	1.9295	NaN	1.6462	1.0661	0.1149	1.2672	0.33866	1.1727	1.2581	2.1505	1.9546	2.4265	0.78748	2.6657	NaN	1.7401	1.7528	3.5384	0.78704	3.4802	1.1364	4.6999	3.1223	0.19383	NaN	0.19575	0.36465	0.84603	2.6033	1.4575	2.4143	1.1899	1	1	22	2698.16	5.5412e-110	198.24	2056000000	23281000	187170000	61868000
NaN	NaN	NaN	NaN	NaN	NaN	NaN	NaN	NaN	NaN	NaN	NaN	NaN	NaN	NaN	NaN	NaN	NaN	NaN	NaN	NaN	NaN	NaN	NaN	NaN	NaN	NaN	NaN	NaN	NaN	NaN	NaN	NaN	NaN	NaN	NaN	NaN	NaN	NaN	NaN	1	0	12	1267.63	0.0003073	67.252	1715700	0	0	0
NaN	0.43846	NaN	2.3649	0.52532	0.67595	NaN	0.82508	NaN	0.97933	NaN	0.76845	0.83216	0.41674	NaN	NaN	NaN	NaN	NaN	0.67219	0.26002	0.45777	NaN	NaN	0.80929	0.64768	NaN	0.46628	NaN	NaN	0.37371	NaN	NaN	NaN	NaN	0.26984	NaN	0.20669	NaN	1.3606	1	0	10	1015.54	2.8586e-06	113.93	3848900000	0	0	182030000
NaN	NaN	NaN	NaN	NaN	NaN	NaN	NaN	NaN	NaN	NaN	NaN	NaN	NaN	NaN	NaN	NaN	NaN	NaN	NaN	NaN	NaN	NaN	NaN	NaN	NaN	NaN	NaN	NaN	NaN	NaN	NaN	NaN	NaN	NaN	NaN	NaN	NaN	NaN	NaN	2	0	15	1533.76	0.00055645	75.764	25165000	0	0	0
NaN	NaN	NaN	NaN	NaN	0.74748	NaN	NaN	NaN	NaN	NaN	NaN	NaN	NaN	NaN	NaN	NaN	NaN	NaN	NaN	NaN	NaN	NaN	NaN	0.77226	NaN	NaN	NaN	NaN	NaN	NaN	NaN	NaN	NaN	NaN	NaN	1.2737	0.6771	NaN	NaN	0	1	20	2207.06	3.5172e-10	77.221	110750000	0	0	0
NaN	NaN	NaN	NaN	0.56953	0.99428	NaN	NaN	NaN	NaN	NaN	NaN	NaN	NaN	NaN	NaN	NaN	NaN	NaN	NaN	NaN	NaN	NaN	NaN	NaN	NaN	NaN	NaN	NaN	NaN	NaN	NaN	NaN	NaN	NaN	NaN	NaN	NaN	NaN	NaN	0	1	11	1249.67	0.092214	23.931	107850000	0	0	0
NaN	0.89019	NaN	NaN	NaN	NaN	NaN	1.2266	NaN	NaN	NaN	NaN	NaN	1.0425	NaN	NaN	0.90943	NaN	NaN	NaN	NaN	NaN	NaN	NaN	NaN	NaN	NaN	NaN	NaN	NaN	0.99148	NaN	NaN	NaN	NaN	NaN	NaN	1.6048	NaN	NaN	0	1	8	843.481	0.0095177	89.142	567270000	0	0	55879000
NaN	NaN	NaN	NaN	NaN	NaN	NaN	1.1379	0.75676	NaN	NaN	0.89999	NaN	0.894	0.87612	NaN	NaN	NaN	NaN	NaN	NaN	NaN	NaN	0.98009	NaN	0.5706	NaN	0.97938	NaN	NaN	NaN	0.83405	NaN	NaN	NaN	NaN	NaN	0.22647	0.91981	NaN	1	0	9	948.445	0.00040644	116.37	167490000	0	0	0
2.5738	NaN	2.2822	3.1183	1.7027	NaN	NaN	NaN	5.3189	NaN	7.9749	1.8692	7.7483	NaN	5.0856	19.373	2.6329	NaN	3.4732	NaN	NaN	NaN	4.6738	NaN	NaN	1.09	NaN	NaN	NaN	1.4659	NaN	NaN	2.3792	NaN	0.85723	5.2733	1.8204	4.5865	4.7059	3.9489	0	1	17	1895.84	5.1986e-143	234.77	829720000	7801400	100840000	0
NaN	NaN	NaN	NaN	NaN	NaN	NaN	NaN	NaN	NaN	NaN	NaN	NaN	NaN	0.88688	NaN	NaN	NaN	NaN	NaN	NaN	NaN	NaN	NaN	1.1808	NaN	NaN	NaN	NaN	NaN	NaN	NaN	NaN	NaN	NaN	NaN	NaN	NaN	NaN	NaN	0	1	24	2578.26	1.8331e-71	132.95	49107000	0	0	0
NaN	0.68428	1.07	1.1256	NaN	1.4305	NaN	NaN	NaN	NaN	NaN	0.84829	NaN	NaN	NaN	NaN	NaN	1.3485	0.9507	NaN	NaN	1.0927	NaN	1.3806	NaN	NaN	NaN	0.49502	NaN	NaN	NaN	NaN	0.54224	1.0663	NaN	NaN	NaN	1.8354	NaN	NaN	0	1	18	1939.06	5.1853e-15	103.88	1006600000	0	0	144560000
NaN	NaN	NaN	NaN	NaN	NaN	4.1051	2.0113	NaN	NaN	NaN	NaN	NaN	NaN	NaN	NaN	NaN	NaN	NaN	NaN	NaN	NaN	NaN	NaN	NaN	NaN	NaN	1.2546	NaN	NaN	NaN	NaN	0.51241	NaN	NaN	NaN	NaN	NaN	NaN	NaN	0	1	17	1969.09	0.00017977	55.011	11952000	0	0	0
NaN	NaN	NaN	NaN	NaN	NaN	NaN	NaN	NaN	NaN	0.77593	NaN	1.6023	0.92975	NaN	NaN	NaN	NaN	NaN	0.88985	NaN	NaN	NaN	NaN	NaN	NaN	NaN	NaN	NaN	NaN	NaN	NaN	NaN	NaN	NaN	NaN	NaN	NaN	NaN	NaN	1	0	10	1040.51	0.0016751	65.056	306750000	0	0	0
NaN	NaN	0.009681	0.2294	NaN	0.020376	NaN	0.054572	NaN	0.0166	NaN	0.15358	NaN	NaN	NaN	0.025156	NaN	NaN	NaN	0.040912	NaN	0.04177	NaN	NaN	NaN	0.027908	NaN	NaN	NaN	NaN	0.054042	NaN	NaN	NaN	0.029864	0.071782	NaN	NaN	NaN	NaN	0	1	15	1510.76	1.7929e-36	163.99	2280000000	0	0	9006700
NaN	NaN	NaN	NaN	NaN	NaN	NaN	NaN	NaN	NaN	NaN	NaN	NaN	NaN	NaN	NaN	NaN	NaN	NaN	NaN	NaN	1.6442	NaN	NaN	NaN	NaN	NaN	NaN	NaN	NaN	NaN	NaN	NaN	NaN	NaN	1.5128	NaN	NaN	NaN	1.9532	1	0	15	1657.84	5.8959e-06	61.657	629100000	0	0	0
NaN	NaN	NaN	NaN	NaN	NaN	NaN	NaN	NaN	NaN	NaN	NaN	NaN	NaN	NaN	NaN	NaN	NaN	NaN	NaN	NaN	NaN	NaN	NaN	NaN	0.40051	NaN	NaN	NaN	NaN	NaN	NaN	2.6391	NaN	NaN	NaN	NaN	NaN	NaN	NaN	0	1	21	2388.19	1.9752e-31	110.38	14079000	0	0	0
NaN	NaN	NaN	NaN	NaN	NaN	NaN	NaN	NaN	NaN	NaN	NaN	NaN	NaN	NaN	NaN	NaN	NaN	NaN	NaN	NaN	NaN	NaN	NaN	NaN	NaN	NaN	NaN	NaN	NaN	NaN	NaN	NaN	0.097867	NaN	NaN	NaN	NaN	0.13799	NaN	1	0	22	2201.98	2.4572e-49	148.52	216900000	0	0	0
NaN	NaN	NaN	NaN	NaN	NaN	NaN	NaN	NaN	NaN	NaN	NaN	NaN	NaN	0.1803	NaN	NaN	NaN	NaN	NaN	NaN	NaN	NaN	NaN	NaN	NaN	NaN	NaN	NaN	NaN	NaN	NaN	NaN	NaN	NaN	NaN	NaN	NaN	NaN	NaN	2	0	26	2712.24	2.6842e-12	100.62	252480000	0	0	0
NaN	NaN	NaN	0.31173	0.36358	0.35111	NaN	0.8347	NaN	0.3277	NaN	0.22917	NaN	0.37368	NaN	NaN	NaN	NaN	NaN	NaN	0.44923	0.4611	NaN	0.62509	NaN	0.26047	NaN	0.29329	NaN	0.25926	0.29781	NaN	NaN	0.22855	0.31738	1.3127	NaN	0.5849	NaN	NaN	0	1	33	3201.7	3.176e-79	151.95	2169800000	0	0	0
NaN	1.2633	1.6316	1.6269	1.4773	1.2632	NaN	1.2474	0.60516	2.1184	NaN	1.1842	1.3724	1.8062	1.4365	NaN	1.0859	1.428	NaN	2.3497	1.1491	1.8146	NaN	1.2806	NaN	0.62255	0.93703	1.0871	NaN	NaN	NaN	NaN	2.0083	1.6957	1.2376	1.343	1.4298	1.3516	NaN	2.374	0	1	27	2605.29	4.876e-153	218.93	4830200000	0	0	170660000
NaN	NaN	NaN	NaN	NaN	NaN	NaN	NaN	NaN	NaN	NaN	NaN	NaN	NaN	NaN	NaN	NaN	NaN	NaN	NaN	NaN	NaN	NaN	NaN	NaN	NaN	NaN	NaN	NaN	NaN	NaN	NaN	NaN	NaN	NaN	1.019	NaN	NaN	NaN	NaN	2	0	18	2071.09	0.002031	58.024	103100000	0	0	0
NaN	NaN	NaN	NaN	NaN	NaN	NaN	NaN	NaN	NaN	NaN	NaN	NaN	NaN	NaN	NaN	NaN	NaN	NaN	NaN	NaN	NaN	NaN	NaN	NaN	NaN	NaN	NaN	NaN	NaN	NaN	NaN	NaN	NaN	NaN	1.5356	NaN	NaN	NaN	1.5475	1	2	13	1575.77	0.053052	49.298	10295000	0	0	0
0.085866	NaN	NaN	NaN	NaN	NaN	17.355	NaN	26.706	NaN	NaN	24.928	NaN	NaN	0.30832	NaN	0.17668	NaN	0.043343	NaN	NaN	0.14246	NaN	NaN	0.11145	NaN	NaN	NaN	0.090654	NaN	35.102	NaN	NaN	NaN	0.26584	NaN	0.15001	NaN	NaN	NaN	2	0	18	1996.81	5.9765e-08	93.381	129770000	18397000	2247600	0
NaN	NaN	NaN	NaN	NaN	NaN	NaN	NaN	NaN	NaN	NaN	NaN	NaN	NaN	NaN	NaN	NaN	NaN	NaN	NaN	NaN	3.2417	NaN	NaN	2.4878	NaN	NaN	NaN	NaN	NaN	NaN	NaN	NaN	NaN	NaN	NaN	NaN	NaN	NaN	NaN	1	1	21	2300.11	0.067225	29.792	99269000	0	0	0
NaN	NaN	NaN	1.6683	NaN	NaN	7.6214	NaN	7.8222	3.5796	0.68221	NaN	NaN	1.7002	9.9864	NaN	3.8164	NaN	NaN	NaN	NaN	1.0165	0.99378	NaN	7.4274	NaN	28.095	NaN	8.1209	3.3834	NaN	NaN	NaN	NaN	NaN	3.542	6.4216	NaN	1.0653	4.6159	2	0	22	2329.23	3.65e-72	165.58	4250700000	0	0	0
NaN	NaN	NaN	1.8057	NaN	NaN	NaN	NaN	NaN	2.9802	NaN	NaN	NaN	NaN	NaN	NaN	NaN	NaN	NaN	NaN	NaN	1.2138	NaN	NaN	12.192	NaN	NaN	NaN	7.3537	4.4422	NaN	NaN	NaN	NaN	NaN	0.38769	NaN	NaN	1.2464	5.2849	3	0	23	2485.33	4.8144e-13	104.52	1670100000	0	0	0
NaN	NaN	NaN	NaN	NaN	NaN	NaN	NaN	NaN	NaN	1.994	NaN	NaN	NaN	0.49792	0.81461	NaN	NaN	NaN	NaN	NaN	1.5306	1.2783	NaN	NaN	NaN	NaN	NaN	0.99421	0.89296	0.14018	NaN	NaN	NaN	NaN	NaN	NaN	NaN	0.96142	NaN	2	0	9	1040.54	0.00010409	119.53	292100000	0	0	0
NaN	NaN	NaN	NaN	NaN	NaN	NaN	NaN	NaN	NaN	NaN	NaN	NaN	NaN	NaN	NaN	NaN	NaN	NaN	NaN	NaN	NaN	NaN	NaN	NaN	NaN	NaN	NaN	NaN	NaN	NaN	NaN	NaN	NaN	NaN	NaN	NaN	NaN	2.0959	NaN	2	0	19	2063.01	0.008783	49.655	8932600	0	0	0
NaN	NaN	NaN	NaN	NaN	NaN	0.46004	NaN	0.98647	1.3933	0.46979	NaN	NaN	NaN	0.55364	NaN	0.23694	NaN	NaN	NaN	NaN	NaN	NaN	NaN	NaN	NaN	1.1476	NaN	0.21369	NaN	NaN	NaN	NaN	NaN	NaN	NaN	NaN	NaN	NaN	NaN	1	1	17	1711.98	1.4422e-20	137.61	318010000	0	0	0
NaN	NaN	NaN	0.83487	NaN	0.19812	NaN	NaN	NaN	NaN	NaN	NaN	NaN	NaN	NaN	NaN	NaN	NaN	NaN	NaN	NaN	NaN	NaN	NaN	NaN	NaN	NaN	NaN	NaN	NaN	NaN	NaN	NaN	NaN	NaN	NaN	NaN	NaN	NaN	NaN	1	0	16	1426.72	3.3657e-18	140.22	649210000	0	0	0
1.377	0.59328	0.97435	0.90261	0.56365	NaN	0.67126	0.92017	0.39799	NaN	0.28592	0.57669	2.2074	0.52139	0.74058	0.49977	0.24861	1.1564	NaN	0.78911	0.87506	NaN	0.83644	0.88612	0.70156	0.94798	0.45675	1.3369	NaN	NaN	1.001	1.6617	0.80865	0.68882	1.0262	NaN	0.54285	2.0257	0.74499	NaN	0	1	30	2386.1	2.9086e-212	274.88	10872000000	51323000	289320000	699600000
5.0769	0.7286	1.3196	1.0277	0.86732	0.83387	1.319	1.4631	0.49687	1.0137	0.44571	1.0415	NaN	1.1334	1.0025	0.63381	0.39353	2.0284	0.64322	NaN	NaN	1.1624	4.9024	1.2558	1.5058	5.1442	0.6929	1.5897	0.54939	0.99328	2.1998	NaN	NaN	1.3026	NaN	0.73884	0.68176	1.0242	0.91924	2.0275	1	1	31	2542.2	1.2068e-273	322.35	19290000000	456320000	3234000000	213920000
NaN	1.9444	NaN	NaN	NaN	NaN	NaN	NaN	NaN	NaN	NaN	NaN	1.3115	NaN	NaN	NaN	1.3468	NaN	2.0734	0.8078	NaN	NaN	0.77197	2.4964	NaN	NaN	NaN	NaN	1.4056	NaN	NaN	NaN	NaN	NaN	NaN	NaN	NaN	NaN	0.71001	NaN	1	0	12	1219.59	2.5633e-23	179.19	1832600000	0	0	58358000
NaN	0.64287	1.0059	NaN	NaN	NaN	NaN	0.94755	0.3313	NaN	NaN	0.55866	NaN	NaN	NaN	NaN	0.42792	NaN	NaN	0.95172	0.82829	NaN	NaN	NaN	NaN	NaN	NaN	0.39619	NaN	NaN	NaN	0.89039	NaN	0.24291	0.46809	NaN	NaN	1.0471	0.85866	NaN	1	0	30	2174.01	9.343e-210	239.49	883320000	0	0	39289000
2.6253	1.4704	2.3964	NaN	NaN	NaN	NaN	3.4651	1.0188	0.73539	NaN	1.5535	1.943	1.4834	1.6566	0.60732	0.94924	1.0635	2.5697	1.5327	1.7745	0.68224	3.1143	1.7727	1.4648	4.4029	0.53146	0.91665	1.7602	NaN	2.0467	3.0288	NaN	1.5396	1.7758	0.42983	1.4749	2.2098	0.90408	3.0542	1	1	49	3668.71	0	306.83	10530000000	4219800	22206000	591920000
NaN	NaN	NaN	NaN	NaN	NaN	NaN	NaN	NaN	NaN	0.66774	NaN	NaN	NaN	NaN	1.4637	1.0253	NaN	NaN	NaN	NaN	NaN	0.92886	NaN	NaN	NaN	NaN	NaN	NaN	NaN	NaN	NaN	NaN	NaN	NaN	NaN	NaN	NaN	1.3393	NaN	1	0	17	1611.82	4.1963e-13	107.5	503920000	0	0	0
NaN	NaN	NaN	NaN	NaN	NaN	NaN	NaN	NaN	NaN	NaN	NaN	NaN	NaN	NaN	NaN	NaN	NaN	NaN	NaN	NaN	NaN	NaN	NaN	NaN	NaN	NaN	NaN	NaN	NaN	NaN	NaN	NaN	NaN	NaN	NaN	NaN	NaN	NaN	0.61568	1	1	14	1398.76	0.07921	29.363	92530000	0	0	0
NaN	0.79058	NaN	NaN	NaN	NaN	NaN	NaN	0.41333	NaN	NaN	0.42992	NaN	NaN	0.91986	NaN	NaN	NaN	NaN	NaN	NaN	NaN	NaN	NaN	NaN	NaN	0.31216	NaN	NaN	NaN	NaN	NaN	NaN	NaN	NaN	0.2137	0.9302	NaN	NaN	NaN	0	1	23	2082.06	4.8224e-18	93.583	896410000	0	0	65730000
1.1765	0.81339	1.5136	1.2497	1.7338	1.0566	1.5155	1.2589	0.46564	1.5449	0.8883	0.38512	1.5796	0.60339	2.2954	2.1788	0.7838	0.50029	1.1637	1.49	1.8479	0.95839	1.7587	0.98785	0.48951	1.7058	2.1996	0.80959	0.39897	2.0016	0.91327	1.0766	0.74765	2.5746	0.53683	0.93764	1.3445	0.82976	1.6964	1.6739	0	1	22	2126	4.148e-231	266.45	27534000000	208670000	1926300000	1240500000
NaN	NaN	NaN	NaN	NaN	NaN	NaN	NaN	NaN	NaN	NaN	NaN	NaN	NaN	NaN	NaN	NaN	NaN	NaN	NaN	NaN	NaN	NaN	NaN	NaN	NaN	NaN	NaN	NaN	NaN	NaN	NaN	NaN	NaN	NaN	2.6067	NaN	NaN	NaN	3.274	0	2	29	2899.45	2.6862e-15	94.96	8495200	0	0	0
NaN	1.2627	1.1012	0.506	0.75549	1.2883	1.435	2.2222	1.3342	0.73101	NaN	0.90846	NaN	1.1388	0.39047	NaN	NaN	0.73316	NaN	0.87181	1.3382	0.59706	NaN	1.5882	NaN	2.031	0.96721	1.2386	NaN	NaN	0.38174	1.7966	0.95136	0.97458	1.7229	0.64199	1.7916	2.1136	0.58005	0.87257	1	0	16	1732.84	1.2239e-52	190.44	4429300000	0	0	193000000
NaN	0.60556	1.1328	0.84187	0.75659	0.73926	0.82983	0.93473	0.94562	NaN	0.86941	NaN	1.3172	0.83768	0.5169	0.72054	1.1913	1.0205	0.89833	1.0272	0.60761	NaN	0.63638	0.63845	1.0414	0.7499	0.68167	0.72822	0.69294	0.89066	0.63046	0.77881	0.61304	1.059	0.35434	0.73336	0.67976	0.80361	1.701	NaN	1	0	19	1876.9	1.7197e-112	221.37	10848000000	0	0	263960000
3.0085	0.97823	NaN	2.0372	NaN	1.2494	1.1261	0.83186	4.1741	3.1196	0.70829	0.99137	0.45047	NaN	2.8638	7.7886	4.2992	NaN	3.3304	2.006	NaN	NaN	1.3714	NaN	0.96662	3.2431	1.0856	NaN	1.2671	1.7201	NaN	0.63011	0.57627	3.053	1.84	0.70497	1.3588	0.57267	1.252	NaN	1	0	18	1779.93	2.2238e-13	89.468	3090400000	24086000	245800000	111420000
0.073804	0.23495	0.55798	0.39252	0.31596	0.59582	0.12654	0.16638	0.21065	0.043215	0.13975	NaN	0.17335	0.81166	0.090922	NaN	0.13829	NaN	0.099433	0.39213	NaN	NaN	0.16855	0.46206	0.52489	0.28611	0.47872	NaN	0.13039	0.10112	0.49811	0.10616	1.3971	NaN	NaN	0.31584	0.61519	0.86263	0.2898	1.2852	0	1	11	1024.57	1.3487e-12	158.56	2999000000	87420000	12136000	121790000
NaN	NaN	NaN	NaN	NaN	NaN	NaN	NaN	NaN	NaN	NaN	NaN	NaN	NaN	2.1178	1.2814	NaN	NaN	NaN	NaN	NaN	NaN	7.1647	NaN	NaN	NaN	NaN	NaN	NaN	NaN	NaN	NaN	NaN	NaN	NaN	NaN	NaN	NaN	NaN	NaN	1	1	11	1083.57	0.00096392	64.918	14780000	0	0	0
NaN	NaN	NaN	NaN	NaN	NaN	NaN	NaN	0.29683	NaN	NaN	NaN	NaN	NaN	NaN	NaN	1.1494	NaN	NaN	1.193	NaN	NaN	NaN	1.2471	NaN	NaN	NaN	1.2642	NaN	NaN	NaN	NaN	0.44435	NaN	NaN	NaN	1.414	0.88178	NaN	NaN	0	1	12	1323.67	1.0731e-05	69.03	802290000	0	0	0
NaN	1.2733	0.33151	1.4273	NaN	1.4546	0.074808	1.2952	NaN	NaN	NaN	9.8904	8.1423	2.1963	NaN	NaN	7.5135	0.52612	0.655	8.8623	NaN	NaN	4.1921	NaN	NaN	0.4598	NaN	NaN	NaN	NaN	1.0715	NaN	1.4261	1.005	0.76294	NaN	12.628	17.339	NaN	NaN	0	1	14	1374.74	1.9789e-24	131.35	10583000000	0	0	197220000
22.585	6.326	0.12375	NaN	4.6925	0.67435	0.071462	0.61637	0.4731	0.53767	1.0967	0.47577	NaN	0.61458	NaN	0.3687	0.94283	NaN	5.8816	NaN	NaN	1.5824	1.5891	1.2387	0.8767	0.50783	0.17478	1.9331	NaN	2.5618	NaN	NaN	NaN	NaN	0.27258	6.5929	0.2628	NaN	0.74146	0.34181	1	1	19	1985.04	6.7468e-54	186.45	10968000000	34014000	1873600000	29388000
6.1039	NaN	NaN	NaN	NaN	NaN	NaN	NaN	NaN	NaN	NaN	NaN	NaN	NaN	NaN	NaN	NaN	NaN	NaN	NaN	NaN	NaN	NaN	NaN	NaN	NaN	NaN	NaN	NaN	NaN	NaN	NaN	NaN	NaN	NaN	NaN	NaN	NaN	NaN	NaN	1	2	20	2113.14	7.7181e-07	91.589	8161000	8161000	128260000	0
NaN	NaN	1.022	NaN	NaN	NaN	0.9082	1.2386	NaN	0.32717	0.80586	0.55683	NaN	NaN	NaN	NaN	0.86859	NaN	0.99796	2.6878	0.60035	NaN	NaN	0.51325	0.98344	NaN	0.81037	0.67523	0.86218	NaN	NaN	NaN	NaN	NaN	NaN	NaN	NaN	NaN	0.42195	NaN	0	1	11	1050.53	8.8649e-05	74.611	2248300000	0	0	0
NaN	NaN	NaN	NaN	NaN	NaN	NaN	NaN	NaN	NaN	NaN	NaN	NaN	NaN	NaN	NaN	NaN	NaN	NaN	NaN	NaN	NaN	NaN	NaN	NaN	NaN	NaN	NaN	NaN	NaN	NaN	NaN	NaN	NaN	NaN	0.88502	NaN	NaN	NaN	1.4226	1	1	22	2399.16	1.2313e-07	90.464	25582000	0	0	0
0.51978	0.43813	0.56671	0.2867	0.60813	0.50732	0.74303	NaN	0.3271	0.32199	0.33091	0.55715	0.12072	0.31913	0.39457	0.3589	0.29782	0.41085	0.49113	0.15777	0.16275	0.32993	0.41121	0.24101	0.33978	NaN	0.19341	0.25134	0.32025	NaN	NaN	0.10822	0.56264	0.49552	0.67329	0.51729	0.32027	0.12856	0.1833	0.25399	0	1	12	1283.67	3.3572e-29	202.18	42081000000	520870000	1452500000	656230000
NaN	NaN	NaN	NaN	NaN	NaN	NaN	NaN	NaN	NaN	NaN	NaN	NaN	NaN	NaN	NaN	NaN	NaN	NaN	NaN	NaN	NaN	0.27203	NaN	NaN	NaN	NaN	NaN	NaN	NaN	NaN	NaN	NaN	NaN	NaN	NaN	NaN	NaN	0.73077	NaN	0	2	18	1892.92	3.8304e-10	101.8	50314000	0	0	0
NaN	0.81279	0.61677	0.89486	0.78556	1.1281	0.31138	0.63472	2.0445	1.1132	1.174	0.64965	1.1492	0.99921	0.87232	NaN	0.47886	1.6322	NaN	1.1236	0.85224	0.70296	0.23872	1.375	0.92908	0.68934	1.5754	1.0723	0.24128	1.2729	1.1317	1.1076	1.4727	0.67449	0.94181	NaN	0.85531	1.5246	1.3389	NaN	1	0	17	1818.93	3.8427e-72	194.77	49574000000	0	0	1830500000
NaN	0.94738	0.71562	NaN	NaN	NaN	1.6889	NaN	1.4623	NaN	1.4062	2.0667	NaN	NaN	NaN	NaN	30.601	NaN	NaN	NaN	NaN	NaN	NaN	NaN	NaN	NaN	NaN	1.357	NaN	NaN	NaN	2.8404	10.322	0.66691	NaN	NaN	0.82269	NaN	NaN	NaN	1	1	17	1896.99	4.67e-07	86.488	908830000	0	0	98455000
NaN	NaN	0.21726	0.14777	0.45607	0.35828	0.87945	1.131	0.36159	NaN	NaN	1.0519	0.44724	0.34435	0.24676	NaN	NaN	NaN	NaN	0.21692	NaN	NaN	NaN	NaN	NaN	NaN	NaN	0.24631	NaN	NaN	0.34372	NaN	NaN	NaN	0.55829	NaN	NaN	NaN	NaN	NaN	1	0	21	2381.17	2.3852e-45	121.01	1352600000	0	0	0
NaN	NaN	0.13084	0.0048023	0.0038653	NaN	0.0014362	NaN	0.0668	NaN	0.16687	NaN	NaN	NaN	0.32181	0.25566	NaN	NaN	NaN	NaN	NaN	0.01849	NaN	NaN	0.29319	NaN	0.50317	NaN	NaN	0.38885	NaN	NaN	NaN	NaN	NaN	0.57397	0.70771	NaN	NaN	0.65811	1	0	18	2013.97	4.4779e-73	165.16	15274000000	0	0	0
NaN	NaN	NaN	NaN	NaN	NaN	NaN	NaN	NaN	NaN	NaN	NaN	NaN	NaN	NaN	NaN	0.28568	NaN	NaN	NaN	NaN	NaN	NaN	NaN	NaN	NaN	NaN	NaN	NaN	NaN	NaN	NaN	NaN	NaN	NaN	NaN	NaN	NaN	NaN	NaN	0	1	9	934.512	0.10253	53.756	37789000	0	0	0
NaN	NaN	NaN	NaN	NaN	NaN	NaN	NaN	NaN	NaN	1.7315	NaN	NaN	NaN	NaN	2.7463	NaN	NaN	NaN	NaN	NaN	NaN	NaN	NaN	NaN	NaN	NaN	NaN	NaN	NaN	NaN	NaN	NaN	NaN	NaN	NaN	NaN	NaN	NaN	NaN	0	1	29	3014.51	2.6136e-09	59.893	1585000	0	0	0
NaN	NaN	NaN	NaN	NaN	NaN	NaN	NaN	NaN	NaN	NaN	NaN	NaN	NaN	NaN	NaN	NaN	NaN	NaN	NaN	NaN	NaN	NaN	NaN	NaN	NaN	NaN	NaN	NaN	NaN	NaN	NaN	NaN	2.6991	NaN	NaN	NaN	NaN	NaN	NaN	0	1	11	1253.58	0.0019734	74.611	16044000	0	0	0
NaN	NaN	NaN	NaN	NaN	NaN	NaN	NaN	NaN	NaN	NaN	NaN	NaN	NaN	NaN	NaN	NaN	NaN	0.94091	NaN	NaN	NaN	NaN	NaN	NaN	NaN	NaN	NaN	NaN	NaN	NaN	NaN	NaN	NaN	NaN	NaN	NaN	NaN	NaN	NaN	1	0	8	944.508	0.025738	44.753	89231000	0	0	0
NaN	NaN	NaN	NaN	NaN	NaN	NaN	4.3951	1.466	NaN	1.433	NaN	NaN	NaN	NaN	4.2962	1.7926	NaN	NaN	NaN	NaN	NaN	NaN	NaN	1.5527	NaN	NaN	NaN	NaN	NaN	NaN	NaN	NaN	NaN	NaN	0.88095	NaN	NaN	NaN	1.0164	0	1	17	1864.87	1.3221e-05	84.403	142940000	0	0	0
NaN	NaN	NaN	NaN	NaN	NaN	1.0469	0.66298	1.4375	NaN	NaN	0.63509	NaN	0.8807	NaN	NaN	NaN	NaN	NaN	NaN	NaN	NaN	NaN	0.93326	NaN	NaN	0.21039	0.77629	NaN	NaN	NaN	0.53052	2.759	0.90703	NaN	NaN	NaN	NaN	NaN	NaN	1	0	7	644.361	0.014288	88.643	174650000	0	0	0
NaN	NaN	NaN	NaN	NaN	NaN	NaN	NaN	NaN	NaN	NaN	NaN	NaN	NaN	NaN	NaN	NaN	NaN	NaN	NaN	NaN	NaN	NaN	NaN	NaN	NaN	NaN	NaN	NaN	NaN	NaN	NaN	NaN	NaN	NaN	NaN	NaN	NaN	NaN	NaN	1	0	32	2968.52	0.020754	43.103	93116000	0	0	0
NaN	1.1292	2.1953	NaN	NaN	NaN	17.008	NaN	3.462	NaN	5.4515	3.7938	NaN	6.564	3.9909	NaN	NaN	NaN	NaN	NaN	NaN	NaN	44.225	NaN	NaN	15.428	NaN	1.2464	NaN	0.84012	NaN	1.5592	NaN	NaN	NaN	NaN	3.1987	3.9476	NaN	NaN	0	2	9	857.461	0.00038521	101.9	56113000	0	0	3580500
NaN	NaN	NaN	NaN	NaN	NaN	NaN	NaN	NaN	5.1233	NaN	NaN	NaN	NaN	NaN	NaN	NaN	NaN	NaN	NaN	NaN	NaN	NaN	NaN	NaN	NaN	8.7506	NaN	NaN	NaN	NaN	NaN	NaN	NaN	NaN	NaN	NaN	NaN	NaN	NaN	0	3	11	1056.59	0.0074043	75.416	12800000	0	0	0
NaN	NaN	NaN	NaN	NaN	NaN	NaN	NaN	NaN	NaN	NaN	NaN	NaN	NaN	NaN	NaN	NaN	NaN	NaN	NaN	NaN	NaN	0.72008	NaN	NaN	NaN	NaN	NaN	NaN	NaN	NaN	NaN	NaN	NaN	NaN	NaN	1.5106	NaN	NaN	NaN	1	0	29	2780.29	1.3292e-13	74.382	94864000	0	0	0
NaN	NaN	NaN	NaN	NaN	NaN	NaN	NaN	NaN	NaN	NaN	NaN	NaN	NaN	NaN	1.4969	NaN	NaN	NaN	NaN	NaN	NaN	NaN	NaN	NaN	NaN	NaN	NaN	NaN	NaN	NaN	NaN	NaN	NaN	NaN	NaN	NaN	NaN	NaN	NaN	1	1	34	3310.57	0.00084598	62.958	40294000	0	0	0
NaN	NaN	NaN	NaN	NaN	NaN	NaN	NaN	NaN	NaN	0.94119	NaN	NaN	NaN	NaN	1.4744	NaN	NaN	NaN	NaN	NaN	NaN	NaN	NaN	NaN	NaN	NaN	NaN	NaN	NaN	NaN	NaN	NaN	NaN	NaN	NaN	NaN	NaN	NaN	NaN	0	1	34	3255.52	3.5853e-06	53.553	28340000	0	0	0
NaN	NaN	NaN	NaN	NaN	NaN	NaN	NaN	NaN	NaN	2.1789	NaN	NaN	NaN	NaN	0.76858	NaN	NaN	NaN	NaN	NaN	NaN	NaN	NaN	NaN	NaN	NaN	NaN	NaN	NaN	NaN	NaN	NaN	NaN	NaN	NaN	NaN	NaN	NaN	NaN	0	1	27	2643.13	6.3205e-28	106.12	174600000	0	0	0
NaN	NaN	NaN	NaN	NaN	NaN	NaN	NaN	NaN	NaN	NaN	NaN	NaN	0.61214	NaN	NaN	NaN	NaN	NaN	NaN	NaN	NaN	NaN	2.1288	NaN	NaN	NaN	NaN	NaN	NaN	NaN	NaN	0.77083	NaN	NaN	NaN	1.1009	0.86039	NaN	NaN	0	1	18	1971.94	3.5116e-28	132.14	159170000	0	0	0
0.13571	1.2214	0.24808	1.2254	0.31976	1.124	0.49805	0.41705	0.40675	0.43077	0.37004	0.33454	0.43208	0.50322	0.79228	0.49601	0.44175	0.62481	0.70028	0.83975	0.87872	1.1704	NaN	0.92154	0.56023	1.5162	0.72872	1.0668	0.22243	0.45934	1.2146	0.47025	0.59751	0.43731	0.206	0.73995	0.52018	0.53883	1.1283	0.76817	1	0	15	1580.73	6.4198e-48	197.06	37203000000	493090000	633000000	948640000
5.5296	NaN	0.93778	NaN	NaN	NaN	NaN	NaN	NaN	0.51185	1.0405	NaN	NaN	NaN	NaN	1.426	1.2345	NaN	4.4223	NaN	NaN	1.9609	1.157	NaN	1.0192	NaN	3.6359	NaN	1.527	2.1961	NaN	NaN	NaN	NaN	NaN	2.6446	1.3363	5.9012	1.4838	0.88931	1	1	16	1708.82	3.5342e-47	188.9	7115200000	155480000	870300000	0
NaN	NaN	2.3122	NaN	NaN	NaN	NaN	NaN	NaN	NaN	NaN	0.61436	NaN	NaN	NaN	NaN	NaN	NaN	NaN	NaN	NaN	NaN	NaN	3.3955	NaN	NaN	NaN	3.3884	NaN	NaN	NaN	0.94919	1.4545	8.4549	8.6788	NaN	NaN	NaN	NaN	NaN	0	1	12	1188.65	2.4239e-05	114.76	1184100000	0	0	0
0.10836	NaN	NaN	NaN	NaN	NaN	NaN	NaN	NaN	0.50906	NaN	NaN	NaN	NaN	0.44418	0.29603	NaN	NaN	NaN	NaN	NaN	NaN	NaN	NaN	NaN	NaN	NaN	NaN	NaN	NaN	NaN	NaN	NaN	NaN	NaN	NaN	NaN	NaN	NaN	NaN	1	0	26	2607.21	2.8305e-18	89.186	634700000	138210000	35321000	0
NaN	NaN	1.16	NaN	NaN	NaN	NaN	NaN	NaN	NaN	NaN	NaN	NaN	NaN	NaN	NaN	NaN	NaN	NaN	NaN	NaN	NaN	NaN	NaN	NaN	NaN	NaN	NaN	1.3823	NaN	NaN	NaN	NaN	NaN	NaN	NaN	NaN	NaN	NaN	NaN	0	1	10	906.423	0.00020792	74.841	66843000	0	0	0
NaN	NaN	NaN	NaN	NaN	NaN	NaN	NaN	NaN	NaN	NaN	NaN	0.57014	NaN	NaN	NaN	NaN	NaN	NaN	NaN	NaN	NaN	NaN	NaN	NaN	NaN	NaN	NaN	NaN	NaN	NaN	NaN	NaN	NaN	NaN	NaN	NaN	NaN	NaN	NaN	1	0	11	1129.58	2.4024e-06	121.9	32081000	0	0	0
NaN	0.20201	0.3634	NaN	NaN	NaN	NaN	0.11618	NaN	NaN	NaN	NaN	NaN	NaN	NaN	NaN	NaN	NaN	NaN	0.054967	NaN	NaN	NaN	NaN	NaN	0.14564	NaN	0.079406	NaN	NaN	NaN	NaN	NaN	0.26435	0.21049	NaN	NaN	NaN	NaN	NaN	0	1	13	1398.64	9.2137e-43	178.1	396250000	0	0	8429200
1.0792	NaN	NaN	0.87175	NaN	NaN	2.193	NaN	0.42118	0.30354	0.49894	NaN	NaN	NaN	0.63902	1.6114	1.0677	NaN	1.698	NaN	NaN	0.52916	12.239	NaN	1.01	NaN	0.5058	NaN	0.98707	0.58934	NaN	NaN	NaN	0.70118	NaN	NaN	1.236	NaN	0.64873	NaN	0	2	20	2100.07	9.2579e-46	144.82	1703400000	202570000	711440000	0
0.96916	NaN	NaN	1.9731	NaN	NaN	NaN	NaN	NaN	1.836	1.116	NaN	NaN	NaN	0.45517	NaN	2.1828	NaN	NaN	NaN	NaN	1.0846	1.0754	NaN	1.0789	NaN	1.4191	NaN	1.0859	1.3852	NaN	NaN	NaN	NaN	NaN	0.92788	NaN	NaN	1.3809	1.204	1	2	29	3168.63	1.4666e-145	205.32	3149500000	3193500	17248000	0
NaN	1.3032	0.36116	0.96655	1.1394	0.9959	0.15855	0.63676	NaN	2.0022	NaN	0.65289	0.71095	1.523	NaN	NaN	0.19351	NaN	NaN	NaN	0.99475	0.86333	0.74086	0.96705	NaN	NaN	0.81288	NaN	NaN	1.0101	0.64317	NaN	1.7094	2.4265	0.78452	0.26201	0.85193	2.5819	NaN	NaN	0	1	12	1166.6	4.6125e-15	135.5	2268000000	0	0	7873300
NaN	NaN	NaN	NaN	NaN	NaN	NaN	NaN	NaN	NaN	NaN	NaN	NaN	NaN	NaN	NaN	NaN	NaN	NaN	NaN	NaN	NaN	NaN	NaN	NaN	NaN	NaN	NaN	NaN	NaN	NaN	NaN	NaN	NaN	NaN	NaN	NaN	NaN	NaN	NaN	0	1	10	1075.61	0.0041754	45.908	232870000	0	0	0
NaN	NaN	NaN	NaN	NaN	NaN	NaN	NaN	NaN	NaN	NaN	1.1867	NaN	2.5006	NaN	NaN	NaN	NaN	NaN	NaN	NaN	NaN	NaN	NaN	NaN	1.3065	NaN	0.48362	NaN	NaN	NaN	NaN	NaN	NaN	0.47104	NaN	NaN	NaN	NaN	NaN	0	1	9	820.444	0.00090032	78.113	836180000	0	0	0
NaN	0.87398	2.7763	1.3513	1.5454	2.855	0.34513	1.7325	0.99456	1.0037	3.972	1.9628	NaN	1.1403	1.3508	1.0092	1.546	2.1394	0.86874	1.6121	1.2601	0.89727	25.991	1.3128	1.2942	3.5006	0.8431	1.4722	1.3884	0.88852	NaN	2.3289	NaN	0.25404	1.5283	0.54522	0.95474	0.92389	1.3581	1.2302	1	1	16	1530.82	3.8321e-14	125.67	16356000000	0	0	235540000
NaN	NaN	NaN	NaN	NaN	1.4091	NaN	NaN	NaN	NaN	NaN	NaN	NaN	NaN	NaN	NaN	NaN	NaN	NaN	NaN	NaN	NaN	NaN	NaN	NaN	NaN	NaN	NaN	NaN	NaN	NaN	NaN	NaN	1.7216	NaN	NaN	NaN	NaN	NaN	NaN	0	1	11	1165.6	0.00045491	64.688	2133700000	0	0	0
NaN	NaN	NaN	NaN	NaN	NaN	NaN	NaN	NaN	4.916	NaN	NaN	NaN	5.2008	NaN	NaN	NaN	NaN	NaN	NaN	NaN	2.4069	NaN	NaN	NaN	NaN	2.5915	NaN	NaN	NaN	NaN	NaN	NaN	NaN	NaN	2.8073	NaN	NaN	NaN	4.2638	0	2	14	1587.83	0.00012016	77.644	158380000	0	0	0
NaN	NaN	NaN	NaN	NaN	NaN	NaN	NaN	NaN	4.5392	NaN	NaN	NaN	NaN	NaN	NaN	NaN	NaN	NaN	NaN	NaN	2.479	NaN	NaN	NaN	NaN	5.4475	NaN	NaN	NaN	NaN	NaN	NaN	NaN	NaN	2.5469	NaN	NaN	NaN	5.7321	1	2	16	1872.97	3.0051e-07	101.53	56765000	0	0	0
NaN	NaN	0.8458	0.79715	0.96426	0.97273	NaN	0.88916	NaN	NaN	NaN	NaN	0.56583	0.0060338	NaN	NaN	0.95646	NaN	NaN	0.97511	NaN	0.19617	NaN	0.6417	NaN	1.0912	NaN	0.29309	NaN	NaN	NaN	NaN	NaN	0.88531	1.1019	NaN	NaN	0.41982	NaN	NaN	1	0	13	1496.69	3.7107e-21	132.79	5034500000	0	0	0
NaN	NaN	NaN	NaN	NaN	NaN	NaN	NaN	NaN	NaN	NaN	NaN	NaN	NaN	NaN	NaN	NaN	NaN	NaN	NaN	NaN	NaN	NaN	NaN	NaN	NaN	NaN	NaN	NaN	NaN	NaN	NaN	NaN	NaN	NaN	1.3692	NaN	NaN	NaN	1.3086	2	1	27	3018.44	0.024128	53.197	108060000	0	0	0
NaN	NaN	0.19309	NaN	NaN	NaN	NaN	NaN	NaN	NaN	NaN	NaN	NaN	NaN	NaN	NaN	NaN	NaN	NaN	NaN	NaN	NaN	NaN	NaN	NaN	NaN	NaN	NaN	NaN	NaN	NaN	NaN	NaN	NaN	NaN	NaN	NaN	NaN	NaN	NaN	1	1	37	3116.62	0.018628	80.87	423110000	0	0	0
NaN	NaN	NaN	NaN	NaN	NaN	NaN	NaN	NaN	1.2585	NaN	NaN	NaN	NaN	NaN	NaN	NaN	NaN	NaN	NaN	NaN	NaN	NaN	NaN	NaN	NaN	NaN	NaN	NaN	NaN	NaN	NaN	NaN	NaN	NaN	NaN	NaN	NaN	NaN	NaN	0	1	16	1773.82	1.1529e-28	153.23	88456000	0	0	0
NaN	1.5628	1.907	1.4517	0.95694	1.0953	1.8701	0.76485	NaN	NaN	NaN	0.84296	0.45886	0.96385	NaN	NaN	NaN	0.96096	NaN	0.70766	1.1846	1.0804	NaN	1.173	NaN	0.86579	0.61846	0.92854	0.37302	NaN	1.4573	1.1388	0.45403	1.377	1.663	0.29613	1.8329	0.56083	NaN	1.368	0	1	15	1550.82	1.6433e-26	145.86	3291400000	0	0	37647000
1.2592	0.54467	0.80884	0.82666	1.1919	0.82213	1.2332	0.89362	0.49525	1.7723	0.38251	1.4632	0.59476	1.8288	1.2477	1.6571	0.60996	1.3273	1.6578	0.64629	0.71821	1.5115	1.3274	0.49233	1.3635	0.97569	2.4111	2.3899	0.85502	1.8237	2.3092	0.58279	1.508	1.2801	2.1708	0.58009	0.78113	2.4218	0.93047	0.51757	1	0	12	1429.67	8.6662e-24	186.81	32583000000	187430000	1433300000	1083300000
NaN	0.42377	2.4023	NaN	NaN	1.4193	NaN	NaN	NaN	NaN	NaN	NaN	NaN	1.6977	4.1312	NaN	NaN	1.6267	NaN	NaN	NaN	NaN	NaN	0.5943	1.3884	NaN	NaN	NaN	NaN	NaN	NaN	NaN	1.048	NaN	NaN	3.2883	0.87589	0.89329	NaN	2.3766	0	1	26	2878.45	2.5215e-179	206.49	3473800000	0	0	127210000
NaN	0.97996	NaN	1.8467	1.7829	1.8233	0.91199	1.1685	1.1954	1.9807	1.7521	1.1276	2.523	0.79971	0.97001	1.7975	0.74643	2.226	NaN	1.7789	NaN	NaN	NaN	2.0749	0.93476	1.2457	1.3728	0.98239	0.49986	1.1571	0.9117	1.6118	8.8905	1.1721	NaN	3.2473	0.7695	1.07	3.2285	2.0542	1	0	11	1049.51	7.18e-13	166.69	2951400000	0	0	75809000
NaN	2.9225	1.9338	NaN	2.4229	NaN	3.5384	4.7811	4.282	NaN	NaN	NaN	NaN	3.2363	3.0604	NaN	NaN	1.0196	NaN	NaN	0.45066	NaN	NaN	3.0005	NaN	NaN	NaN	1.7017	NaN	1.8544	2.2702	3.3521	2.4773	4.2928	3.0465	NaN	2.5834	1.8417	NaN	NaN	1	0	10	1156.56	2.6682e-05	82.261	2982000000	0	0	56111000
NaN	NaN	NaN	NaN	NaN	NaN	NaN	NaN	NaN	NaN	NaN	0.60903	NaN	NaN	NaN	NaN	NaN	NaN	NaN	NaN	NaN	NaN	NaN	NaN	NaN	NaN	1.2271	0.84634	NaN	NaN	NaN	NaN	NaN	NaN	NaN	NaN	NaN	NaN	NaN	2.2642	0	1	35	3635.86	5.4827e-09	74.063	415450000	0	0	0
NaN	NaN	NaN	NaN	NaN	NaN	NaN	NaN	NaN	NaN	NaN	NaN	NaN	NaN	NaN	NaN	NaN	NaN	NaN	NaN	NaN	NaN	NaN	NaN	NaN	NaN	NaN	NaN	0.21229	NaN	NaN	NaN	NaN	NaN	NaN	NaN	NaN	NaN	NaN	NaN	1	0	19	1999.05	1.5114e-43	157.42	214000000	0	0	0
NaN	NaN	NaN	NaN	NaN	NaN	NaN	NaN	NaN	5.5799	NaN	NaN	NaN	NaN	NaN	NaN	NaN	NaN	NaN	NaN	NaN	NaN	NaN	NaN	NaN	NaN	NaN	NaN	NaN	NaN	NaN	NaN	NaN	NaN	NaN	NaN	NaN	NaN	NaN	NaN	3	0	12	1345.67	0.058663	55.258	2078900	0	0	0
NaN	NaN	NaN	NaN	NaN	NaN	NaN	NaN	NaN	NaN	NaN	NaN	NaN	NaN	NaN	NaN	NaN	NaN	NaN	NaN	NaN	NaN	NaN	NaN	NaN	NaN	NaN	NaN	NaN	NaN	NaN	NaN	NaN	NaN	NaN	NaN	NaN	NaN	NaN	NaN	1	0	9	1032.52	0.00035999	100.02	4864500	0	0	0
NaN	4.4288	NaN	NaN	NaN	NaN	NaN	NaN	NaN	NaN	NaN	NaN	NaN	NaN	NaN	NaN	NaN	NaN	NaN	NaN	NaN	NaN	NaN	NaN	NaN	NaN	NaN	NaN	NaN	NaN	NaN	NaN	NaN	NaN	NaN	NaN	NaN	NaN	NaN	NaN	0	1	16	1759.89	7.0154e-14	115.63	459940000	0	0	3489400
NaN	0.55637	2.0001	7.4497	0.53321	NaN	0.76374	0.56584	NaN	NaN	NaN	NaN	0.44811	NaN	NaN	NaN	0.48204	0.63448	NaN	0.38531	0.88362	1.3924	NaN	NaN	NaN	0.88729	NaN	0.79518	0.46026	NaN	0.48375	0.61124	0.60355	0.89865	0.40255	NaN	NaN	NaN	NaN	NaN	1	0	21	2129.07	2.4258e-96	222.13	4604400000	0	0	453300000
NaN	NaN	NaN	NaN	NaN	NaN	NaN	NaN	1.7112	1.4713	NaN	NaN	NaN	NaN	0.7327	NaN	NaN	NaN	NaN	NaN	NaN	1.7419	NaN	0.42897	0.51075	NaN	0.41285	NaN	0.70764	0.60539	NaN	0.34366	NaN	NaN	NaN	0.85087	0.17852	NaN	NaN	1.1478	2	0	10	1178.58	8.4259e-08	156.64	4089200000	0	0	0
NaN	NaN	NaN	NaN	NaN	NaN	NaN	NaN	NaN	NaN	NaN	NaN	NaN	2.2737	NaN	NaN	NaN	NaN	NaN	NaN	NaN	NaN	NaN	NaN	NaN	NaN	NaN	NaN	NaN	NaN	NaN	NaN	NaN	NaN	NaN	NaN	NaN	NaN	NaN	NaN	0	1	9	861.438	0.014182	66.299	11410000	0	0	0
NaN	0.95382	NaN	NaN	NaN	NaN	NaN	NaN	NaN	NaN	NaN	NaN	NaN	NaN	NaN	NaN	NaN	NaN	NaN	NaN	NaN	NaN	NaN	NaN	NaN	NaN	NaN	NaN	NaN	NaN	NaN	NaN	2.26	NaN	NaN	NaN	NaN	NaN	NaN	NaN	0	1	23	2321.15	2.89e-14	84.327	54924000	0	0	50525000
NaN	NaN	NaN	NaN	NaN	NaN	NaN	NaN	NaN	NaN	NaN	NaN	NaN	NaN	NaN	NaN	0.68182	NaN	NaN	NaN	NaN	NaN	0.32467	NaN	NaN	NaN	NaN	NaN	0.91514	1.4256	NaN	NaN	NaN	NaN	NaN	NaN	NaN	NaN	1.4409	2.9868	2	0	12	1333.64	1.3941e-07	143.76	573300000	0	0	0
NaN	1.341	NaN	NaN	1.0986	1.1189	1.0151	NaN	NaN	NaN	NaN	NaN	NaN	NaN	1.019	NaN	NaN	NaN	NaN	NaN	NaN	NaN	0.64975	NaN	NaN	2.0384	NaN	NaN	NaN	NaN	NaN	NaN	NaN	NaN	NaN	NaN	1.1676	2.5858	NaN	NaN	1	0	10	1022.51	3.6243e-06	104.22	571330000	0	0	52244000
NaN	NaN	NaN	NaN	NaN	NaN	NaN	NaN	NaN	NaN	NaN	NaN	1.0675	NaN	NaN	NaN	0.9201	NaN	NaN	0.74797	NaN	NaN	NaN	NaN	NaN	NaN	NaN	NaN	NaN	NaN	NaN	NaN	NaN	NaN	NaN	NaN	NaN	NaN	NaN	NaN	1	0	21	2165.02	0.018835	27.129	205520000	0	0	0
NaN	NaN	NaN	NaN	NaN	NaN	NaN	NaN	NaN	NaN	NaN	NaN	NaN	NaN	NaN	NaN	NaN	NaN	NaN	NaN	NaN	NaN	NaN	NaN	0.5251	NaN	NaN	NaN	NaN	NaN	NaN	NaN	NaN	NaN	NaN	NaN	NaN	NaN	NaN	NaN	1	1	15	1659.84	0.0414	40.187	95262000	0	0	0
NaN	0.21175	NaN	NaN	NaN	NaN	NaN	NaN	NaN	NaN	NaN	NaN	NaN	NaN	NaN	NaN	0.066363	NaN	NaN	NaN	0.10102	NaN	NaN	NaN	NaN	NaN	NaN	0.12846	NaN	NaN	NaN	NaN	NaN	NaN	NaN	NaN	NaN	NaN	NaN	NaN	1	0	13	1270.59	5.4848e-08	123.28	120220000	0	0	29917000
2.0051	0.26232	NaN	0.43812	7.5875	0.53497	NaN	0.46814	0.26421	NaN	0.36713	1.2109	0.65509	1.1343	1.7654	0.66362	0.47135	NaN	1.9281	0.395	0.37903	NaN	NaN	0.31421	NaN	1.1033	0.97099	1.4955	0.82255	NaN	NaN	0.86149	1.1454	0.77253	NaN	0.2431	0.57465	1.8977	0.47368	0.57574	0	1	12	1198.62	7.3212e-08	93.348	4172400000	30333000	205520000	245800000
NaN	NaN	NaN	NaN	NaN	NaN	NaN	NaN	NaN	2.2159	0.3465	NaN	NaN	NaN	NaN	0.84154	NaN	NaN	NaN	NaN	NaN	1.3744	NaN	NaN	NaN	NaN	1.664	NaN	0.59716	1.0844	NaN	NaN	NaN	NaN	NaN	0.61346	NaN	NaN	0.70844	0.62483	1	1	16	1725.89	0.002238	66.982	2031900000	0	0	0
NaN	1.6942	0.82592	1.0096	2.3224	2.2008	2.7073	1.4496	2.3515	1.2254	NaN	2.2966	2.2857	2.5217	4.5624	NaN	NaN	1.3386	NaN	1.4309	1.0507	1.6666	NaN	0.97905	1.7714	1.7369	0.9848	1.2909	2.3098	2.7677	2.5412	1.3645	0.71517	1.6157	2.1784	0.85096	1.354	0.92569	NaN	0.92274	0	1	23	2281.29	1.3049e-73	151.42	17659000000	0	0	146410000
NaN	NaN	NaN	NaN	NaN	NaN	NaN	NaN	NaN	1.844	1.7545	NaN	NaN	NaN	NaN	NaN	NaN	NaN	NaN	NaN	NaN	NaN	1.1201	NaN	NaN	NaN	NaN	NaN	NaN	NaN	NaN	NaN	NaN	NaN	NaN	NaN	NaN	NaN	NaN	NaN	1	0	24	2575.23	1.6238e-10	76.161	20828000	0	0	0
1.3131	NaN	NaN	NaN	NaN	NaN	NaN	NaN	NaN	NaN	2.8136	NaN	NaN	NaN	NaN	2.6155	NaN	NaN	NaN	NaN	NaN	NaN	NaN	NaN	NaN	NaN	NaN	NaN	NaN	NaN	NaN	NaN	NaN	NaN	NaN	NaN	NaN	NaN	0.90375	NaN	0	2	19	1956.09	3.9376e-05	92.098	35268000	4717800	10507000	0
NaN	NaN	NaN	NaN	NaN	NaN	NaN	NaN	NaN	NaN	2.03	NaN	NaN	NaN	0.53728	NaN	NaN	NaN	NaN	NaN	NaN	NaN	NaN	NaN	NaN	NaN	NaN	NaN	NaN	NaN	NaN	NaN	NaN	NaN	NaN	NaN	NaN	NaN	NaN	NaN	1	0	12	1462.67	0.0085098	61.11	76863000	0	0	0
NaN	NaN	NaN	NaN	NaN	NaN	NaN	NaN	NaN	NaN	NaN	NaN	NaN	NaN	NaN	NaN	NaN	NaN	NaN	NaN	NaN	NaN	NaN	NaN	NaN	NaN	NaN	NaN	NaN	NaN	NaN	NaN	NaN	NaN	NaN	NaN	NaN	NaN	NaN	NaN	0	0	13	1178.53	0.00015529	100.93	0	0	0	0
NaN	NaN	NaN	1.0854	NaN	NaN	NaN	NaN	NaN	NaN	NaN	NaN	NaN	NaN	NaN	NaN	NaN	NaN	NaN	NaN	NaN	NaN	NaN	NaN	NaN	NaN	NaN	NaN	NaN	NaN	NaN	NaN	NaN	NaN	NaN	NaN	NaN	NaN	NaN	NaN	1	0	11	1193.6	0.0089913	56.087	96959000	0	0	0
NaN	NaN	NaN	NaN	NaN	NaN	NaN	NaN	NaN	NaN	NaN	NaN	NaN	NaN	NaN	NaN	NaN	NaN	NaN	NaN	NaN	NaN	NaN	NaN	NaN	NaN	NaN	NaN	NaN	NaN	NaN	NaN	NaN	NaN	NaN	NaN	NaN	NaN	NaN	NaN	1	0	7	731.393	0.029123	58.917	6039800	0	0	0
NaN	1.3328	0.46659	NaN	1.0307	0.71695	NaN	NaN	NaN	1.1164	NaN	0.35604	NaN	0.5027	NaN	NaN	NaN	1.6596	1.6383	NaN	0.76968	NaN	NaN	0.96968	NaN	2.727	NaN	1.1837	NaN	NaN	NaN	NaN	0.10837	2.7627	0.99925	0.84936	NaN	1.218	NaN	1.208	0	1	14	1577.82	1.6079e-31	139.46	7411900000	0	0	189010000
NaN	NaN	NaN	NaN	NaN	NaN	NaN	NaN	NaN	NaN	NaN	NaN	NaN	NaN	0.032744	NaN	NaN	NaN	NaN	NaN	NaN	NaN	NaN	NaN	NaN	NaN	NaN	NaN	NaN	NaN	NaN	NaN	NaN	NaN	NaN	NaN	NaN	NaN	NaN	NaN	0	1	17	1782.85	7.0191e-13	99.663	537250000	0	0	0
NaN	0.45019	1.02	NaN	NaN	NaN	NaN	NaN	0.41566	0.40648	NaN	0.54486	0.19658	0.53682	0.30545	0.78278	NaN	NaN	NaN	0.082325	NaN	NaN	NaN	0.47442	NaN	NaN	NaN	NaN	0.17402	NaN	NaN	NaN	NaN	0.29479	NaN	0.27934	NaN	NaN	NaN	NaN	1	0	17	1530.73	7.2002e-59	177.04	846070000	0	0	61374000
NaN	NaN	NaN	NaN	NaN	NaN	NaN	NaN	NaN	NaN	NaN	NaN	NaN	NaN	NaN	NaN	NaN	NaN	NaN	NaN	NaN	NaN	NaN	NaN	5.4249	NaN	NaN	NaN	NaN	NaN	NaN	NaN	NaN	NaN	NaN	NaN	NaN	NaN	NaN	NaN	0	2	27	2576.08	7.2528e-18	103.12	743380	0	10350000	0
NaN	NaN	NaN	NaN	NaN	NaN	NaN	NaN	NaN	NaN	NaN	NaN	NaN	NaN	NaN	NaN	NaN	NaN	NaN	NaN	NaN	NaN	NaN	NaN	NaN	NaN	NaN	NaN	NaN	NaN	NaN	NaN	NaN	NaN	NaN	NaN	NaN	NaN	NaN	NaN	0	1	9	885.492	0.061117	37.591	162460000	0	0	0
NaN	NaN	NaN	NaN	NaN	NaN	NaN	NaN	1.1603	NaN	0.3838	NaN	NaN	1.5976	1.3992	NaN	NaN	NaN	2.1828	NaN	NaN	NaN	1.0547	NaN	NaN	NaN	1.0561	NaN	NaN	NaN	NaN	NaN	NaN	NaN	NaN	NaN	NaN	NaN	1.0853	NaN	1	0	28	2705.35	5.6539e-16	77.51	418800000	0	0	0
NaN	1.201	NaN	NaN	NaN	NaN	NaN	NaN	0.88589	3.9977	NaN	1.5164	4.1705	1.3678	NaN	NaN	1.1933	NaN	NaN	2.2875	NaN	NaN	NaN	2.1411	NaN	3.2394	NaN	1.1349	NaN	NaN	2.0715	3.5969	12.537	NaN	NaN	1.8872	1.4539	2.2365	NaN	2.5985	1	1	11	1137.63	4.7576e-05	118.77	725900000	0	0	82459000
NaN	NaN	NaN	NaN	NaN	NaN	NaN	NaN	NaN	NaN	NaN	NaN	0.097039	NaN	NaN	NaN	0.21745	NaN	NaN	NaN	NaN	NaN	NaN	NaN	NaN	NaN	NaN	NaN	NaN	NaN	NaN	NaN	NaN	NaN	NaN	NaN	NaN	NaN	0.081564	NaN	1	0	14	1483.66	1.0677e-09	136.33	231860000	0	0	0
0.098487	NaN	NaN	NaN	NaN	0.71266	NaN	NaN	0.10087	NaN	NaN	NaN	2.353	NaN	0.1817	0.1496	0.0494	NaN	NaN	NaN	NaN	NaN	NaN	NaN	NaN	NaN	NaN	NaN	0.53893	0.090065	0.17009	NaN	NaN	NaN	NaN	NaN	NaN	NaN	0.13159	NaN	1	1	15	1611.76	3.9819e-16	156.96	3499400000	488780000	109260000	0
3.7221	NaN	NaN	NaN	NaN	NaN	NaN	NaN	NaN	2.6652	1.3314	NaN	NaN	NaN	2.4892	2.4492	NaN	NaN	NaN	NaN	NaN	1.0686	4.2062	NaN	1.5511	NaN	1.0576	NaN	0.94776	2.1065	NaN	1.9065	NaN	NaN	NaN	2.2652	NaN	NaN	1.3587	1.7667	0	1	14	1412.82	2.2111e-25	145.31	359410000	11167000	92485000	0
NaN	NaN	NaN	NaN	NaN	NaN	NaN	NaN	NaN	NaN	NaN	NaN	NaN	NaN	NaN	NaN	NaN	NaN	NaN	NaN	1.2485	NaN	NaN	NaN	NaN	0.57075	NaN	NaN	NaN	NaN	NaN	NaN	NaN	NaN	NaN	NaN	NaN	0.8102	NaN	NaN	1	0	29	2888.5	2.6325e-50	136.3	307440000	0	0	0
NaN	NaN	NaN	NaN	NaN	NaN	NaN	NaN	NaN	NaN	NaN	NaN	NaN	NaN	NaN	NaN	NaN	NaN	NaN	NaN	NaN	NaN	NaN	NaN	NaN	NaN	NaN	NaN	NaN	NaN	NaN	NaN	NaN	NaN	NaN	NaN	NaN	0.35436	NaN	NaN	1	0	14	1299.68	8.2398e-05	87.727	47157000	0	0	0
NaN	NaN	3.2183	NaN	NaN	NaN	NaN	NaN	NaN	NaN	NaN	NaN	NaN	NaN	NaN	NaN	NaN	NaN	NaN	NaN	NaN	NaN	NaN	NaN	NaN	NaN	NaN	2.9691	NaN	NaN	NaN	NaN	1.3928	NaN	NaN	NaN	NaN	NaN	NaN	NaN	1	0	17	1834.84	7.1573e-24	132.15	670930000	0	0	0
NaN	NaN	NaN	NaN	NaN	NaN	NaN	NaN	NaN	3.6988	NaN	NaN	NaN	NaN	NaN	NaN	NaN	NaN	NaN	NaN	NaN	NaN	NaN	NaN	NaN	NaN	NaN	NaN	NaN	NaN	NaN	NaN	NaN	NaN	NaN	9.0574	NaN	NaN	NaN	3.4117	1	1	24	2838.3	2.3214e-07	67.827	7279300	0	0	0
NaN	NaN	NaN	NaN	NaN	NaN	NaN	NaN	NaN	NaN	NaN	NaN	NaN	NaN	NaN	26.55	NaN	NaN	NaN	NaN	NaN	NaN	NaN	NaN	NaN	NaN	NaN	NaN	NaN	NaN	NaN	NaN	NaN	NaN	NaN	NaN	NaN	NaN	NaN	NaN	0	2	11	1127.65	0.050974	44.543	5646700	0	0	0
NaN	NaN	NaN	NaN	NaN	NaN	NaN	NaN	NaN	8.5985	NaN	NaN	NaN	NaN	NaN	NaN	NaN	NaN	NaN	NaN	NaN	NaN	NaN	NaN	NaN	NaN	3.2126	NaN	NaN	NaN	NaN	NaN	NaN	NaN	NaN	0.40587	NaN	NaN	NaN	NaN	0	2	21	1933.1	0.010549	56.081	272530000	0	0	0
NaN	NaN	NaN	NaN	NaN	NaN	NaN	NaN	NaN	NaN	NaN	NaN	NaN	NaN	NaN	NaN	NaN	NaN	NaN	NaN	NaN	NaN	NaN	NaN	NaN	NaN	NaN	NaN	NaN	NaN	NaN	NaN	NaN	NaN	NaN	NaN	NaN	NaN	NaN	NaN	1	0	17	1922.84	0.00010201	66.289	0	0	0	0
NaN	0.97746	NaN	1.0563	0.97865	0.74455	NaN	NaN	0.85965	NaN	NaN	1.0683	NaN	NaN	NaN	NaN	NaN	NaN	NaN	NaN	NaN	NaN	NaN	1.5894	NaN	NaN	NaN	0.81543	NaN	NaN	1.3853	1.6179	NaN	0.47121	0.80058	NaN	0.69756	1.4564	NaN	NaN	0	1	14	1433.86	7.3529e-05	56.956	1724900000	0	0	8337700
NaN	NaN	NaN	NaN	NaN	NaN	NaN	NaN	NaN	NaN	2.3759	NaN	NaN	NaN	NaN	2.3574	NaN	NaN	1.9872	NaN	NaN	NaN	13.542	NaN	1.1601	NaN	NaN	NaN	NaN	NaN	NaN	NaN	NaN	NaN	NaN	2.2653	NaN	NaN	1.2662	NaN	0	2	17	1820.04	0.029517	42.044	305110000	0	0	0
0.092524	0.28606	0.31404	0.57767	0.65462	0.13858	0.062991	0.19403	0.21928	0.086211	NaN	0.23687	0.27266	0.2152	0.10333	NaN	0.89623	NaN	0.06572	0.33095	0.25471	NaN	0.013909	NaN	0.17345	0.05581	0.23136	NaN	0.48981	0.13393	0.13731	0.088182	0.12639	0.18857	0.2713	0.84452	0.42928	0.48123	0.33131	0.4759	1	0	15	1608.76	1.9964e-29	159.52	9944000000	108380000	19934000	223680000
NaN	NaN	NaN	NaN	NaN	NaN	NaN	NaN	NaN	0.10973	NaN	NaN	NaN	NaN	0.52946	NaN	NaN	NaN	NaN	NaN	NaN	NaN	NaN	NaN	NaN	NaN	NaN	NaN	NaN	NaN	NaN	NaN	NaN	NaN	NaN	NaN	NaN	NaN	NaN	NaN	2	0	19	2094.02	1.9776e-06	85.362	90564000	0	0	0
8.0037	4.7229	2.0343	4.6855	NaN	1.1154	8.6284	5.021	5.513	NaN	NaN	2.7797	3.4304	2.1358	12.45	NaN	2.7894	6.7153	17.217	4.4546	5.8528	NaN	3.4557	2.4326	5.0494	8.1983	5.0654	5.0288	3.2711	5.3629	NaN	2.5582	9.0551	8.992	3.9556	NaN	2.4472	6.7345	4.2258	NaN	0	1	14	1564.66	1.5337e-29	145.6	963070000	4741000	22443000	1758000
NaN	NaN	1.0612	NaN	NaN	1.3007	1.7006	1.1178	0.97795	0.061439	NaN	1.1568	1.2743	1.2453	0.89264	0.22395	1.5909	NaN	NaN	NaN	0.065815	0.67461	NaN	0.89863	0.81825	NaN	0.43117	1.1873	0.51213	NaN	1.4937	0.9647	0.44151	1.2467	NaN	0.74573	1.3373	NaN	NaN	0.73666	0	1	11	1036.52	2.5253e-18	131.12	9430500000	0	0	0
NaN	NaN	NaN	NaN	NaN	NaN	NaN	NaN	NaN	NaN	NaN	NaN	NaN	NaN	NaN	NaN	NaN	NaN	NaN	NaN	NaN	NaN	NaN	NaN	NaN	NaN	NaN	NaN	NaN	NaN	NaN	NaN	NaN	3.872	NaN	NaN	NaN	NaN	NaN	NaN	1	0	16	1615.81	0.00052849	58.246	61547000	0	0	0
0.67555	NaN	NaN	NaN	NaN	NaN	NaN	NaN	NaN	NaN	NaN	NaN	NaN	NaN	NaN	NaN	NaN	NaN	NaN	NaN	NaN	NaN	NaN	NaN	NaN	NaN	NaN	NaN	NaN	NaN	NaN	NaN	1.1197	0.40943	NaN	NaN	NaN	NaN	NaN	NaN	1	0	16	1443.7	5.0962e-05	73.279	128760000	19442000	23088000	0
0.7529	NaN	NaN	NaN	NaN	NaN	NaN	NaN	NaN	NaN	0.30282	NaN	NaN	NaN	NaN	0.85394	NaN	NaN	NaN	NaN	NaN	NaN	NaN	NaN	0.85486	NaN	1.0076	NaN	0.82118	NaN	NaN	NaN	NaN	NaN	NaN	NaN	NaN	NaN	0.84235	1.0944	2	0	32	3153.5	6.7016e-137	204.86	485460000	32363000	47068000	0
NaN	NaN	NaN	NaN	NaN	NaN	NaN	NaN	NaN	NaN	NaN	NaN	NaN	NaN	NaN	NaN	NaN	NaN	NaN	NaN	NaN	NaN	NaN	NaN	NaN	NaN	NaN	NaN	NaN	NaN	NaN	NaN	NaN	NaN	NaN	NaN	NaN	NaN	NaN	NaN	1	0	10	924.478	0.014814	58.246	0	0	0	0
NaN	NaN	NaN	NaN	NaN	NaN	NaN	NaN	1.0962	0.9262	NaN	NaN	NaN	NaN	3.6685	NaN	1.3595	NaN	NaN	NaN	NaN	1.7922	8.0665	NaN	0.74947	NaN	0.67604	NaN	0.8599	0.23024	NaN	NaN	NaN	NaN	NaN	2.1072	1.1081	0.91654	NaN	0.47244	0	2	10	1014.61	4.8776e-06	128.01	3637200000	0	0	0
0.23115	NaN	1.6525	NaN	NaN	NaN	NaN	1.8688	1.5313	1.4398	1.9643	2.2858	1.8017	1.6277	1.2805	1.3922	1.7254	1.3274	1.9933	1.4997	1.1844	1.6336	1.5016	2.2284	0.86517	NaN	2.111	1.1834	NaN	1.0857	NaN	1.5799	NaN	1.0352	NaN	NaN	0.89771	NaN	2.2099	NaN	1	0	12	1155.66	2.5529e-12	123.95	1105800000	117990000	92611000	0
0.11321	0.42727	NaN	0.31124	0.21165	0.22414	0.1694	NaN	0.22869	NaN	0.30928	0.13604	NaN	0.19384	0.13198	0.25161	NaN	0.294	0.19689	NaN	0.2242	0.16599	0.17329	0.26818	0.17214	0.10386	0.31728	0.14162	0.22599	0.19256	0.13324	NaN	NaN	0.12734	0.16614	0.41172	0.10542	0.42187	NaN	0.29367	1	0	34	3469.74	1.3316e-203	197.61	53664000000	136110000	32960000	119360000
NaN	NaN	NaN	NaN	NaN	NaN	NaN	NaN	NaN	NaN	NaN	NaN	NaN	NaN	NaN	NaN	NaN	NaN	NaN	NaN	NaN	NaN	NaN	NaN	NaN	NaN	NaN	NaN	NaN	NaN	NaN	NaN	NaN	NaN	NaN	NaN	NaN	NaN	NaN	NaN	1	0	10	1076.56	0.071392	45.829	0	0	0	0
7.3043	0.5332	1.8775	1.0554	NaN	0.27881	1.111	3.3644	1.3593	0.55134	0.25355	1.5892	0.98148	0.5839	1.0342	1.1598	0.93508	0.80899	1.0144	0.98597	1.607	0.4929	1.2059	1.0178	0.29608	4.0443	2.2675	0.36126	1.1973	3.2386	0.24567	0.91294	5.0638	0.41904	4.5024	0.84032	0.9546	0.84769	0.63173	0.30572	1	1	16	1398.72	1.6334e-76	272.74	32832000000	218900000	2184500000	829760000
NaN	NaN	NaN	NaN	NaN	NaN	NaN	NaN	NaN	NaN	NaN	NaN	NaN	NaN	NaN	NaN	NaN	NaN	NaN	NaN	NaN	1.0293	NaN	NaN	NaN	NaN	0.6276	NaN	NaN	NaN	NaN	NaN	NaN	NaN	NaN	1.4099	NaN	NaN	NaN	0.95004	0	2	23	2408.26	5.9803e-26	133.84	244070000	0	0	0
NaN	NaN	NaN	NaN	NaN	0.84911	NaN	NaN	NaN	NaN	NaN	0.96026	NaN	0.45057	0.47301	NaN	NaN	NaN	NaN	NaN	NaN	0.90037	NaN	NaN	NaN	NaN	1.0083	0.52815	0.46185	NaN	NaN	NaN	NaN	NaN	0.93473	0.43588	NaN	0.44337	NaN	0.80127	0	1	31	2918.51	5.5913e-45	130.57	471990000	0	0	0
NaN	NaN	NaN	NaN	NaN	NaN	NaN	NaN	NaN	NaN	NaN	NaN	NaN	NaN	NaN	NaN	NaN	NaN	NaN	NaN	NaN	NaN	10.552	NaN	4.7765	NaN	NaN	NaN	NaN	NaN	NaN	NaN	NaN	NaN	NaN	NaN	NaN	NaN	3.8719	NaN	2	0	20	2309.12	1.9961e-11	97.271	21739000	0	0	0
NaN	NaN	NaN	NaN	NaN	NaN	NaN	NaN	NaN	NaN	NaN	NaN	NaN	1.2096	NaN	NaN	NaN	NaN	NaN	NaN	NaN	NaN	NaN	NaN	NaN	NaN	NaN	NaN	NaN	NaN	NaN	NaN	NaN	NaN	NaN	NaN	NaN	NaN	NaN	NaN	1	0	12	1177.54	1.3243e-10	128.85	194400000	0	0	0
NaN	NaN	NaN	NaN	NaN	NaN	NaN	NaN	NaN	NaN	NaN	NaN	NaN	NaN	NaN	NaN	NaN	NaN	NaN	NaN	NaN	NaN	NaN	NaN	NaN	NaN	NaN	NaN	NaN	NaN	NaN	NaN	NaN	NaN	NaN	NaN	NaN	NaN	NaN	0.3458	2	0	14	1502.73	0.00032978	88.561	107280000	0	0	0
NaN	NaN	NaN	NaN	NaN	NaN	NaN	NaN	NaN	1.7351	0.38791	NaN	NaN	NaN	NaN	NaN	NaN	NaN	NaN	NaN	NaN	0.52715	NaN	NaN	0.56008	NaN	0.73856	NaN	0.46463	1.0041	NaN	NaN	NaN	NaN	NaN	1.0997	NaN	NaN	1.0339	0.70022	2	0	16	1801.86	1.1618e-47	199.61	1822900000	0	0	0
NaN	NaN	NaN	NaN	NaN	NaN	NaN	NaN	NaN	NaN	NaN	NaN	NaN	NaN	NaN	NaN	NaN	NaN	NaN	NaN	NaN	NaN	NaN	NaN	0.93247	NaN	NaN	NaN	2.4613	1.1125	NaN	NaN	NaN	NaN	NaN	1.6087	NaN	NaN	NaN	0.86865	0	2	23	2340.12	6.1863e-72	166.21	234130000	0	0	0
NaN	1.6124	2.1356	2.239	NaN	NaN	NaN	NaN	2.0445	NaN	NaN	NaN	2.0331	2.7521	3.3198	NaN	3.1459	NaN	NaN	1.5996	NaN	NaN	NaN	1.1165	NaN	NaN	NaN	1.9137	NaN	NaN	NaN	3.1158	NaN	NaN	NaN	1.8529	1.475	NaN	1.733	1.0077	0	1	13	1485.61	1.1805e-18	122.64	1159300000	0	81812000	26200000
NaN	NaN	NaN	NaN	NaN	NaN	NaN	NaN	NaN	NaN	NaN	NaN	NaN	NaN	NaN	NaN	NaN	NaN	NaN	NaN	NaN	NaN	NaN	NaN	NaN	NaN	NaN	NaN	0.4212	NaN	NaN	NaN	NaN	NaN	NaN	NaN	NaN	NaN	NaN	NaN	1	1	13	1495.74	0.02125	46.159	49164000	0	0	0
NaN	NaN	NaN	NaN	NaN	NaN	NaN	NaN	NaN	NaN	NaN	NaN	NaN	NaN	NaN	NaN	NaN	NaN	NaN	NaN	NaN	NaN	NaN	NaN	NaN	NaN	NaN	NaN	0.42542	0.34729	NaN	NaN	NaN	NaN	NaN	NaN	NaN	NaN	NaN	NaN	2	0	35	2922.58	0.017137	79.365	47204000	0	0	0
NaN	NaN	NaN	NaN	NaN	NaN	NaN	1.7526	0.7842	NaN	NaN	0.69114	1.9083	1.1602	NaN	NaN	0.86414	NaN	NaN	1.3566	NaN	NaN	NaN	NaN	NaN	NaN	NaN	NaN	NaN	NaN	NaN	NaN	NaN	NaN	NaN	NaN	0.32885	NaN	1.3616	NaN	1	0	10	1068.59	0.00046966	68.525	929460000	0	0	0
NaN	NaN	NaN	NaN	NaN	NaN	NaN	NaN	NaN	NaN	NaN	NaN	NaN	2.4848	NaN	NaN	NaN	NaN	NaN	NaN	NaN	NaN	NaN	2.2494	NaN	NaN	NaN	1.9232	NaN	NaN	NaN	NaN	NaN	NaN	NaN	NaN	NaN	NaN	NaN	NaN	0	1	32	3494.46	3.5851e-89	134.92	148950000	0	0	0
NaN	NaN	NaN	NaN	NaN	NaN	NaN	NaN	NaN	0.046495	NaN	NaN	NaN	NaN	0.17555	NaN	NaN	NaN	0.058471	NaN	NaN	NaN	0.13262	NaN	NaN	0.59504	NaN	NaN	NaN	NaN	NaN	0.18461	NaN	NaN	NaN	NaN	0.8444	0.49098	0.33163	NaN	1	0	16	1791	2.7013e-20	99.927	601650000	0	0	0
NaN	2.8497	1.6789	NaN	NaN	1.1532	NaN	NaN	NaN	NaN	NaN	2.5945	1.6297	NaN	NaN	NaN	NaN	0.14007	NaN	1.3716	1.0579	NaN	NaN	1.4119	NaN	NaN	NaN	1.8625	NaN	NaN	NaN	2.4387	3.1148	NaN	1.1164	NaN	NaN	NaN	NaN	NaN	0	1	12	1298.63	1.7986e-07	82.85	2712900000	0	0	168240000
NaN	2.7345	NaN	NaN	1.0567	NaN	NaN	NaN	NaN	5.4655	NaN	NaN	NaN	NaN	1.126	NaN	NaN	0.62262	NaN	0.55662	NaN	3.7739	NaN	NaN	NaN	NaN	2.3467	NaN	NaN	NaN	NaN	NaN	NaN	NaN	NaN	2.0352	NaN	0.038683	NaN	2.0219	0	2	18	1986.03	3.5359e-09	91.401	705960000	0	0	1616600
NaN	NaN	NaN	NaN	NaN	NaN	NaN	NaN	NaN	NaN	NaN	NaN	NaN	NaN	NaN	NaN	NaN	NaN	NaN	NaN	NaN	NaN	NaN	NaN	NaN	NaN	NaN	NaN	NaN	NaN	NaN	NaN	NaN	NaN	NaN	NaN	NaN	NaN	NaN	3.3695	1	2	19	2142.13	0.0037673	57.41	7700600	0	0	0
4.941	3.0878	1.3098	3.6634	3.2927	NaN	2.4309	2.4611	2.3446	3.3435	2.8668	1.7467	2.2001	2.1008	2.893	3.1713	2.3538	2.4601	4.8344	1.1997	1.2458	4.1013	NaN	0.83535	1.6254	2.8043	1.7655	0.91369	2.8599	1.8208	0.55517	2.5217	NaN	1.3759	2.0865	2.7229	1.0979	1.3629	1.581	1.7331	0	1	10	1067.57	1.5813e-07	135.86	3281600000	4895500	39212000	47284000
NaN	NaN	NaN	NaN	NaN	NaN	NaN	NaN	NaN	NaN	1.7392	0.40382	NaN	NaN	3.4748	6.5005	NaN	NaN	4.9969	NaN	NaN	3.7278	5.454	NaN	1.0276	NaN	2.0244	NaN	3.0277	NaN	NaN	NaN	NaN	NaN	NaN	2.012	NaN	NaN	1.6169	0.76059	1	1	14	1551.79	8.9191e-32	170.79	2048900000	0	0	0
6.9329	1.0954	0.64429	2.0586	NaN	1.7563	NaN	1.0989	1.3021	NaN	NaN	0.53839	NaN	0.92943	1.3085	NaN	NaN	0.85843	NaN	2.0435	1.9118	1.3832	NaN	1.8348	2.3453	0.8798	0.67418	1.3004	2.4789	NaN	0.1252	1.3614	0.32081	1.095	1.2548	0.51457	2.0952	0.62255	NaN	0.92414	0	1	20	2118.14	2.5827e-88	172.66	12853000000	148250	2587900	210540000
NaN	NaN	NaN	NaN	NaN	NaN	NaN	NaN	NaN	NaN	1.0091	NaN	NaN	NaN	NaN	NaN	NaN	NaN	NaN	NaN	NaN	NaN	NaN	NaN	NaN	NaN	NaN	NaN	NaN	NaN	NaN	NaN	NaN	NaN	NaN	NaN	NaN	NaN	NaN	NaN	0	2	29	3122.62	0.071379	31.585	27395000	0	0	0
NaN	NaN	NaN	NaN	NaN	NaN	NaN	NaN	NaN	2.1342	NaN	NaN	NaN	NaN	NaN	NaN	NaN	NaN	NaN	NaN	NaN	NaN	NaN	NaN	NaN	NaN	NaN	NaN	NaN	NaN	NaN	NaN	NaN	NaN	NaN	1.8817	NaN	NaN	NaN	10.037	1	1	19	1996.9	2.3992e-44	185.96	37478000	0	0	0
NaN	NaN	0.27875	NaN	NaN	NaN	NaN	NaN	0.10301	NaN	NaN	NaN	NaN	0.22193	NaN	NaN	NaN	NaN	0.24	0.082063	0.31058	NaN	NaN	0.16878	NaN	NaN	NaN	NaN	NaN	NaN	NaN	NaN	NaN	NaN	NaN	NaN	0.36813	NaN	NaN	NaN	0	1	12	1164.54	0.00022533	89.301	294250000	0	0	12413000
0.23218	NaN	NaN	NaN	NaN	NaN	NaN	NaN	NaN	0.4151	NaN	NaN	NaN	NaN	0.056379	0.20805	NaN	NaN	NaN	NaN	NaN	NaN	NaN	NaN	0.20413	NaN	NaN	NaN	0.18406	NaN	NaN	NaN	NaN	NaN	NaN	NaN	NaN	NaN	0.31285	NaN	1	1	13	1320.65	2.0934e-06	123.95	678390000	48463000	25436000	0
1.641	0.81607	5.3967	1.8911	1.9987	1.4696	NaN	NaN	1.6007	1.8257	0.70224	3.3315	0.53651	1.1244	2.3011	2.1406	0.30815	1.512	2.1877	2.3154	2.0827	2.4243	1.8871	3.4097	1.5333	NaN	8.5494	5.4713	2.2122	2.4359	NaN	0.73173	2.365	4.254	2.3812	2.0457	2.5946	1.0773	1.7996	0.61639	1	0	20	2056.91	6.4497e-110	243.95	10457000000	90308000	1040300000	368490000
NaN	NaN	NaN	NaN	NaN	NaN	NaN	NaN	NaN	NaN	1.1071	NaN	NaN	NaN	3.6313	0.59704	NaN	NaN	NaN	NaN	NaN	NaN	NaN	NaN	NaN	NaN	NaN	NaN	NaN	NaN	NaN	NaN	NaN	NaN	NaN	NaN	NaN	NaN	1.1512	0.8123	1	1	21	2185.01	1.6645e-34	124.08	938420000	0	0	0
NaN	NaN	NaN	NaN	NaN	NaN	NaN	NaN	NaN	NaN	NaN	NaN	NaN	NaN	NaN	1.2923	NaN	NaN	NaN	NaN	NaN	NaN	NaN	NaN	NaN	NaN	NaN	NaN	NaN	NaN	NaN	NaN	NaN	NaN	NaN	NaN	NaN	NaN	NaN	NaN	0	1	20	2094.01	0.00011758	46.971	121940000	0	0	0
NaN	NaN	NaN	NaN	1.5546	NaN	1.5881	NaN	NaN	NaN	NaN	1.9907	1.2818	NaN	NaN	NaN	NaN	NaN	NaN	NaN	NaN	1.029	NaN	NaN	NaN	NaN	NaN	NaN	NaN	NaN	NaN	1.7144	3.2219	NaN	NaN	2.7205	1.5882	NaN	NaN	0.81256	1	1	22	2351.16	5.5762e-09	84.378	1302300000	0	0	0
0.17432	NaN	NaN	1.2194	NaN	NaN	NaN	NaN	NaN	NaN	NaN	NaN	NaN	NaN	NaN	NaN	NaN	NaN	NaN	NaN	NaN	NaN	10.739	NaN	NaN	NaN	16.564	NaN	3.0775	1.6257	NaN	NaN	NaN	NaN	NaN	3.2644	NaN	NaN	1.6394	8.2847	0	2	17	1929.87	6.4924e-25	157.54	72962000	51770000	18348000	0
NaN	0.99484	1.4737	0.493	2.2692	1.4241	1.3731	0.47664	1.8058	NaN	NaN	1.6544	NaN	1.0082	1.9759	NaN	0.59924	0.91271	NaN	0.85598	1.0631	NaN	NaN	0.70513	2.1879	0.96654	1.7049	0.85766	1.4482	NaN	1.3741	NaN	NaN	NaN	0.61034	1.6715	0.85368	1.3853	NaN	NaN	1	0	25	2558.32	2.6137e-85	162.82	7152800000	0	0	141540000
NaN	NaN	NaN	NaN	NaN	NaN	NaN	NaN	NaN	3.2999	NaN	NaN	NaN	NaN	NaN	NaN	NaN	NaN	NaN	NaN	NaN	3.1786	NaN	NaN	1.7389	NaN	1.8982	NaN	1.7285	NaN	NaN	NaN	NaN	NaN	NaN	3.6054	NaN	NaN	NaN	NaN	2	0	27	2828.46	2.3952e-37	123.65	359370000	0	0	0
0.083199	0.28182	0.5939	0.17237	NaN	NaN	NaN	0.89489	0.29983	NaN	0.098117	0.03516	NaN	0.14208	0.14961	NaN	NaN	0.13677	NaN	NaN	0.041106	0.1028	0.080148	0.056668	0.12197	NaN	0.10945	0.20017	0.16337	0.65064	1.3163	1.4415	NaN	0.25159	0.078446	0.063421	0.065531	0.48887	NaN	0.1159	1	0	10	1145.62	4.3225e-07	122.57	8435200000	371290000	38910000	151580000
NaN	0.12844	0.37419	NaN	NaN	NaN	0.069912	0.15462	0.11345	0.039906	NaN	NaN	0.11313	0.16377	0.054208	NaN	0.33368	NaN	NaN	0.39606	NaN	NaN	0.15963	NaN	NaN	0.087291	NaN	NaN	0.20453	0.18892	NaN	0.090204	NaN	0.14149	0.19281	0.33245	0.38603	0.4456	NaN	0.53294	1	0	17	1699.89	1.1043e-47	131.56	5589800000	0	0	385910000
NaN	NaN	NaN	NaN	NaN	NaN	NaN	NaN	NaN	NaN	NaN	NaN	NaN	NaN	NaN	NaN	NaN	NaN	NaN	NaN	NaN	NaN	NaN	NaN	NaN	NaN	NaN	NaN	NaN	NaN	NaN	NaN	NaN	NaN	NaN	0.41355	NaN	NaN	NaN	NaN	1	0	8	875.486	0.029734	64.734	132730000	0	0	0
NaN	0.9073	0.88884	1.3526	0.68843	0.46524	0.56552	0.70042	0.61492	0.62062	NaN	0.60294	0.64171	0.50257	NaN	NaN	0.72679	0.59268	0.74244	0.60763	0.52446	0.89754	NaN	0.6092	NaN	0.39763	1.3248	0.8721	NaN	NaN	0.58976	0.64066	NaN	0.75323	0.79383	0.61483	0.50874	0.47924	0.46205	1.0562	1	0	17	1745.89	1.86e-59	169.92	9811900000	0	0	287100000
NaN	NaN	0.51195	NaN	NaN	0.29475	NaN	NaN	NaN	NaN	NaN	1.8842	1.3822	NaN	NaN	NaN	0.98297	NaN	NaN	0.39898	NaN	0.44139	NaN	NaN	NaN	NaN	0.45147	0.58333	NaN	NaN	NaN	NaN	NaN	1.7314	NaN	NaN	0.52991	NaN	NaN	NaN	1	0	7	730.397	0.0053229	103.91	451990000	0	0	0
NaN	NaN	NaN	NaN	NaN	NaN	NaN	NaN	0.076552	NaN	NaN	0.66713	NaN	NaN	NaN	NaN	NaN	NaN	NaN	NaN	NaN	NaN	NaN	NaN	NaN	NaN	NaN	NaN	NaN	NaN	NaN	0.73944	NaN	0.49971	NaN	1.1452	NaN	NaN	NaN	NaN	0	1	10	1072.58	0.00063092	72.2	1859400000	0	0	0
NaN	NaN	NaN	NaN	NaN	NaN	NaN	NaN	NaN	NaN	NaN	NaN	NaN	NaN	1.7853	NaN	NaN	NaN	NaN	NaN	NaN	NaN	11.615	NaN	NaN	NaN	NaN	NaN	NaN	NaN	NaN	NaN	NaN	NaN	NaN	NaN	NaN	NaN	NaN	NaN	1	1	13	1489.79	0.0090987	53.448	19102000	0	0	0
NaN	NaN	NaN	NaN	NaN	NaN	NaN	NaN	NaN	NaN	NaN	NaN	NaN	NaN	NaN	NaN	NaN	NaN	NaN	NaN	NaN	NaN	NaN	NaN	NaN	NaN	NaN	NaN	NaN	NaN	NaN	NaN	NaN	NaN	NaN	NaN	NaN	NaN	0.47286	NaN	0	1	7	730.423	0.10715	69.984	100330000	0	0	0
NaN	NaN	NaN	NaN	NaN	NaN	NaN	NaN	NaN	NaN	NaN	NaN	NaN	NaN	0.04936	NaN	0.4948	NaN	NaN	0.60951	NaN	NaN	NaN	NaN	NaN	NaN	NaN	NaN	NaN	NaN	NaN	NaN	NaN	NaN	NaN	NaN	NaN	NaN	NaN	NaN	1	0	12	1389.66	9.8493e-07	76.073	171440000	0	0	0
NaN	NaN	NaN	3.2998	NaN	NaN	0.58072	NaN	NaN	NaN	NaN	1.3057	NaN	NaN	NaN	NaN	0.99961	NaN	NaN	NaN	NaN	NaN	2.3306	NaN	NaN	NaN	NaN	NaN	NaN	NaN	NaN	NaN	NaN	NaN	NaN	NaN	NaN	NaN	NaN	NaN	0	1	8	874.455	0.0093619	91.853	173690000	0	0	0
0.10179	0.37	NaN	NaN	0.22436	NaN	0.17393	NaN	0.77	NaN	0.53407	NaN	0.0466	0.35488	0.5124	3.1713	0.38202	NaN	0.47042	NaN	0.14615	0.76702	0.14641	NaN	2.2061	NaN	NaN	NaN	NaN	NaN	NaN	0.044546	NaN	0.81743	NaN	0.49791	NaN	0.15162	NaN	0.79477	1	0	11	1110.64	1.6478e-08	118.28	1894000000	86171000	34595000	65719000
NaN	NaN	NaN	NaN	NaN	NaN	NaN	NaN	NaN	NaN	NaN	NaN	NaN	NaN	NaN	2.2083	NaN	NaN	NaN	NaN	NaN	NaN	NaN	NaN	NaN	NaN	NaN	NaN	NaN	NaN	NaN	NaN	NaN	NaN	NaN	NaN	NaN	NaN	3.2738	NaN	1	0	8	785.476	0.0021141	82.279	12152000	0	0	0
NaN	NaN	NaN	NaN	NaN	NaN	2.9555	NaN	NaN	NaN	NaN	NaN	NaN	NaN	NaN	NaN	NaN	NaN	NaN	NaN	NaN	NaN	NaN	NaN	NaN	NaN	NaN	NaN	NaN	NaN	NaN	NaN	NaN	NaN	NaN	NaN	NaN	NaN	NaN	2.0112	1	0	9	962.504	0.0025528	67.897	480080000	0	0	0
NaN	NaN	NaN	NaN	NaN	NaN	NaN	NaN	NaN	14.266	NaN	NaN	NaN	NaN	NaN	NaN	NaN	NaN	NaN	NaN	NaN	NaN	NaN	NaN	NaN	NaN	6.9518	NaN	NaN	NaN	NaN	NaN	NaN	NaN	NaN	NaN	NaN	NaN	NaN	1.4889	1	1	10	1060.57	0.011522	62.633	1467500	0	0	0
NaN	0.28084	2.657	1.132	1.18	1.7814	NaN	NaN	3.0865	2.2593	2.0433	3.4793	3.2571	0.96947	2.4223	NaN	1.1761	2.6675	1.7602	2.183	1.8785	1.5388	NaN	1.4801	3.1174	NaN	5.3974	3.0576	1.9198	NaN	NaN	NaN	0.99088	2.9585	3.4641	0.56985	2.055	6.9758	0.82229	1.2383	1	0	13	1337.61	1.564e-29	166.7	6411000000	0	0	682270000
1.9338	NaN	NaN	2.0032	NaN	NaN	NaN	NaN	NaN	3.8198	NaN	NaN	2.2962	NaN	NaN	NaN	3.3906	1.9971	1.5832	NaN	NaN	NaN	NaN	NaN	NaN	3.3154	NaN	NaN	NaN	NaN	NaN	NaN	NaN	4.2298	NaN	3.2083	NaN	0.99859	3.1936	NaN	1	0	21	2205.01	4.8359e-34	110.75	166090000	792840	7929000	0
NaN	NaN	NaN	NaN	NaN	NaN	NaN	NaN	NaN	NaN	5.7004	NaN	NaN	NaN	NaN	NaN	NaN	NaN	NaN	NaN	NaN	NaN	NaN	NaN	NaN	NaN	NaN	NaN	NaN	NaN	NaN	NaN	NaN	NaN	NaN	NaN	NaN	NaN	NaN	NaN	1	1	29	3169.46	0.025367	38.986	757570	0	0	0
NaN	NaN	NaN	NaN	NaN	NaN	NaN	NaN	NaN	NaN	NaN	NaN	NaN	NaN	NaN	0.15839	NaN	NaN	NaN	NaN	NaN	NaN	NaN	NaN	NaN	NaN	NaN	NaN	NaN	NaN	NaN	NaN	NaN	NaN	NaN	NaN	NaN	NaN	NaN	NaN	2	0	20	1909	0.049317	42.639	8670200	0	0	0
NaN	NaN	NaN	0.3558	NaN	NaN	NaN	NaN	NaN	NaN	NaN	0.34124	NaN	NaN	0.095468	NaN	NaN	0.17106	NaN	0.068334	0.066471	NaN	NaN	0.11822	NaN	NaN	0.17083	NaN	NaN	NaN	NaN	NaN	NaN	NaN	NaN	NaN	NaN	NaN	NaN	0.20832	1	0	17	1857.96	8.0665e-24	138.19	1878200000	0	0	0
NaN	NaN	NaN	NaN	NaN	NaN	NaN	NaN	NaN	NaN	NaN	NaN	NaN	NaN	NaN	NaN	NaN	NaN	NaN	NaN	NaN	NaN	NaN	NaN	NaN	NaN	NaN	NaN	NaN	NaN	NaN	NaN	3.7765	NaN	NaN	NaN	NaN	NaN	NaN	NaN	0	1	9	1040.46	0.040826	53.517	4874100	0	0	0
NaN	NaN	NaN	NaN	NaN	NaN	NaN	NaN	NaN	NaN	NaN	NaN	NaN	NaN	NaN	NaN	NaN	NaN	NaN	NaN	NaN	NaN	NaN	NaN	1.2076	NaN	NaN	NaN	NaN	NaN	NaN	NaN	NaN	NaN	NaN	NaN	NaN	NaN	NaN	NaN	0	2	26	3011.27	0.00054114	53.687	10221000	0	0	0
5.827	NaN	NaN	NaN	NaN	NaN	NaN	NaN	NaN	0.0028685	0.98833	NaN	NaN	NaN	NaN	NaN	NaN	NaN	14.221	NaN	NaN	NaN	NaN	NaN	0.97647	NaN	NaN	NaN	NaN	0.75283	NaN	NaN	NaN	NaN	NaN	NaN	NaN	0.80928	0.91173	NaN	1	0	12	1284.74	3.2066e-13	120.9	2714000000	4778700	68359000	0
NaN	1.4427	0.27661	1.8149	0.9517	1.287	0.67467	0.42916	0.87133	1.4194	NaN	NaN	NaN	1.1343	0.78797	NaN	NaN	0.39881	0.11997	NaN	0.63868	1.146	NaN	0.27601	0.87065	0.83499	0.47448	0.42551	NaN	NaN	NaN	0.44478	0.34494	0.46299	0.47634	NaN	NaN	NaN	NaN	0.30627	1	0	7	878.44	0.0030841	124.89	7661600000	0	0	487010000
NaN	NaN	NaN	NaN	NaN	NaN	NaN	NaN	NaN	NaN	NaN	NaN	NaN	NaN	NaN	NaN	NaN	NaN	NaN	NaN	NaN	NaN	NaN	NaN	NaN	NaN	NaN	NaN	NaN	NaN	NaN	NaN	NaN	NaN	NaN	0.85199	NaN	NaN	NaN	0.41748	2	1	18	2069.16	0.060863	47.618	164860000	0	0	0
NaN	NaN	NaN	NaN	NaN	NaN	NaN	NaN	NaN	NaN	NaN	NaN	NaN	NaN	NaN	NaN	NaN	NaN	NaN	NaN	NaN	NaN	NaN	NaN	NaN	NaN	NaN	NaN	NaN	NaN	NaN	NaN	NaN	NaN	NaN	NaN	NaN	NaN	NaN	NaN	1	2	30	3094.86	0.094926	0.051039	0	0	0	0
2.512	0.57112	2.2654	1.9887	1.882	1.5515	3.4009	0.6729	1.8814	6.97	2.4241	2.561	0.51273	1.3232	1.9495	3.4163	1.6498	1.8679	1.826	1.9527	1.8944	4.767	2.65	0.65315	2.3365	4.4663	2.2122	2.8103	1.6868	2.2928	1.5028	0.58295	2.2341	1.9867	1.335	1.0753	1.4259	0.36688	2.4124	1.694	0	1	11	1248.56	7.4859e-34	183.99	8502800000	19195000	138920000	336790000
4.7702	NaN	NaN	NaN	NaN	NaN	NaN	NaN	NaN	0.58439	2.377	NaN	NaN	NaN	NaN	5.6585	NaN	NaN	NaN	NaN	NaN	NaN	NaN	NaN	NaN	NaN	NaN	NaN	NaN	3.436	NaN	NaN	NaN	NaN	NaN	NaN	NaN	NaN	2.8797	NaN	1	1	13	1505.71	5.3829e-06	98.942	29844000	3093800	40672000	0
NaN	NaN	NaN	5.8247	NaN	NaN	NaN	NaN	NaN	4.9922	3.9917	NaN	NaN	NaN	1.8031	NaN	NaN	NaN	NaN	NaN	NaN	NaN	NaN	NaN	4.4522	NaN	11.353	NaN	NaN	2.3195	NaN	NaN	NaN	NaN	NaN	NaN	NaN	NaN	NaN	NaN	1	2	18	2176.02	4.7837e-06	93.342	38305000	0	0	0
NaN	NaN	NaN	NaN	NaN	NaN	NaN	NaN	0.41012	NaN	2.1546	NaN	NaN	NaN	NaN	NaN	NaN	NaN	0.55558	NaN	NaN	NaN	NaN	NaN	NaN	NaN	NaN	0.39732	0.45381	NaN	NaN	NaN	NaN	NaN	NaN	0.43993	1.4533	NaN	NaN	NaN	0	1	23	2306.13	1.1589e-12	77.576	99054000	0	0	0
NaN	NaN	NaN	NaN	NaN	NaN	NaN	NaN	NaN	NaN	NaN	NaN	NaN	NaN	NaN	2.3983	NaN	NaN	NaN	NaN	NaN	NaN	NaN	NaN	NaN	NaN	NaN	NaN	NaN	NaN	NaN	1.9595	NaN	NaN	NaN	NaN	NaN	NaN	NaN	NaN	0	1	10	988.519	0.00028872	73.885	30425000	0	0	0
NaN	NaN	NaN	NaN	NaN	NaN	NaN	NaN	NaN	NaN	NaN	NaN	NaN	NaN	NaN	NaN	0.26597	NaN	NaN	NaN	NaN	NaN	0.8173	NaN	NaN	NaN	NaN	NaN	NaN	0.43063	NaN	NaN	NaN	NaN	NaN	NaN	NaN	NaN	0.31192	NaN	1	1	11	1144.62	0.00066019	73.499	110250000	0	0	0
NaN	NaN	NaN	NaN	NaN	NaN	NaN	NaN	NaN	NaN	NaN	NaN	NaN	NaN	NaN	NaN	NaN	NaN	NaN	NaN	NaN	NaN	NaN	NaN	NaN	NaN	NaN	NaN	NaN	NaN	NaN	NaN	NaN	NaN	NaN	NaN	NaN	NaN	NaN	NaN	0	0	17	1691.82	5.2903e-10	98.582	185220000	0	0	0
NaN	NaN	0.85785	1.4317	1.9074	NaN	NaN	NaN	NaN	1.1419	1.2258	NaN	NaN	1.27	1.9238	NaN	NaN	NaN	NaN	NaN	NaN	NaN	NaN	0.8593	2.0516	0.064096	0.96235	NaN	1.3587	NaN	1.3656	NaN	0.8773	NaN	NaN	1.4789	1.8051	NaN	NaN	1.4689	0	1	22	2188.12	8.3675e-13	73.672	2682800000	0	0	0
NaN	NaN	NaN	NaN	NaN	NaN	NaN	NaN	NaN	NaN	NaN	NaN	NaN	NaN	NaN	NaN	NaN	NaN	NaN	NaN	NaN	NaN	NaN	NaN	NaN	NaN	NaN	NaN	NaN	NaN	NaN	NaN	NaN	NaN	NaN	NaN	NaN	NaN	NaN	NaN	1	0	9	1015.52	0.0041334	66.692	26926000	0	0	0
NaN	0.73373	0.70985	0.42346	0.62618	0.54841	0.44121	NaN	0.93152	1.1099	NaN	0.62236	0.57463	1.0172	NaN	NaN	NaN	NaN	NaN	0.57665	0.68218	NaN	NaN	0.54389	NaN	0.79875	NaN	0.63078	0.59926	NaN	0.41787	0.86391	0.76033	0.79309	0.68901	NaN	NaN	1.0132	1.3207	NaN	1	0	10	1046.55	9.2967e-06	111.61	6989400000	0	0	348890000
NaN	NaN	NaN	NaN	NaN	NaN	NaN	NaN	NaN	NaN	NaN	NaN	NaN	NaN	0.026185	NaN	0.16933	NaN	NaN	NaN	NaN	NaN	NaN	NaN	0.072535	NaN	0.11214	NaN	0.11733	NaN	NaN	NaN	NaN	NaN	NaN	NaN	0.61947	NaN	0.17367	NaN	1	1	15	1669.84	1.1428e-11	137.39	3469300000	0	0	0
NaN	0.56235	0.69921	NaN	NaN	0.91593	NaN	NaN	NaN	NaN	NaN	1.9376	0.50764	NaN	NaN	NaN	0.54366	NaN	NaN	NaN	NaN	NaN	NaN	NaN	NaN	NaN	NaN	NaN	NaN	NaN	NaN	0.9071	NaN	NaN	0.38566	NaN	NaN	1.5251	NaN	NaN	0	1	15	1597.77	8.102e-09	87.519	1158300000	0	0	95829000
NaN	NaN	0.83819	1.8347	NaN	NaN	0.6617	NaN	0.57883	NaN	NaN	NaN	NaN	0.52469	0.71653	NaN	NaN	1.5926	NaN	1.183	2.0459	NaN	0.7375	NaN	NaN	0.84655	NaN	1.2546	NaN	NaN	1.2266	NaN	0.33177	1.8209	NaN	NaN	0.74218	0.53014	NaN	NaN	0	1	26	2782.4	1.1515e-105	171.78	3558300000	0	0	0
NaN	NaN	NaN	NaN	NaN	NaN	NaN	NaN	NaN	NaN	NaN	NaN	NaN	NaN	NaN	NaN	NaN	NaN	1.5045	NaN	NaN	NaN	NaN	NaN	NaN	NaN	NaN	NaN	NaN	NaN	NaN	NaN	NaN	NaN	NaN	NaN	NaN	NaN	NaN	NaN	1	1	31	3365.71	0.037115	38.185	6360600	0	0	0
NaN	NaN	1.1519	NaN	NaN	NaN	NaN	NaN	NaN	NaN	1.0238	NaN	NaN	0.66353	NaN	0.43266	NaN	NaN	0.35121	0.80952	0.20933	NaN	NaN	0.41004	0.49764	NaN	NaN	NaN	0.64813	NaN	NaN	NaN	NaN	NaN	NaN	NaN	NaN	0.42752	NaN	0.53847	0	1	24	2590.28	2.4675e-65	138.82	1380300000	0	0	0
2.5573	NaN	NaN	0.80433	NaN	3.1347	NaN	NaN	NaN	NaN	NaN	NaN	NaN	NaN	0.60875	0.36351	NaN	NaN	1.6032	NaN	NaN	0.54627	1.7038	NaN	0.89696	NaN	0.76502	NaN	0.63572	0.57116	NaN	NaN	NaN	NaN	NaN	0.5937	NaN	NaN	0.80532	0.81178	1	1	12	1142.64	3.0296e-12	150.06	11218000000	365290000	1027200000	0
NaN	NaN	NaN	NaN	NaN	NaN	NaN	NaN	NaN	NaN	NaN	NaN	NaN	NaN	51.493	NaN	NaN	NaN	NaN	NaN	NaN	NaN	NaN	NaN	NaN	NaN	NaN	NaN	NaN	NaN	NaN	NaN	NaN	NaN	NaN	NaN	NaN	NaN	NaN	NaN	0	2	11	1217.65	0.077365	30.858	25703	0	0	0
NaN	NaN	NaN	NaN	NaN	NaN	NaN	NaN	NaN	NaN	NaN	NaN	NaN	NaN	NaN	NaN	NaN	NaN	NaN	NaN	NaN	NaN	NaN	NaN	NaN	NaN	NaN	NaN	NaN	NaN	NaN	NaN	1.4241	NaN	NaN	NaN	NaN	NaN	NaN	NaN	1	0	7	716.382	0.084112	60.682	223900	0	0	0
NaN	NaN	NaN	NaN	NaN	NaN	NaN	NaN	NaN	NaN	NaN	NaN	NaN	NaN	NaN	NaN	NaN	NaN	NaN	NaN	NaN	NaN	NaN	NaN	NaN	2.1923	NaN	NaN	NaN	NaN	NaN	NaN	NaN	NaN	NaN	0.83297	NaN	NaN	NaN	NaN	0	1	10	1072.61	0.0086107	51.162	204010000	0	0	0
0.1404	NaN	0.068833	0.20458	NaN	0.21093	0.06124	0.03384	0.090897	0.066072	0.15943	0.17468	0.41974	0.1497	0.046742	NaN	0.78581	NaN	0.16523	NaN	0.51276	0.056897	0.43519	0.072787	NaN	0.086769	0.51091	NaN	0.11236	0.23354	0.11336	NaN	NaN	0.4318	0.36241	0.17261	0.28148	0.10056	NaN	0.3623	1	0	15	1496.79	6.9268e-37	170.11	16428000000	105000000	32160000	0
NaN	NaN	NaN	NaN	0.044738	NaN	0.20443	NaN	NaN	NaN	NaN	NaN	NaN	NaN	NaN	NaN	NaN	NaN	NaN	0.041975	0.045025	0.41047	NaN	NaN	NaN	NaN	NaN	NaN	NaN	NaN	NaN	NaN	NaN	NaN	NaN	NaN	NaN	NaN	NaN	NaN	1	0	10	1019.58	0.00028808	102.55	1385400000	0	0	0
NaN	NaN	1.119	NaN	NaN	NaN	NaN	NaN	NaN	NaN	NaN	NaN	NaN	NaN	NaN	NaN	NaN	NaN	NaN	NaN	NaN	0.68936	NaN	NaN	NaN	NaN	NaN	NaN	NaN	NaN	NaN	0.48398	NaN	NaN	NaN	0.6325	NaN	NaN	NaN	0.78918	1	0	13	1517.77	2.9931e-10	113.76	537450000	0	0	0
NaN	NaN	1.0023	1.2463	0.37519	0.36869	1.5429	0.80192	0.93608	1.2818	NaN	2.4226	NaN	1.0867	1.07	NaN	NaN	NaN	NaN	NaN	0.79118	0.18475	NaN	1.0897	1.0367	0.85781	2.4174	NaN	0.46504	0.67756	NaN	NaN	1.956	0.66131	23.114	1.151	NaN	0.80432	NaN	NaN	0	1	14	1542.87	2.9219e-22	133.16	1217200000	0	0	0
0.6358	0.65398	0.50376	NaN	NaN	NaN	0.35822	NaN	NaN	NaN	0.74082	NaN	1.0544	0.5163	NaN	NaN	1.0224	NaN	1.1063	1.226	0.98038	0.44731	2.0274	0.75818	0.31493	0.43984	NaN	0.38187	NaN	0.51109	NaN	NaN	0.55285	0.32017	0.40322	NaN	0.82861	0.3003	0.14833	0.5749	1	0	7	686.408	0.0053941	119.56	1174000000	45401000	52532000	24938000
NaN	0.24914	0.2803	NaN	2.4017	NaN	4.0445	NaN	0.43878	NaN	0.45271	0.48853	0.47636	0.43302	0.25987	0.027223	0.34939	NaN	NaN	NaN	NaN	NaN	2.8046	0.3692	0.39192	NaN	NaN	0.07282	NaN	NaN	NaN	0.42493	2.3353	0.27366	NaN	NaN	0.58778	NaN	0.227	0.33687	1	0	8	774.381	0.004762	146.94	1137100000	0	0	74177000
NaN	NaN	NaN	0.17817	0.26208	0.040663	0.20833	NaN	0.31889	NaN	NaN	0.057378	NaN	0.10637	0.14382	NaN	NaN	0.11832	NaN	0.12454	0.1071	0.23141	NaN	0.084898	NaN	0.086201	NaN	0.25434	NaN	NaN	0.10139	0.2141	NaN	0.20546	0.13341	NaN	0.10113	NaN	NaN	NaN	0	1	30	3080.51	3.7065e-81	159.13	5844900000	0	0	0
NaN	NaN	NaN	NaN	NaN	NaN	NaN	NaN	NaN	0.46995	NaN	NaN	NaN	NaN	NaN	NaN	NaN	NaN	NaN	NaN	NaN	0.29796	NaN	NaN	NaN	NaN	0.37551	NaN	NaN	NaN	NaN	NaN	NaN	NaN	NaN	0.49604	NaN	NaN	NaN	0.32623	1	1	38	3991	5.1161e-10	88.518	246090000	0	0	0
NaN	NaN	NaN	NaN	NaN	NaN	NaN	NaN	NaN	NaN	NaN	NaN	NaN	NaN	NaN	NaN	NaN	NaN	NaN	NaN	NaN	NaN	NaN	NaN	NaN	NaN	NaN	NaN	NaN	NaN	NaN	NaN	NaN	NaN	NaN	NaN	NaN	NaN	NaN	NaN	1	0	17	1498.77	0.00025253	62.709	4556400	0	0	0
0.55603	16.158	6.2331	1.1424	1.1499	2.4235	6.2293	1.6229	7.328	NaN	1.6474	0.75742	5.1527	2.0082	1.9931	0.64612	17.161	5.3019	2.9608	11.072	9.6062	NaN	1.2074	7.345	NaN	3.3627	NaN	6.81	NaN	2.0259	4.6199	0.39983	6.7089	14.553	9.8485	2.276	1.2146	13.594	3.0637	2.053	0	1	10	843.481	9.888e-05	114.89	4067900000	5491900	4246600	8620300
NaN	NaN	0.77913	NaN	NaN	NaN	NaN	NaN	NaN	NaN	NaN	NaN	NaN	NaN	NaN	NaN	NaN	NaN	NaN	NaN	NaN	NaN	NaN	NaN	NaN	NaN	NaN	NaN	NaN	NaN	NaN	NaN	NaN	NaN	NaN	NaN	NaN	NaN	NaN	NaN	1	0	7	728.418	0.075859	62.714	128230000	0	0	0
NaN	NaN	NaN	NaN	NaN	NaN	NaN	NaN	NaN	0.52962	0.48507	NaN	NaN	NaN	0.68154	0.45125	NaN	NaN	NaN	NaN	NaN	0.38443	NaN	NaN	0.43868	NaN	0.31202	NaN	0.32478	0.32313	NaN	NaN	NaN	NaN	NaN	0.16698	NaN	NaN	0.42016	0.45592	1	1	25	2508.3	6.9042e-58	146.15	3336900000	0	0	0
NaN	NaN	NaN	NaN	NaN	NaN	NaN	NaN	NaN	NaN	NaN	NaN	NaN	NaN	NaN	NaN	NaN	NaN	NaN	NaN	NaN	NaN	NaN	NaN	NaN	NaN	0.39405	NaN	NaN	NaN	NaN	NaN	NaN	NaN	NaN	2.1541	NaN	NaN	NaN	0.95791	2	1	28	2877.51	4.7082e-05	76.294	437990000	0	0	0
NaN	NaN	NaN	NaN	NaN	NaN	NaN	NaN	NaN	3.6344	4.143	NaN	NaN	NaN	2.6522	5.641	NaN	NaN	NaN	NaN	NaN	NaN	NaN	NaN	NaN	NaN	2.2766	NaN	NaN	4.1097	NaN	NaN	NaN	NaN	NaN	2.6114	NaN	NaN	NaN	NaN	1	1	11	1099.6	4.9517e-05	89.805	142430000	0	0	0
NaN	NaN	NaN	NaN	NaN	NaN	NaN	NaN	NaN	NaN	NaN	0.053134	NaN	NaN	NaN	NaN	NaN	NaN	NaN	NaN	NaN	NaN	NaN	NaN	NaN	NaN	NaN	NaN	NaN	NaN	NaN	NaN	NaN	NaN	NaN	NaN	NaN	NaN	NaN	NaN	1	0	10	1089.59	7.4605e-05	107.21	212530000	0	0	0
NaN	NaN	NaN	NaN	NaN	NaN	NaN	NaN	NaN	NaN	NaN	NaN	NaN	NaN	NaN	0.37479	NaN	NaN	NaN	NaN	NaN	NaN	NaN	0.20417	NaN	NaN	2.0978	NaN	NaN	NaN	NaN	NaN	NaN	NaN	NaN	0.79059	NaN	NaN	NaN	NaN	1	0	8	772.419	0.022702	83.623	226500000	0	0	0
NaN	0.54656	0.45938	0.47395	0.40436	0.41563	0.31185	0.34211	0.42554	0.43047	0.55903	0.37486	0.62759	0.48486	0.3481	NaN	0.40339	0.55754	0.43862	0.35006	0.36107	0.54358	0.81597	0.55208	0.42828	0.43571	0.43521	0.51681	0.36902	0.21688	0.38	0.48767	0.45304	0.37821	0.41485	0.30007	0.44579	0.52698	0.43879	0.66386	0	1	18	1932.04	1.6398e-191	282.19	142910000000	0	0	4683800000
NaN	NaN	0.17405	0.08112	0.16367	NaN	NaN	NaN	NaN	NaN	NaN	NaN	NaN	NaN	NaN	NaN	NaN	NaN	NaN	NaN	0.073665	0.075774	NaN	NaN	NaN	NaN	0.079468	NaN	0.027448	0.03626	NaN	NaN	NaN	0.035643	0.16063	0.16153	NaN	NaN	NaN	NaN	0	2	22	2303.25	9.4681e-08	82.406	888160000	0	0	0
NaN	NaN	NaN	NaN	NaN	NaN	NaN	NaN	NaN	NaN	NaN	NaN	NaN	NaN	NaN	0.63763	NaN	NaN	4.1663	NaN	1.5268	NaN	NaN	NaN	NaN	NaN	0.27393	NaN	NaN	NaN	NaN	NaN	NaN	NaN	NaN	NaN	NaN	NaN	NaN	NaN	1	0	8	755.465	0.0011981	91.626	5579400	0	0	0
NaN	NaN	NaN	NaN	NaN	NaN	NaN	NaN	NaN	NaN	NaN	NaN	NaN	NaN	NaN	1.1081	NaN	NaN	NaN	NaN	NaN	NaN	NaN	NaN	NaN	NaN	NaN	NaN	NaN	NaN	NaN	NaN	NaN	NaN	NaN	NaN	NaN	NaN	NaN	NaN	1	1	16	1546.78	0.00017848	84.653	29268000	0	0	0
NaN	NaN	NaN	NaN	NaN	2.3005	NaN	NaN	NaN	6.6356	NaN	NaN	NaN	NaN	NaN	NaN	NaN	NaN	NaN	NaN	NaN	NaN	NaN	NaN	NaN	NaN	NaN	NaN	NaN	NaN	NaN	NaN	NaN	NaN	NaN	NaN	NaN	NaN	NaN	NaN	1	0	7	698.444	0.01771	75.311	641200000	0	0	0
NaN	NaN	NaN	NaN	NaN	NaN	NaN	NaN	NaN	NaN	NaN	NaN	2.8968	NaN	NaN	NaN	1.464	NaN	NaN	1.6934	NaN	NaN	1.9074	NaN	NaN	NaN	NaN	NaN	NaN	NaN	NaN	NaN	NaN	NaN	NaN	NaN	NaN	NaN	0.91155	NaN	0	1	13	1296.73	0.0012927	54.898	845070000	0	0	0
NaN	NaN	NaN	NaN	NaN	NaN	NaN	NaN	NaN	NaN	NaN	NaN	NaN	NaN	NaN	NaN	NaN	NaN	NaN	NaN	NaN	NaN	NaN	NaN	NaN	NaN	NaN	NaN	NaN	NaN	NaN	NaN	NaN	NaN	NaN	NaN	NaN	NaN	NaN	NaN	1	0	10	1099.55	0.011222	53.089	145640000	0	0	0
0.658	3.1194	1.9432	2.5546	1.58	1.3718	1.7232	6.8244	2.7522	0.83576	1.4561	3.4032	0.90144	1.2442	2.7659	NaN	1.0565	2.6181	1.9799	1.764	1.6945	0.4424	9.0601	2.6863	1.2902	2.453	3.2915	3.064	1.684	1.0752	1.0508	1.9489	6.2271	3.1916	3.5938	1.5723	2.6476	1.1383	0.72828	0.70654	0	2	22	2304.24	4.3057e-106	202.43	38046000000	79980000	185580000	561140000
1.7023	NaN	NaN	NaN	NaN	NaN	NaN	NaN	NaN	NaN	1.4851	NaN	NaN	NaN	4.7636	1.1274	NaN	NaN	NaN	NaN	NaN	NaN	NaN	NaN	1.9015	NaN	4.1824	NaN	3.3488	NaN	NaN	NaN	NaN	NaN	NaN	1.7099	NaN	NaN	0.94905	0.84982	1	2	27	2896.54	6.1054e-37	134.03	1816900000	4021700	8690800	0
1.1838	0.29897	2.7365	1.3415	NaN	1.7303	1.5904	0.30725	0.98347	0.50376	0.52809	3.4366	1.069	1.0214	0.45532	1.0216	0.98479	0.68188	1.0594	0.67898	1.0842	1.8134	0.86436	4.3802	2.6456	2.5489	0.94152	3.4835	8.2449	2.542	0.90083	0.54684	0.55089	2.7958	2.0742	2.8204	4.4858	1.0853	1.6397	0.5364	0	1	19	1903.91	4.4551e-60	139.46	25158000000	387640000	2210400000	51569000
NaN	NaN	NaN	NaN	NaN	NaN	NaN	NaN	NaN	NaN	NaN	NaN	NaN	NaN	NaN	NaN	0.33818	NaN	NaN	NaN	NaN	NaN	NaN	NaN	NaN	NaN	NaN	NaN	NaN	NaN	NaN	NaN	NaN	NaN	NaN	NaN	NaN	NaN	NaN	NaN	1	0	8	833.407	0.045296	36.381	18014000	0	0	0
NaN	NaN	NaN	NaN	NaN	NaN	NaN	NaN	NaN	NaN	1.4692	NaN	NaN	NaN	NaN	1.0623	NaN	NaN	NaN	NaN	NaN	NaN	NaN	NaN	NaN	NaN	NaN	NaN	NaN	NaN	NaN	NaN	NaN	NaN	NaN	NaN	NaN	NaN	NaN	NaN	1	0	37	3962.96	1.51e-14	58.867	16095000	0	0	0
0.71944	NaN	NaN	NaN	NaN	NaN	NaN	NaN	NaN	0.30609	0.47277	NaN	NaN	NaN	0.32491	0.17653	NaN	NaN	0.50028	NaN	NaN	0.42213	1.1739	NaN	0.59984	NaN	0.6222	NaN	0.58511	0.35431	NaN	NaN	NaN	NaN	NaN	0.39444	NaN	0.77398	0.29744	0.3502	1	1	9	1013.59	9.5777e-05	151.44	11024000000	174250000	196770000	0
2.26	1.7771	NaN	0.1935	0.25698	0.69177	1.3008	0.97062	0.78158	0.80641	0.9711	1.4301	0.3702	1.6956	0.84078	0.8781	0.74652	0.3823	1.2744	NaN	0.71151	NaN	1.2614	0.76373	1.0469	1.3708	1.4518	0.97723	1.4599	0.72465	1.2974	1.1564	NaN	NaN	0.75963	0.51912	0.67777	1.1098	NaN	0.35125	1	0	11	1316.68	3.9647e-16	185.08	2218300000	9593100	31719000	12634000
NaN	NaN	NaN	NaN	NaN	NaN	NaN	NaN	NaN	NaN	NaN	NaN	NaN	NaN	NaN	2.0468	NaN	NaN	NaN	NaN	NaN	NaN	NaN	NaN	NaN	NaN	NaN	NaN	NaN	NaN	NaN	NaN	NaN	NaN	NaN	NaN	NaN	NaN	NaN	NaN	2	0	15	1785.94	3.9215e-21	140.03	24166000	0	0	0
NaN	0.13198	0.17789	NaN	NaN	NaN	NaN	NaN	0.082032	NaN	NaN	NaN	NaN	0.090848	NaN	NaN	NaN	NaN	NaN	NaN	NaN	0.088974	NaN	NaN	NaN	NaN	NaN	0.26953	NaN	NaN	NaN	NaN	NaN	NaN	NaN	NaN	NaN	NaN	NaN	NaN	1	0	8	954.423	0.0051534	106.04	435880000	0	0	56346000
NaN	NaN	NaN	NaN	NaN	NaN	NaN	NaN	NaN	NaN	NaN	NaN	NaN	NaN	NaN	NaN	NaN	NaN	NaN	NaN	NaN	NaN	NaN	NaN	NaN	NaN	NaN	NaN	NaN	NaN	NaN	NaN	NaN	NaN	NaN	NaN	NaN	NaN	NaN	0.042188	2	0	21	2429.12	2.2936e-32	134.86	587030000	0	0	0
NaN	0.73117	NaN	NaN	NaN	NaN	NaN	NaN	NaN	NaN	NaN	NaN	NaN	NaN	NaN	0.50883	NaN	NaN	NaN	NaN	NaN	NaN	NaN	NaN	1.7208	NaN	NaN	NaN	NaN	NaN	NaN	NaN	NaN	NaN	NaN	NaN	NaN	NaN	0.49336	NaN	0	1	19	1748.97	3.9232e-06	75.682	145220000	0	0	22016000
NaN	0.7086	2.065	1.6744	0.59374	1.1983	0.59546	1.8599	NaN	NaN	NaN	0.83696	1.6436	0.77591	NaN	NaN	NaN	0.72564	NaN	0.88212	0.72359	NaN	NaN	NaN	NaN	1.1274	NaN	1.5107	NaN	NaN	0.87271	1.2528	1.254	2.1998	0.68651	NaN	0.66708	1.0354	NaN	NaN	1	0	20	2118.12	7.5887e-89	192.16	9902900000	0	0	434070000
NaN	NaN	NaN	NaN	NaN	NaN	1.6348	NaN	NaN	NaN	NaN	NaN	NaN	NaN	NaN	NaN	NaN	NaN	NaN	NaN	NaN	1.2399	NaN	NaN	NaN	NaN	NaN	NaN	NaN	NaN	NaN	NaN	NaN	NaN	NaN	3.0122	NaN	NaN	NaN	NaN	1	1	21	2246.21	3.9869e-12	93.5	281050000	0	0	0
NaN	NaN	NaN	NaN	NaN	NaN	NaN	NaN	NaN	NaN	NaN	NaN	NaN	NaN	NaN	NaN	NaN	0.662	NaN	NaN	NaN	NaN	NaN	0.21751	NaN	NaN	NaN	NaN	NaN	NaN	NaN	NaN	NaN	NaN	NaN	NaN	NaN	NaN	NaN	NaN	1	0	27	3000.29	2.4044e-75	142.32	268100000	0	0	0
0.95483	NaN	0.93825	0.54597	0.62834	NaN	0.64458	NaN	NaN	0.45021	0.79551	NaN	NaN	NaN	0.83416	1.5222	NaN	0.56709	NaN	0.55155	1.3481	0.67679	2.9193	NaN	1.281	NaN	0.99184	13.365	1.5502	0.79382	4.5502	NaN	NaN	NaN	0.45631	1.745	NaN	NaN	0.62083	0.72376	1	0	13	1422.81	1.9817e-19	147.26	2780500000	1490300	2705500	0
2.1224	NaN	NaN	NaN	NaN	NaN	NaN	NaN	NaN	NaN	NaN	NaN	NaN	NaN	NaN	1.5731	NaN	NaN	NaN	NaN	NaN	NaN	23.459	NaN	NaN	NaN	NaN	NaN	NaN	NaN	NaN	NaN	NaN	NaN	NaN	NaN	NaN	NaN	NaN	NaN	0	1	14	1419.71	1.5014e-06	101.2	207970000	8912100	62975000	0
0.069488	1.6641	1.4676	0.97763	2.6896	2.8364	3.2015	1.3469	2.8933	1.7778	1.5846	3.4936	1.5505	1.878	2.9097	1.3053	3.222	1.2535	1.7754	1.6901	2.6459	5.0234	2.1982	1.4061	1.758	1.9987	3.2249	1.1474	4.1745	1.7504	NaN	1.9506	1.2591	1.9748	3.7784	1.6196	1.8206	1.1188	1.4318	1.4493	1	0	17	1683.9	6.7251e-59	160.78	193520000000	1781100000	336340000	6625600000
NaN	NaN	NaN	NaN	NaN	NaN	NaN	NaN	1.2771	NaN	NaN	0.69974	NaN	NaN	NaN	NaN	1.4804	NaN	NaN	0.61606	NaN	NaN	NaN	NaN	NaN	2.9274	NaN	NaN	NaN	NaN	NaN	NaN	NaN	NaN	NaN	NaN	NaN	NaN	NaN	NaN	1	0	9	1028.55	0.00051351	77.662	781430000	0	0	0
NaN	NaN	NaN	0.36879	NaN	NaN	NaN	NaN	NaN	NaN	NaN	NaN	NaN	NaN	NaN	NaN	NaN	NaN	NaN	NaN	NaN	NaN	NaN	NaN	NaN	NaN	NaN	0.4703	NaN	NaN	NaN	NaN	NaN	0.85369	NaN	NaN	0.18976	NaN	0.78345	NaN	2	0	15	1699.87	0.0011652	50.806	214090000	0	0	0
NaN	5.019	NaN	NaN	NaN	NaN	NaN	NaN	NaN	NaN	NaN	2.5897	NaN	NaN	NaN	NaN	NaN	NaN	NaN	NaN	NaN	NaN	NaN	0.37476	NaN	NaN	NaN	0.18567	NaN	NaN	NaN	NaN	NaN	NaN	NaN	NaN	2.4526	NaN	NaN	NaN	1	0	11	1274.66	0.00030902	90.05	1011700000	0	0	27925000
1.4266	1.0281	NaN	1.2356	1.0078	1.2833	1.9177	NaN	1.4889	0.56431	0.255	0.63203	1.5536	1.3084	1.6733	1.7361	1.0232	0.90421	NaN	1.0301	0.86896	2.5055	2.0121	1.2305	1.5663	0.53169	2.4911	1.0758	1.1928	1.3582	2.3412	1.4161	NaN	1.1193	NaN	1.0988	NaN	NaN	1.3588	1.0738	1	0	12	1327.63	2.2772e-13	122.34	1048000000	54969000	347950000	12146000
NaN	NaN	NaN	NaN	NaN	NaN	NaN	NaN	NaN	NaN	NaN	NaN	NaN	NaN	NaN	NaN	NaN	NaN	NaN	NaN	NaN	NaN	NaN	NaN	NaN	NaN	NaN	NaN	NaN	NaN	NaN	NaN	NaN	NaN	NaN	NaN	NaN	NaN	NaN	NaN	1	0	15	1829.91	1	NaN	0	0	0	0
NaN	NaN	NaN	NaN	NaN	NaN	NaN	NaN	NaN	NaN	NaN	NaN	NaN	NaN	NaN	NaN	NaN	NaN	NaN	NaN	NaN	NaN	NaN	NaN	NaN	NaN	NaN	NaN	NaN	NaN	NaN	NaN	NaN	NaN	NaN	NaN	NaN	NaN	NaN	NaN	1	0	8	894.467	0.052365	41.429	0	0	0	0
NaN	0.62288	1.0244	1.1066	0.58706	0.76818	0.5418	0.73815	0.53963	0.52618	0.43745	0.45315	1.2802	0.7317	0.593	NaN	0.8813	0.82913	0.87855	0.82672	0.72575	0.45219	0.71946	1.0158	0.60259	0.52959	0.79806	0.685	0.66518	0.50928	0.78291	0.80748	0.44422	0.39628	0.65819	0.43093	0.84728	0.41862	1.0236	1.1631	1	0	15	1657.9	2.6977e-49	180.95	124110000000	0	0	3773500000
NaN	NaN	NaN	NaN	NaN	NaN	NaN	NaN	NaN	NaN	NaN	NaN	NaN	NaN	NaN	NaN	NaN	NaN	NaN	NaN	NaN	NaN	NaN	NaN	NaN	NaN	NaN	NaN	NaN	NaN	NaN	NaN	NaN	NaN	NaN	0.4651	NaN	NaN	NaN	NaN	2	0	27	2864.55	8.7279e-37	118.05	7110400	0	0	0
NaN	0.77824	0.51805	0.59756	0.72415	0.94158	0.71479	0.65988	0.69928	0.25872	NaN	0.64498	1.2139	1.0914	0.69425	0.36792	0.86616	0.89219	0.021424	1.0075	0.93449	0.91005	0.73107	0.76541	0.55611	0.68468	0.62431	0.58427	0.6007	0.22811	0.99463	0.79838	0.44029	0.75397	1.1416	0.52	1.1594	0.59709	NaN	0.61158	1	0	12	1321.74	3.0267e-19	175.15	16698000000	0	0	587780000
NaN	1.4313	2.0323	1.1116	1.5327	0.72978	NaN	NaN	2.3274	1.4277	1.1097	2.4662	0.54198	1.8472	1.0372	NaN	1.9076	2.4335	NaN	0.80171	1.0302	4.0778	1.3633	1.3134	1.8192	NaN	0.74217	2.4068	1.8868	NaN	NaN	0.57566	0.55013	4.3028	2.7163	2.9625	1.9545	1.0783	1.2243	1.2864	1	0	17	1747.87	4.5731e-53	142.45	18760000000	0	0	440620000
NaN	NaN	NaN	NaN	NaN	NaN	NaN	NaN	NaN	NaN	NaN	NaN	NaN	NaN	NaN	NaN	NaN	NaN	NaN	NaN	NaN	NaN	NaN	NaN	NaN	NaN	NaN	NaN	NaN	NaN	NaN	NaN	NaN	NaN	NaN	0.20319	NaN	NaN	0.55534	NaN	2	0	18	2136.99	1.6911e-05	66.606	20591000	0	0	0
NaN	NaN	NaN	NaN	NaN	NaN	NaN	NaN	NaN	0.19105	NaN	NaN	NaN	NaN	NaN	NaN	NaN	NaN	NaN	NaN	NaN	NaN	NaN	NaN	NaN	NaN	0.72738	NaN	3.4136	NaN	NaN	NaN	NaN	NaN	NaN	NaN	NaN	NaN	NaN	NaN	1	0	7	756.449	0.085151	41.502	5035100	0	0	0
NaN	0.50189	0.73693	0.25058	0.91338	0.56246	0.28728	1.7826	0.96354	NaN	NaN	0.52004	1.0597	1.3335	NaN	0.55638	0.86842	1.2502	NaN	0.85233	1.1401	NaN	NaN	1.3236	NaN	1.2065	NaN	0.9937	NaN	NaN	1.7933	0.84889	1.2642	0.14153	0.30605	NaN	0.47332	0.33687	0.84443	0.87342	0	1	9	1021.49	7.8783e-05	128.36	22333000000	0	0	930950000
1.9192	1.0152	1.7655	0.48912	1.2398	0.87191	1.7074	3.4456	0.59075	2.3717	1.1404	0.99004	1.1538	0.48443	0.66615	2.7304	0.82298	1.177	0.91736	0.69925	0.68542	0.51888	5.6667	1.1329	1.0679	2.4383	0.88766	1.1102	0.91185	1.1247	1.6775	1.4721	1.3108	1.2604	1.0601	1.2521	0.43519	0.54458	0.66348	0.96209	0	2	15	1683.79	2.2197e-37	191.19	29763000000	33294000	290430000	222130000
NaN	NaN	NaN	1.2373	NaN	NaN	0.68567	NaN	NaN	2.1375	1.9809	NaN	NaN	NaN	6.987	NaN	NaN	NaN	NaN	NaN	NaN	1.7819	NaN	NaN	1.5256	NaN	1.0347	NaN	1.1091	3.0249	NaN	NaN	NaN	NaN	NaN	1.0495	NaN	NaN	0.80134	1.0443	0	3	17	1924.97	2.2289e-14	120.77	1870200000	0	0	0
NaN	NaN	NaN	NaN	NaN	NaN	NaN	NaN	NaN	NaN	NaN	NaN	NaN	NaN	NaN	NaN	NaN	NaN	NaN	NaN	NaN	NaN	NaN	NaN	NaN	NaN	NaN	NaN	NaN	NaN	NaN	NaN	NaN	NaN	NaN	NaN	NaN	NaN	NaN	NaN	0	1	17	1997.87	0.00027277	48.907	48294000	0	0	0
NaN	1.2659	NaN	NaN	NaN	1.2523	NaN	NaN	1.1477	NaN	NaN	NaN	0.71006	1.8365	1.6187	1.8638	1.527	NaN	1.7395	2.0356	NaN	NaN	3.8223	1.3404	0.85132	1.811	NaN	NaN	NaN	1.6649	1.9973	0.80318	NaN	0.82744	1.3767	NaN	1.3594	1.6876	NaN	2.3727	1	0	12	1441.67	4.3979e-11	128.85	2214400000	0	0	67470000
NaN	NaN	NaN	NaN	NaN	NaN	NaN	NaN	NaN	NaN	0.40977	NaN	NaN	NaN	NaN	NaN	NaN	NaN	NaN	NaN	NaN	NaN	NaN	NaN	NaN	NaN	NaN	NaN	NaN	NaN	NaN	NaN	NaN	NaN	NaN	NaN	NaN	NaN	NaN	NaN	2	0	13	1597.77	0.11672	19.244	5680000	0	0	0
NaN	NaN	NaN	NaN	NaN	NaN	NaN	0.05163	0.054154	NaN	NaN	NaN	NaN	NaN	0.21622	NaN	NaN	NaN	NaN	NaN	NaN	NaN	NaN	NaN	0.17665	NaN	NaN	NaN	NaN	NaN	0.22784	NaN	NaN	NaN	NaN	NaN	NaN	NaN	NaN	NaN	0	1	7	800.418	0.035191	88.904	561860000	0	0	0
0.086613	0.07612	NaN	0.091468	0.054248	0.040896	0.037698	0.0628	0.057052	0.022445	0.034518	0.069272	0.029544	0.12639	0.017025	NaN	0.043979	0.072971	0.03185	0.034537	0.13558	0.054042	NaN	0.050933	0.032354	0.066018	0.028781	0.0661	0.052575	0.04187	0.024853	0.045287	3.0875	0.0675	0.056093	0.041452	0.059851	0.16329	0.094154	0.032312	1	1	20	2312.09	4.9214e-117	233.31	43499000000	9746300	1143200	328030000
NaN	NaN	NaN	NaN	NaN	NaN	NaN	NaN	NaN	0.058317	NaN	NaN	NaN	NaN	NaN	NaN	NaN	NaN	NaN	NaN	NaN	0.038193	NaN	NaN	0.11599	NaN	0.23939	NaN	0.10726	0.17821	NaN	NaN	NaN	NaN	NaN	0.029749	NaN	NaN	NaN	0.062174	2	1	23	2728.34	5.1319e-92	208.72	5201100000	0	0	0
NaN	NaN	NaN	1.168	NaN	NaN	NaN	NaN	NaN	7.3158	7.6697	NaN	NaN	NaN	1.7222	4.6359	NaN	NaN	NaN	NaN	NaN	3.2609	NaN	NaN	3.4218	NaN	0.79219	NaN	9.9859	14.394	NaN	NaN	NaN	NaN	NaN	4.1394	NaN	NaN	11.284	5.6019	0	3	30	3110.65	2.6765e-40	144.78	309830000	0	0	0
NaN	NaN	NaN	NaN	NaN	NaN	NaN	NaN	NaN	NaN	NaN	NaN	2.9059	NaN	NaN	NaN	1.2459	NaN	NaN	1.7176	NaN	NaN	0.6054	NaN	NaN	NaN	NaN	NaN	NaN	2.1888	NaN	NaN	0.36638	0.79306	NaN	NaN	NaN	1.5968	1.001	NaN	0	1	17	1554.76	1.5388e-53	155.38	1168100000	0	0	0
NaN	NaN	NaN	NaN	NaN	NaN	NaN	NaN	NaN	NaN	NaN	NaN	NaN	NaN	NaN	NaN	NaN	NaN	NaN	NaN	NaN	NaN	NaN	NaN	NaN	NaN	NaN	NaN	NaN	NaN	NaN	NaN	NaN	NaN	NaN	NaN	NaN	NaN	NaN	NaN	1	1	9	925.535	0.056643	52.167	143440000	0	0	0
NaN	NaN	NaN	NaN	NaN	NaN	NaN	NaN	NaN	NaN	NaN	NaN	NaN	NaN	NaN	NaN	NaN	NaN	NaN	NaN	NaN	0.16611	NaN	NaN	NaN	NaN	1.7102	NaN	NaN	NaN	NaN	NaN	NaN	NaN	NaN	0.61912	NaN	NaN	NaN	0.90306	2	1	19	2045.14	1.5287e-08	107.41	6911600000	0	0	0
10.403	NaN	NaN	NaN	NaN	NaN	NaN	NaN	NaN	NaN	NaN	NaN	NaN	NaN	NaN	NaN	NaN	NaN	NaN	NaN	NaN	NaN	NaN	NaN	NaN	NaN	NaN	NaN	NaN	4.3376	NaN	NaN	NaN	NaN	NaN	NaN	NaN	NaN	NaN	NaN	0	2	7	671.433	0.033523	80.294	45527000	6505400	156570000	0
NaN	NaN	NaN	NaN	NaN	NaN	NaN	NaN	NaN	NaN	NaN	NaN	NaN	NaN	NaN	NaN	NaN	NaN	NaN	NaN	NaN	NaN	NaN	NaN	NaN	NaN	NaN	NaN	NaN	NaN	NaN	NaN	NaN	NaN	NaN	0.028616	NaN	NaN	NaN	NaN	1	0	9	878.509	0.0048442	82.529	309910000	0	0	0
0.40652	NaN	NaN	0.55006	NaN	NaN	NaN	NaN	NaN	0.52544	NaN	NaN	NaN	NaN	0.46661	NaN	NaN	NaN	NaN	NaN	NaN	0.47342	NaN	NaN	0.2444	NaN	0.52039	NaN	0.43409	0.64459	NaN	NaN	NaN	NaN	NaN	1.1077	NaN	NaN	0.95363	0.35802	1	1	14	1548.84	8.1666e-21	127.02	2308200000	107310000	112690000	0
NaN	NaN	NaN	NaN	NaN	NaN	NaN	NaN	NaN	NaN	NaN	NaN	NaN	NaN	NaN	NaN	NaN	NaN	NaN	NaN	NaN	NaN	NaN	NaN	NaN	NaN	NaN	NaN	NaN	NaN	NaN	NaN	NaN	NaN	NaN	NaN	NaN	NaN	NaN	NaN	0	1	17	1764.95	2.2796e-11	92.269	15685000	0	0	0
6.3966	1.6236	NaN	2.8565	NaN	3.805	NaN	NaN	4.1537	NaN	NaN	1.9461	4.4103	NaN	NaN	NaN	8.0037	0.64766	0.13029	3.7256	2.9698	1.9507	NaN	2.96	1.1329	NaN	1.2665	1.0685	NaN	1.6675	5.2908	5.2092	1.2137	1.1784	0.51319	NaN	2.3635	0.97992	2.7011	NaN	1	0	9	912.539	0.00050234	105.52	8326400000	4243300	43537000	17429000
NaN	NaN	NaN	0.42212	0.6547	NaN	1.365	0.7116	NaN	6.9403	1.3659	NaN	NaN	0.51329	NaN	NaN	NaN	NaN	NaN	NaN	1.1668	0.26405	NaN	NaN	NaN	NaN	NaN	NaN	NaN	1.7628	NaN	NaN	NaN	3.5482	NaN	NaN	0.84644	NaN	NaN	0.63932	0	1	11	1086.61	0.00014027	68.355	4059600000	0	0	0
NaN	NaN	NaN	0.15606	NaN	NaN	NaN	NaN	NaN	3.5861	NaN	NaN	NaN	NaN	NaN	NaN	NaN	NaN	NaN	NaN	NaN	0.28633	NaN	NaN	NaN	NaN	2.3728	NaN	1.6128	NaN	NaN	NaN	NaN	NaN	NaN	NaN	NaN	NaN	0.72311	0.81591	1	1	17	1755.99	0.00026224	62.203	96755000	0	0	0
NaN	0.030607	0.021052	0.12643	0.070444	0.070675	NaN	NaN	0.075638	NaN	NaN	NaN	0.06501	0.0094753	0.41184	NaN	0.10287	0.035346	NaN	0.027248	0.022379	0.20595	NaN	0.018764	1.1256	0.057518	0.045046	0.020858	NaN	0.19803	NaN	NaN	0.076879	0.030666	0.021842	NaN	0.07045	NaN	0.1373	0.091285	0	1	11	1202.73	1.1564e-05	121.9	1630200000	0	0	175140000
NaN	NaN	NaN	NaN	NaN	NaN	NaN	NaN	NaN	0.44986	NaN	NaN	NaN	NaN	NaN	NaN	NaN	NaN	NaN	NaN	NaN	0.066121	NaN	NaN	NaN	NaN	NaN	NaN	NaN	0.044302	NaN	NaN	NaN	NaN	NaN	0.049623	NaN	NaN	NaN	NaN	1	1	12	1358.83	1.5286e-20	175.15	126180000	0	0	0
NaN	NaN	NaN	NaN	NaN	NaN	NaN	NaN	NaN	0.25134	NaN	0.18658	NaN	NaN	NaN	NaN	NaN	NaN	NaN	NaN	NaN	NaN	NaN	NaN	NaN	NaN	NaN	NaN	NaN	NaN	NaN	NaN	NaN	NaN	NaN	NaN	NaN	NaN	NaN	NaN	2	0	23	2577.52	0.082293	0.0046968	32667000	0	0	0
7.1271	NaN	NaN	NaN	NaN	NaN	16.856	NaN	NaN	NaN	1.6747	NaN	NaN	NaN	4.6025	5.0437	1.2017	NaN	16.298	NaN	NaN	NaN	12.762	NaN	1.254	NaN	NaN	NaN	1.2742	NaN	NaN	NaN	NaN	NaN	NaN	NaN	NaN	NaN	1.1393	NaN	1	2	17	1946.01	1.6332e-17	148.44	602410000	44190000	547210000	0
4.0363	NaN	NaN	NaN	NaN	NaN	NaN	NaN	NaN	NaN	NaN	NaN	NaN	NaN	NaN	7.4599	NaN	NaN	NaN	NaN	NaN	NaN	NaN	NaN	NaN	NaN	NaN	NaN	NaN	NaN	NaN	NaN	NaN	NaN	NaN	NaN	NaN	NaN	1.7358	NaN	0	2	12	1338.73	1.2482e-05	94.122	136480000	42757000	530020000	0
6.1499	NaN	NaN	NaN	NaN	NaN	NaN	NaN	0.17847	1.1437	1.5534	NaN	NaN	NaN	0.15417	1.9049	NaN	NaN	1.9109	NaN	NaN	0.35287	3.9626	NaN	0.66646	NaN	NaN	NaN	0.9668	NaN	NaN	0.16107	NaN	NaN	NaN	NaN	NaN	NaN	1.081	1.5115	0	2	17	1857.97	5.7717e-16	130.27	1895500000	37666000	600020000	0
NaN	NaN	NaN	NaN	NaN	NaN	NaN	NaN	NaN	7.4955	2.1339	NaN	NaN	NaN	7.6169	NaN	NaN	NaN	NaN	NaN	NaN	1.1161	NaN	NaN	1.7662	NaN	NaN	NaN	2.7072	NaN	NaN	NaN	NaN	NaN	NaN	1.3925	NaN	NaN	1.7495	1.283	1	2	30	3177.67	9.7821e-16	109.44	1606200000	0	0	0
NaN	0.44953	0.9756	NaN	NaN	NaN	NaN	0.28385	NaN	NaN	NaN	0.78129	0.32026	NaN	NaN	NaN	NaN	NaN	NaN	0.51313	NaN	NaN	NaN	0.90825	NaN	0.33039	NaN	0.82049	NaN	NaN	6.3802	0.81479	0.092137	0.51204	NaN	NaN	NaN	0.69091	NaN	NaN	1	0	11	1178.61	2.3062e-10	128.51	2588900000	0	0	387370000
NaN	0.78001	1.2095	0.81429	0.64816	2.0512	1.641	1.0855	0.70704	NaN	0.45643	1.2263	5.616	0.83418	0.80993	4.8491	5.8287	NaN	NaN	NaN	1.1143	1.5641	NaN	0.86465	0.54993	0.40745	NaN	0.39756	NaN	0.6779	0.65777	1.3316	NaN	1.1104	1.4799	1.1912	0.98743	1.5721	NaN	NaN	1	0	9	970.581	2.8637e-09	166.52	1539800000	0	0	148520000
NaN	NaN	NaN	NaN	NaN	NaN	NaN	NaN	NaN	NaN	NaN	NaN	NaN	NaN	NaN	NaN	NaN	NaN	NaN	NaN	NaN	NaN	NaN	NaN	NaN	NaN	NaN	NaN	NaN	NaN	NaN	NaN	NaN	NaN	NaN	NaN	NaN	NaN	NaN	NaN	1	0	12	1217.68	0.058911	39.878	3220400	0	0	0
1.2203	0.33893	NaN	NaN	0.6293	NaN	NaN	NaN	NaN	NaN	NaN	NaN	NaN	NaN	NaN	NaN	NaN	NaN	NaN	NaN	NaN	NaN	NaN	NaN	NaN	NaN	0.57841	0.4532	NaN	NaN	NaN	NaN	NaN	NaN	NaN	NaN	NaN	NaN	NaN	NaN	1	0	9	885.467	0.0053826	74.173	227960000	19237000	41627000	52131000
NaN	2.1423	1.7689	2.1136	1.2214	9.0901	NaN	NaN	NaN	3.9894	NaN	6.9539	NaN	NaN	NaN	NaN	NaN	5.7402	NaN	2.4749	4.1036	0.81319	NaN	3.0835	NaN	17.678	2.943	2.565	2.5888	NaN	NaN	NaN	0.57104	1.6512	4.0518	2.386	NaN	4.2691	NaN	5.8092	1	1	12	1248.83	2.1844e-05	96.171	1556100000	0	0	16638000
NaN	NaN	NaN	NaN	NaN	NaN	NaN	NaN	NaN	NaN	NaN	NaN	NaN	NaN	NaN	NaN	NaN	NaN	NaN	NaN	NaN	NaN	NaN	NaN	NaN	NaN	NaN	NaN	NaN	NaN	NaN	NaN	NaN	NaN	NaN	NaN	NaN	NaN	NaN	2.0928	1	2	30	2965.65	7.6783e-07	101.34	33234000	0	0	0
NaN	NaN	NaN	NaN	NaN	NaN	NaN	NaN	NaN	1.8884	NaN	NaN	NaN	NaN	NaN	NaN	NaN	NaN	NaN	NaN	NaN	NaN	NaN	NaN	NaN	NaN	6.5686	NaN	NaN	NaN	NaN	NaN	NaN	NaN	NaN	1.8299	NaN	NaN	NaN	0.52723	1	1	14	1633.86	7.9468e-07	91.28	369890000	0	0	0
NaN	0.72506	1.1757	0.56211	0.41881	0.9647	0.87951	1.2292	0.66398	1.7949	NaN	0.43036	1.7791	0.82221	0.56004	1.9555	NaN	0.78884	0.093221	NaN	1.0149	0.60513	0.91008	0.84394	0.7426	0.94161	1.8747	0.88962	1.5861	0.9821	0.42424	1.294	1.4763	0.4922	0.66248	1.8578	0.80233	0.83529	0.91214	0.773	1	0	9	1027.57	0.00020891	146.23	10516000000	0	0	263150000
NaN	NaN	NaN	NaN	NaN	NaN	NaN	NaN	NaN	1.8016	1.3704	NaN	NaN	NaN	1.2886	1.0019	NaN	NaN	NaN	NaN	NaN	1.0624	4.3777	NaN	1.2655	NaN	0.96623	NaN	0.89905	0.85605	NaN	NaN	NaN	NaN	NaN	1.4083	NaN	NaN	1.1787	2.6184	1	1	15	1724.94	5.1063e-29	140.93	3809900000	0	0	0
2.4094	0.46905	0.051087	1.86	2.5712	NaN	1.9108	NaN	0.87074	1.7335	0.60485	NaN	1.6824	0.88228	2.4208	NaN	1.6641	NaN	0.45676	1.0339	1.3069	0.80856	1.4116	2.5472	0.56918	NaN	NaN	3.4865	1.8203	4.2084	1.2873	2.6653	1.4479	1.4031	1.0055	1.4539	3.7525	0.75498	2.0437	NaN	1	0	25	2653.31	1.7132e-105	161.68	5549100000	25326000	198310000	436630000
NaN	0.71199	0.90743	0.89623	1.2131	0.97787	0.70853	3.443	0.67274	0.79393	0.55305	0.53741	1.2806	0.90921	0.78214	NaN	1.148	1.2947	NaN	1.1276	1.0741	0.90306	NaN	1.0988	0.71104	0.82803	0.79154	0.88985	0.64977	0.42154	0.68742	0.83202	0.66694	0.57474	0.52904	0.70288	0.93324	1.0466	1.0386	0.84508	1	0	10	1125.65	1.0342e-08	169.37	14923000000	0	0	452990000
NaN	NaN	NaN	0.76761	NaN	NaN	NaN	NaN	NaN	0.77391	NaN	NaN	NaN	NaN	NaN	NaN	NaN	NaN	NaN	NaN	NaN	1.9236	NaN	NaN	NaN	NaN	1.2737	NaN	NaN	NaN	NaN	NaN	NaN	NaN	NaN	0.96867	NaN	NaN	NaN	1.7861	1	2	18	2049.19	0.00031604	82.709	921710000	0	0	0
NaN	0.15884	NaN	NaN	NaN	NaN	NaN	NaN	1.1304	NaN	NaN	NaN	0.78771	NaN	NaN	NaN	0.39889	NaN	NaN	0.39697	1.3457	NaN	NaN	0.75513	0.42294	NaN	NaN	0.62688	NaN	NaN	NaN	0.67939	3.5768	NaN	NaN	NaN	NaN	0.33052	NaN	NaN	0	1	12	1291.58	1.8095e-05	98.105	139890000	0	0	15063000
NaN	NaN	NaN	NaN	NaN	NaN	NaN	NaN	NaN	NaN	NaN	NaN	0.023764	NaN	NaN	NaN	NaN	NaN	NaN	NaN	NaN	NaN	NaN	NaN	NaN	NaN	NaN	NaN	NaN	NaN	NaN	NaN	NaN	NaN	NaN	NaN	NaN	NaN	NaN	NaN	0	1	8	928.538	0.014458	80.438	152440000	0	0	0
0.094819	NaN	NaN	NaN	NaN	NaN	0.16309	NaN	0.33399	0.075421	NaN	NaN	0.0065924	NaN	0.015629	NaN	NaN	NaN	0.044632	NaN	0.031052	NaN	NaN	NaN	NaN	0.2252	NaN	NaN	0.22162	NaN	NaN	0.036439	NaN	0.024845	NaN	NaN	NaN	NaN	NaN	NaN	0	1	8	914.523	0.0092701	91.318	2967600000	43848000	11304000	0
NaN	NaN	NaN	NaN	NaN	NaN	NaN	NaN	NaN	0.1885	NaN	NaN	NaN	NaN	0.027657	NaN	NaN	NaN	NaN	NaN	NaN	NaN	NaN	NaN	NaN	NaN	NaN	NaN	NaN	NaN	NaN	NaN	NaN	NaN	NaN	NaN	NaN	NaN	NaN	NaN	0	3	22	2451.34	1.0461e-07	85.224	248890000	0	0	0
NaN	2.3844	1.5981	NaN	NaN	NaN	NaN	NaN	NaN	NaN	NaN	1.3378	2.4468	NaN	NaN	NaN	NaN	2.6289	2.0895	2.4734	1.3286	NaN	NaN	2.2185	NaN	NaN	NaN	3.4702	NaN	NaN	NaN	3.0039	1.838	0.99577	0.67749	NaN	NaN	1.6147	NaN	NaN	1	0	18	2017.97	1.9297e-28	126.63	3116800000	0	0	184030000
NaN	NaN	NaN	NaN	NaN	NaN	NaN	NaN	NaN	NaN	NaN	NaN	NaN	NaN	NaN	NaN	NaN	NaN	NaN	NaN	NaN	NaN	NaN	0.81105	NaN	NaN	NaN	0.52983	NaN	NaN	NaN	NaN	NaN	NaN	NaN	NaN	NaN	NaN	NaN	NaN	1	0	12	1245.69	1.1485e-05	103.91	384440000	0	0	0
NaN	3.334	2.5686	1.7697	NaN	NaN	3.1693	NaN	NaN	NaN	NaN	1.3854	3.1129	5.5327	NaN	NaN	0.8147	2.6855	NaN	1.4008	1.0877	NaN	NaN	3.059	3.5307	NaN	NaN	3.5671	NaN	NaN	1.2315	2.1987	0.81735	0.32471	0.75742	NaN	2.723	2.2427	NaN	NaN	0	1	16	1769.85	5.5902e-46	150.39	6998400000	0	0	15257000
NaN	NaN	NaN	NaN	NaN	NaN	NaN	NaN	NaN	NaN	NaN	NaN	NaN	NaN	13.982	NaN	3.6814	NaN	NaN	NaN	NaN	NaN	4.488	NaN	5.6612	NaN	8.3136	NaN	5.295	1.3852	NaN	NaN	NaN	NaN	NaN	NaN	NaN	NaN	3.6427	2.5666	0	2	19	2140.05	3.0246e-05	67.645	97169000	0	0	0
NaN	0.77961	0.56645	NaN	NaN	NaN	NaN	0.8763	1.3528	1.0861	NaN	0.80616	0.77554	0.69739	NaN	NaN	NaN	0.61314	NaN	0.52248	0.68854	NaN	NaN	0.41264	1.5755	NaN	NaN	NaN	0.6494	NaN	0.49358	NaN	NaN	NaN	NaN	0.72776	0.60538	1.0402	NaN	1.0359	0	1	10	1082.59	7.2938e-05	82.954	2719400000	0	0	78041000
0.13921	1.0641	NaN	NaN	NaN	NaN	NaN	NaN	1.966	0.11955	NaN	1.3424	NaN	0.78119	4.2971	NaN	1.0792	NaN	NaN	1.1103	NaN	NaN	2.3631	0.64834	0.92629	1.2746	0.8983	NaN	1.2325	NaN	NaN	0.097233	NaN	NaN	NaN	NaN	0.42629	NaN	1.1634	0.75836	0	2	12	1323.65	3.4881e-10	133.42	2293900000	10246000	7234500	10228000
NaN	NaN	NaN	NaN	NaN	NaN	NaN	NaN	NaN	NaN	NaN	NaN	NaN	NaN	NaN	NaN	NaN	NaN	NaN	NaN	NaN	NaN	NaN	NaN	NaN	NaN	NaN	NaN	NaN	NaN	NaN	NaN	NaN	NaN	NaN	2.0732	NaN	NaN	1.1262	NaN	1	2	24	2526.23	1.1861e-07	83.602	33445000	0	0	0
0.84836	NaN	NaN	NaN	NaN	NaN	NaN	NaN	NaN	NaN	NaN	NaN	NaN	NaN	NaN	NaN	NaN	NaN	NaN	NaN	NaN	NaN	0.55608	NaN	NaN	NaN	NaN	NaN	NaN	NaN	NaN	NaN	NaN	NaN	NaN	NaN	NaN	NaN	NaN	NaN	1	1	20	2140.04	3.0535e-08	94.564	115730000	2368000	3371800	0
NaN	0.63757	1.6679	1.2898	NaN	NaN	NaN	NaN	0.20223	NaN	NaN	NaN	NaN	1.7172	NaN	NaN	NaN	0.89657	NaN	NaN	NaN	NaN	0.77691	0.99701	NaN	1.4501	NaN	NaN	1.4077	NaN	NaN	NaN	NaN	NaN	0.89457	1.45	NaN	4.1765	NaN	NaN	0	1	9	826.455	0.0024088	64.711	1955200000	0	0	78808000
2.3672	NaN	NaN	1.5777	0.69495	0.44927	NaN	0.97096	0.79536	NaN	NaN	0.80291	NaN	0.63119	NaN	NaN	NaN	1.0981	NaN	NaN	NaN	NaN	0.63814	NaN	NaN	1.0892	1.5122	0.4736	NaN	NaN	0.64751	2.8074	1.5451	0.935	0.64933	NaN	NaN	NaN	NaN	NaN	1	0	14	1624.81	2.2831e-25	127.79	3062700000	1941700	10635000	0
0.90941	NaN	NaN	NaN	NaN	NaN	NaN	NaN	1.7407	NaN	0.97337	NaN	NaN	0.7371	0.50243	0.55489	0.46809	NaN	1.3301	NaN	NaN	0.92666	2.355	NaN	0.30366	NaN	NaN	NaN	0.82832	0.71064	NaN	NaN	NaN	NaN	NaN	NaN	NaN	NaN	0.82186	NaN	1	1	16	1839.93	4.3183e-36	157.68	2253600000	318280000	388250000	0
NaN	NaN	NaN	NaN	NaN	NaN	NaN	NaN	NaN	0.47273	NaN	NaN	NaN	NaN	0.5314	1.0664	NaN	NaN	NaN	NaN	NaN	NaN	NaN	NaN	NaN	NaN	NaN	NaN	0.77772	0.80017	NaN	NaN	NaN	NaN	NaN	0.45222	NaN	NaN	NaN	0.5634	2	1	18	2109.12	4.4872e-07	103.13	2743800000	0	0	0
NaN	0.038756	NaN	NaN	NaN	0.03988	NaN	NaN	NaN	NaN	NaN	0.03847	NaN	NaN	NaN	NaN	NaN	1.0875	NaN	NaN	0.040932	NaN	NaN	NaN	NaN	NaN	NaN	0.032325	NaN	NaN	NaN	NaN	NaN	NaN	NaN	NaN	NaN	NaN	NaN	NaN	0	1	9	923.58	0.006696	76.478	1574500000	0	0	169850000
NaN	NaN	NaN	NaN	NaN	NaN	NaN	NaN	NaN	NaN	NaN	0.92759	0.67697	NaN	NaN	NaN	1.1971	0.91171	NaN	0.7596	0.72113	2.2896	3.4012	NaN	NaN	NaN	NaN	NaN	NaN	NaN	NaN	0.963	NaN	1.6802	NaN	0.47654	NaN	NaN	NaN	1.4328	0	1	15	1530.79	8.2125e-05	71.08	699810000	0	0	0
NaN	NaN	NaN	NaN	NaN	NaN	NaN	NaN	NaN	NaN	NaN	NaN	NaN	NaN	NaN	NaN	NaN	NaN	NaN	NaN	NaN	NaN	NaN	NaN	NaN	NaN	NaN	NaN	NaN	NaN	NaN	NaN	NaN	NaN	NaN	NaN	NaN	0.34628	NaN	NaN	0	2	35	3683.91	5.2116e-14	81.18	321380000	0	0	0
0.59673	1.4224	0.84501	1.0328	1.1184	0.51543	1.0015	0.81062	1.0714	0.85798	1.1601	0.46272	0.93412	0.98571	0.87895	0.44994	1.2993	0.86233	1.2379	0.74672	0.72185	0.62207	0.8109	1.4035	1.488	0.97343	1.8553	0.62124	1.69	1.424	0.5928	0.90958	0.87728	0.54147	0.85191	1.2775	0.99025	0.7115	1.1672	1.023	1	0	18	1803.94	1.7642e-73	170.09	514520000000	1282500000	2237300000	8276000000
NaN	NaN	NaN	NaN	0.42554	NaN	NaN	3.5045	NaN	NaN	NaN	NaN	NaN	NaN	NaN	NaN	NaN	NaN	NaN	NaN	NaN	NaN	NaN	NaN	NaN	NaN	NaN	0.27699	NaN	NaN	NaN	NaN	NaN	NaN	NaN	NaN	NaN	NaN	NaN	NaN	1	1	22	2219.11	7.7266e-09	86.557	211650000	0	0	0
NaN	NaN	NaN	NaN	NaN	NaN	NaN	NaN	NaN	NaN	NaN	NaN	NaN	NaN	NaN	NaN	NaN	NaN	NaN	NaN	NaN	NaN	NaN	NaN	NaN	NaN	NaN	NaN	NaN	NaN	NaN	NaN	NaN	NaN	NaN	0.49414	NaN	NaN	NaN	NaN	2	1	24	2503.27	3.7947e-20	121.25	394290000	0	0	0
0.78718	0.27626	0.16023	0.25919	0.22898	0.086084	0.97561	0.39709	0.31917	1.283	4.8654	0.082303	0.47491	0.21183	1.286	NaN	0.60168	0.18544	1.7959	0.3279	0.13873	0.6186	5.3225	0.28796	1.4904	0.63481	1.8457	0.10487	1.3561	0.66307	0.13735	0.19773	1.976	0.15019	0.15602	1.6933	0.16973	0.15435	1.1407	1.0184	1	1	22	2276.13	2.1782e-72	169.43	47245000000	45362000	105870000	1241400000
2.4724	NaN	NaN	1.8482	NaN	NaN	NaN	NaN	0.48247	1.031	0.49936	NaN	NaN	NaN	2.4446	1.0666	0.64677	NaN	5.4624	NaN	NaN	0.64873	3.8276	NaN	2.2678	NaN	0.94159	NaN	1.5289	0.73052	NaN	NaN	NaN	NaN	NaN	1.1787	NaN	NaN	1.2761	1.4767	2	1	24	2533.28	4.1825e-58	167.61	40220000000	291390000	872560000	0
1.1752	1.1117	0.55959	0.36941	0.55889	0.28157	0.9073	0.59067	0.91771	0.94654	0.85668	0.37233	0.63138	0.64884	0.69099	NaN	0.62273	0.54293	1.0912	0.35568	0.19636	0.40179	1.6533	0.58175	0.59239	0.96417	NaN	0.41783	NaN	1.2739	0.71969	0.47289	0.412	0.62943	0.4596	0.68763	0.50584	0.5529	0.74514	0.37506	0	1	7	684.417	0.0095156	105.39	15821000000	27828000	80941000	137560000
0.67364	NaN	NaN	NaN	NaN	NaN	NaN	NaN	NaN	1.3227	3.2388	NaN	NaN	NaN	2.8544	1.994	NaN	NaN	8.9588	NaN	NaN	1.5978	NaN	NaN	2.1748	NaN	4.6515	NaN	0.50846	NaN	NaN	NaN	NaN	NaN	NaN	1.1024	NaN	NaN	0.6329	1.1053	0	2	15	1589.82	3.1393e-07	94.717	945630000	7452700	22108000	0
NaN	NaN	NaN	NaN	NaN	NaN	NaN	NaN	NaN	NaN	NaN	NaN	NaN	NaN	NaN	NaN	NaN	NaN	NaN	NaN	NaN	NaN	NaN	NaN	NaN	NaN	NaN	NaN	NaN	NaN	NaN	NaN	NaN	NaN	NaN	NaN	NaN	NaN	2.3254	NaN	0	1	20	2045.99	0.046464	30.489	5677900	0	0	0
1.9239	NaN	NaN	NaN	NaN	0.78106	0.94432	NaN	NaN	NaN	NaN	NaN	NaN	1.7684	1.7435	1.4065	NaN	NaN	2.4088	NaN	NaN	NaN	0.22262	NaN	NaN	1.0809	NaN	NaN	0.60831	NaN	NaN	NaN	0.52949	NaN	NaN	NaN	1.0855	NaN	2.3647	NaN	0	1	9	885.492	0.00077404	79.148	785960000	24039000	126070000	0
7.6715	NaN	NaN	NaN	NaN	NaN	NaN	NaN	NaN	3.1855	NaN	NaN	NaN	NaN	4.1765	6.8303	NaN	NaN	NaN	NaN	NaN	0.65218	NaN	NaN	5.4978	NaN	1.9377	NaN	0.069115	NaN	NaN	NaN	NaN	NaN	NaN	0.0857	NaN	NaN	2.3684	3.3278	0	2	16	1597.83	6.6475e-17	168.69	9620700000	19398000	293370000	0
NaN	0.65154	1.5088	0.97794	1.0133	1.0871	2.1545	1.3282	0.82673	1.3559	1.1687	0.76672	0.63961	0.72824	1.3627	2.4305	0.57779	0.9848	1.1576	0.58974	1.0643	1.5036	1.0525	0.93377	1.0081	2.0447	1.161	1.3569	0.8785	1.7191	NaN	1.0875	1.1378	1.81	0.96055	0.91871	NaN	1.1053	0.75037	1.6157	1	0	19	1999.97	1.6768e-70	183.6	2586800000	0	0	40824000
NaN	NaN	1.4608	NaN	NaN	NaN	NaN	NaN	NaN	1.7296	NaN	0.28705	NaN	NaN	NaN	NaN	NaN	NaN	NaN	NaN	NaN	NaN	NaN	NaN	NaN	NaN	NaN	0.43527	NaN	NaN	NaN	NaN	4.0127	NaN	0.74758	2.2141	NaN	1.1704	NaN	1.6125	0	1	14	1558.83	1.4776e-06	106.79	2177100000	0	0	0
NaN	NaN	NaN	NaN	NaN	NaN	NaN	NaN	NaN	NaN	NaN	NaN	NaN	NaN	4.4307	NaN	NaN	NaN	NaN	NaN	NaN	NaN	NaN	NaN	NaN	NaN	NaN	NaN	NaN	NaN	NaN	NaN	NaN	NaN	NaN	NaN	NaN	NaN	4.9291	0.9778	0	2	14	1609.8	2.7215e-09	137.8	26868000	0	0	0
NaN	NaN	NaN	NaN	NaN	NaN	NaN	NaN	NaN	NaN	NaN	NaN	NaN	NaN	NaN	NaN	NaN	NaN	NaN	NaN	NaN	NaN	NaN	NaN	NaN	NaN	NaN	NaN	NaN	NaN	NaN	NaN	NaN	NaN	NaN	NaN	NaN	NaN	NaN	NaN	0	1	11	1171.59	1	NaN	0	0	0	0
0.38938	NaN	NaN	NaN	NaN	NaN	NaN	NaN	1.7985	NaN	NaN	0.70121	0.84383	NaN	NaN	NaN	0.82612	NaN	1.6175	NaN	NaN	NaN	2.7945	NaN	NaN	NaN	NaN	1.4256	NaN	NaN	NaN	NaN	NaN	NaN	NaN	NaN	NaN	2.0547	0.38037	NaN	0	1	11	1199.64	0.00015218	103.91	213450000	12349000	21159000	0
6.0855	NaN	NaN	1.1527	NaN	NaN	NaN	NaN	NaN	1.4183	1.9394	NaN	NaN	NaN	4.2744	5.1991	NaN	NaN	NaN	NaN	NaN	NaN	3.5776	NaN	2.0697	NaN	NaN	NaN	NaN	NaN	NaN	NaN	NaN	NaN	NaN	NaN	NaN	NaN	0.70362	0.43541	0	2	15	1729.89	1.0539e-05	77.746	254280000	3626000	27001000	0
NaN	NaN	NaN	0.79072	NaN	NaN	NaN	NaN	NaN	NaN	NaN	NaN	NaN	NaN	NaN	NaN	NaN	NaN	NaN	NaN	NaN	NaN	NaN	NaN	NaN	NaN	NaN	NaN	NaN	NaN	NaN	NaN	NaN	NaN	NaN	1.9621	NaN	NaN	0.90485	0.81185	0	3	16	1857.99	1.0142e-09	106.38	74944000	0	0	0
2.8471	NaN	NaN	NaN	NaN	NaN	NaN	NaN	0.048596	0.088433	2.8312	NaN	NaN	3.7238	1.7455	3.9944	NaN	NaN	0.9542	NaN	NaN	NaN	NaN	NaN	NaN	NaN	2.2559	NaN	NaN	NaN	NaN	NaN	NaN	NaN	NaN	2.2882	NaN	NaN	1.4969	NaN	1	0	15	1579.85	1.1665e-33	146.96	464100000	3019700	12413000	0
NaN	NaN	NaN	NaN	NaN	NaN	NaN	NaN	NaN	NaN	NaN	NaN	NaN	NaN	NaN	NaN	NaN	NaN	NaN	NaN	NaN	NaN	NaN	NaN	NaN	NaN	NaN	NaN	NaN	NaN	NaN	NaN	NaN	NaN	NaN	NaN	NaN	NaN	2.0676	NaN	1	1	13	1639.81	2.0684e-05	71.879	1478100	0	0	0
NaN	NaN	NaN	NaN	NaN	NaN	NaN	NaN	NaN	1.3771	NaN	0.39165	NaN	NaN	NaN	NaN	NaN	NaN	NaN	0.79194	NaN	NaN	NaN	NaN	NaN	NaN	1.2726	NaN	0.38709	NaN	NaN	NaN	NaN	NaN	NaN	1.0011	NaN	NaN	NaN	NaN	1	0	12	1360.72	1.5384e-11	105.13	116820000	0	0	0
0.71942	1.1215	1.3331	NaN	NaN	NaN	3.2312	0.67085	NaN	1.5502	0.58291	0.81919	1.47	1.3501	2.3645	NaN	NaN	NaN	0.45687	0.47773	0.69965	1.4966	0.72156	0.39747	1.2046	0.65785	0.3938	1.1748	NaN	1.7744	NaN	1.1257	0.40089	1.7808	0.19366	1.2712	0.65291	1.1964	1.1548	1.3622	0	1	30	3084.49	5.8485e-157	182.4	4939500000	4416700	36230000	123440000
NaN	NaN	NaN	1.0105	0.94138	0.89423	NaN	NaN	NaN	NaN	NaN	0.98875	1.1847	NaN	NaN	NaN	0.16254	1.431	NaN	1.3054	1.5238	NaN	NaN	1.0599	NaN	NaN	NaN	0.78004	NaN	NaN	1.2005	1.0393	NaN	0.62977	0.76911	NaN	NaN	NaN	NaN	1.4089	1	0	10	1031.58	0.0013896	56.432	2437400000	0	0	0
NaN	NaN	NaN	NaN	NaN	NaN	NaN	NaN	NaN	NaN	NaN	NaN	NaN	NaN	NaN	NaN	NaN	NaN	NaN	NaN	NaN	NaN	NaN	NaN	NaN	NaN	NaN	NaN	NaN	NaN	NaN	NaN	2.3631	NaN	NaN	NaN	NaN	NaN	NaN	NaN	1	0	14	1543.76	5.4095e-08	92.265	123050000	0	0	0
NaN	NaN	NaN	NaN	NaN	NaN	NaN	NaN	NaN	NaN	NaN	NaN	NaN	NaN	0.58186	0.31058	NaN	NaN	NaN	NaN	NaN	NaN	NaN	NaN	NaN	NaN	0.49958	NaN	0.73995	NaN	NaN	NaN	NaN	NaN	NaN	NaN	NaN	NaN	0.25216	NaN	2	0	16	1828.9	8.4593e-10	92.38	589890000	0	0	0
NaN	NaN	NaN	NaN	NaN	NaN	NaN	NaN	NaN	NaN	NaN	NaN	NaN	NaN	NaN	NaN	NaN	NaN	NaN	NaN	NaN	NaN	NaN	NaN	NaN	NaN	NaN	NaN	NaN	NaN	NaN	NaN	NaN	NaN	NaN	NaN	NaN	NaN	NaN	NaN	1	0	19	2012.94	3.958e-06	69.361	23351000	0	0	0
NaN	NaN	NaN	NaN	NaN	NaN	NaN	NaN	NaN	NaN	NaN	NaN	NaN	NaN	NaN	NaN	NaN	NaN	NaN	NaN	NaN	NaN	NaN	NaN	NaN	NaN	NaN	NaN	NaN	NaN	NaN	NaN	NaN	NaN	NaN	NaN	NaN	NaN	NaN	NaN	0	1	12	1226.67	0.00077441	60.157	336640000	0	0	0
2.8436	NaN	NaN	NaN	NaN	NaN	NaN	NaN	0.80481	0.93689	0.12698	0.39331	NaN	NaN	NaN	0.93725	NaN	NaN	3.4073	NaN	NaN	NaN	NaN	NaN	NaN	0.71768	0.42526	NaN	NaN	NaN	1.11	NaN	0.41204	NaN	NaN	0.54449	NaN	NaN	NaN	NaN	1	0	10	987.517	3.5488e-06	109.66	766800000	18554000	99672000	0
NaN	2.9152	NaN	NaN	NaN	NaN	NaN	2.8578	NaN	NaN	NaN	3.0954	4.0764	NaN	NaN	5.145	2.2517	NaN	NaN	NaN	NaN	NaN	1.3945	NaN	NaN	NaN	NaN	2.5529	0.88895	NaN	NaN	4.8723	12.249	NaN	NaN	NaN	NaN	2.3881	NaN	NaN	0	1	7	642.37	0.010754	97.068	147220000	0	0	8603400
14.766	NaN	NaN	NaN	NaN	NaN	27.492	NaN	NaN	8.7039	NaN	NaN	NaN	0.95324	1.1892	NaN	NaN	NaN	NaN	NaN	NaN	8.268	32.737	NaN	5.4153	NaN	NaN	NaN	2.9059	2.4922	NaN	NaN	NaN	NaN	NaN	NaN	NaN	NaN	NaN	NaN	0	2	8	770.465	0.0046612	94.114	149070000	4773900	21583000	0
1.7408	NaN	2.1978	0.87782	1.7768	0.13174	NaN	1.9241	1.3811	0.075936	NaN	0.67308	2.6024	1.3827	2.1849	0.37647	0.87083	NaN	3.9479	0.85507	0.96596	0.46225	8.2372	1.9741	2.0313	2.4878	0.95383	1.0353	0.94732	0.98721	2.2872	NaN	NaN	0.75807	1.2141	0.72615	1.4434	1.4387	1.5264	0.20452	0	1	9	927.539	0.00016951	93.598	1948500000	4102900	19531000	0
NaN	NaN	NaN	NaN	NaN	NaN	NaN	NaN	NaN	NaN	NaN	NaN	NaN	NaN	NaN	NaN	NaN	NaN	NaN	NaN	NaN	NaN	NaN	NaN	NaN	NaN	NaN	NaN	NaN	NaN	NaN	NaN	NaN	NaN	NaN	NaN	NaN	NaN	NaN	1.3356	0	2	21	2181.1	0.03884	39.992	18743000	0	0	0
NaN	1.0757	NaN	1.5742	NaN	1.3383	NaN	0.43253	0.80575	NaN	NaN	1.5597	NaN	NaN	NaN	0.20339	NaN	NaN	NaN	NaN	1.5483	NaN	NaN	0.92616	NaN	NaN	NaN	1.4434	NaN	NaN	NaN	NaN	0.3956	NaN	0.5965	0.29582	1.7933	2.2366	NaN	NaN	0	1	20	2220.14	4.4565e-15	93.226	4388000000	0	0	52368000
NaN	NaN	NaN	NaN	NaN	NaN	NaN	NaN	NaN	NaN	NaN	NaN	NaN	NaN	NaN	NaN	NaN	NaN	NaN	NaN	NaN	NaN	NaN	NaN	NaN	NaN	NaN	NaN	NaN	NaN	NaN	NaN	NaN	NaN	NaN	NaN	NaN	NaN	NaN	NaN	1	0	10	1074.62	0.074224	35.541	181460000	0	0	0
NaN	NaN	NaN	0.4779	NaN	NaN	NaN	NaN	NaN	NaN	NaN	NaN	NaN	NaN	NaN	NaN	NaN	NaN	NaN	NaN	NaN	NaN	NaN	NaN	NaN	NaN	0.18925	NaN	NaN	NaN	NaN	NaN	NaN	NaN	NaN	NaN	NaN	NaN	NaN	NaN	1	0	20	1995.12	1.3186e-05	70.837	6766000	0	0	0
NaN	2.0916	1.6444	1.4234	1.5151	0.54884	2.2008	1.3249	1.9456	1.6132	NaN	1.7558	1.6641	3.1507	1.9759	NaN	2.1999	NaN	1.2014	1.8885	NaN	2.6643	NaN	1.8197	0.55896	NaN	NaN	2.3846	NaN	0.76898	1.2231	1.5151	NaN	1.8999	2.4264	NaN	NaN	2.4884	1.1213	0.79759	1	0	10	1068.61	2.1115e-05	105.2	7661800000	0	0	245320000
NaN	NaN	NaN	NaN	NaN	NaN	NaN	NaN	NaN	NaN	NaN	NaN	NaN	NaN	NaN	NaN	NaN	NaN	NaN	NaN	NaN	NaN	NaN	NaN	NaN	NaN	NaN	NaN	NaN	NaN	NaN	NaN	NaN	NaN	NaN	NaN	NaN	NaN	NaN	NaN	0	1	15	1472.8	0.01025	34.191	136240000	0	0	0
NaN	0.2307	NaN	0.79135	2.0347	0.24217	NaN	NaN	NaN	NaN	3.2812	4.6131	5.3158	3.7328	NaN	6.3629	4.1963	NaN	NaN	0.3344	5.4146	0.79671	NaN	2.755	NaN	NaN	3.787	3.6479	0.6475	NaN	0.29073	0.3262	NaN	2.1629	NaN	NaN	2.1304	5.7861	3.0098	1.918	0	1	7	672.417	0.03726	75.189	3146400000	0	65155000	563900000
NaN	0.2685	1.1881	1.6059	0.773	2.6589	1.3238	1.4312	1.131	NaN	NaN	1.0391	1.8307	0.65236	0.90338	0.72523	1.1525	NaN	NaN	2.4667	NaN	NaN	0.75774	NaN	NaN	1.2623	0.93459	1.0499	NaN	1.3156	NaN	NaN	NaN	NaN	NaN	NaN	0.9643	0.8939	1.9371	NaN	0	1	13	1407.7	8.0781e-07	86.803	2206600000	0	0	195930000
NaN	NaN	NaN	0.75296	NaN	NaN	NaN	NaN	NaN	NaN	NaN	NaN	NaN	NaN	NaN	NaN	NaN	NaN	NaN	NaN	NaN	NaN	NaN	NaN	NaN	NaN	NaN	NaN	NaN	NaN	NaN	NaN	NaN	NaN	NaN	NaN	NaN	NaN	NaN	NaN	1	0	13	1473.73	0.024678	42.469	35072000	0	0	0
1.2453	0.37553	1.8279	NaN	0.87874	NaN	1.1071	NaN	0.35419	1.0688	0.40865	0.85739	1.2507	NaN	0.9994	0.39908	0.56025	NaN	0.83708	0.51011	2.0407	NaN	0.74685	NaN	0.66033	0.76697	0.90465	0.38536	0.51628	0.82214	0.51101	0.55447	NaN	NaN	0.60476	0.70287	0.50722	0.7386	0.60349	1.0677	1	0	13	1425.77	4.8257e-24	150.69	1698400000	3772100	6883500	116110000
NaN	NaN	0.085899	0.39062	NaN	NaN	0.12471	NaN	0.81754	0.036155	NaN	NaN	NaN	0.2089	NaN	NaN	NaN	0.65258	NaN	NaN	NaN	NaN	NaN	0.74415	NaN	0.064693	NaN	0.090377	NaN	0.45075	0.023785	NaN	NaN	NaN	NaN	NaN	NaN	NaN	NaN	NaN	1	0	13	1470.74	5.3969e-07	74.524	2173900000	0	0	0
NaN	1.1563	2.1629	12.113	NaN	3.4098	NaN	1.2738	NaN	NaN	NaN	6.3055	NaN	NaN	NaN	NaN	NaN	10.371	NaN	NaN	2.1561	NaN	NaN	1.659	NaN	3.4527	18.533	2.2221	NaN	NaN	0.66126	1.7988	NaN	4.0402	4.956	NaN	2.3165	1.5469	NaN	3.0531	0	1	10	1235.62	0.0031274	52.247	9126400000	0	0	2395600000
NaN	NaN	NaN	NaN	NaN	NaN	NaN	NaN	3.784	NaN	NaN	NaN	NaN	NaN	NaN	NaN	NaN	NaN	NaN	NaN	NaN	NaN	NaN	NaN	NaN	NaN	NaN	NaN	NaN	NaN	NaN	NaN	NaN	NaN	NaN	NaN	NaN	NaN	NaN	NaN	0	2	11	1363.71	0.0016166	60.255	460920	0	0	0
NaN	0.14106	0.12925	0.0694	0.067618	0.086722	NaN	NaN	NaN	0.14687	NaN	0.069403	0.07715	0.11483	0.30219	NaN	0.17406	0.065874	NaN	0.094146	0.074823	0.03293	NaN	0.042247	0.03859	NaN	NaN	0.10213	0.14483	NaN	NaN	0.10203	0.14362	0.42676	0.046512	0.16936	0.054718	0.12691	NaN	0.053385	0	1	34	3792.82	8.9904e-110	148.12	43687000000	0	0	643330000
NaN	NaN	NaN	NaN	NaN	NaN	NaN	NaN	NaN	NaN	4.8612	NaN	NaN	NaN	NaN	NaN	NaN	NaN	NaN	NaN	NaN	NaN	NaN	NaN	NaN	NaN	NaN	NaN	NaN	NaN	NaN	NaN	NaN	NaN	NaN	NaN	NaN	NaN	NaN	NaN	0	1	10	1007.57	0.02253	53.567	1760800	0	0	0
NaN	NaN	NaN	NaN	NaN	0.7857	NaN	NaN	NaN	NaN	NaN	NaN	NaN	0.79572	NaN	NaN	NaN	NaN	NaN	NaN	NaN	NaN	NaN	NaN	NaN	NaN	NaN	NaN	NaN	NaN	NaN	NaN	NaN	0.54947	NaN	NaN	NaN	NaN	NaN	NaN	0	1	10	1166.52	7.0979e-05	83.862	156420000	0	0	0
6.6926	NaN	NaN	1.237	NaN	NaN	NaN	NaN	NaN	NaN	1.6587	NaN	NaN	1.2876	2.9562	1.0949	NaN	NaN	8.1063	NaN	NaN	NaN	NaN	NaN	1.3006	NaN	2.6317	NaN	1.1259	NaN	NaN	NaN	NaN	NaN	NaN	1.0548	NaN	NaN	NaN	NaN	0	2	11	1294.62	1.9848e-05	79.659	60958000	1237200	8942100	0
0.56587	NaN	NaN	NaN	NaN	NaN	NaN	NaN	NaN	1.3279	1.7346	NaN	NaN	NaN	0.85237	0.35806	NaN	NaN	5.6199	NaN	NaN	1.3194	3.4892	NaN	0.85543	NaN	1.6946	NaN	1.3497	1.9622	NaN	NaN	NaN	NaN	NaN	1.0263	NaN	NaN	1.3636	0.90187	0	2	20	2115.14	4.7439e-31	139.69	3041100000	68948000	65524000	0
NaN	1.6084	1.2303	NaN	2.1659	0.77584	NaN	1.3793	NaN	1.3467	NaN	1.2853	2.1518	2.2389	NaN	NaN	1.3555	1.9255	NaN	1.6799	1.6063	NaN	NaN	1.6396	NaN	2.1171	1.4125	1.001	1.002	NaN	1.9566	2.6671	2.2081	1.6017	1.6781	1.1184	1.38	1.8222	NaN	NaN	1	0	9	1065.52	0.0002664	125.82	4767900000	0	0	130330000
NaN	NaN	NaN	NaN	NaN	NaN	NaN	NaN	NaN	NaN	NaN	NaN	NaN	NaN	NaN	NaN	NaN	NaN	NaN	NaN	NaN	NaN	NaN	NaN	NaN	NaN	NaN	NaN	NaN	NaN	NaN	NaN	NaN	NaN	NaN	0.46515	NaN	NaN	NaN	NaN	1	0	12	1334.7	0.044817	53.448	14022000	0	0	0
NaN	NaN	NaN	NaN	NaN	NaN	NaN	NaN	0.90014	NaN	0.79283	NaN	NaN	NaN	NaN	NaN	NaN	NaN	NaN	NaN	NaN	NaN	NaN	NaN	NaN	NaN	NaN	NaN	NaN	NaN	NaN	NaN	NaN	NaN	NaN	NaN	NaN	NaN	NaN	NaN	1	0	11	1356.65	0.0006286	49.081	18746000	0	0	0
NaN	NaN	NaN	NaN	NaN	NaN	NaN	2.5525	1.2045	NaN	NaN	NaN	NaN	NaN	NaN	NaN	0.37356	NaN	NaN	NaN	NaN	NaN	NaN	NaN	NaN	NaN	NaN	NaN	NaN	NaN	NaN	NaN	NaN	NaN	NaN	NaN	NaN	NaN	NaN	NaN	0	1	7	871.401	0.030043	86.472	95033000	0	0	0
NaN	NaN	NaN	NaN	NaN	NaN	NaN	NaN	NaN	NaN	NaN	NaN	NaN	NaN	NaN	NaN	NaN	NaN	NaN	NaN	NaN	NaN	NaN	NaN	NaN	NaN	NaN	NaN	NaN	NaN	NaN	NaN	NaN	NaN	NaN	NaN	NaN	NaN	NaN	NaN	0	2	8	999.496	0.016793	51.346	1138300	0	0	0
NaN	NaN	NaN	NaN	NaN	NaN	NaN	0.089872	NaN	NaN	NaN	NaN	0.11418	NaN	NaN	NaN	NaN	NaN	NaN	NaN	NaN	NaN	NaN	NaN	NaN	NaN	NaN	NaN	NaN	NaN	NaN	NaN	NaN	NaN	NaN	NaN	NaN	NaN	0.40241	NaN	1	0	9	989.457	0.0023944	89.029	240530000	0	0	0
0.80889	NaN	NaN	NaN	NaN	NaN	NaN	NaN	NaN	NaN	NaN	NaN	0.10063	NaN	0.84242	0.42301	0.50674	NaN	NaN	NaN	NaN	NaN	1.0568	NaN	NaN	NaN	0.37842	NaN	NaN	NaN	NaN	NaN	NaN	0.51801	NaN	0.31254	0.36226	NaN	0.42064	0.99457	2	0	10	1145.56	4.9129e-06	114.51	892210000	32071000	36656000	0
2.3535	0.83546	NaN	NaN	NaN	NaN	NaN	NaN	NaN	NaN	0.84793	NaN	NaN	0.90041	0.80382	1.3464	NaN	NaN	0.90496	NaN	NaN	1.2766	NaN	NaN	1.227	NaN	0.68105	NaN	0.60568	NaN	NaN	NaN	NaN	NaN	NaN	0.48851	0.80311	NaN	0.45551	NaN	1	0	16	1970.83	1.8428e-48	196.33	750900000	19872000	89483000	18335000
0.092369	0.029409	0.01894	0.21242	0.014752	0.020384	0.037347	0.098629	0.042088	0.039735	NaN	0.028972	0.051288	0.050517	0.013766	0.16173	0.024171	0.11611	0.0614	0.024639	NaN	NaN	0.1042	0.018117	0.036934	0.020914	0.037092	0.027308	0.062267	0.044841	0.02101	0.0037794	NaN	0.02655	0.04895	0.092565	0.021105	0.071829	0.092132	0.074912	1	1	20	2042	1.1665e-83	212.55	30795000000	27549000	5266300	602730000
NaN	NaN	1.7122	NaN	NaN	NaN	NaN	NaN	NaN	5.3011	NaN	1.4689	NaN	NaN	NaN	NaN	NaN	NaN	NaN	NaN	NaN	NaN	NaN	NaN	NaN	NaN	1.7604	3.831	NaN	NaN	NaN	3.0096	NaN	NaN	NaN	1.0418	NaN	NaN	NaN	NaN	0	1	13	1374.78	0.00047311	54.898	281570000	0	0	0
NaN	NaN	NaN	NaN	NaN	NaN	NaN	NaN	NaN	NaN	NaN	NaN	NaN	NaN	NaN	1.9426	NaN	NaN	NaN	NaN	NaN	NaN	NaN	NaN	NaN	NaN	NaN	NaN	NaN	NaN	NaN	NaN	NaN	NaN	NaN	NaN	NaN	NaN	NaN	NaN	1	0	10	1150.56	0.0025413	72.2	197450000	0	0	0
NaN	1.5237	3.2779	NaN	NaN	NaN	NaN	NaN	NaN	NaN	NaN	0.79242	NaN	1.7897	NaN	NaN	NaN	NaN	NaN	0.74457	2.6384	NaN	NaN	1.0483	NaN	1.3184	NaN	1.2707	NaN	NaN	NaN	NaN	1.8747	1.9414	NaN	NaN	1.5599	NaN	NaN	NaN	1	1	24	2727.29	7.1032e-16	96.052	1990400000	0	0	32678000
3.6767	1.6576	1.3613	0.98408	1.5723	0.70375	2.6366	1.3255	1.5955	0.17181	NaN	2.02	0.96027	1.8523	1.5858	NaN	1.4016	1.5821	NaN	1.3112	1.1656	1.1237	NaN	0.79963	0.72948	2.016	1.3613	1.2353	NaN	2.4032	1.5281	1.2812	3.7126	2.4614	1.5014	1.5798	1.1105	0.93196	0.67998	0.75037	1	0	13	1523.7	6.3594e-26	147.24	5743800000	1536200	3279100	25897000
NaN	NaN	NaN	NaN	NaN	NaN	NaN	NaN	NaN	NaN	NaN	NaN	NaN	NaN	NaN	NaN	0.022428	NaN	NaN	NaN	NaN	0.023173	NaN	NaN	NaN	NaN	NaN	NaN	0.040739	NaN	NaN	NaN	NaN	NaN	NaN	NaN	0.077085	NaN	NaN	0.13346	0	1	19	2234.85	5.1874e-17	98.175	284450000	0	0	0
0.31944	1.2635	0.69672	0.33914	0.07054	0.59327	0.14765	0.21073	0.30183	0.4068	0.63147	0.69472	0.51692	0.58179	0.56858	0.28093	0.38374	0.17438	0.3665	1.1326	0.94314	0.99731	0.18621	0.74601	0.42114	0.40331	0.49117	0.93384	0.51637	0.39312	0.26292	0.74151	NaN	0.20479	2.9337	0.47434	0.4259	1.1181	0.99002	0.58014	1	0	11	1164.54	7.1475e-12	136.5	22686000000	518370000	911550000	171320000
[truncated: 63,970 more rows]
[truncated: 82 more columns]
