# Supplementary material for: Proteomic maps of breast cancer subtypes
Source: Nat Commun. 2016 Jan 4;7:10259. doi: 10.1038/ncomms10259 (PMC4725767; doi:10.1038/ncomms10259)
Supplement: Supplementary Data Set 2 — Protein groups file. A list of identified protein groups and their quantification in the form of normalized [file ncomms10259-s3.xls]

## Sheet: ProteinGroups
Supplementary Data 2. Protein groups file. A list of identified protein groups and their quantification in the form of normalized ratios between the standard and the tissue sample. The subtype annotation is indicated for each sample. Additionally, the file contains information about the number of peptides, the number of unique/unique plus razor peptides, sequence coverage per protein group, as we…
Ratio H/L normalized BC1	Ratio H/L normalized BC10	Ratio H/L normalized BC12	Ratio H/L normalized BC13	Ratio H/L normalized BC14	Ratio H/L normalized BC15	Ratio H/L normalized BC17	Ratio H/L normalized BC18	Ratio H/L normalized BC19	Ratio H/L normalized BC20	Ratio H/L normalized BC21	Ratio H/L normalized BC22	Ratio H/L normalized BC23	Ratio H/L normalized BC25	Ratio H/L normalized BC26	Ratio H/L normalized BC27	Ratio H/L normalized BC28	Ratio H/L normalized BC29	Ratio H/L normalized BC3	Ratio H/L normalized BC30	Ratio H/L normalized BC30B	Ratio H/L normalized BC31	Ratio H/L normalized BC32	Ratio H/L normalized BC33	Ratio H/L normalized BC34	Ratio H/L normalized BC36	Ratio H/L normalized BC37	Ratio H/L normalized BC38	Ratio H/L normalized BC4	Ratio H/L normalized BC40	Ratio H/L normalized BC41	Ratio H/L normalized BC42	Ratio H/L normalized BC43	Ratio H/L normalized BC45	Ratio H/L normalized BC46	Ratio H/L normalized BC5	Ratio H/L normalized BC6	Ratio H/L normalized BC7	Ratio H/L normalized BC8	Ratio H/L normalized BC9	Intensity L BC1	Intensity H BC1	Intensity L BC10	Intensity H BC10	Intensity L BC12	Intensity H BC12	Intensity L BC13	Intensity H BC13	Intensity L BC14	Intensity H BC14
ERPR	Her2	TN	Her2	ERPR	TN	ERPR	TN	ERPR	Her2	ERPR	TN	ERPR	ERPR	ERPR	ERPR	ERPR	Her2	ERPR	Her2	Her2	Her2	TN	Her2	Her2	ERPR	Her2	TN	ERPR	TN	TN	TN	Her2	TN	TN	ERPR	Her2	Her2	Her2	Her2
NaN	NaN	NaN	NaN	NaN	NaN	NaN	NaN	NaN	NaN	NaN	NaN	NaN	NaN	NaN	NaN	NaN	NaN	NaN	NaN	NaN	NaN	NaN	NaN	NaN	NaN	NaN	NaN	NaN	NaN	NaN	NaN	NaN	NaN	NaN	NaN	NaN	NaN	NaN	NaN	0	0	0	0	31418000	296730000	0	0	0	0
2.4838	1.3032	1.8191	1.7698	1.5143	1.4954	2.4785	2.06	1.2649	2.1568	1.5801	1.3194	1.6948	1.4541	2.0326	1.5589	1.0437	1.5465	1.4795	1.3684	1.3878	1.6877	3.4792	1.5547	2.0543	1.5883	2.6936	1.1938	1.1522	1.7937	2.6631	1.8869	2.1852	1.5639	0.9868	1.8694	1.2557	1.3296	1.5322	2.9677	547050000	4068900000	3524600000	6492000000	2384400000	8686700000	1550400000	5580000000	1295400000	2768100000
3.023	0.88662	1.9652	0.75936	0.88894	1.9759	1.0584	1.1154	0.56429	1.2268	0.7749	1.2715	0.83475	0.83635	1.7146	0.67927	0.92265	1.592	2.3014	1.0145	1.0587	0.93153	1.9226	1.4204	1.0678	1.1249	0.78009	2.1947	0.76232	2.4844	0.80226	1.4175	1.8325	1.4145	1.5694	0.66546	1.7981	0.36632	0.49811	1.0642	82285000	398650000	1127300000	1372200000	269870000	571310000	903810000	900050000	494990000	646320000
NaN	0.5099	0.67651	0.36639	0.43196	0.98226	1.9328	0.8688	0.70714	1.1887	0.99933	NaN	0.80291	NaN	2.0772	NaN	0.31916	NaN	0.27587	0.74321	0.6608	NaN	NaN	0.51686	0.79929	NaN	NaN	0.9647	0.70655	NaN	1.3661	NaN	NaN	1.4634	1.3722	NaN	0.29626	0.56435	NaN	NaN	0	0	111410000	71686000	71855000	103010000	281910000	108660000	116080000	48377000
NaN	NaN	NaN	NaN	NaN	NaN	NaN	NaN	NaN	NaN	NaN	NaN	NaN	NaN	NaN	NaN	NaN	NaN	NaN	0.49277	NaN	NaN	NaN	NaN	NaN	NaN	NaN	NaN	NaN	NaN	NaN	NaN	NaN	NaN	NaN	NaN	NaN	NaN	NaN	NaN	13795000	26419000	0	0	0	0	0	0	0	0
0.96555	1.0411	0.4993	1.0141	1.7202	1.4292	2.2771	1.451	1.3441	2.7816	1.7192	1.5026	0.72166	1.4305	1.0378	1.1786	1.1719	0.94287	1.7884	0.94337	1.0191	1.7585	2.3047	1.0798	1.2978	1.3977	1.4955	0.53072	1.8966	1.0699	1.007	0.9573	1.1502	1.6875	1.7793	1.1578	1.4608	1.075	0.97113	0.63252	284080000	447420000	4355700000	5477300000	8319300000	7366400000	1092900000	1833300000	524640000	1604000000
NaN	1.3297	NaN	NaN	NaN	NaN	NaN	NaN	NaN	NaN	NaN	NaN	NaN	NaN	NaN	NaN	NaN	NaN	NaN	1.5772	NaN	NaN	NaN	1.4119	NaN	NaN	NaN	NaN	NaN	NaN	NaN	NaN	NaN	NaN	NaN	1.6852	NaN	NaN	NaN	1.0473	0	0	62244000	144430000	28308000	79017000	0	0	0	0
NaN	NaN	NaN	NaN	NaN	NaN	NaN	NaN	1.5264	NaN	0.78567	1.2407	NaN	NaN	0.63644	0.31883	NaN	NaN	NaN	NaN	NaN	NaN	NaN	0.98638	1.3096	1.9125	1.4326	1.6553	NaN	NaN	1.3399	NaN	0.22409	NaN	0.42268	1.0443	1.0796	1.469	NaN	1.5625	0	0	0	23796000	0	0	14809000	11068000	0	0
NaN	NaN	NaN	NaN	NaN	NaN	NaN	NaN	NaN	NaN	NaN	NaN	NaN	NaN	NaN	NaN	NaN	NaN	NaN	NaN	NaN	NaN	NaN	NaN	NaN	NaN	NaN	0.094578	NaN	NaN	NaN	NaN	NaN	NaN	NaN	NaN	NaN	NaN	NaN	NaN	0	0	0	0	0	0	0	0	0	0
1.2343	0.43309	1.3424	0.27472	0.8484	1.529	1.6409	1.5193	2.0412	1.1711	1.1478	1.1762	1.5969	0.84278	0.85721	0.69516	0.98941	0.97779	3.0287	0.47616	0.44331	1.1643	4.15	0.40919	0.81804	1.1332	0.86468	1.451	0.51179	1.6532	1.1002	1.3994	1.3579	1.4514	1.554	0.20984	0.74588	0.74095	0.41048	0.72725	1335600000	569210000	2660400000	1950100000	665510000	1401000000	2271300000	950350000	368020000	547350000
NaN	NaN	NaN	NaN	NaN	NaN	NaN	NaN	7.5036	NaN	15.117	NaN	NaN	NaN	NaN	NaN	NaN	NaN	NaN	NaN	NaN	NaN	NaN	NaN	NaN	NaN	NaN	NaN	NaN	NaN	NaN	NaN	NaN	NaN	NaN	NaN	NaN	NaN	NaN	NaN	0	0	0	0	68878000	1147500000	0	0	0	0
NaN	1.9999	1.4646	0.68064	NaN	NaN	NaN	NaN	NaN	NaN	NaN	1.9814	1.4998	NaN	NaN	NaN	NaN	NaN	NaN	0.8044	NaN	NaN	NaN	1.8879	NaN	NaN	NaN	NaN	NaN	NaN	0.48523	1.9749	NaN	NaN	NaN	NaN	2.025	1.3559	NaN	NaN	0	0	7636700	19637000	10621000	56887000	17261000	20135000	8539700	10014000
NaN	NaN	NaN	NaN	NaN	NaN	NaN	NaN	NaN	NaN	NaN	NaN	NaN	NaN	NaN	NaN	NaN	NaN	NaN	NaN	NaN	NaN	NaN	NaN	NaN	NaN	NaN	NaN	NaN	NaN	NaN	NaN	NaN	NaN	NaN	NaN	NaN	NaN	NaN	NaN	0	0	49698000	3617900	0	0	0	0	0	0
NaN	NaN	NaN	NaN	NaN	NaN	NaN	NaN	1.1345	NaN	NaN	NaN	NaN	NaN	NaN	NaN	NaN	NaN	NaN	NaN	NaN	NaN	NaN	NaN	NaN	NaN	NaN	0.97586	NaN	NaN	8.8567	1.384	NaN	NaN	NaN	NaN	NaN	NaN	NaN	NaN	0	0	15697000	67339000	27642000	92086000	0	0	0	0
NaN	NaN	NaN	NaN	NaN	NaN	NaN	NaN	NaN	NaN	NaN	NaN	NaN	NaN	NaN	NaN	NaN	NaN	NaN	NaN	NaN	NaN	NaN	NaN	NaN	NaN	NaN	NaN	NaN	NaN	NaN	NaN	NaN	NaN	NaN	0.60033	NaN	NaN	0.84593	NaN	0	0	0	0	0	0	0	0	805510	746660
NaN	NaN	NaN	NaN	NaN	NaN	NaN	NaN	2.0625	NaN	NaN	NaN	0.64781	0.38152	0.75064	NaN	NaN	NaN	2.3195	1.1881	NaN	NaN	NaN	NaN	0.91792	NaN	1.5685	1.443	NaN	NaN	NaN	NaN	1.795	NaN	NaN	NaN	NaN	1.1043	NaN	NaN	0	0	40080000	40339000	53850000	23165000	12606000	25950000	0	0
NaN	NaN	NaN	NaN	NaN	NaN	NaN	NaN	NaN	NaN	NaN	NaN	NaN	NaN	NaN	NaN	NaN	NaN	NaN	NaN	NaN	NaN	NaN	NaN	NaN	NaN	NaN	NaN	NaN	NaN	NaN	NaN	NaN	NaN	NaN	NaN	NaN	NaN	NaN	NaN	10995000	1059800	0	0	0	0	0	0	0	0
6.8419	1.7641	1.4704	0.68775	1.1377	1.5104	1.4449	NaN	NaN	NaN	NaN	0.90419	0.89412	1.7696	0.65877	2.1047	1.2517	NaN	2.4985	1.0485	NaN	NaN	4.6473	1.8131	NaN	1.8635	NaN	NaN	NaN	1.4156	NaN	NaN	NaN	NaN	NaN	NaN	1.6175	1.5539	2.4346	2.3339	4002500	51234000	107640000	335580000	36579000	142670000	9839400	18614000	81854000	252190000
NaN	0.53202	2.2917	NaN	NaN	0.74674	NaN	NaN	1.4108	NaN	NaN	0.78476	0.37295	1.3338	NaN	NaN	0.20643	NaN	NaN	1.7844	1.8598	NaN	NaN	1.0272	NaN	NaN	NaN	2.0471	1.4986	1.7002	NaN	0.79489	3.3764	NaN	1.8826	1.9429	1.7235	0.42127	1.2775	1.6528	0	0	49384000	44540000	19415000	52586000	0	0	4380900	6426500
NaN	NaN	NaN	NaN	NaN	NaN	NaN	NaN	NaN	NaN	NaN	NaN	NaN	NaN	NaN	NaN	NaN	NaN	NaN	NaN	NaN	NaN	NaN	NaN	NaN	NaN	NaN	NaN	NaN	NaN	NaN	NaN	NaN	NaN	NaN	NaN	NaN	NaN	NaN	NaN	0	0	0	0	0	0	0	0	0	0
NaN	0.11563	NaN	NaN	NaN	NaN	NaN	NaN	NaN	NaN	2.4968	1.8323	NaN	0.089509	0.089644	NaN	NaN	NaN	NaN	NaN	NaN	NaN	NaN	NaN	1.0757	NaN	NaN	NaN	NaN	NaN	0.060754	3.2435	NaN	NaN	NaN	NaN	NaN	0.23219	NaN	NaN	223000000	0	177990000	2297700	281770000	40151000	54522000	24038000	194510000	8070300
0.83637	1.78	2.0323	1.5048	1.7359	2.1017	1.088	0.50163	1.8055	1.2469	1.3043	2.2739	0.68789	1.8681	1.4449	1.8857	1.2669	1.971	0.97726	0.92854	0.98125	3.132	1.0924	1.6932	2.4334	1.3377	1.4467	2.6231	1.4738	1.7263	2.0137	0.59454	0.80522	1.9434	1.7046	2.5861	1.7547	1.0425	1.2692	1.6609	126970000	1003500000	2714000000	5998500000	3556900000	9690600000	2980700000	6261300000	1462800000	3484300000
NaN	NaN	NaN	NaN	NaN	NaN	NaN	NaN	NaN	NaN	NaN	NaN	NaN	NaN	NaN	NaN	NaN	NaN	NaN	NaN	NaN	NaN	NaN	NaN	NaN	NaN	NaN	NaN	NaN	NaN	NaN	NaN	NaN	NaN	NaN	NaN	NaN	NaN	NaN	NaN	2164800	13228000	0	0	0	0	0	0	0	0
NaN	1.9862	2.5923	0.99899	1.1588	1.0248	NaN	2.5037	1.5415	3.6615	NaN	0.81971	1.4311	2.209	NaN	NaN	NaN	NaN	NaN	0.99536	1.4299	1.8657	NaN	1.5947	1.7902	4.1449	2.3633	2.645	NaN	NaN	0.90359	1.345	2.0398	NaN	0.97341	3.5095	2.4107	3.2952	NaN	3.7288	0	0	81684000	181620000	61611000	192750000	29518000	106060000	35659000	75158000
NaN	4.9674	2.2097	NaN	3.4866	NaN	4.4906	0.25214	0.63823	3.8013	NaN	5.2671	1.1408	3.1408	5.9732	NaN	1.4898	2.3567	NaN	4.9173	0.84171	NaN	5.6991	1.7234	NaN	1.2142	1.38	3.6717	NaN	3.9114	6.0528	NaN	NaN	NaN	NaN	1.9651	NaN	NaN	0.64166	0.82746	0	0	14298000	106090000	29459000	122220000	0	0	2460600	30035000
NaN	NaN	NaN	NaN	NaN	NaN	1.3074	0.71879	NaN	NaN	NaN	NaN	NaN	6.968	NaN	NaN	NaN	NaN	NaN	NaN	NaN	NaN	NaN	NaN	NaN	2.1315	NaN	3.0749	NaN	NaN	2.5969	NaN	4.7749	NaN	NaN	NaN	5.549	7.1003	NaN	NaN	10710000	126100000	324280000	27112000	1901700	32664000	30052000	364880000	4794100	906790000
NaN	NaN	0.31845	NaN	0.30796	NaN	NaN	0.031236	NaN	NaN	NaN	0.54292	NaN	NaN	NaN	NaN	NaN	NaN	NaN	0.21767	NaN	NaN	NaN	0.18955	0.12775	NaN	NaN	NaN	0.46	NaN	NaN	NaN	NaN	NaN	NaN	NaN	0.094691	NaN	NaN	NaN	0	0	81334000	11636000	194730000	88389000	19408000	15951000	240940000	158010000
0.4683	1.5038	0.98374	1.3358	0.40268	0.18021	1.5096	0.3522	0.93237	1.5189	0.80495	0.26875	0.6808	0.64298	1.4319	0.97945	0.63491	0.69368	0.24553	1.1924	1.1418	1.4409	1.7698	1.1959	0.37633	0.56226	1.2838	1.085	0.61641	0.92152	0.77403	0.55584	0.80966	1.4966	0.2971	0.99857	0.62956	2.3705	1.1002	0.30415	118500000	180970000	132170000	402000000	256680000	586740000	263320000	473660000	300940000	179200000
NaN	NaN	NaN	NaN	0.39737	0.35207	NaN	NaN	NaN	NaN	NaN	NaN	NaN	NaN	NaN	NaN	NaN	NaN	NaN	NaN	NaN	NaN	NaN	NaN	NaN	NaN	NaN	NaN	NaN	NaN	NaN	NaN	NaN	NaN	NaN	NaN	NaN	NaN	NaN	NaN	0	0	0	0	0	0	18976000	6794700	28032000	21788000
NaN	NaN	NaN	NaN	NaN	NaN	NaN	1.9573	NaN	NaN	NaN	NaN	NaN	NaN	NaN	3.8684	NaN	NaN	3.2261	NaN	1.0703	NaN	NaN	NaN	NaN	0.79493	NaN	NaN	1.0294	0.66798	NaN	NaN	NaN	NaN	NaN	NaN	NaN	NaN	NaN	NaN	59705000	485330000	0	0	0	0	154830000	438250000	78644000	229840000
NaN	0.81547	0.88492	1.5091	2.7282	NaN	NaN	NaN	NaN	NaN	NaN	1.7107	NaN	NaN	NaN	NaN	NaN	NaN	NaN	NaN	1.425	NaN	NaN	0.74084	NaN	NaN	NaN	0.95478	NaN	NaN	NaN	NaN	NaN	2.0345	NaN	NaN	0.41138	0.89706	NaN	NaN	0	0	165110000	216960000	232940000	294780000	44599000	83973000	20200000	68674000
NaN	0.89623	1.2263	1.2972	0.79074	1.1302	1.3001	1.2784	0.70975	1.3621	1.4856	0.85346	1.2308	1.4566	0.88411	NaN	0.99829	0.73831	0.55682	1.0131	1.235	0.96871	0.28147	0.89834	0.72975	1.0602	1.2184	1.1831	NaN	0.71954	0.75632	1.6828	1.1094	1.1889	1.0697	1.3876	1.0132	0.81027	1.2119	1.0267	0	0	305690000	373010000	189650000	370390000	173930000	286840000	115110000	192860000
1.2314	2.9061	1.9337	3.1281	2.2232	1.2499	0.83287	2.2311	1.1706	1.845	NaN	1.8899	1.0876	0.96954	1.1326	NaN	1.1175	1.9101	1.5098	2.7654	3.4643	1.2523	1.685	1.8044	1.5395	1.1357	2.2225	1.9949	3.2649	NaN	0.6978	0.92151	1.1408	2.07	1.0762	2.0978	0.95219	3.5747	2.7731	3.2785	109160000	454170000	114880000	508050000	402790000	913660000	96364000	347340000	95877000	181920000
NaN	NaN	NaN	NaN	NaN	NaN	NaN	NaN	NaN	0.10317	NaN	NaN	NaN	NaN	NaN	1.9717	NaN	NaN	NaN	NaN	NaN	NaN	NaN	NaN	NaN	NaN	NaN	NaN	NaN	NaN	NaN	NaN	NaN	NaN	NaN	NaN	NaN	NaN	NaN	NaN	0	0	0	0	0	0	0	0	0	0
NaN	0.42181	0.45794	0.49783	0.54506	0.27931	NaN	1.0408	0.29881	0.92575	0.099981	0.25437	0.1224	0.22881	0.39722	0.15663	NaN	0.49741	0.35227	NaN	0.50604	0.34565	NaN	0.52456	0.28685	1.0888	0.50622	0.54858	0.21627	0.19057	0.44035	NaN	NaN	0.60974	0.6123	0.48437	NaN	0.51339	NaN	0.34812	18180000	12999000	1422500000	801580000	1001200000	1204600000	828310000	550640000	170570000	214280000
NaN	NaN	NaN	NaN	NaN	NaN	NaN	NaN	NaN	NaN	NaN	NaN	NaN	NaN	NaN	NaN	NaN	NaN	NaN	1.1245	NaN	NaN	NaN	NaN	NaN	NaN	NaN	NaN	NaN	NaN	NaN	NaN	NaN	NaN	NaN	NaN	NaN	NaN	NaN	NaN	0	0	12062000	51376000	47813000	59995000	0	0	0	0
0.7201	0.91718	0.51952	1.1831	0.48269	0.81057	0.46753	0.30973	0.70214	0.91378	0.78666	1.0455	0.96456	0.7307	1.0078	0.81787	0.52099	1.0479	0.78113	0.61323	0.67636	2.1101	2.6118	1.4417	0.80227	0.31641	1.1653	1.0613	1.5374	0.58642	0.41393	0.50616	NaN	0.39752	0.66041	1.1065	1.2474	0.82711	0.40362	0.82842	1106400000	2055600000	419940000	447890000	1764100000	691560000	641460000	596240000	585800000	411460000
NaN	NaN	NaN	NaN	NaN	NaN	NaN	NaN	NaN	NaN	NaN	NaN	NaN	NaN	NaN	NaN	NaN	NaN	NaN	NaN	NaN	NaN	NaN	NaN	NaN	NaN	NaN	NaN	0.10917	NaN	NaN	NaN	NaN	NaN	NaN	NaN	NaN	NaN	NaN	NaN	0	0	0	0	0	0	0	0	0	0
NaN	NaN	NaN	NaN	NaN	NaN	NaN	NaN	NaN	NaN	NaN	NaN	NaN	NaN	NaN	NaN	NaN	NaN	0.84292	NaN	NaN	NaN	NaN	NaN	NaN	5.2311	NaN	NaN	NaN	NaN	NaN	NaN	NaN	NaN	NaN	2.5603	NaN	1.7177	2.1154	1.7901	4146700	63184000	41131000	150260000	40631000	128870000	49226000	155140000	15791000	143010000
0.346	0.43705	0.25487	0.4352	0.88154	0.51824	0.66013	0.30844	0.32764	0.15777	0.272	0.4052	0.33017	0.71398	0.17962	0.2751	0.31301	0.35643	0.27425	0.45497	0.56818	0.27708	NaN	0.286	0.38625	0.20021	0.47931	0.17854	0.26026	0.22203	0.30153	0.28825	0.44189	0.22647	0.32794	0.2372	0.55013	0.61448	0.4733	0.26938	205740000	301900000	3229600000	1066300000	2404900000	780560000	1099800000	352620000	987320000	667500000
NaN	0.94777	0.26997	NaN	1.2998	NaN	NaN	0.71584	0.91145	0.2208	NaN	NaN	0.8072	1.3602	0.34497	NaN	0.64877	0.096374	NaN	0.42686	0.63334	NaN	NaN	0.17279	NaN	1.5171	NaN	0.4889	NaN	NaN	0.65167	0.76881	NaN	0.77801	4.0714	0.17745	0.65522	0.76587	NaN	0.15839	0	0	844020000	939110000	4056500000	1295900000	0	0	333370000	561800000
NaN	NaN	NaN	NaN	NaN	NaN	NaN	NaN	NaN	NaN	NaN	NaN	NaN	NaN	NaN	NaN	NaN	NaN	NaN	NaN	NaN	NaN	NaN	NaN	NaN	NaN	NaN	NaN	NaN	NaN	NaN	NaN	NaN	NaN	NaN	NaN	1.4955	NaN	NaN	NaN	0	0	12536000	26503000	7242400	10815000	0	0	0	0
NaN	NaN	NaN	NaN	NaN	NaN	NaN	NaN	NaN	NaN	NaN	NaN	NaN	NaN	NaN	NaN	NaN	NaN	NaN	NaN	NaN	NaN	NaN	NaN	NaN	NaN	NaN	NaN	NaN	NaN	NaN	NaN	NaN	NaN	NaN	NaN	NaN	NaN	NaN	NaN	0	0	0	0	0	0	0	0	0	0
NaN	NaN	NaN	0.15587	NaN	NaN	NaN	NaN	NaN	NaN	1.0905	NaN	NaN	NaN	NaN	NaN	NaN	NaN	NaN	NaN	NaN	NaN	NaN	NaN	NaN	NaN	NaN	NaN	NaN	NaN	NaN	NaN	NaN	NaN	NaN	0.21567	0.61224	NaN	NaN	NaN	0	0	0	0	0	0	17656000	3068300	0	0
NaN	NaN	NaN	NaN	NaN	NaN	NaN	NaN	NaN	NaN	NaN	NaN	NaN	NaN	NaN	NaN	NaN	NaN	NaN	NaN	NaN	0.083138	NaN	NaN	NaN	NaN	NaN	NaN	NaN	NaN	NaN	NaN	NaN	NaN	NaN	NaN	NaN	NaN	NaN	NaN	0	0	0	0	0	0	0	0	0	0
NaN	NaN	NaN	NaN	NaN	NaN	NaN	NaN	NaN	NaN	NaN	NaN	NaN	NaN	NaN	NaN	0.7741	NaN	NaN	NaN	NaN	NaN	NaN	NaN	NaN	NaN	NaN	NaN	NaN	NaN	NaN	NaN	NaN	NaN	NaN	NaN	NaN	NaN	NaN	NaN	0	0	0	0	0	0	11375000	15843000	0	0
NaN	0.69004	0.71048	0.89738	0.71906	0.80909	0.89618	0.82641	1.343	1.3363	0.59754	0.69646	0.57063	0.98239	1.2574	1.2429	0.58314	0.70771	1.1085	0.839	0.84462	1.4739	1.4669	0.36104	1.163	1.2459	0.62208	0.91818	0.736	1.1941	0.82958	0.61162	1.1586	0.77444	0.9155	0.91912	0.59572	0.56407	0.69531	0.59557	2901900	12325000	965170000	1018000000	710610000	786350000	493930000	555810000	311680000	295740000
NaN	2.2504	0.4583	1.4317	1.2024	1.4972	1.0041	1.178	0.85652	NaN	1.701	0.57751	NaN	0.56553	0.88046	1.8658	NaN	NaN	1.5137	NaN	1.7272	NaN	7.6514	1.7221	1.2563	1.3108	0.40411	0.54845	1.5444	2.1071	1.0498	1.3812	NaN	NaN	2.9934	0.54029	0.90805	0.62346	NaN	NaN	884230	7680300	11340000	42111000	332290000	112510000	36470000	508850000	28132000	55496000
NaN	NaN	NaN	NaN	NaN	NaN	NaN	NaN	NaN	NaN	NaN	NaN	NaN	NaN	NaN	NaN	NaN	NaN	NaN	NaN	NaN	NaN	NaN	NaN	NaN	NaN	NaN	NaN	NaN	NaN	NaN	NaN	NaN	NaN	NaN	NaN	NaN	NaN	NaN	NaN	0	0	0	0	1729600	28221000	0	0	0	0
NaN	NaN	NaN	1.3124	NaN	NaN	NaN	NaN	NaN	NaN	NaN	NaN	NaN	NaN	NaN	NaN	NaN	NaN	NaN	NaN	NaN	NaN	NaN	NaN	NaN	NaN	NaN	NaN	NaN	NaN	NaN	NaN	NaN	NaN	NaN	NaN	NaN	NaN	NaN	NaN	7432100	6041400	0	0	0	0	15102000	34833000	2393000	8300600
NaN	NaN	NaN	NaN	NaN	NaN	NaN	NaN	NaN	NaN	NaN	NaN	NaN	NaN	NaN	NaN	NaN	NaN	NaN	NaN	NaN	NaN	NaN	NaN	NaN	NaN	NaN	NaN	NaN	NaN	NaN	NaN	NaN	NaN	NaN	NaN	NaN	NaN	NaN	NaN	0	0	0	0	0	0	0	0	0	0
2.4518	NaN	NaN	NaN	NaN	NaN	0.85165	NaN	NaN	NaN	1.8084	NaN	NaN	NaN	0.96772	NaN	1.0565	NaN	NaN	0.90022	NaN	NaN	2.2175	NaN	2.689	NaN	NaN	NaN	NaN	NaN	NaN	NaN	NaN	NaN	NaN	0.94478	NaN	NaN	NaN	1.3119	3286400	9708600	35723000	37187000	0	0	36502000	40349000	17390000	31899000
NaN	3.2373	5.7626	NaN	NaN	NaN	NaN	NaN	3.3633	7.0357	NaN	8.4282	NaN	NaN	2.1889	NaN	1.2511	NaN	NaN	1.6451	NaN	NaN	NaN	3.042	NaN	5.4917	NaN	7.9364	0.72497	NaN	4.2962	3.4196	NaN	NaN	NaN	1.6371	2.3919	2.719	NaN	NaN	0	0	10894000	23447000	6102500	42668000	7339200	12462000	0	0
NaN	NaN	0.92629	0.23999	NaN	0.32751	NaN	NaN	NaN	NaN	NaN	NaN	NaN	NaN	0.52783	NaN	NaN	0.74919	NaN	NaN	0.4668	0.71189	NaN	NaN	NaN	NaN	NaN	0.30125	NaN	NaN	0.65338	NaN	NaN	NaN	0.36218	1.6301	NaN	NaN	NaN	NaN	0	0	0	0	37649000	39872000	99473000	31215000	4229800	4079100
1.8914	0.39261	0.95513	0.87705	1.3308	2.1225	1.6522	0.6742	1.1483	1.6592	1.3109	2.0392	0.84934	0.86313	0.99917	NaN	0.78026	0.96933	2.2258	0.52489	0.66653	1.5788	4.3398	0.7417	0.46931	2.0161	1.2086	1.6002	2.1128	1.476	3.5385	0.94466	1.5832	2.2448	3.1918	2.4958	0.69243	0.71712	1.8309	1.5108	92480000	261950000	5221700000	2819000000	1417500000	1964000000	1419500000	2161900000	453750000	693470000
2.6963	1.0147	1.0901	0.66115	0.42697	1.1681	1.7107	1.0586	0.7516	NaN	1.1951	1.0922	1.2741	1.4758	1.2244	1.9845	0.79926	NaN	0.40772	0.96315	1.1943	NaN	NaN	1.0092	NaN	2.843	1.1922	1.4673	NaN	1.7286	2.0775	1.7231	1.2052	0.4733	0.52551	NaN	0.79225	1.2861	1.0646	1.228	10483000	85716000	408980000	472260000	96557000	153930000	869340000	100540000	78196000	76196000
1.8093	1.5407	2.0053	1.3961	1.2794	1.7546	2.5928	2.6083	1.9842	2.2881	1.1933	2.1763	1.9044	1.9709	2.1343	2.8359	1.7675	1.0379	1.7478	1.2443	1.1821	1.235	7.4872	0.61981	1.583	1.9154	1.58	1.2056	2.7315	0.91528	2.816	2.0644	2.3711	1.3429	1.4367	1.787	0.82933	3.7928	1.6613	1.7704	60426000	216020000	412370000	1243600000	875670000	1337500000	512420000	1054000000	365860000	763400000
NaN	NaN	NaN	NaN	NaN	NaN	NaN	NaN	NaN	NaN	NaN	NaN	NaN	NaN	NaN	0.48165	NaN	NaN	NaN	NaN	NaN	NaN	NaN	NaN	NaN	NaN	NaN	NaN	NaN	NaN	NaN	NaN	NaN	NaN	NaN	NaN	NaN	NaN	NaN	NaN	0	0	0	0	0	0	0	0	0	0
NaN	NaN	NaN	NaN	NaN	NaN	NaN	NaN	NaN	NaN	NaN	NaN	NaN	NaN	NaN	NaN	NaN	NaN	NaN	NaN	NaN	NaN	NaN	NaN	NaN	NaN	NaN	NaN	NaN	NaN	NaN	NaN	NaN	NaN	NaN	NaN	NaN	NaN	NaN	NaN	0	0	0	0	8761500	7614000	0	0	0	0
NaN	1.3991	2.5207	1.8089	2.7236	2.4588	NaN	1.8583	1.5842	NaN	NaN	2.8306	1.4557	2.5445	NaN	NaN	1.668	1.4615	NaN	1.9984	1.418	0.18032	1.2957	2.3255	NaN	2.946	NaN	2.3248	1.9515	NaN	4.3618	1.5548	1.9984	1.9452	3.2264	1.5792	1.703	0.95382	NaN	0.92231	10683000	6625700	213930000	586910000	80200000	381160000	51845000	154360000	16262000	55650000
NaN	1.3292	0.41334	1.6465	NaN	NaN	0.83998	NaN	0.51795	2.2261	0.052325	0.94059	0.47205	0.49525	0.48138	NaN	0.45326	NaN	2.2008	0.80319	NaN	NaN	NaN	1.4826	0.71953	0.55908	NaN	0.69081	0.44834	0.55365	0.24705	2.1506	NaN	NaN	NaN	0.85426	0.78623	1.1988	0.8101	1.1771	1660700	1112000	114930000	122940000	207440000	138210000	14009000	32692000	35743000	31144000
7.1457	NaN	NaN	NaN	NaN	NaN	NaN	NaN	NaN	0.80753	NaN	NaN	NaN	NaN	NaN	1.8934	NaN	NaN	NaN	1.0325	NaN	NaN	NaN	NaN	NaN	NaN	NaN	NaN	NaN	NaN	NaN	NaN	NaN	NaN	NaN	NaN	NaN	NaN	1.8785	NaN	1534000	22449000	0	0	0	31132000	12289000	73958000	0	0
NaN	NaN	NaN	NaN	NaN	NaN	NaN	NaN	NaN	NaN	NaN	NaN	0.88426	NaN	NaN	0.54195	0.72415	NaN	NaN	0.81825	NaN	NaN	NaN	NaN	1.1621	1.2742	NaN	NaN	NaN	NaN	NaN	NaN	NaN	NaN	NaN	NaN	NaN	NaN	NaN	NaN	0	0	21912000	29825000	0	0	0	0	18027000	13384000
NaN	1.0308	0.1932	NaN	1.007	NaN	NaN	NaN	1.235	NaN	0.68208	1.3761	0.8478	0.41699	NaN	0.57824	0.75916	NaN	NaN	1.3089	NaN	NaN	NaN	NaN	0.63584	NaN	NaN	1.7665	NaN	NaN	1.6162	1.0077	NaN	NaN	NaN	0.90189	1.3645	1.5033	1.4409	0.6246	0	0	95742000	104330000	37687000	16525000	0	0	9552300	27933000
NaN	1.2785	NaN	NaN	0.58005	0.29059	NaN	NaN	0.12486	NaN	NaN	0.51536	NaN	NaN	NaN	NaN	NaN	NaN	NaN	NaN	0.95963	NaN	0.71575	0.76535	NaN	0.22612	1.9742	NaN	NaN	NaN	0.55439	NaN	0.67184	NaN	0.5911	NaN	NaN	2.2768	NaN	NaN	0	0	19424000	35167000	2366700	11693000	11934000	12694000	14009000	16477000
NaN	NaN	NaN	NaN	NaN	NaN	NaN	NaN	NaN	NaN	NaN	NaN	NaN	NaN	NaN	NaN	NaN	NaN	NaN	NaN	NaN	NaN	NaN	NaN	NaN	NaN	NaN	NaN	NaN	NaN	NaN	NaN	NaN	NaN	NaN	NaN	NaN	NaN	NaN	NaN	0	0	0	0	0	0	0	0	0	0
NaN	1.9721	0.59402	1.4012	1.098	0.96885	1.3501	3.3767	3.2678	1.5779	2.4684	1.035	1.8264	1.4337	1.0436	3.4088	1.836	1.0645	2.6199	2.082	2.76	1.9865	3.6673	0.87353	0.83595	0.68297	0.92113	1.4201	1.8726	2.243	2.4625	1.3868	0.90747	2.5535	0.82785	1.7272	1.1124	1.7792	1.0534	1.2736	15718000	10929000	768490000	1289500000	2698400000	2303600000	330330000	603100000	351740000	557260000
NaN	NaN	NaN	NaN	NaN	NaN	NaN	NaN	NaN	NaN	NaN	NaN	NaN	NaN	NaN	NaN	NaN	NaN	NaN	NaN	NaN	NaN	NaN	NaN	NaN	NaN	NaN	NaN	NaN	NaN	NaN	NaN	NaN	NaN	NaN	NaN	NaN	NaN	NaN	NaN	0	0	0	0	57984000	34420000	0	0	0	0
3.2277	1.0065	1.6414	NaN	1.8585	2.2513	5.3381	NaN	1.0426	NaN	0.71876	1.0674	0.97606	0.81793	4.9246	NaN	0.66544	0.87851	3.8948	0.60908	0.96022	0.74997	3.1129	0.92014	1.2031	1.407	2.5232	1.2982	1.7094	1.9898	2.6129	1.021	1.0935	2.1066	2.1422	1.7127	0.54764	1.0801	0.67732	0.98763	3490100	36409000	29879000	101120000	87794000	358860000	4178000	18074000	214910000	317750000
NaN	0.97899	0.63652	NaN	NaN	NaN	NaN	NaN	1.1326	NaN	0.82131	0.52081	NaN	0.90969	0.52815	1.744	NaN	NaN	NaN	NaN	NaN	NaN	NaN	0.63156	0.93576	NaN	NaN	0.47681	NaN	NaN	NaN	NaN	NaN	NaN	NaN	0.97845	1.8599	NaN	NaN	NaN	31590000	33995000	135050000	212600000	129730000	128030000	22196000	39636000	9152300	6099500
2.604	0.88789	1.031	1.0997	1.0856	1.1411	1.3547	1.2944	1.0305	1.0119	1.129	1.1152	1.4358	1.2615	1.3394	1.9096	0.92367	1.4133	2.5374	0.94526	0.9523	1.0267	2.014	1.2054	1.1222	1.3024	1.0161	1.1165	1.0634	1.0493	1.4118	1.4948	1.07	1.0279	1.5065	1.0957	1.0985	1.4404	0.95641	1.1589	158010000	617820000	4369000000	5631700000	3264800000	5027000000	1660400000	2801600000	2683800000	2739500000
NaN	NaN	NaN	NaN	NaN	NaN	NaN	NaN	NaN	NaN	NaN	NaN	NaN	NaN	NaN	NaN	NaN	NaN	NaN	NaN	NaN	NaN	NaN	NaN	NaN	NaN	NaN	NaN	NaN	NaN	NaN	NaN	NaN	NaN	NaN	NaN	NaN	NaN	NaN	NaN	0	0	0	0	0	0	3523200	10682000	9362300	25204000
4.67	2.0327	2.3712	3.3575	1.0645	NaN	3.3077	NaN	1.4961	3.4602	2.6507	NaN	NaN	2.2651	5.3981	0.95825	2.6719	0.54227	2.5436	1.2987	1.4974	3.2926	0.63468	1.697	2.2309	NaN	1.7983	NaN	1.5207	NaN	NaN	3.1121	NaN	2.2464	1.9157	6.8024	1.3861	5.1236	1.318	5.074	8134800	47019000	32299000	56385000	27983000	104810000	12782000	53822000	52654000	76405000
NaN	0.10542	0.80421	NaN	0.12145	NaN	NaN	0.1423	NaN	NaN	NaN	0.23953	0.12347	0.22983	NaN	NaN	0.53623	NaN	NaN	0.72052	NaN	NaN	NaN	0.15318	NaN	0.52552	NaN	0.24283	0.18642	NaN	NaN	NaN	NaN	NaN	NaN	NaN	0.10261	NaN	NaN	0.14188	0	0	292910000	52710000	46128000	49686000	0	0	88407000	11764000
NaN	NaN	0.048204	NaN	NaN	NaN	0.10534	0.035112	NaN	NaN	NaN	NaN	NaN	NaN	NaN	NaN	NaN	0.64302	NaN	NaN	NaN	NaN	NaN	NaN	NaN	NaN	NaN	0.49977	NaN	NaN	0.10493	NaN	NaN	NaN	NaN	NaN	NaN	NaN	NaN	NaN	0	0	522600000	32401000	2590700000	69171000	0	0	0	0
NaN	NaN	NaN	NaN	NaN	NaN	NaN	NaN	NaN	NaN	NaN	NaN	NaN	NaN	NaN	NaN	NaN	NaN	NaN	NaN	NaN	NaN	NaN	NaN	NaN	NaN	NaN	NaN	NaN	NaN	NaN	NaN	NaN	NaN	NaN	NaN	NaN	NaN	NaN	NaN	0	0	0	0	0	0	0	0	0	0
NaN	1.2318	1.1989	0.74721	1.144	0.66229	0.70016	1.2072	2.0199	NaN	NaN	0.69982	0.6004	0.8042	NaN	NaN	1.1143	1.0027	NaN	0.76874	0.88271	NaN	NaN	1.4346	NaN	1.3009	NaN	1.6336	NaN	NaN	1.4921	0.95992	0.90613	NaN	0.72726	NaN	0.80582	1.8234	NaN	NaN	0	0	264370000	520450000	180540000	504850000	101390000	118210000	54517000	49956000
NaN	2.7918	2.3961	3.3315	2.1351	1.6917	2.2761	2.6864	2.2505	3.2703	NaN	1.3509	2.2631	NaN	5.3775	NaN	1.8742	NaN	1.4329	2.0999	1.5919	1.5368	1.3513	1.0189	0.48025	5.8982	5.1135	1.3978	1.0415	3.7476	NaN	0.96555	0.46595	2.8204	2.1049	3.154	1.5261	0.83294	2.4459	1.2993	0	0	53597000	242230000	36656000	263930000	18046000	142840000	28957000	133150000
2.1921	1.2296	1.0068	1.2184	1.6023	0.78967	2.78	2.2368	1.6168	1.5374	2.2114	1.0642	1.4459	1.4226	2.867	2.2304	1.1054	0.81551	4.2127	1.0977	1.1884	1.3382	0.89052	0.62605	2.2278	1.4349	1.662	1.2143	1.5192	4.5577	1.3809	2.494	1.2419	1.1816	1.6824	2.3047	1.1402	1.7519	1.5479	1.3413	40424000	156740000	2387900000	4452100000	2709200000	5532200000	932340000	2129400000	719670000	1740900000
NaN	NaN	NaN	NaN	NaN	NaN	NaN	NaN	NaN	NaN	NaN	NaN	NaN	NaN	0.094594	NaN	NaN	NaN	NaN	NaN	NaN	NaN	NaN	NaN	NaN	NaN	NaN	NaN	NaN	NaN	NaN	NaN	NaN	NaN	NaN	NaN	NaN	NaN	NaN	NaN	0	0	0	0	0	0	0	0	0	0
NaN	NaN	0.80737	NaN	NaN	NaN	2.3171	NaN	1.835	1.6934	NaN	NaN	1.5644	1.1526	NaN	0.73643	NaN	0.65895	NaN	NaN	NaN	1.2288	1.1331	1.3784	1.2916	2.2853	2.1626	0.79146	2.1827	1.224	NaN	NaN	2.9417	0.87503	NaN	NaN	NaN	0.56267	1.1176	0.89713	0	0	834180000	1045900000	421730000	607380000	4704300	14902000	0	0
NaN	NaN	NaN	NaN	NaN	NaN	NaN	NaN	NaN	NaN	NaN	NaN	NaN	NaN	NaN	NaN	NaN	NaN	NaN	NaN	NaN	NaN	NaN	NaN	2.1431	NaN	NaN	NaN	NaN	NaN	NaN	NaN	NaN	NaN	NaN	NaN	NaN	NaN	NaN	NaN	0	0	0	0	0	0	0	0	0	0
NaN	NaN	NaN	NaN	NaN	NaN	NaN	NaN	NaN	NaN	NaN	NaN	NaN	NaN	NaN	NaN	NaN	NaN	NaN	NaN	NaN	NaN	NaN	0.13033	0.22385	NaN	NaN	NaN	NaN	NaN	NaN	NaN	NaN	NaN	NaN	NaN	NaN	NaN	NaN	NaN	0	0	0	0	0	0	0	0	249350000	42147000
NaN	1.4024	0.64953	NaN	NaN	NaN	NaN	NaN	NaN	NaN	NaN	NaN	3.8819	NaN	NaN	2.2317	NaN	NaN	NaN	9.4067	NaN	NaN	NaN	NaN	NaN	NaN	NaN	NaN	4.2284	NaN	NaN	5.1711	2.0355	NaN	NaN	NaN	NaN	NaN	NaN	6.4149	0	0	57058000	114010000	21254000	25907000	813730	8441900	0	0
NaN	NaN	NaN	NaN	NaN	NaN	NaN	NaN	1.1494	NaN	NaN	NaN	NaN	NaN	NaN	NaN	NaN	NaN	NaN	NaN	NaN	NaN	NaN	1.0005	NaN	NaN	NaN	NaN	NaN	NaN	NaN	NaN	NaN	NaN	NaN	NaN	NaN	NaN	0.37654	NaN	0	0	0	0	11506000	13697000	0	0	10172000	5681700
0.70131	1.196	1.009	0.78449	1.1266	1.8765	3.1184	0.78547	1.4063	1.4963	1.3327	2.123	0.90879	1.0016	1.0101	NaN	0.92961	1.0813	2.3458	0.94719	1.3063	1.5132	1.5246	1.1603	1.4829	2.051	1.8476	2.1579	1.242	1.3753	2.1705	1.3301	0.68174	2.1092	1.0903	1.1914	1.747	1.593	0.73794	0.85529	130980000	205370000	1351300000	2764800000	2087100000	3443000000	965480000	735100000	580290000	800360000
NaN	1.2227	0.95361	0.61314	1.0943	0.94889	3.047	1.9358	1.5804	2.7293	1.9868	1.4283	2.2707	1.4409	1.4398	1.0783	1.0502	0.79525	2.6966	1.3736	1.3892	0.89686	0.25075	1.51	1.5654	2.0001	1.6808	1.2301	1.3274	3.8306	1.4531	1.486	0.16756	3.0452	1.1383	1.2054	1.5664	1.2657	1.4093	0.80982	1193000	6786400	240690000	691540000	515640000	627790000	372830000	446800000	107540000	256130000
NaN	1.2222	1.8434	NaN	NaN	1.556	1.9795	0.38334	NaN	NaN	NaN	8.4111	2.1944	0.85069	NaN	NaN	0.9134	NaN	NaN	1.8201	2.3218	2.4213	NaN	1.4836	NaN	7.8074	0.50179	2.5034	1.2786	NaN	NaN	NaN	1.2516	NaN	1.8787	1.4917	2.3183	1.0444	1.3166	1.0712	0	0	11219000	20087000	10935000	45369000	4001300	24340000	0	0
2.7253	0.91465	0.92306	1.0387	0.94796	1.1591	1.3424	1.6361	1.2911	1.2412	1.2709	1.0982	1.8299	1.1912	1.5678	0.98504	1.0901	1.3391	1.329	1.3415	1.2345	1.7783	1.526	1.7264	1.1022	1.2684	1.9924	0.99685	0.75944	0.79338	1.0954	1.2879	1.9891	0.85302	1.0591	1.5433	1.3992	1.6542	1.7328	1.6759	4333500000	974700000	4254500000	5208900000	4734900000	6448100000	4210900000	6414300000	3250500000	4275400000
NaN	NaN	NaN	NaN	NaN	NaN	NaN	NaN	NaN	NaN	NaN	NaN	NaN	NaN	NaN	NaN	NaN	NaN	NaN	NaN	NaN	NaN	NaN	NaN	NaN	NaN	NaN	NaN	NaN	NaN	NaN	21.335	NaN	NaN	NaN	NaN	NaN	NaN	NaN	NaN	0	0	0	0	0	0	0	0	0	0
NaN	1.4291	1.3347	0.69437	0.96763	1.6321	2.3621	1.6338	0.56934	1.0042	NaN	0.76813	1.961	NaN	1.5958	NaN	0.48117	NaN	NaN	1.6436	NaN	1.6798	NaN	0.70032	1.1148	1.5068	0.14852	1.352	0.3929	1.2974	1.9995	1.5104	0.88193	1.3598	NaN	1.2771	0.40346	2.1537	NaN	1.8293	420360	15126000	21808000	70690000	34356000	160700000	110840000	155230000	15092000	24365000
NaN	NaN	NaN	NaN	NaN	NaN	NaN	NaN	NaN	NaN	NaN	NaN	NaN	NaN	0.6524	NaN	NaN	NaN	NaN	NaN	NaN	NaN	NaN	1.1271	2.5115	NaN	NaN	NaN	NaN	NaN	NaN	NaN	NaN	NaN	NaN	NaN	NaN	NaN	NaN	NaN	2489300	24697000	2600500	36263000	0	0	0	0	0	0
NaN	NaN	NaN	NaN	NaN	NaN	NaN	NaN	NaN	NaN	NaN	NaN	NaN	NaN	NaN	NaN	NaN	NaN	NaN	NaN	NaN	NaN	NaN	NaN	NaN	NaN	1.0508	NaN	NaN	NaN	NaN	2.2188	NaN	NaN	NaN	2.4933	NaN	NaN	NaN	NaN	0	0	0	0	0	0	9608900	21920000	6578000	20001000
1.1001	1.1311	1.5642	1.6291	1.2559	1.0675	1.2755	0.73946	1.1803	1.1645	0.88091	1.3678	0.90617	1.1019	1.8108	0.91262	0.96537	1.1594	2.4597	0.98317	1.1918	1.33	1.7312	1.2355	1.1469	1.2705	1.3695	1.2578	1.3736	1.7484	0.84928	1.1301	1.531	1.2542	1.0763	1.3662	0.9408	1.3344	0.8466	1.0648	268350000	882690000	1313700000	2359500000	678860000	2133600000	602540000	1356700000	348670000	1090200000
NaN	0.74232	0.26857	NaN	NaN	NaN	NaN	NaN	NaN	NaN	NaN	NaN	0.32959	NaN	NaN	NaN	NaN	NaN	NaN	0.38122	NaN	NaN	NaN	NaN	NaN	NaN	NaN	NaN	NaN	NaN	NaN	1.8861	NaN	NaN	NaN	NaN	NaN	NaN	NaN	NaN	0	0	26769000	18833000	71166000	25739000	0	0	0	0
0.9235	0.59002	1.351	0.97234	0.69202	0.66467	0.59546	1.235	1.0072	2.1747	0.5349	0.85296	0.96104	0.79687	1.1923	0.92237	0.56576	1.2224	1.2326	0.77617	0.94325	0.67497	1.3112	1.7364	0.66243	0.84829	0.79804	1.651	0.68808	1.0282	1.0732	1.1208	1.0148	1.657	1.0146	1.3587	0.77183	1.2222	0.83557	0.68692	48048000	107320000	3149400000	3208900000	1008000000	2319100000	524070000	869090000	1422800000	1434000000
NaN	2.8016	0.7335	NaN	0.80178	0.65218	1.0203	1.1872	0.6989	0.96311	1.3692	0.90014	0.98903	0.8378	0.77299	NaN	1.555	1.2259	0.85202	0.96025	0.83772	2.2744	0.71491	2.5672	0.78461	0.89201	2.7068	0.60206	0.62565	1.0849	0.41254	0.91075	1.5099	0.66099	0.3535	0.31219	1.7516	0.39428	0.53507	NaN	2378300	7250400	248800000	248110000	162750000	259630000	0	0	441060000	737420000
NaN	1.1412	1.6952	0.56068	0.54955	1.711	NaN	NaN	1.1087	2.2862	5.3298	1.4686	2.1214	NaN	3.4502	NaN	1.7486	1.1426	NaN	1.2927	0.73644	0.8218	1.8621	0.82408	1.2379	2.3198	0.6743	1.0454	0.59493	2.7201	NaN	NaN	3.1513	0.41688	0.62563	1.3449	1.0237	0.95378	2.286	1.9397	7612400	28480000	88860000	110890000	61793000	178940000	421460000	381290000	291140000	367400000
0.86899	3.2004	1.596	1.8805	1.118	0.65278	NaN	NaN	2.2283	2.5046	1.9858	1.9593	1.1113	1.8323	1.3654	1.724	0.73366	1.2846	1.8379	1.161	2.6957	2.4559	6.852	1.4066	1.0544	NaN	NaN	2.0476	1.9657	NaN	NaN	2.2103	0.75491	3.1797	1.3967	4.5558	1.8426	1.9175	1.7051	0.92712	21779000	114650000	80961000	456760000	147530000	518180000	60591000	245210000	32538000	99257000
NaN	NaN	NaN	NaN	NaN	NaN	NaN	NaN	NaN	NaN	NaN	NaN	NaN	NaN	NaN	NaN	NaN	NaN	NaN	NaN	NaN	NaN	NaN	NaN	NaN	NaN	NaN	NaN	NaN	NaN	NaN	NaN	NaN	NaN	NaN	NaN	NaN	NaN	NaN	NaN	0	0	0	0	0	0	0	0	0	0
5.5638	1.019	1.6567	1.5497	1.2312	0.62903	1.2992	2.7373	1.1226	2.647	1.22	0.93609	1.5949	1.5972	3.5072	2.9302	0.78898	1.3933	1.6077	1.9533	2.4226	0.75762	NaN	1.3731	1.821	1.9008	1.798	1.2379	1.5858	NaN	1.6967	1.4427	0.92727	0.76505	1.4907	1.1943	1.3444	1.7314	1.6876	1.6506	2650300	56445000	136950000	242480000	79637000	252640000	61241000	138710000	126740000	337710000
NaN	NaN	NaN	0.29762	0.18806	0.30705	0.29935	0.13014	0.46585	0.16869	NaN	0.41504	0.17096	NaN	0.19346	NaN	0.19647	NaN	NaN	0.28788	NaN	NaN	NaN	0.98406	0.89469	0.13233	0.52049	0.47853	NaN	0.73278	0.29451	0.26306	NaN	0.56959	NaN	0.53064	NaN	NaN	0.21051	0.91681	0	0	15366000	4562500	79946000	29102000	225970000	72457000	348270000	58264000
NaN	0.54709	0.58012	0.45681	0.58552	0.41743	NaN	0.42627	NaN	NaN	NaN	0.36778	0.86387	NaN	NaN	NaN	NaN	0.58564	NaN	0.65036	0.69351	NaN	NaN	0.76132	NaN	0.25329	NaN	0.67222	NaN	NaN	NaN	NaN	0.11011	0.51324	0.63086	NaN	NaN	0.66335	NaN	NaN	0	0	2567800000	742960000	3875800000	3605600000	429690000	313160000	273480000	209190000
NaN	NaN	0.37922	NaN	NaN	NaN	NaN	NaN	0.63119	NaN	NaN	NaN	NaN	NaN	NaN	NaN	NaN	NaN	NaN	NaN	NaN	NaN	NaN	NaN	NaN	NaN	NaN	0.27022	NaN	NaN	NaN	NaN	NaN	NaN	NaN	NaN	NaN	NaN	NaN	NaN	0	0	2902800	2728700	5755600	4181300	0	0	0	0
NaN	NaN	NaN	NaN	0.90702	NaN	NaN	NaN	NaN	NaN	NaN	NaN	NaN	NaN	NaN	NaN	NaN	NaN	3.7082	NaN	NaN	NaN	NaN	NaN	NaN	NaN	NaN	NaN	NaN	NaN	1.2557	NaN	1.0162	NaN	NaN	NaN	NaN	NaN	NaN	NaN	151570000	1602600000	0	0	0	0	942310000	1314500000	773630000	1760500000
2.8427	2.1225	1.2983	2.2091	2.1825	1.2369	1.8465	3.1136	1.536	2.0556	1.7627	1.4938	2.6137	2.1483	1.9097	2.591	1.7872	1.3791	2.951	1.9939	1.9008	1.847	4.3139	1.12	1.8999	2.7296	1.9065	0.88765	1.948	0.98482	2.3929	2.5439	0.95718	0.9799	1.3669	2.6953	1.5093	3.1444	1.7095	1.5936	105150000	408450000	817720000	2153200000	2199400000	4471100000	528390000	1481400000	193770000	634080000
NaN	0.72166	NaN	NaN	NaN	NaN	NaN	NaN	NaN	NaN	1.1275	NaN	NaN	NaN	1.2621	1.007	NaN	NaN	NaN	NaN	NaN	NaN	NaN	NaN	NaN	NaN	NaN	NaN	NaN	NaN	NaN	NaN	NaN	NaN	NaN	NaN	NaN	NaN	NaN	NaN	0	0	72708000	60319000	0	0	0	0	19651000	22528000
NaN	0.54924	NaN	NaN	0.24651	NaN	1.0655	NaN	NaN	NaN	NaN	NaN	1.1695	1.0664	NaN	NaN	0.82335	NaN	NaN	0.68098	NaN	NaN	NaN	1.002	0.56358	0.3476	NaN	NaN	NaN	NaN	0.39832	NaN	NaN	NaN	NaN	NaN	0.87065	0.66883	NaN	NaN	3698400	36002000	87777000	85741000	25607000	30778000	1347100	5018100	164590000	21759000
0.46059	0.96273	0.95957	0.97801	0.85629	1.0234	0.97894	0.85181	1.6065	0.86986	1.0837	1.4548	0.66967	1.1441	1.2543	0.54508	0.73029	1.1713	0.7278	0.66082	0.88973	2.1269	0.52482	1.2041	0.86097	0.96011	1.4504	1.105	1.0101	0.89774	1.135	0.75612	0.84656	0.57563	1.1875	0.76356	0.79487	1.1336	0.78994	1.1074	613000000	615760000	3308700000	3838700000	4260000000	6099500000	1574600000	2399700000	1809500000	2413500000
1.2701	0.79784	0.77475	0.66768	0.73971	0.99101	NaN	1.4975	1.0784	1.9156	0.66052	1.3412	0.92308	0.64786	0.9385	0.82685	0.44736	0.92154	0.66774	NaN	0.90868	0.79709	1.2802	0.66599	1.5785	NaN	1.2511	1.8019	1.1484	1.2529	NaN	1.2062	0.92027	1.4585	0.71245	0.84248	0.66345	1.7334	0.50591	0.89864	27418000	152360000	586300000	708170000	307300000	256750000	232440000	231070000	110290000	99520000
0.17953	NaN	NaN	1.589	0.17285	0.19958	0.29787	NaN	NaN	NaN	0.25187	NaN	0.17541	0.20819	0.30921	0.3585	0.49489	NaN	0.90933	NaN	NaN	NaN	NaN	0.41163	0.21102	0.12141	NaN	0.097145	NaN	0.1798	NaN	NaN	NaN	NaN	NaN	NaN	NaN	0.19396	0.54296	NaN	33162000	10454000	20844000	3781000	15971000	7041400	13716000	40786000	29027000	6871700
NaN	NaN	NaN	NaN	NaN	NaN	NaN	NaN	NaN	NaN	NaN	NaN	NaN	NaN	NaN	NaN	NaN	NaN	NaN	NaN	NaN	NaN	NaN	NaN	NaN	NaN	NaN	NaN	NaN	NaN	NaN	NaN	NaN	NaN	NaN	NaN	NaN	NaN	NaN	NaN	0	0	0	0	0	0	0	0	0	0
NaN	NaN	0.92558	2.2435	2.9299	1.0116	1.9199	NaN	0.95083	NaN	NaN	NaN	1.1583	NaN	NaN	NaN	1.9972	NaN	NaN	2.1133	NaN	NaN	NaN	NaN	NaN	NaN	NaN	NaN	NaN	NaN	1.1224	NaN	1.4838	NaN	NaN	NaN	NaN	0.99113	NaN	1.3403	0	0	0	0	57260000	55471000	13231000	74022000	12276000	70134000
NaN	NaN	NaN	NaN	NaN	NaN	NaN	NaN	NaN	NaN	NaN	NaN	NaN	NaN	NaN	NaN	NaN	NaN	NaN	NaN	NaN	NaN	NaN	NaN	NaN	NaN	NaN	NaN	NaN	2.9579	NaN	NaN	NaN	NaN	NaN	NaN	NaN	NaN	NaN	NaN	0	0	3719300	11756000	0	0	0	0	0	0
NaN	NaN	NaN	NaN	NaN	NaN	NaN	NaN	NaN	NaN	NaN	NaN	NaN	NaN	NaN	NaN	NaN	NaN	NaN	NaN	NaN	NaN	NaN	NaN	NaN	NaN	NaN	NaN	NaN	NaN	NaN	NaN	NaN	NaN	NaN	NaN	NaN	NaN	NaN	NaN	0	0	0	0	0	0	0	0	0	0
NaN	NaN	NaN	NaN	NaN	NaN	NaN	NaN	NaN	0.037584	NaN	NaN	NaN	NaN	NaN	NaN	NaN	NaN	NaN	NaN	NaN	NaN	NaN	NaN	NaN	NaN	NaN	NaN	NaN	NaN	NaN	NaN	NaN	NaN	NaN	NaN	NaN	NaN	NaN	NaN	0	0	0	0	0	0	0	0	0	0
NaN	NaN	NaN	NaN	NaN	NaN	NaN	NaN	NaN	NaN	NaN	NaN	NaN	NaN	NaN	NaN	NaN	NaN	NaN	NaN	NaN	NaN	NaN	NaN	NaN	NaN	NaN	NaN	NaN	NaN	NaN	NaN	NaN	NaN	NaN	NaN	NaN	NaN	NaN	NaN	0	0	0	0	0	0	0	0	0	0
0.96741	1.5203	3.3136	3.7843	3.2103	1.5816	1.8294	0.80988	1.828	2.3778	3.6594	1.92	2.6012	3.2133	2.5103	1.5395	3.9988	2.577	3.2404	3.6032	2.8077	1.7763	2.9566	3.2463	1.6784	1.954	1.9158	3.5707	1.8464	2.1877	1.7535	1.8807	0.98564	7.9525	2.5582	2.2557	2.7176	2.4671	2.1269	1.9486	124020000	289740000	1594300000	802980000	70960000	243610000	23530000	128210000	34688000	140880000
0.083797	2.0237	1.5108	2.9387	2.0414	1.5733	1.2393	0.94616	1.1835	0.56371	1.7499	2.4451	1.7832	1.7901	1.5027	1.0528	2.6833	2.4591	19.122	3.8965	1.8531	1.0286	4.9842	2.2405	1.2528	1.4471	1.6819	1.9553	2.5062	2.6163	1.2049	1.4416	1.1935	0.87271	1.6444	1.3371	1.4343	1.4021	1.4446	1.7096	16227000	7820500	617830000	1694700000	575980000	1603100000	157550000	774240000	156170000	440730000
2.2564	0.76812	NaN	0.88013	1.5908	NaN	NaN	NaN	5.0175	NaN	2.3738	NaN	2.1953	1.9127	NaN	4.0254	2.2415	NaN	NaN	1.4568	NaN	3.8038	6.5694	1.1666	2.0323	NaN	1.1236	NaN	NaN	NaN	NaN	NaN	2.2633	1.4823	1.4889	NaN	1.3024	2.5353	3.3912	NaN	17773000	106900000	94509000	62160000	3788000	24891000	77922000	103820000	79929000	132970000
NaN	NaN	NaN	1.6013	NaN	NaN	NaN	NaN	NaN	0.8168	NaN	NaN	1.1139	NaN	NaN	NaN	NaN	NaN	NaN	0.89955	NaN	NaN	NaN	NaN	NaN	NaN	NaN	NaN	NaN	NaN	NaN	NaN	NaN	NaN	NaN	NaN	NaN	NaN	NaN	NaN	0	0	0	0	0	0	61790000	101150000	0	0
NaN	NaN	NaN	NaN	NaN	NaN	NaN	NaN	NaN	NaN	NaN	NaN	NaN	NaN	NaN	NaN	NaN	NaN	NaN	NaN	NaN	NaN	NaN	NaN	NaN	NaN	NaN	NaN	NaN	NaN	NaN	NaN	NaN	NaN	NaN	NaN	NaN	NaN	NaN	NaN	0	0	0	0	24530000	9807300	0	0	0	0
NaN	2.2984	1.8229	3.0878	1.4086	2.1895	1.3467	NaN	3.8926	3.0077	NaN	1.8418	1.8811	1.263	1.1043	NaN	2.0109	NaN	NaN	1.1936	0.85994	2.9432	NaN	1.9196	1.0394	1.4922	2.8766	2.1972	0.45259	2.2381	1.4621	NaN	1.9768	1.5038	1.3911	2.5718	2.4951	2.2011	NaN	3.6205	0	0	38865000	150500000	101310000	359300000	34751000	162390000	43059000	262680000
NaN	NaN	NaN	NaN	NaN	NaN	NaN	NaN	NaN	NaN	NaN	NaN	NaN	NaN	NaN	NaN	NaN	NaN	NaN	NaN	NaN	NaN	NaN	NaN	1.7058	NaN	NaN	NaN	NaN	NaN	NaN	NaN	NaN	NaN	NaN	NaN	NaN	NaN	1.5704	NaN	16095000	198810000	82922000	237490000	53155000	170630000	93661000	351660000	30170000	283430000
NaN	NaN	NaN	NaN	0.26093	NaN	0.39727	NaN	0.049252	NaN	NaN	0.25813	NaN	3.1772	NaN	NaN	NaN	NaN	NaN	NaN	NaN	NaN	NaN	NaN	NaN	NaN	NaN	0.21378	NaN	NaN	0.2294	NaN	NaN	NaN	0.20959	NaN	1.1445	0.69424	NaN	NaN	0	0	0	0	0	0	16341000	23661000	30485000	11223000
NaN	NaN	NaN	NaN	NaN	NaN	NaN	NaN	NaN	NaN	NaN	NaN	NaN	NaN	NaN	NaN	NaN	NaN	NaN	NaN	NaN	NaN	NaN	NaN	NaN	NaN	NaN	NaN	NaN	NaN	NaN	NaN	NaN	NaN	NaN	NaN	NaN	NaN	NaN	NaN	32932000	85441000	0	0	0	0	0	0	0	0
0.054242	0.0392	0.073525	0.049327	0.044863	0.079983	0.031916	0.08588	0.049573	0.04888	0.02402	0.05069	0.026749	0.040358	0.057537	0.050292	0.055801	0.053271	0.031284	0.061648	0.061933	0.078569	0.1184	0.042494	0.04387	0.043258	0.077279	0.072936	0.074345	0.058425	0.041555	0.065956	0.047802	0.20195	0.049308	0.070365	0.048058	0.036957	0.042126	0.041721	14071000000	2202700000	39432000000	1123900000	2294300000	547330000	30752000000	1158800000	17913000000	702920000
2.9063	3.7551	2.5074	2.0106	3.6309	2.1051	3.9113	6.2063	2.7321	3.9612	NaN	3.3394	1.8109	3.2645	2.0887	NaN	3.6638	2.2649	1.6334	2.4006	1.46	2.8053	1.4532	1.3223	1.7436	3.6501	2.4929	1.7712	8.0014	8.0156	3.0664	2.203	1.7691	6.0371	3.8944	2.946	1.923	1.3254	4.5458	1.5139	44677000	333790000	935980000	3742500000	1069700000	3883100000	1081700000	2984700000	431750000	2314100000
0.34716	1.8365	1.6476	0.85224	0.94914	0.66002	1.1256	NaN	1.6994	1.024	1.6302	2.0245	0.60527	1.8838	0.9216	1.3569	1.2421	1.3397	0.78504	1.0114	1.6089	3.7554	0.71884	1.2633	0.76493	1.199	1.4398	1.3372	2.3215	2.3853	1.0657	0.72455	0.4899	1.891	1.8408	3.4443	1.8102	2.0764	1.9613	1.9502	268020000	664950000	709220000	3045400000	1171300000	4014000000	536730000	1348500000	231670000	314530000
NaN	NaN	NaN	NaN	NaN	NaN	NaN	NaN	NaN	NaN	NaN	NaN	NaN	NaN	NaN	NaN	NaN	NaN	NaN	NaN	NaN	NaN	NaN	NaN	NaN	NaN	NaN	NaN	NaN	NaN	NaN	NaN	NaN	NaN	NaN	NaN	NaN	NaN	NaN	NaN	0	0	7200900	9991600	6653200	12864000	0	0	0	0
1.519	2.6937	2.856	8.7016	2.8349	1.0011	4.1933	NaN	2.9066	1.0586	1.3578	1.4403	1.4089	2.3309	2.0893	4.4699	1.6459	2.2639	3.6551	2.9125	3.6466	4.1707	3.619	1.5925	1.7114	2.8858	1.6795	1.2475	1.1176	3.8231	0.87574	1.3595	2.3495	1.1777	1.0265	2.644	1.5797	1.7368	2.7084	1.9931	66687000	225450000	46953000	228980000	111340000	624930000	7453000	59797000	74547000	240460000
NaN	1.0432	0.59482	0.58858	0.72242	1.3354	0.79759	0.51659	0.71803	2.147	NaN	1.1244	0.36221	0.99197	1.2483	NaN	0.61437	NaN	NaN	0.50082	0.54785	NaN	0.36123	0.73251	1.7444	1.1215	1.165	1.3365	NaN	1.9808	1.1694	0.40804	1.3002	NaN	0.88986	0.71041	0.82821	1.6677	0.92863	0.71196	1967400	1971800	139740000	173030000	444680000	399370000	110650000	107910000	106120000	116050000
1.8387	0.97837	1.3555	NaN	NaN	1.1385	1.2501	0.93706	3.7657	NaN	2.3736	2.4086	0.54428	NaN	1.9989	2.9377	1.2163	1.0909	1.1205	2.4687	1.2822	6.0591	NaN	2.0255	1.0232	2.4133	2.0356	3.5993	NaN	NaN	1.9504	2.4424	0.93692	1.4186	0.9668	2.0324	1.2297	2.6553	NaN	5.2193	26998000	109860000	117930000	87360000	144280000	93240000	13802000	10375000	8599700	27436000
NaN	NaN	NaN	NaN	0.18013	NaN	0.10236	0.080606	0.036229	0.13537	0.050552	0.078799	0.11345	NaN	0.11228	NaN	0.11118	NaN	0.090148	NaN	0.90637	NaN	0.37113	NaN	NaN	0.060798	NaN	0.09044	NaN	0.18933	0.11621	0.042065	NaN	0.27273	0.21998	0.097409	NaN	NaN	NaN	NaN	13698000	10108000	45796000	48228000	0	0	0	0	16354000	1873200
0.11708	NaN	NaN	NaN	0.075107	NaN	0.16354	0.090785	NaN	NaN	NaN	NaN	1.5307	NaN	NaN	NaN	1.8284	NaN	NaN	0.34788	NaN	NaN	NaN	0.067716	NaN	NaN	0.23854	NaN	NaN	NaN	1.8752	NaN	0.039614	NaN	NaN	NaN	NaN	NaN	2.0228	0.05426	99371000	74962000	0	0	0	0	0	0	4605000000	941920000
NaN	NaN	1.2156	NaN	NaN	NaN	NaN	1.4301	1.2778	NaN	NaN	NaN	NaN	NaN	NaN	NaN	NaN	NaN	NaN	NaN	NaN	NaN	NaN	NaN	NaN	NaN	NaN	NaN	NaN	NaN	NaN	NaN	NaN	NaN	NaN	NaN	NaN	NaN	0.72761	NaN	0	0	0	0	19302000	32776000	424220000	186910000	7364200	42613000
0.36294	0.37065	0.41163	0.69203	0.31487	0.33199	0.36938	0.69541	0.33591	0.20438	0.28302	0.29268	0.25878	0.20796	0.30911	0.25383	0.31145	0.24891	0.33991	0.21869	0.24661	0.31864	0.54539	0.40516	0.27882	0.36142	0.78745	0.21513	0.33105	0.28322	0.31536	0.23373	0.53085	0.25232	0.33629	0.22014	0.34291	0.2436	0.17793	0.28691	3791800000	3545700000	21552000000	11650000000	22541000000	16594000000	9879900000	8936800000	18386000000	8701900000
NaN	NaN	NaN	NaN	NaN	NaN	NaN	NaN	NaN	NaN	NaN	NaN	NaN	NaN	NaN	NaN	NaN	NaN	NaN	NaN	NaN	NaN	1.4266	NaN	NaN	NaN	NaN	NaN	NaN	NaN	NaN	NaN	NaN	NaN	NaN	NaN	NaN	NaN	NaN	NaN	0	0	0	0	0	0	0	0	0	0
1.554	2.5327	2.1059	2.3298	2.1401	1.2945	2.1544	1.9025	2.3634	5.4779	0.35771	3.1521	1.4835	2.1074	4.0763	NaN	1.0396	3.0915	6.3536	2.4307	2.6204	4.0461	6.5919	1.9512	1.0545	8.8783	2.5468	4.912	1.5433	0.88513	5.1884	1.8666	3.4823	3.1017	2.638	2.082	1.9672	3.559	0.56301	2.1821	7532800	33336000	1464100000	5193800000	1939100000	7820700000	1515600000	5145200000	1737100000	5290600000
1.448	0.87885	1.0487	0.68395	0.54754	1.1921	1.9736	1.7428	0.51296	1.4835	1.2191	1.5959	1.1923	0.86426	1.305	1.1636	0.46888	0.81267	1.4907	0.81846	0.76109	0.92368	1.7269	0.59323	0.87848	1.0018	1.0051	1.1409	0.45874	0.94328	2.1187	1.1044	1.053	0.88157	1.0148	0.96529	0.60617	1.7591	0.88221	1.5714	405910000	1389400000	1487800000	1545500000	921670000	1572500000	918980000	916400000	1305700000	1210200000
NaN	NaN	0.26033	NaN	NaN	NaN	NaN	NaN	NaN	NaN	NaN	NaN	NaN	NaN	NaN	NaN	NaN	NaN	NaN	NaN	NaN	NaN	NaN	NaN	NaN	NaN	1.0823	NaN	NaN	NaN	NaN	NaN	NaN	NaN	NaN	NaN	NaN	NaN	NaN	NaN	0	0	0	0	135700000	74753000	0	0	0	0
NaN	NaN	0.82379	NaN	NaN	NaN	NaN	0.10427	1.952	NaN	NaN	NaN	NaN	NaN	NaN	NaN	NaN	NaN	NaN	1.1586	NaN	NaN	0.036135	2.7373	NaN	NaN	NaN	NaN	NaN	0.23972	NaN	NaN	0.2411	NaN	NaN	NaN	0.99445	NaN	NaN	NaN	0	0	0	0	115630000	177570000	2696700	12070000	0	0
NaN	NaN	NaN	NaN	NaN	NaN	NaN	NaN	NaN	NaN	NaN	NaN	NaN	NaN	NaN	NaN	NaN	NaN	NaN	NaN	NaN	NaN	NaN	NaN	NaN	NaN	NaN	NaN	NaN	NaN	NaN	NaN	NaN	NaN	NaN	NaN	NaN	NaN	NaN	NaN	0	0	0	0	0	0	0	0	0	0
NaN	NaN	NaN	NaN	NaN	NaN	NaN	NaN	NaN	NaN	NaN	NaN	NaN	NaN	NaN	NaN	NaN	NaN	NaN	NaN	NaN	NaN	NaN	NaN	NaN	NaN	NaN	NaN	NaN	NaN	NaN	NaN	NaN	NaN	NaN	NaN	NaN	NaN	NaN	NaN	2094100	16339000	0	0	0	0	11248000	8674300	0	0
NaN	NaN	NaN	NaN	NaN	NaN	NaN	NaN	NaN	NaN	NaN	NaN	NaN	NaN	NaN	NaN	NaN	NaN	NaN	NaN	NaN	NaN	NaN	NaN	NaN	NaN	NaN	NaN	NaN	NaN	NaN	NaN	NaN	NaN	NaN	NaN	NaN	NaN	NaN	NaN	0	0	0	0	0	0	0	0	0	0
NaN	0.28952	NaN	0.54318	0.66538	NaN	NaN	1.745	0.76392	NaN	NaN	0.44962	0.98747	NaN	NaN	NaN	0.75389	NaN	NaN	NaN	NaN	NaN	NaN	NaN	NaN	3.7669	NaN	0.34865	0.54522	NaN	1.2594	NaN	1.7202	NaN	0.99833	0.32902	NaN	NaN	0.75492	0.81788	0	0	31628000	22225000	14759000	19523000	65439000	54502000	16843000	18778000
NaN	0.89931	NaN	NaN	0.10525	NaN	NaN	NaN	NaN	NaN	NaN	NaN	NaN	NaN	NaN	NaN	0.59212	NaN	NaN	0.48679	NaN	NaN	NaN	NaN	NaN	NaN	NaN	NaN	NaN	NaN	NaN	NaN	NaN	NaN	0.30696	NaN	NaN	NaN	NaN	NaN	0	0	22436000	27109000	14058000	72090000	0	0	193690000	55665000
2.0489	1.1233	1.1081	0.848	0.5376	0.78634	1.5497	0.97142	3.5529	1.6123	2.8617	2.9954	1.7077	1.2056	NaN	NaN	1.049	NaN	1.5193	1.0822	1.239	0.87684	NaN	1.3538	NaN	1.693	0.61821	NaN	0.81458	NaN	1.3575	1.1247	0.53193	NaN	1.2326	0.56065	0.94933	0.56026	1.7712	1.1621	32305000	61604000	40624000	59302000	76260000	69127000	14357000	14964000	374560000	132730000
1.6297	0.98237	0.6065	0.6724	0.41288	0.98628	0.79924	1.651	0.99779	0.92411	1.9237	0.50954	0.86472	1.2551	0.79669	2.0281	1.1939	0.63024	1.0507	0.67907	0.86041	0.88254	2.0049	0.88083	0.74911	0.46414	0.80462	0.71207	1.3277	0.98157	0.38611	0.94833	0.97609	0.82572	1.021	1.0692	0.84052	0.96015	1.5225	0.56502	472810000	1290600000	4254500000	4611200000	3660100000	3640800000	3029200000	2492600000	1548800000	1516200000
NaN	1.1558	NaN	NaN	1.209	1.4227	NaN	6.4128	1.2617	NaN	1.6511	1.2647	2.07	1.1574	3.1005	2.3736	1.0335	NaN	0.69533	1.402	0.7847	NaN	NaN	0.68301	1.0556	1.4725	1.0472	0.89157	1.256	0.69506	0.58991	NaN	0.73898	0.724	0.18702	2.2583	0.8642	NaN	2.2653	2.8774	0	0	41156000	110940000	0	0	25725000	58471000	33074000	90313000
0.069036	1.957	1.0175	0.85276	0.27121	0.46005	0.32002	NaN	0.28945	0.38248	0.6166	0.67204	0.47842	0.3818	0.3142	0.35856	0.38777	NaN	0.48519	1.2803	0.51097	0.61301	0.87727	NaN	0.36062	0.63829	1.1568	0.25159	0.21079	0.56939	0.26803	0.41547	1.5418	0.65172	0.25606	NaN	0.26343	0.80167	0.41705	0.77397	281380000	128060000	57539000	54986000	66845000	123300000	124610000	95103000	96221000	36664000
NaN	1.0398	2.0513	1.5605	1.2405	1.0427	NaN	NaN	NaN	NaN	NaN	1.4083	1.2251	0.93732	0.62594	NaN	0.94014	NaN	NaN	1.2328	1.1526	NaN	NaN	1.3157	1.1608	1.2688	NaN	2.3136	NaN	NaN	NaN	NaN	NaN	1.8514	NaN	NaN	NaN	1.7957	NaN	NaN	0	0	135870000	153660000	40340000	93062000	26020000	40100000	18895000	14794000
NaN	NaN	NaN	NaN	NaN	NaN	NaN	NaN	NaN	NaN	NaN	NaN	NaN	NaN	NaN	NaN	NaN	NaN	NaN	NaN	NaN	NaN	NaN	NaN	NaN	NaN	NaN	NaN	NaN	NaN	NaN	NaN	NaN	NaN	NaN	NaN	NaN	NaN	NaN	NaN	0	0	0	0	0	0	0	0	0	0
NaN	0.31327	0.93465	NaN	NaN	NaN	NaN	NaN	NaN	NaN	NaN	0.86233	NaN	1.3714	3.2029	NaN	0.94877	NaN	NaN	NaN	NaN	NaN	NaN	NaN	2.994	5.5281	1.1321	NaN	NaN	NaN	3.0695	NaN	NaN	NaN	NaN	1.1681	1.4329	NaN	1.5679	NaN	0	0	32619000	60773000	62452000	139640000	1399400	6127100	6533800	28332000
2.5076	3.5713	1.1554	2.4731	0.71928	1.1475	1.1648	1.042	2.4013	0.88465	1.8667	0.60193	1.2802	1.8805	1.1849	1.9988	2.861	1.2184	2.2275	3.759	3.1463	0.71052	2.0501	2.2761	2.0676	1.0063	2.1747	2.1488	3.4059	0.16526	2.3078	1.9099	0.93899	1.2452	1.6789	3.1561	3.1763	3.7261	4.3014	1.9648	26567000	239150000	138790000	866780000	783440000	1973700000	78642000	668180000	273310000	374640000
NaN	NaN	NaN	NaN	NaN	NaN	NaN	NaN	NaN	NaN	1.0426	NaN	NaN	NaN	NaN	1.2976	NaN	NaN	NaN	NaN	NaN	NaN	NaN	NaN	NaN	NaN	NaN	NaN	NaN	NaN	NaN	NaN	0.80806	NaN	NaN	NaN	NaN	NaN	NaN	NaN	0	0	0	0	0	0	8974300	22712000	0	0
NaN	NaN	NaN	NaN	NaN	NaN	NaN	NaN	NaN	NaN	NaN	NaN	NaN	NaN	NaN	NaN	NaN	NaN	NaN	NaN	NaN	NaN	NaN	NaN	NaN	NaN	NaN	NaN	NaN	NaN	NaN	NaN	NaN	NaN	NaN	NaN	NaN	NaN	NaN	NaN	0	0	0	0	0	0	0	0	0	0
NaN	0.42099	NaN	NaN	NaN	NaN	NaN	NaN	NaN	NaN	NaN	NaN	NaN	NaN	NaN	NaN	NaN	NaN	NaN	NaN	NaN	NaN	NaN	NaN	NaN	NaN	NaN	NaN	NaN	NaN	NaN	NaN	NaN	NaN	NaN	NaN	NaN	NaN	NaN	NaN	0	0	36458000	27350000	46307000	3723300	0	0	0	0
NaN	NaN	NaN	NaN	NaN	NaN	NaN	NaN	NaN	NaN	NaN	0.85038	NaN	NaN	NaN	NaN	NaN	NaN	NaN	NaN	0.22496	NaN	NaN	0.36159	NaN	NaN	NaN	NaN	NaN	NaN	NaN	NaN	NaN	NaN	NaN	NaN	NaN	NaN	NaN	NaN	0	0	5909900	1569000	0	0	5188500	6367600	55323000	79979000
1.0958	1.3816	1.2389	0.79756	0.9682	0.91701	1.6594	1.1325	0.91098	1.0643	1.4694	0.56221	1.7189	1.3747	1.7006	1.3479	1.2197	1.2706	1.5642	1.8313	1.6617	1.5113	1.5475	1.3668	1.4589	0.78973	1.1996	0.81333	0.63768	1.2553	0.7443	1.3802	1.0524	1.6075	0.57018	0.17482	1.3658	3.6965	2.4422	1.3161	274540000	726210000	832450000	1897500000	2341200000	3801500000	1522600000	1818800000	721670000	1027500000
NaN	NaN	NaN	NaN	NaN	NaN	NaN	NaN	NaN	NaN	NaN	NaN	NaN	NaN	NaN	NaN	NaN	NaN	NaN	NaN	NaN	NaN	NaN	NaN	NaN	NaN	NaN	NaN	NaN	NaN	NaN	NaN	NaN	NaN	NaN	NaN	NaN	NaN	1.9421	NaN	10164000	92815000	0	0	0	0	0	0	0	0
NaN	NaN	NaN	NaN	NaN	NaN	NaN	NaN	NaN	NaN	NaN	NaN	NaN	NaN	NaN	NaN	NaN	NaN	NaN	NaN	NaN	NaN	NaN	NaN	NaN	NaN	NaN	NaN	NaN	NaN	NaN	NaN	NaN	NaN	NaN	NaN	NaN	NaN	NaN	NaN	0	0	0	0	0	0	0	0	0	0
1.1798	0.66756	0.74638	0.70561	0.74779	0.44991	1.0283	1.4533	0.83201	0.79368	0.90875	0.54498	1.9383	1.2821	1.5426	2.8585	0.61764	0.86777	2.2682	1.4613	0.97227	1.0653	3.9342	1.1112	0.55364	1.2021	0.97645	0.81041	0.66804	0.73576	1.037	1.5348	2.7852	0.71174	0.93407	0.51987	0.99453	1.2034	0.80995	0.82883	25631000	146350000	1098900000	1084200000	1333800000	1552400000	749110000	731090000	438770000	497130000
1.3673	1.2801	1.3798	1.108	0.85869	1.4061	1.3824	1.3784	1.4492	2.4443	1.3896	2.2328	2.1164	1.3776	1.7801	1.9625	0.89231	1.9061	0.97442	1.0537	0.9387	1.7732	1.0226	2.2168	0.95371	2.613	1.8652	1.4392	1.2259	0.51549	1.7736	1.0447	1.572	0.7172	1.1464	1.6388	1.5016	1.6754	1.094	2.4525	29741000	201040000	225460000	455200000	149180000	427540000	90516000	203180000	684050000	407410000
NaN	NaN	NaN	NaN	NaN	NaN	NaN	NaN	NaN	NaN	NaN	NaN	NaN	NaN	NaN	NaN	NaN	NaN	NaN	NaN	NaN	NaN	NaN	NaN	NaN	NaN	NaN	NaN	NaN	NaN	NaN	NaN	NaN	NaN	NaN	NaN	NaN	NaN	NaN	NaN	0	0	0	0	0	0	0	0	0	0
0.088775	NaN	NaN	NaN	NaN	NaN	NaN	NaN	NaN	NaN	NaN	NaN	NaN	NaN	NaN	NaN	NaN	NaN	NaN	NaN	NaN	NaN	NaN	NaN	2.2852	NaN	NaN	NaN	NaN	NaN	NaN	NaN	NaN	NaN	NaN	NaN	NaN	NaN	NaN	NaN	1034000000	142050000	0	0	0	0	0	0	704730	2285500
NaN	NaN	NaN	NaN	NaN	NaN	NaN	NaN	NaN	NaN	NaN	NaN	NaN	NaN	NaN	NaN	NaN	NaN	NaN	NaN	NaN	NaN	NaN	NaN	NaN	NaN	NaN	NaN	NaN	NaN	NaN	NaN	NaN	NaN	NaN	NaN	NaN	NaN	NaN	NaN	0	0	0	0	0	0	0	0	0	0
NaN	NaN	NaN	NaN	NaN	NaN	NaN	NaN	NaN	NaN	NaN	NaN	NaN	NaN	NaN	NaN	NaN	NaN	NaN	NaN	NaN	NaN	NaN	NaN	NaN	NaN	NaN	NaN	NaN	NaN	NaN	NaN	NaN	NaN	NaN	NaN	NaN	NaN	NaN	NaN	0	0	0	0	0	0	0	0	0	0
NaN	NaN	NaN	NaN	NaN	NaN	NaN	NaN	NaN	NaN	NaN	NaN	NaN	NaN	NaN	NaN	NaN	NaN	NaN	NaN	NaN	NaN	NaN	NaN	NaN	NaN	NaN	NaN	NaN	NaN	NaN	NaN	NaN	NaN	NaN	NaN	NaN	0.54289	NaN	NaN	0	0	12430000	12107000	5206300	7603800	0	0	0	0
NaN	NaN	NaN	NaN	NaN	NaN	NaN	NaN	1.6126	NaN	NaN	1.2373	NaN	NaN	NaN	NaN	NaN	NaN	NaN	NaN	NaN	NaN	NaN	NaN	NaN	1.9558	NaN	4.0762	NaN	1.1112	NaN	NaN	NaN	0.87402	1.1639	NaN	NaN	NaN	NaN	NaN	0	0	27413000	30102000	17147000	51418000	15203000	36891000	10714000	34151000
NaN	NaN	NaN	NaN	NaN	NaN	NaN	NaN	NaN	NaN	NaN	NaN	NaN	NaN	NaN	NaN	NaN	NaN	NaN	NaN	NaN	NaN	NaN	NaN	NaN	NaN	NaN	NaN	NaN	NaN	NaN	NaN	NaN	NaN	NaN	NaN	NaN	NaN	NaN	NaN	0	0	0	0	0	0	0	0	0	0
0.55233	3.0566	0.46736	2.0411	1.2286	0.59927	1.5021	2.879	1.5802	1.1759	NaN	1.11	0.70448	1.2673	0.70897	1.0315	0.71629	1.1219	NaN	0.61144	1.0392	2.8395	NaN	1.3333	NaN	1.0045	1.9376	1.0385	0.86676	1.346	1.4488	0.7708	0.96307	2.1019	2.6607	1.2832	1.8448	0.68393	1.448	0.69539	97684000	79612000	46709000	95853000	349040000	351230000	43904000	79930000	124170000	254500000
1.5801	1.4623	0.87353	0.48045	1.3984	0.55845	1.6554	0.55073	1.1401	NaN	1.0316	1.0885	0.25278	1.4299	0.90696	NaN	0.87714	0.91115	1.0828	NaN	1.1659	NaN	NaN	0.98406	0.60084	1.276	NaN	1.3505	0.49934	0.59628	1.4537	NaN	0.90781	1.2744	1.3356	1.0686	0.79815	0.64202	0.7448	0.65813	2568700	4715200	119530000	188280000	65690000	119910000	52926000	43502000	22852000	52277000
NaN	NaN	NaN	NaN	NaN	NaN	NaN	NaN	NaN	NaN	NaN	NaN	NaN	NaN	NaN	3.6911	1.651	NaN	NaN	NaN	NaN	NaN	NaN	NaN	NaN	NaN	NaN	NaN	NaN	NaN	NaN	NaN	NaN	NaN	NaN	NaN	NaN	NaN	NaN	NaN	13409000	203540000	0	0	0	0	0	0	0	0
2.4798	1.2712	0.88929	1.4602	1.476	1.2076	6.6075	0.94587	1.6566	8.2264	1.7172	1.7888	1.7987	1.5749	2.8778	1.3709	0.98279	1.0328	1.8655	0.96884	0.97038	1.5498	5.3477	0.90328	3.5948	2.3737	1.4778	1.419	1.2594	1.7751	0.88192	1.7024	0.44829	2.5967	1.5962	0.94706	1.4003	1.1972	0.94595	2.2162	15977000	160700000	347970000	544750000	1012000000	1201500000	266140000	299250000	43781000	85598000
NaN	NaN	NaN	NaN	NaN	NaN	NaN	NaN	NaN	NaN	NaN	NaN	NaN	NaN	NaN	NaN	NaN	NaN	NaN	NaN	NaN	NaN	NaN	NaN	NaN	NaN	NaN	NaN	NaN	NaN	NaN	NaN	NaN	NaN	NaN	NaN	NaN	NaN	NaN	NaN	0	0	0	0	0	0	0	0	0	0
2.3614	2.2464	0.40927	1.3984	1.8054	1.0229	0.97685	1.171	1.4741	1.8251	1.6195	0.82191	0.5719	1.3535	1.4785	1.6983	2.0918	0.57675	2.3242	4.69	4.2678	3.5231	2.3016	0.68318	1.5096	1.7764	1.2518	1.137	0.89291	0.75523	0.95404	0.59489	1.346	0.73299	0.92659	2.0196	0.73159	1.3405	3.1822	1.2006	127170000	732480000	4995700000	6213200000	6563800000	5051300000	2600100000	5302100000	934780000	2579600000
NaN	1.3306	1.4974	0.98083	1.0029	1.6907	1.7064	0.48619	1.2494	0.89051	NaN	2.2303	1.0896	1.5038	1.8373	0.58058	1.4098	NaN	1.8634	0.32439	1.4406	1.0751	11.941	1.8733	1.3751	0.47647	1.5479	1.9148	1.2207	1.6862	1.1405	1.2643	0.3313	1.1162	1.1202	0.64351	1.3206	1.2758	1.2263	0.61488	0	0	163760000	205690000	275360000	598050000	204250000	314020000	147830000	127890000
NaN	NaN	NaN	NaN	NaN	NaN	NaN	0.93273	NaN	NaN	NaN	NaN	NaN	NaN	NaN	NaN	NaN	NaN	NaN	NaN	NaN	NaN	NaN	0.64423	NaN	NaN	NaN	NaN	NaN	NaN	NaN	NaN	NaN	NaN	NaN	0.65757	6.2147	NaN	0.72949	1.0908	0	0	6216700	70941000	0	0	29279000	56346000	22019000	38788000
NaN	NaN	1.6058	NaN	NaN	NaN	1.4257	NaN	0.80293	NaN	2.2002	1.0206	0.66375	NaN	0.32286	NaN	1.2744	NaN	1.7429	NaN	NaN	0.46552	NaN	0.84783	0.63572	NaN	NaN	0.96814	0.95524	NaN	NaN	NaN	0.75968	NaN	NaN	0.628	NaN	0.80271	0.65867	NaN	0	0	82380000	60009000	493070000	638720000	33727000	46564000	39291000	43835000
1.2291	0.66618	1.0969	1.0826	1.8017	0.54891	1.6143	1.0608	1.166	2.9038	1.1961	0.63069	1.7061	0.92789	1.5296	1.4221	0.9213	0.5491	1.3664	0.90793	0.91834	0.78316	1.2502	0.66599	0.85605	1.1112	1.0531	2.7004	0.73968	1.2271	1.9232	1.7775	2.2153	2.1257	0.81819	2.573	0.52025	3.0617	1.3419	0.63557	794910000	2320000000	4417200000	4370300000	1992100000	4001900000	1600200000	2449800000	798010000	1871100000
NaN	1.6627	0.32498	NaN	NaN	NaN	0.34258	NaN	1.4255	1.4787	NaN	NaN	2.4174	0.84025	1.7245	NaN	1.508	NaN	0.45588	NaN	NaN	NaN	NaN	1.0245	NaN	NaN	NaN	0.67016	NaN	NaN	NaN	NaN	NaN	NaN	NaN	2.3832	2.7173	0.84927	1.3585	0.63664	12779000	14388000	29338000	67062000	97236000	25868000	1581600	4621200	0	0
0.32001	0.68774	0.20689	0.24136	0.10119	0.23528	0.25825	NaN	0.24756	0.10541	0.18159	0.12014	0.058001	0.67851	0.054455	0.98615	0.22389	0.067493	0.044169	0.11653	0.028844	1.0158	NaN	0.14023	0.029314	0.20831	NaN	0.07879	0.63609	0.33383	0.033005	0.50077	5.2821	0.091693	0.10224	0.69664	0.020206	0.50296	0.70026	1.0877	70875000	72564000	876380000	324070000	456840000	125060000	61961000	15903000	612090000	99754000
NaN	NaN	1.0002	NaN	NaN	1.1335	NaN	NaN	NaN	NaN	NaN	1.2961	NaN	NaN	NaN	NaN	NaN	NaN	NaN	NaN	1.6356	NaN	NaN	NaN	NaN	NaN	NaN	NaN	NaN	NaN	1.341	NaN	1.5388	NaN	NaN	NaN	NaN	NaN	NaN	NaN	0	0	0	0	25133000	30198000	0	0	0	0
NaN	NaN	NaN	NaN	NaN	NaN	NaN	NaN	NaN	NaN	NaN	NaN	NaN	NaN	NaN	NaN	NaN	NaN	NaN	NaN	NaN	NaN	NaN	NaN	NaN	NaN	NaN	NaN	NaN	NaN	NaN	NaN	NaN	0.13138	NaN	NaN	NaN	NaN	NaN	NaN	0	0	0	0	577140000	207900000	0	0	0	0
NaN	NaN	NaN	NaN	NaN	NaN	2.3437	NaN	NaN	NaN	NaN	NaN	1.8814	NaN	NaN	NaN	NaN	NaN	NaN	NaN	NaN	NaN	NaN	NaN	NaN	1.0053	NaN	1.8025	NaN	NaN	2.2786	NaN	NaN	2.6723	NaN	NaN	NaN	NaN	NaN	NaN	0	0	0	0	49479000	77986000	0	0	0	0
NaN	NaN	NaN	NaN	NaN	0.065573	NaN	NaN	NaN	NaN	NaN	NaN	NaN	NaN	NaN	NaN	NaN	NaN	NaN	NaN	NaN	NaN	NaN	NaN	NaN	NaN	NaN	NaN	NaN	NaN	NaN	NaN	NaN	NaN	NaN	NaN	NaN	NaN	NaN	NaN	0	0	0	0	0	0	0	0	0	0
1.6277	0.78691	0.95637	0.60418	0.86603	2.0509	1.6885	NaN	0.87923	NaN	1.5158	1.4374	1.525	1.1498	1.4927	1.0921	0.6661	1.2358	1.5105	0.41367	0.96049	1.8345	1.2743	0.50747	1.6607	1.1228	1.3639	NaN	0.49473	0.61226	0.85538	2.4291	1.0313	0.68834	1.9577	0.64588	2.1784	0.60942	0.86525	2.3363	47700000	165600000	217220000	247480000	124920000	122520000	246130000	216080000	221450000	95946000
NaN	NaN	NaN	NaN	NaN	NaN	NaN	NaN	NaN	NaN	NaN	NaN	NaN	NaN	NaN	NaN	0.77507	NaN	NaN	NaN	NaN	NaN	NaN	NaN	NaN	NaN	NaN	NaN	NaN	NaN	NaN	NaN	NaN	NaN	NaN	NaN	NaN	NaN	NaN	NaN	0	0	0	0	0	0	0	0	0	0
NaN	NaN	NaN	NaN	1.1708	NaN	1.3065	NaN	0.95245	NaN	1.4666	1.4689	0.35334	1.7055	0.82111	NaN	1.2241	NaN	1.5929	1.5998	NaN	NaN	1.0469	0.9742	1.0777	NaN	0.94719	1.8994	NaN	NaN	NaN	2.6854	1.5372	NaN	1.7874	1.0235	1.402	1.3443	1.4413	NaN	0	0	21717000	2831000	12217000	36169000	0	0	39705000	38677000
0.039976	1.2514	1.3033	NaN	0.3685	0.48954	NaN	NaN	NaN	NaN	NaN	NaN	0.24455	0.49203	NaN	NaN	NaN	NaN	NaN	0.60483	0.43183	NaN	NaN	0.99422	NaN	0.88939	NaN	NaN	NaN	NaN	1.0977	NaN	0.21751	1.0098	0.75454	NaN	0.70898	0.91297	NaN	NaN	184570000	4694400	27128000	65141000	41652000	59505000	0	0	18812000	5267100
2.4312	1.6605	1.0253	1.5945	5.3306	1.6405	NaN	NaN	1.4403	0.40728	1.6395	1.7553	3.0801	1.2274	1.3007	1.3707	0.96906	1.8421	0.90689	1.9997	1.743	NaN	1.8099	1.154	1.2692	1.4975	2.0339	1.0826	0.54238	2.2833	NaN	2.5486	5.3052	3.059	2.2698	0.6726	2.0472	2.1832	1.4478	1.2997	16978000	62788000	37503000	68125000	147520000	126340000	3032900	8591400	7986300	47589000
NaN	NaN	NaN	NaN	NaN	NaN	NaN	NaN	NaN	NaN	NaN	NaN	NaN	NaN	NaN	NaN	NaN	NaN	NaN	NaN	NaN	NaN	NaN	NaN	NaN	NaN	NaN	NaN	NaN	NaN	NaN	NaN	NaN	NaN	NaN	NaN	NaN	NaN	NaN	NaN	0	0	0	0	5442100	43651000	0	0	0	0
2.9504	0.8264	1.4457	1.2292	1.3591	1.1817	1.6122	0.99471	0.96036	1.4075	1.5189	0.91831	1.9373	1.1131	1.813	2.0923	0.95097	1.2688	2.8014	1.0708	1.0666	1.1468	2.3685	1.2731	1.5772	1.2812	1.0304	1.2744	0.80461	1.2036	1.8626	1.5705	1.619	0.9071	1.2332	1.1452	1.1189	1.3505	1.8568	1.7803	2186400000	7457800000	20062000000	27819000000	16397000000	39249000000	12040000000	18922000000	8149000000	14683000000
NaN	0.92028	2.1623	3.3781	NaN	NaN	NaN	NaN	0.26401	2.1597	NaN	NaN	NaN	NaN	1.296	NaN	3.0293	NaN	NaN	1.8318	NaN	2.6279	NaN	NaN	1.198	NaN	2.1689	NaN	1.5759	NaN	NaN	2.1989	NaN	NaN	0.65689	2.0914	0.91361	1.6436	2.422	1.4947	16026000	136150000	183920000	562500000	165530000	594510000	83229000	624350000	0	0
1.4176	0.71906	1.8801	1.5654	1.5325	2.0518	2.9664	2.4296	2.6049	2.0892	2.1892	1.9399	2.1464	2.8097	3.224	NaN	4.367	1.1833	1.5685	1.3127	1.2806	2.1569	1.4603	1.152	3.0732	2.5556	1.8184	1.2968	4.0931	2.5235	1.6016	2.6398	1.8695	1.6924	1.9721	2.4405	1.5408	1.9512	2.567	2.5056	25309000	38283000	4337300000	4020800000	1713500000	3177200000	2866900000	2307000000	714390000	1212200000
NaN	1.0687	0.986	0.64285	1.6504	1.4062	0.54382	4.9158	1.2181	2.1183	NaN	1.1768	1.5117	0.7425	0.22178	NaN	0.56492	1.0051	NaN	1.3541	NaN	1.1258	0.9854	1.1617	NaN	NaN	2.7302	1.1312	NaN	NaN	1.6842	0.81628	0.35775	1.9843	2.4399	2.0464	0.89143	0.64784	2.1491	0.65973	42722000	149500000	260950000	273250000	135040000	186110000	35605000	33917000	60473000	153570000
0.26653	0.7686	0.21703	NaN	0.3445	0.23273	NaN	NaN	NaN	NaN	NaN	0.37723	0.44362	NaN	NaN	NaN	NaN	NaN	0.60624	0.17825	0.10877	NaN	NaN	0.1476	0.18821	0.62996	0.40169	0.22172	NaN	0.11358	NaN	NaN	NaN	NaN	0.47165	0.18423	0.36459	1.8602	0.18864	0.42164	23585000	26562000	29397000	25915000	366830000	156110000	0	0	32574000	19706000
1.2005	0.70006	0.47766	0.9657	1.2682	0.96772	0.80606	0.64611	0.9086	1.5348	2.4382	0.43883	0.28426	0.79722	1.1683	NaN	1.0173	0.50453	NaN	0.42896	0.27332	NaN	NaN	0.86842	0.92234	1.2109	1.0242	0.54962	0.27	0.78921	1.634	1.1793	0.55568	0.87094	0.50731	1.2825	0.681	0.38198	NaN	1.2366	9099300	26731000	139070000	161970000	493840000	309150000	406670000	125610000	245460000	670370000
NaN	NaN	NaN	NaN	NaN	NaN	NaN	NaN	NaN	NaN	NaN	NaN	NaN	NaN	NaN	NaN	NaN	NaN	NaN	NaN	NaN	NaN	NaN	NaN	NaN	NaN	NaN	NaN	NaN	NaN	NaN	NaN	NaN	NaN	NaN	NaN	NaN	NaN	NaN	NaN	0	0	0	0	0	0	0	0	0	0
NaN	NaN	NaN	NaN	NaN	NaN	NaN	NaN	NaN	NaN	NaN	NaN	NaN	NaN	NaN	NaN	NaN	NaN	NaN	NaN	NaN	NaN	NaN	NaN	NaN	NaN	NaN	NaN	NaN	NaN	NaN	NaN	NaN	NaN	NaN	NaN	NaN	NaN	NaN	NaN	0	0	0	0	0	0	0	0	99844000	59603000
NaN	NaN	NaN	NaN	NaN	NaN	NaN	NaN	NaN	NaN	NaN	NaN	NaN	NaN	NaN	NaN	NaN	NaN	NaN	NaN	NaN	NaN	NaN	NaN	NaN	NaN	NaN	0.090551	NaN	NaN	NaN	NaN	NaN	NaN	NaN	NaN	NaN	NaN	NaN	NaN	0	0	0	0	0	0	0	0	0	0
0.19117	0.15336	0.050401	0.092999	0.30869	NaN	0.66903	NaN	NaN	NaN	1.1966	0.17718	0.19674	NaN	0.084845	1.8936	3.4566	0.42013	0.17252	0.08899	0.14338	3.8704	NaN	0.13753	7.3079	0.40904	NaN	0.091472	0.21637	NaN	2.2635	NaN	0.44992	0.12622	0.20541	0.071916	0.33377	0.26608	0.22587	2.7468	383230000	245680000	1065500000	332800000	5913800000	732220000	2533200000	211640000	290710000	116830000
NaN	NaN	1.0895	NaN	1.1712	NaN	NaN	NaN	1.6471	NaN	NaN	NaN	0.86952	NaN	1.6182	NaN	1.0758	1.6064	2.7866	0.99638	NaN	1.5069	2.0457	NaN	NaN	NaN	NaN	0.86926	NaN	NaN	NaN	NaN	0.51726	NaN	NaN	0.6919	1.6531	1.3939	0.37432	NaN	0	0	44443000	162440000	50746000	145420000	0	0	17016000	26724000
3.416	0.95053	2.3154	1.9721	1.8048	0.94989	2.8569	2.2058	1.3109	2.2706	0.83646	1.3194	2.4469	1.0141	2.8605	2.8706	0.95869	1.4588	2.3927	1.4092	1.0239	1.2771	8.4207	1.8141	2.0578	3.3287	1.9512	1.1745	1.2771	1.1994	1.8142	1.8047	4.1487	1.5414	1.4535	1.4825	1.04	1.0563	1.085	1.9296	115080000	513200000	859860000	1077100000	1371900000	2541800000	146950000	579660000	92770000	250530000
NaN	0.27238	1.5808	NaN	0.95644	0.52644	NaN	NaN	0.89414	NaN	NaN	0.26763	NaN	0.99494	NaN	NaN	NaN	NaN	NaN	NaN	NaN	NaN	NaN	0.33588	NaN	NaN	NaN	0.58082	NaN	NaN	0.65166	0.92378	NaN	NaN	NaN	NaN	0.41454	0.13827	NaN	NaN	0	0	67886000	91092000	15996000	51244000	0	0	21240000	27124000
NaN	NaN	NaN	NaN	NaN	NaN	1.6252	1.2834	NaN	NaN	NaN	NaN	1.4116	NaN	NaN	NaN	1.2449	NaN	NaN	1.8978	1.2221	NaN	2.446	NaN	NaN	NaN	NaN	NaN	NaN	NaN	NaN	NaN	NaN	NaN	NaN	NaN	1.0319	0.32668	NaN	NaN	0	0	68952000	39293000	18519000	18866000	42927000	60609000	32292000	29219000
1.6938	2.0521	1.122	0.41867	0.91555	0.8753	1.0428	0.39291	1.2036	2.0806	1.9709	1.5977	1.0167	1.0738	1.3957	2.3066	0.61423	0.87635	0.11583	2.0767	2.4653	1.9271	1.0461	0.50461	1.207	1.6666	3.2722	1.4484	1.3726	1.0869	1.6245	1.1228	0.96358	0.74327	0.85178	3.134	0.59362	1.0045	1.6724	1.2936	49172000	183970000	209570000	515940000	1261400000	859340000	1590700000	1579200000	414370000	192740000
0.12379	0.2829	0.099223	0.1372	0.083834	1.8227	NaN	NaN	NaN	NaN	NaN	NaN	NaN	NaN	0.13142	NaN	0.85203	0.23547	NaN	NaN	NaN	NaN	NaN	1.1594	NaN	NaN	NaN	0.094329	NaN	0.19369	0.18786	0.20697	NaN	0.16321	0.10667	NaN	0.8725	NaN	NaN	NaN	107070000	14496000	198030000	57840000	334480000	45585000	12749000	3518300	215930000	73923000
NaN	0.71956	NaN	NaN	NaN	NaN	NaN	NaN	0.8579	NaN	1.1945	NaN	NaN	0.88079	0.90582	NaN	0.61166	NaN	1.7467	NaN	NaN	NaN	NaN	NaN	NaN	NaN	NaN	NaN	NaN	NaN	NaN	NaN	NaN	NaN	NaN	NaN	NaN	NaN	NaN	NaN	0	0	38828000	42138000	16417000	34226000	14637000	12199000	10709000	8538000
NaN	NaN	2.3048	0.66093	0.92621	0.98357	NaN	NaN	NaN	2.7789	NaN	NaN	1.785	6.8615	4.1403	NaN	NaN	NaN	NaN	0.84894	NaN	1.8153	NaN	1.2962	0.99949	NaN	NaN	NaN	1.6284	NaN	NaN	NaN	NaN	NaN	NaN	NaN	1.6168	3.353	0.77734	NaN	0	0	20828000	50460000	21591000	89929000	45439000	50176000	10542000	12315000
2.1544	1.8043	1.2744	1.4934	1.8832	1.4298	2.1186	1.808	1.7048	1.7144	2.1834	1.288	1.5091	2.1985	2.0734	3.5262	1.2757	1.4435	2.8579	1.227	1.3952	2.5754	1.2831	1.4261	1.1797	1.4662	1.4694	1.1586	1.9731	1.8151	1.6131	1.541	1.7891	1.1592	1.7146	1.7002	2.3144	1.4627	1.2353	1.1887	491520000	3866300000	3635300000	8154100000	4504600000	10023000000	3396300000	7189600000	1785600000	3744300000
NaN	NaN	NaN	NaN	NaN	NaN	0.80784	NaN	1.469	NaN	NaN	NaN	NaN	0.99684	NaN	NaN	NaN	NaN	NaN	NaN	NaN	NaN	NaN	0.79173	NaN	NaN	NaN	NaN	NaN	NaN	NaN	NaN	NaN	NaN	NaN	NaN	NaN	NaN	NaN	NaN	0	0	0	0	0	0	0	0	0	0
5.783	3.3397	1.8435	2.1974	2.6392	1.3225	0.76969	3.6983	1.6489	1.4094	2.5441	2.4434	3.4041	5.067	2.164	2.9487	4.6431	1.4811	1.393	2.8474	3.1941	NaN	0.82521	3.376	2.6699	2.4105	0.78837	2.5115	13.526	2.4846	3.0396	3.1078	0.78049	2.8845	2.4256	NaN	7.1486	3.7589	2.1054	2.4429	9805000	159040000	667570000	3141400000	911840000	2841000000	3293100000	1589200000	342020000	1041500000
1.4016	0.75493	1.8208	1.1298	1.171	0.87191	1.7599	2.2672	0.96354	1.9862	1.4534	1.0621	1.1765	0.88304	2.0035	0.96408	0.83576	1.1821	1.5467	0.91421	0.96074	1.0762	2.6476	1.2495	1.1112	1.826	1.2487	1.2166	1.018	1.2104	1.6134	1.2354	1.2873	0.89635	1.0025	1.1005	0.91351	0.84125	0.78656	1.0941	213180000	1531500000	2929200000	4243400000	1219500000	4206000000	2037200000	4510500000	1014000000	2722300000
1.9048	1.479	1.5702	0.99586	1.3587	0.82612	0.79655	1.3179	0.85493	1.0482	NaN	0.94652	0.93422	0.93845	0.57615	1.5077	0.98343	0.74466	1.4252	1.0928	0.94491	0.7943	4.0058	1.0468	0.54618	1.1156	1.4536	1.0276	0.58709	0.98315	0.93752	0.92948	1.3573	0.9009	0.60885	1.4722	1.7251	1.0949	0.67988	0.77222	6380300	36263000	2082900000	4400600000	1947800000	3719900000	1165300000	1972000000	1255400000	2639300000
NaN	0.529	0.24445	NaN	NaN	0.48314	NaN	NaN	NaN	NaN	NaN	0.57021	NaN	1.7377	NaN	NaN	NaN	NaN	NaN	NaN	NaN	NaN	NaN	0.71311	NaN	NaN	NaN	0.25321	3.9787	NaN	NaN	0.78949	NaN	0.29135	NaN	NaN	0.581	0.91801	NaN	NaN	0	0	20698000	19049000	57530000	41932000	0	0	13328000	19052000
NaN	1.1067	0.31355	0.71512	0.21832	0.45069	NaN	NaN	1.7441	NaN	NaN	0.69031	1.099	1.4904	1.5329	NaN	NaN	NaN	NaN	0.45538	0.39722	0.4424	0.35011	0.97291	0.79286	NaN	1.0251	0.55231	NaN	NaN	NaN	NaN	1.8648	0.73127	1.05	0.52323	0.87991	0.90984	0.9518	1.5126	2455200	35638000	150380000	341190000	88043000	73954000	33654000	39604000	79434000	35061000
NaN	NaN	0.86383	1.3777	NaN	NaN	NaN	NaN	NaN	NaN	NaN	NaN	2.608	NaN	0.8713	NaN	1.6132	NaN	NaN	1.9058	4.6138	NaN	NaN	NaN	NaN	NaN	NaN	NaN	NaN	NaN	NaN	NaN	NaN	NaN	NaN	1.431	NaN	NaN	NaN	0.88765	0	0	61268000	122380000	131310000	203230000	45854000	124170000	0	0
NaN	NaN	1.1989	NaN	NaN	NaN	NaN	NaN	2.6025	NaN	2.2582	1.3229	NaN	NaN	NaN	NaN	NaN	0.71025	1.536	NaN	NaN	NaN	NaN	NaN	NaN	NaN	NaN	NaN	1.4189	NaN	NaN	NaN	NaN	NaN	NaN	NaN	1.4348	1.327	NaN	NaN	4752300	14875000	11460000	23325000	22300000	26223000	26116000	48495000	64788000	50662000
NaN	NaN	NaN	NaN	NaN	NaN	NaN	NaN	NaN	NaN	NaN	NaN	NaN	NaN	NaN	NaN	NaN	NaN	NaN	NaN	NaN	NaN	NaN	NaN	NaN	NaN	NaN	NaN	NaN	NaN	NaN	NaN	NaN	NaN	NaN	NaN	NaN	NaN	NaN	NaN	0	0	0	0	0	0	104200000	32810000	0	0
NaN	NaN	NaN	NaN	NaN	NaN	NaN	NaN	NaN	NaN	NaN	NaN	NaN	NaN	NaN	1.1103	NaN	NaN	NaN	NaN	NaN	NaN	NaN	NaN	NaN	NaN	NaN	NaN	NaN	NaN	NaN	NaN	NaN	NaN	NaN	NaN	NaN	NaN	NaN	NaN	49796000	251690000	0	0	48199000	47613000	125970000	170380000	172650000	134730000
0.97753	0.84463	0.9082	1.2202	1.1199	1.7723	1.2823	0.77992	0.84148	1.0468	0.71541	1.1877	1.0686	1.1844	0.91598	0.31951	1.1267	1.0023	1.0307	1.5814	1.3549	1.0339	1.8661	1.1263	1.2645	1.0034	1.1878	1.521	0.88503	1.2025	1.5263	1.3572	0.83423	1.0131	1.0687	0.77375	1.2298	0.80348	0.754	1.2439	58127000	227610000	3362800000	3971100000	5276500000	6399700000	1543200000	2427300000	2080300000	3101000000
3.1878	0.64425	0.65662	1.1133	2.0411	1.3807	1.7106	0.80361	1.8387	3.467	1.308	1.2691	0.4733	2.0825	2.1324	NaN	1.0787	1.0039	2.2714	1.0481	0.95167	1.0028	4.5068	0.77361	1.9656	1.6134	1.793	0.90912	1.1694	1.4545	1.2942	1.2589	0.65862	1.4192	0.79422	1.1142	0.79271	0.63271	1.1185	1.376	27093000	167390000	449520000	457980000	682840000	719930000	265500000	384750000	63850000	163830000
NaN	NaN	NaN	NaN	NaN	NaN	NaN	NaN	NaN	NaN	NaN	NaN	NaN	NaN	NaN	NaN	NaN	NaN	NaN	NaN	NaN	NaN	NaN	NaN	NaN	NaN	0.4771	NaN	NaN	NaN	NaN	NaN	NaN	NaN	NaN	NaN	NaN	NaN	NaN	NaN	0	0	0	0	0	0	0	0	0	0
0.41744	0.25585	0.20287	0.30023	0.99976	0.69843	1.2614	0.4571	0.34924	0.90216	0.81875	0.88981	0.84399	0.46841	0.80567	1.2343	0.3873	0.29258	0.41588	0.482	0.56962	0.30956	9.4164	0.36373	0.4197	1.6953	0.47611	0.11586	0.44302	0.25337	0.9486	0.77812	0.54341	0.32006	0.8302	0.28169	0.81634	0.68076	0.45687	0.48725	407440000	674520000	1073000000	395270000	3335000000	895890000	1566500000	557270000	342650000	643730000
NaN	NaN	NaN	NaN	NaN	NaN	NaN	NaN	NaN	NaN	NaN	NaN	NaN	NaN	NaN	NaN	NaN	NaN	NaN	NaN	NaN	NaN	NaN	NaN	NaN	0.070903	NaN	0.082594	NaN	NaN	NaN	NaN	NaN	NaN	NaN	NaN	NaN	NaN	NaN	NaN	0	0	0	0	53204000	40633000	0	0	0	0
NaN	NaN	NaN	NaN	NaN	NaN	NaN	0.20234	NaN	NaN	NaN	NaN	NaN	NaN	NaN	NaN	NaN	NaN	NaN	NaN	NaN	NaN	NaN	NaN	NaN	NaN	NaN	NaN	NaN	NaN	NaN	NaN	NaN	NaN	NaN	NaN	NaN	NaN	NaN	NaN	31982000	1169700	0	0	0	0	0	0	0	0
0.57902	0.14665	0.048494	NaN	0.1638	NaN	NaN	NaN	NaN	NaN	NaN	NaN	NaN	NaN	0.064194	NaN	0.089491	NaN	NaN	0.13137	NaN	0.14093	NaN	NaN	0.073004	NaN	NaN	NaN	0.11749	0.16019	NaN	NaN	NaN	NaN	NaN	NaN	0.092706	NaN	NaN	NaN	135000000	125990000	406070000	33584000	889950000	29784000	0	0	490040000	95296000
NaN	0.86066	1.5469	1.4029	NaN	1.2767	NaN	1.364	1.8246	NaN	2.4999	1.1437	1.6404	2.1463	1.994	0.6179	1.2958	1.5442	7.3389	1.4002	1.2248	NaN	0.39475	1.5203	2.2469	1.818	NaN	2.1272	2.3569	2.6616	1.5468	1.6137	1.8837	1.205	NaN	2.0015	2.4914	1.5431	1.7022	2.6027	217680	4664200	87474000	104820000	193800000	371760000	38937000	72151000	30395000	73867000
0.083915	NaN	NaN	NaN	NaN	NaN	NaN	NaN	NaN	NaN	NaN	NaN	NaN	NaN	NaN	NaN	NaN	NaN	0.097117	NaN	NaN	NaN	NaN	NaN	NaN	NaN	NaN	NaN	NaN	NaN	0.10358	NaN	NaN	NaN	NaN	NaN	NaN	NaN	NaN	NaN	162780000	1116600	0	0	0	0	0	0	0	0
NaN	NaN	0.066432	NaN	NaN	5.3561	NaN	NaN	0.29445	NaN	NaN	NaN	0.17805	NaN	NaN	NaN	0.11417	0.29224	NaN	0.079438	0.18087	0.55983	NaN	0.26175	NaN	NaN	NaN	0.1768	NaN	NaN	0.29579	0.42123	4.4768	0.095994	NaN	NaN	0.31147	NaN	NaN	NaN	0	0	2962000	13377000	630890000	246070000	1686700	18045000	1087100	8820100
NaN	NaN	0.16835	NaN	NaN	NaN	NaN	NaN	0.13546	NaN	NaN	NaN	NaN	NaN	0.086327	NaN	0.39641	NaN	NaN	NaN	NaN	0.2621	NaN	NaN	NaN	NaN	NaN	NaN	NaN	0.14298	NaN	NaN	NaN	NaN	NaN	NaN	0.22383	NaN	0.045749	NaN	0	0	10256000	716150	45940000	7783300	22056000	9065900	3073200	5466200
0.04696	0.03647	NaN	0.17688	0.091073	NaN	NaN	NaN	NaN	NaN	NaN	NaN	NaN	NaN	NaN	NaN	0.011714	NaN	NaN	0.034581	0.077635	0.11281	NaN	NaN	0.074876	NaN	NaN	NaN	NaN	NaN	NaN	NaN	NaN	NaN	NaN	NaN	0.19136	NaN	NaN	NaN	119900000	10903000	451580000	48697000	0	0	67673000	12440000	358450000	76189000
NaN	0.5627	0.065765	NaN	NaN	0.07407	NaN	0.025696	0.025176	NaN	NaN	0.24444	NaN	0.034855	NaN	NaN	NaN	0.052806	NaN	NaN	0.083681	NaN	NaN	NaN	0.068041	0.03676	NaN	0.18971	0.14265	NaN	0.12588	NaN	NaN	NaN	0.072353	NaN	NaN	0.43445	NaN	NaN	0	0	149250000	150340000	2793800000	195580000	362570000	0	221730000	54445000
NaN	3.3286	0.65161	2.7587	4.6052	9.0538	NaN	2.0171	NaN	NaN	NaN	2.0561	NaN	NaN	NaN	NaN	NaN	NaN	NaN	NaN	4.0083	NaN	NaN	2.3708	NaN	2.6666	NaN	3.9956	NaN	NaN	NaN	1.7635	1.7451	NaN	4.3982	NaN	NaN	2.1305	NaN	NaN	0	0	61548000	358240000	88521000	351240000	33384000	169430000	17323000	158260000
NaN	NaN	NaN	NaN	NaN	NaN	NaN	NaN	NaN	NaN	NaN	NaN	NaN	NaN	NaN	NaN	NaN	NaN	NaN	NaN	NaN	NaN	NaN	NaN	NaN	NaN	NaN	NaN	NaN	NaN	NaN	NaN	NaN	NaN	NaN	NaN	NaN	NaN	NaN	NaN	0	0	77657000	134780000	28374000	30823000	0	0	0	0
1.4002	0.8184	1.0642	2.0668	1.857	0.43674	1.8883	2.3398	1.0625	0.51616	0.54926	0.72662	0.92716	1.4988	0.81898	NaN	0.87736	0.521	0.30298	1.4997	1.5846	1.3719	0.78035	0.6788	1.2578	1.3762	1.347	0.76652	2.1466	0.80486	1.878	1.125	0.43036	1.3224	1.4396	2.1121	1.6653	0.62237	1.197	0.65072	23989000	37447000	1103400000	1093600000	910620000	1279900000	266520000	561240000	374490000	838220000
NaN	NaN	NaN	NaN	NaN	NaN	NaN	NaN	NaN	NaN	NaN	NaN	NaN	NaN	NaN	NaN	NaN	NaN	NaN	NaN	NaN	NaN	NaN	NaN	NaN	NaN	NaN	NaN	NaN	NaN	NaN	NaN	NaN	NaN	NaN	NaN	NaN	NaN	NaN	NaN	0	0	0	0	0	0	0	0	0	0
NaN	NaN	NaN	NaN	NaN	NaN	NaN	NaN	NaN	NaN	NaN	NaN	NaN	NaN	NaN	NaN	NaN	NaN	NaN	NaN	NaN	NaN	NaN	NaN	NaN	NaN	NaN	NaN	NaN	NaN	NaN	NaN	NaN	NaN	NaN	NaN	NaN	NaN	NaN	NaN	0	0	0	0	0	0	0	0	0	0
NaN	0.66867	0.8012	1.0367	0.68827	0.69008	4.1588	NaN	1.1871	NaN	1.2457	0.38715	NaN	2.8726	1.988	NaN	NaN	0.33502	NaN	1.7636	1.44	1.068	NaN	0.78955	4.8559	NaN	NaN	NaN	2.6467	1.2191	NaN	NaN	2.3435	4.3246	0.44808	NaN	0.90243	3.697	NaN	0.96592	0	0	20117000	25541000	74119000	69456000	20959000	31242000	22621000	29802000
NaN	0.66947	1.5744	0.759	0.53336	0.65134	1.5369	0.82508	1.0846	1.1663	0.61834	0.87946	0.83216	0.73381	0.56591	NaN	0.76154	1.2917	NaN	0.95549	0.95594	1.6969	NaN	2.4504	0.89995	0.65031	1.9507	0.71382	1.6749	1.5945	1.3781	1.2007	1.653	2.1496	1.4809	0.62688	1.8207	0.35455	0.52742	1.3606	176220000	74599000	1789300000	1263200000	657220000	1357400000	273940000	678930000	957690000	869990000
NaN	NaN	NaN	NaN	NaN	NaN	NaN	NaN	NaN	NaN	NaN	NaN	NaN	NaN	NaN	NaN	NaN	NaN	NaN	NaN	NaN	NaN	NaN	NaN	NaN	NaN	NaN	NaN	NaN	NaN	NaN	NaN	NaN	NaN	NaN	NaN	NaN	0.33874	NaN	NaN	0	0	263770000	297280000	75650000	29114000	0	0	17349000	19004000
NaN	0.652	1.3259	1.9151	NaN	NaN	NaN	NaN	NaN	NaN	NaN	NaN	NaN	NaN	NaN	NaN	NaN	NaN	NaN	NaN	NaN	NaN	NaN	NaN	NaN	0.77057	NaN	NaN	NaN	NaN	NaN	NaN	NaN	NaN	NaN	NaN	NaN	NaN	NaN	NaN	0	0	213050000	203290000	109540000	244330000	162990000	431730000	0	0
NaN	0.94281	0.96983	4.5155	1.7043	0.73635	NaN	NaN	2.7224	NaN	NaN	0.98618	NaN	0.50519	2.4781	NaN	1.0739	NaN	4.552	1.937	1.612	2.7056	1.4253	1.3989	2.4782	1.3151	2.5814	1.3773	NaN	NaN	2.0123	NaN	1.2226	NaN	1.8226	3.1965	1.1086	1.8083	NaN	1.4194	0	0	17132000	30348000	85757000	72112000	10161000	56538000	16710000	57771000
NaN	NaN	NaN	NaN	NaN	NaN	NaN	NaN	NaN	NaN	NaN	NaN	NaN	NaN	NaN	NaN	NaN	NaN	NaN	NaN	NaN	NaN	NaN	NaN	NaN	NaN	NaN	NaN	NaN	NaN	NaN	NaN	NaN	NaN	NaN	NaN	NaN	NaN	NaN	NaN	0	0	13054000	22067000	0	0	0	0	0	0
2.6581	1.1901	1.2144	NaN	0.39629	NaN	NaN	1.3061	0.80821	1.6525	NaN	0.91952	NaN	0.59	NaN	NaN	0.62807	0.46552	1.536	1.4277	1.3102	1.5998	NaN	NaN	1.9091	NaN	NaN	0.46944	1.1696	0.39912	0.3466	NaN	NaN	0.7015	NaN	0.68296	0.87478	0.51116	0.95665	1.0373	35023000	414760000	328330000	2930400000	442910000	1502400000	890900000	1163000000	2955000000	508290000
0.71192	1.441	1.1653	1.4179	1.8639	1.222	1.344	0.97545	1.3997	2.6254	1.9643	1.1036	1.0554	1.6045	1.5848	3.9259	1.482	1.4211	0.53358	1.0676	1.1194	1.8398	1.1875	0.95884	1.5838	2.0366	1.1057	1.074	2.6556	0.99844	1.6723	1.0207	1.0638	0.99774	1.238	1.6913	0.9527	0.78406	1.6891	1.5067	65683000	311570000	925200000	2095100000	1462300000	3207700000	694530000	1495200000	329450000	1018700000
2.1717	1.9209	0.87468	1.443	1.0484	0.76118	2.7637	2.1503	2.6589	3.0253	2.5953	1.2044	1.2526	1.4238	4.233	3.0457	1.3555	1.0795	1.5901	1.768	1.6262	2.9237	3.5352	1.5822	1.6675	1.4026	2.9643	2.0042	1.8411	2.8038	1.5512	1.5905	2.247	1.0224	1.106	1.9231	1.6542	1.3326	1.7571	1.2295	49544000	211600000	310650000	740140000	883870000	845430000	303550000	414180000	123540000	165000000
NaN	0.87718	NaN	0.54603	NaN	0.72932	NaN	NaN	1.3529	NaN	NaN	0.39911	1.2899	1.5123	NaN	NaN	0.67234	NaN	NaN	1.4227	NaN	NaN	NaN	0.99645	1.5617	NaN	NaN	NaN	1.2946	NaN	NaN	NaN	0.94608	NaN	NaN	0.94066	0.2033	1.3774	0.70629	0.60361	9954200	3544900	130890000	148360000	16155000	21331000	10060000	6193900	6798300	11387000
NaN	0.91237	2.2745	1.279	NaN	0.93317	NaN	1.0376	1.3031	2.4564	2.0958	1.1665	0.58869	0.95263	2.2379	NaN	1.2157	0.89807	NaN	0.47502	1.3342	1.5778	NaN	1.219	0.85941	1.9256	1.6134	1.1662	0.60588	2.6384	2.2863	1.0648	NaN	0.7324	1.1569	0.62463	1.4852	0.60355	0.60651	1.4409	0	0	549380000	616860000	421810000	809470000	2463000000	4657400000	0	0
NaN	4.5906	0.41605	1.6341	NaN	1.1452	2.1949	NaN	2.8426	NaN	NaN	1.6219	8.5521	0.96067	2.1518	NaN	0.87566	0.5587	2.1122	8.3404	NaN	NaN	2.118	0.8904	4.3075	NaN	NaN	0.78544	2.557	NaN	1.776	0.98788	0.95451	NaN	1.1898	1.5577	1.291	2.0985	NaN	2.1275	4305500	19301000	36352000	137950000	179750000	202650000	59281000	98984000	7529600	12896000
NaN	0.01085	NaN	0.029485	0.0065012	NaN	NaN	0.037155	0.0062481	NaN	NaN	0.019569	NaN	NaN	0.0069077	NaN	NaN	NaN	NaN	0.038877	NaN	NaN	NaN	NaN	0.0024339	NaN	0.012016	NaN	NaN	0.011177	0.012131	NaN	NaN	NaN	NaN	NaN	0.0082021	NaN	NaN	0.051028	135780000	2189800	5333400000	63705000	274290000	89525000	3434500000	56408000	5280700000	52773000
0.07411	1.3403	NaN	NaN	0.089876	NaN	NaN	NaN	NaN	NaN	NaN	NaN	NaN	0.068037	0.1137	0.01414	NaN	NaN	NaN	NaN	0.067275	0.030134	NaN	NaN	0.10591	NaN	NaN	NaN	0.0096307	0.17668	0.088032	NaN	NaN	NaN	0.10689	NaN	0.026935	NaN	0.059746	NaN	498460000	112520000	96011000	142590000	0	0	982650000	55460000	2299200000	391970000
NaN	3.3169	1.2589	1.4304	1.4657	1.1942	2.0291	2.3014	1.8743	3.18	NaN	3.4293	2.2562	3.7032	1.2714	NaN	1.4748	0.48539	NaN	0.28839	0.38584	NaN	NaN	1.8549	1.4121	NaN	3.201	1.5957	NaN	NaN	NaN	NaN	0.73293	1.2975	1.2889	NaN	2.3434	1.4643	1.1148	2.6466	0	0	27946000	120010000	51004000	84741000	35307000	57170000	10196000	34138000
1.1064	0.86713	1.2716	1.3255	1.0419	0.91304	2.3708	2.5197	1.9339	2.163	1.0799	1.0879	1.2375	1.1967	1.9747	2.2859	0.79936	1.1257	2.9124	0.76064	0.90642	1.7907	1.6402	0.97683	1.5535	1.2582	4.62	0.94796	0.9616	3.875	0.97919	1.1752	0.97887	1.0571	0.74114	2.1673	0.95649	1.673	1.2427	1.2707	21523000	48594000	1088900000	1572600000	376520000	1225200000	264850000	511340000	95604000	200650000
NaN	NaN	1.0481	NaN	NaN	NaN	0.1018	NaN	NaN	0.077155	NaN	NaN	NaN	NaN	0.073684	NaN	NaN	NaN	NaN	NaN	NaN	NaN	NaN	1.0342	NaN	0.10425	0.3338	0.88917	NaN	NaN	0.14317	0.98011	NaN	NaN	NaN	NaN	NaN	0.74457	NaN	NaN	0	0	0	0	651550000	1023500000	0	0	0	0
7.9091	4.1605	1.6218	3.3177	NaN	NaN	NaN	NaN	5.7247	NaN	0.83146	7.8067	NaN	7.445	2.102	NaN	2.0318	4.1431	6.0499	0.23085	NaN	2.2833	NaN	2.9822	2.385	12.894	1.8066	NaN	1.5573	2.9538	14.918	7.0987	NaN	NaN	NaN	1.708	4.4794	1.5281	NaN	3.9803	2671100	34194000	14433000	78268000	222290000	124050000	33296000	141810000	1473500	14931000
NaN	NaN	NaN	NaN	NaN	NaN	1.385	NaN	1.2414	NaN	NaN	NaN	NaN	NaN	NaN	NaN	NaN	NaN	NaN	NaN	NaN	NaN	NaN	0.36168	NaN	NaN	NaN	NaN	NaN	NaN	NaN	NaN	NaN	NaN	NaN	NaN	NaN	NaN	NaN	NaN	0	0	0	0	0	0	12564000	16889000	0	0
NaN	NaN	NaN	NaN	NaN	NaN	NaN	NaN	NaN	NaN	NaN	NaN	NaN	NaN	NaN	NaN	NaN	NaN	NaN	NaN	NaN	NaN	NaN	NaN	NaN	NaN	NaN	NaN	NaN	NaN	NaN	NaN	NaN	NaN	NaN	NaN	NaN	NaN	NaN	NaN	0	0	0	0	0	0	0	0	0	0
0.12935	1.825	NaN	NaN	NaN	0.65652	NaN	1.9434	4.6246	NaN	NaN	NaN	NaN	1.7353	0.061358	NaN	1.7551	NaN	3.8227	0.35272	NaN	0.96805	0.04065	1.1135	4.7007	0.60638	1.817	NaN	NaN	NaN	NaN	0.6863	NaN	NaN	NaN	3.1376	3.307	0.87579	NaN	1.2845	101910000	36455000	73455000	121530000	18246000	13496000	13495000	16498000	5045600	5988700
NaN	NaN	0.64095	0.59652	NaN	NaN	1.4316	NaN	NaN	NaN	NaN	NaN	3.2425	NaN	NaN	NaN	NaN	NaN	NaN	NaN	NaN	NaN	NaN	1.5321	1.3371	NaN	NaN	0.81469	0.51626	NaN	NaN	NaN	NaN	NaN	NaN	NaN	NaN	0.67636	NaN	NaN	0	0	11942000	25389000	36279000	38839000	17472000	18878000	55168000	39651000
0.25582	0.41436	0.31641	0.3602	0.32245	0.38923	0.83775	0.27032	0.92581	0.35477	0.52068	0.64652	0.28666	0.79298	0.57311	NaN	0.54339	0.47319	0.35596	0.46858	0.71052	NaN	0.81759	0.80132	0.64941	0.72662	NaN	0.36032	0.62507	0.23135	0.51869	0.38437	0.91094	0.24989	0.78197	0.98945	0.85096	0.44457	0.45722	0.24383	38303000	37219000	1164600000	627430000	1234600000	737510000	119650000	183940000	451230000	278330000
NaN	NaN	NaN	NaN	NaN	NaN	NaN	NaN	NaN	NaN	NaN	NaN	NaN	NaN	NaN	NaN	NaN	NaN	NaN	NaN	NaN	NaN	NaN	NaN	NaN	NaN	NaN	NaN	NaN	NaN	NaN	NaN	NaN	NaN	NaN	NaN	NaN	NaN	NaN	NaN	0	0	0	0	0	0	0	0	0	0
NaN	1.9391	NaN	NaN	NaN	1.2405	NaN	NaN	NaN	NaN	NaN	0.95814	2.0419	NaN	NaN	NaN	2.1142	NaN	NaN	NaN	NaN	NaN	NaN	NaN	NaN	NaN	NaN	NaN	NaN	0.61146	NaN	NaN	NaN	NaN	NaN	NaN	1.9395	1.8223	NaN	NaN	0	0	16019000	78145000	0	48934000	0	0	0	0
NaN	NaN	NaN	NaN	NaN	NaN	NaN	NaN	NaN	NaN	NaN	NaN	NaN	NaN	NaN	NaN	NaN	NaN	NaN	NaN	NaN	NaN	NaN	NaN	NaN	NaN	NaN	NaN	NaN	NaN	NaN	NaN	NaN	NaN	NaN	NaN	NaN	NaN	NaN	NaN	0	0	0	0	0	0	0	0	0	0
NaN	NaN	NaN	NaN	NaN	NaN	NaN	NaN	NaN	NaN	NaN	NaN	NaN	NaN	NaN	NaN	NaN	NaN	NaN	NaN	NaN	NaN	NaN	NaN	NaN	NaN	NaN	NaN	0.75627	NaN	NaN	NaN	NaN	NaN	NaN	NaN	NaN	NaN	NaN	NaN	0	0	0	0	6622000	14534000	0	0	0	0
NaN	NaN	NaN	NaN	NaN	NaN	NaN	NaN	NaN	NaN	NaN	0.017672	NaN	NaN	NaN	NaN	NaN	NaN	0.016926	NaN	NaN	NaN	NaN	NaN	NaN	NaN	NaN	NaN	NaN	NaN	0.04404	NaN	NaN	NaN	NaN	NaN	0.11364	NaN	NaN	NaN	33698000	1553100	14725000	184210	90360000	0	5258300	0	0	0
0.5762	0.81901	1.4399	0.51282	0.38057	0.62226	NaN	NaN	1.6116	1.6168	3.2114	0.87015	0.52317	0.35706	1.5966	NaN	0.38304	0.34222	0.50756	0.32529	0.47691	0.6266	8.3323	0.3028	0.1986	0.062369	3.0157	0.60935	0.65537	2.2055	NaN	NaN	1.2307	1.853	0.58873	2.3114	0.3035	1.0288	1.1564	0.31031	309150000	469860000	323260000	488390000	1526000000	1697300000	604030000	254200000	1509500000	1294600000
NaN	2.9727	NaN	NaN	NaN	NaN	NaN	NaN	NaN	NaN	NaN	NaN	NaN	NaN	NaN	NaN	NaN	NaN	NaN	1.1403	1.5196	NaN	0.9227	NaN	NaN	NaN	NaN	NaN	NaN	NaN	NaN	2.2294	6.1427	NaN	NaN	NaN	NaN	2.8353	NaN	NaN	3344700	3047900	971570	5377000	350120	3272600	0	0	0	0
NaN	NaN	NaN	NaN	NaN	NaN	NaN	NaN	NaN	NaN	NaN	NaN	NaN	NaN	0.11092	NaN	NaN	NaN	NaN	NaN	NaN	NaN	NaN	NaN	0.27982	NaN	NaN	NaN	NaN	NaN	NaN	NaN	NaN	NaN	NaN	NaN	NaN	NaN	NaN	NaN	0	0	0	0	0	0	0	0	0	0
0.11298	0.18784	0.28696	NaN	0.46895	0.37327	0.20543	NaN	0.29634	NaN	NaN	0.17462	0.078665	0.65236	0.14406	0.19646	1.1757	NaN	0.15556	NaN	0.36669	NaN	0.15145	NaN	0.80785	0.38537	0.58648	0.66417	0.15895	0.46326	0.14681	0.12466	NaN	0.32965	0.22892	0.17106	0.446	0.20208	0.32602	NaN	109640000	23519000	29586000	9551700	78061000	40771000	989040	1099000	48394000	29190000
NaN	NaN	NaN	0.6608	0.85269	NaN	NaN	NaN	NaN	NaN	NaN	0.94907	NaN	0.76477	0.74014	NaN	NaN	NaN	NaN	NaN	NaN	NaN	NaN	NaN	NaN	NaN	NaN	NaN	NaN	NaN	NaN	NaN	NaN	0.52524	NaN	0.66894	NaN	NaN	NaN	NaN	0	0	0	0	0	0	96131000	94365000	25798000	33960000
NaN	2.6546	NaN	NaN	NaN	NaN	NaN	NaN	1.3603	NaN	NaN	NaN	NaN	NaN	NaN	NaN	NaN	NaN	NaN	NaN	NaN	NaN	NaN	1.1913	NaN	NaN	NaN	NaN	NaN	NaN	NaN	NaN	NaN	NaN	NaN	0.84522	1.2179	2.7961	NaN	NaN	0	0	11252000	45295000	7682900	43850000	0	0	0	0
NaN	7.7707	0.51105	0.14914	0.18148	0.44143	0.61841	0.1718	0.86318	3.425	1.338	0.55687	0.088182	0.16464	1.5709	0.13948	0.29938	0.64521	3.6112	0.47364	0.41339	1.8274	2.7536	0.28772	0.097811	0.74794	0.33818	1.589	0.14434	4.558	0.23978	0.1705	0.039438	2.4399	0.18394	0.73297	0.47338	0.46599	2.1801	0.79584	0	0	180960000	2557300000	3251500000	4131300000	11082000000	2499900000	7111100000	2492300000
NaN	NaN	NaN	NaN	NaN	NaN	NaN	NaN	NaN	NaN	NaN	NaN	NaN	NaN	NaN	NaN	NaN	NaN	NaN	NaN	NaN	NaN	NaN	NaN	NaN	NaN	NaN	NaN	NaN	NaN	NaN	NaN	NaN	NaN	NaN	1.645	NaN	NaN	NaN	NaN	2688700	3607700	0	0	0	0	4766500	7564400	0	0
1.586	0.56051	1.4186	0.99359	0.83255	1.8196	1.3491	0.98603	1.5723	1.1242	1.5193	1.0255	0.35613	0.71956	2.2501	0.75921	0.86998	1.7459	1.1161	0.47017	1.0406	0.76254	1.9664	0.61236	1.4938	1.4529	0.61658	0.82707	2.0956	1.6953	1.6186	0.42974	0.52999	0.64643	0.99338	0.36919	0.66494	0.57998	1.0531	1.2606	242500000	565470000	14493000000	12949000000	5408000000	13941000000	8206800000	6384200000	4310100000	4583600000
NaN	1.0167	0.28392	NaN	NaN	NaN	1.8878	0.21514	1.2531	NaN	1.8521	0.46332	NaN	NaN	NaN	1.0302	NaN	NaN	NaN	0.42344	NaN	NaN	NaN	0.56862	NaN	NaN	1.9636	0.32036	NaN	NaN	0.28386	NaN	NaN	0.23591	0.22048	0.29189	1.2903	NaN	NaN	0.75573	0	0	54006000	44590000	171330000	80351000	7775900	33068000	0	0
0.66519	0.41368	0.074777	0.265	0.75317	0.39764	0.87995	0.50587	0.8718	0.37348	1.066	0.5298	0.77768	1.0815	0.39891	NaN	0.63223	0.29231	0.37921	0.43694	0.47228	0.7442	1.8017	0.25048	0.59902	1.4042	0.30906	0.080044	0.54269	0.32927	0.60107	0.69806	1.2971	0.30353	0.54034	0.26932	0.73327	0.52232	0.66393	0.39952	86171000	153630000	2683500000	1534200000	18829000000	2932400000	3908200000	1547800000	442400000	525790000
NaN	NaN	NaN	NaN	NaN	NaN	NaN	NaN	NaN	NaN	NaN	NaN	NaN	NaN	NaN	NaN	NaN	NaN	NaN	NaN	NaN	NaN	NaN	NaN	NaN	NaN	NaN	NaN	NaN	NaN	NaN	NaN	NaN	NaN	NaN	NaN	NaN	NaN	NaN	NaN	10611000	23023000	0	0	0	0	0	0	0	0
NaN	NaN	NaN	NaN	NaN	NaN	NaN	NaN	NaN	NaN	NaN	NaN	NaN	NaN	NaN	NaN	NaN	NaN	NaN	NaN	NaN	NaN	NaN	NaN	NaN	NaN	NaN	NaN	NaN	NaN	NaN	NaN	NaN	NaN	NaN	NaN	NaN	NaN	NaN	NaN	4269200	10726000	0	0	0	0	0	0	184540	6442500
NaN	NaN	0.15733	NaN	NaN	NaN	NaN	NaN	0.19888	NaN	NaN	NaN	NaN	0.11437	0.32647	NaN	0.23155	NaN	NaN	NaN	NaN	NaN	NaN	0.26413	NaN	NaN	NaN	NaN	NaN	NaN	0.076186	NaN	0.045018	NaN	NaN	NaN	NaN	NaN	NaN	NaN	2663100	361160	0	0	714690000	150610000	0	0	42322000	7047600
NaN	NaN	1.1282	NaN	NaN	NaN	NaN	NaN	0.99608	NaN	1.7033	NaN	NaN	1.3673	0.11781	4.5627	NaN	NaN	NaN	NaN	NaN	NaN	NaN	NaN	2.5637	NaN	0.062883	0.49681	NaN	0.68687	0.25815	2.0098	0.37652	NaN	NaN	NaN	1.041	1.0757	NaN	NaN	0	0	0	0	30635000	59658000	0	0	0	0
NaN	NaN	NaN	NaN	NaN	NaN	NaN	NaN	NaN	NaN	NaN	NaN	NaN	NaN	NaN	NaN	NaN	NaN	NaN	NaN	NaN	NaN	NaN	NaN	NaN	NaN	NaN	NaN	NaN	NaN	NaN	NaN	NaN	NaN	NaN	NaN	NaN	NaN	NaN	NaN	0	0	0	0	0	0	0	0	0	0
NaN	0.68278	0.62719	0.76599	1.1607	0.94702	0.77965	0.91013	0.41368	NaN	NaN	3.9211	NaN	NaN	0.68774	NaN	NaN	1.1156	0.71678	2.5224	NaN	0.78262	NaN	NaN	NaN	0.23157	0.54926	0.57449	0.52564	NaN	NaN	NaN	4.0709	1.115	3.1127	NaN	0.64848	NaN	NaN	NaN	0	0	52753000	86324000	233620000	418870000	16588000	15954000	13642000	41936000
NaN	0.98851	1.357	1.5729	1.7357	1.168	1.7993	4.2504	1.5156	1.5602	2.3315	1.3932	1.9847	2.5452	0.9478	1.7948	2.2091	1.6807	2.5952	1.8752	1.6383	1.3174	5.7449	1.6389	1.2347	1.8481	3.0053	1.4161	3.6607	2.0982	3.8273	1.0645	1.5916	1.5861	1.5552	1.0169	1.8307	1.8144	1.8483	1.2411	0	0	460450000	742690000	400320000	720950000	73249000	152370000	37667000	119270000
NaN	NaN	NaN	NaN	NaN	NaN	NaN	NaN	NaN	2.6812	NaN	NaN	NaN	1.9428	NaN	NaN	NaN	NaN	NaN	NaN	NaN	NaN	NaN	NaN	NaN	NaN	NaN	NaN	NaN	NaN	NaN	NaN	NaN	NaN	NaN	NaN	3.8633	2.5387	NaN	NaN	0	0	3245100	22118000	0	0	0	0	0	0
NaN	0.11877	0.12512	NaN	0.1858	NaN	NaN	NaN	0.068818	NaN	10.565	0.26063	NaN	1.5743	0.137	3.6518	0.048334	NaN	0.60448	NaN	NaN	NaN	NaN	0.14808	NaN	NaN	NaN	0.15385	NaN	0.060701	0.32035	NaN	NaN	0.26289	NaN	0.095968	2.0766	NaN	NaN	0.041134	69535000	250730	39006000	10514000	80567000	4818400	5867500	5996600	47466000	70894000
NaN	2.6613	1.5713	NaN	0.85497	0.59937	13.709	1.3116	3.7009	NaN	NaN	2.6307	0.52968	3.3146	NaN	NaN	1.5622	1.4759	NaN	1.0518	NaN	NaN	1.4489	0.66572	0.50814	NaN	NaN	0.94621	1.1069	NaN	2.9295	1.2758	0.52465	2.8958	0.89598	NaN	1.8419	2.4423	NaN	NaN	0	0	51221000	98890000	293990000	496840000	2447200	4398200	98106000	168340000
2.9721	1.0425	1.5411	0.77614	1.2816	1.5993	0.97738	1.3377	0.56148	1.575	0.72532	0.96239	1.236	1.7138	0.98471	NaN	0.7099	1.725	1.5395	1.1487	1.3908	1.6026	1.5001	0.81009	0.84529	1.4478	0.90615	1.1332	1.1501	1.1799	2.2557	1.0863	0.78417	0.85979	1.2673	0.65174	0.57594	0.89687	0.54728	2.1326	2391500	9659500	6895100000	15283000000	4328800000	15469000000	4313100000	7279000000	2812800000	6406900000
NaN	0.44108	0.74757	0.68063	NaN	NaN	NaN	NaN	1.4638	1.0261	0.69361	NaN	NaN	1.1611	0.43197	0.52165	0.28294	1.1816	5.9353	NaN	0.67475	1.1443	NaN	1.0106	1.2011	NaN	2.2504	0.62084	1.4782	1.3309	NaN	NaN	NaN	NaN	NaN	1.1459	0.61412	1.4223	0.36053	0.69074	463290	7678500	34359000	25583000	119250000	115060000	45053000	65107000	24105000	28588000
NaN	NaN	NaN	NaN	NaN	NaN	NaN	NaN	NaN	NaN	NaN	NaN	NaN	NaN	NaN	NaN	NaN	NaN	NaN	NaN	NaN	NaN	NaN	NaN	NaN	NaN	NaN	NaN	NaN	NaN	NaN	NaN	NaN	NaN	NaN	NaN	NaN	0.22628	NaN	NaN	0	0	0	0	20923000	0	7921400	861770	0	0
NaN	NaN	NaN	NaN	NaN	0.59441	NaN	NaN	NaN	NaN	NaN	NaN	NaN	NaN	0.79535	NaN	NaN	NaN	NaN	0.73629	0.91438	NaN	NaN	NaN	1.0185	NaN	NaN	1.8492	NaN	1.8492	NaN	NaN	NaN	NaN	NaN	NaN	0.91999	NaN	1.8626	NaN	0	0	7570900	26786000	4434700	32728000	6772600	14340000	0	0
NaN	NaN	1.4524	NaN	NaN	NaN	NaN	NaN	NaN	NaN	NaN	NaN	NaN	NaN	NaN	NaN	NaN	NaN	NaN	NaN	NaN	NaN	NaN	NaN	NaN	NaN	NaN	NaN	NaN	NaN	NaN	NaN	NaN	NaN	NaN	NaN	0.83804	NaN	NaN	NaN	0	0	0	0	12624000	23274000	0	0	0	0
3.4114	2.3429	1.5185	2.4046	0.69806	1.2766	NaN	NaN	NaN	1.9712	NaN	NaN	NaN	2.8881	2.5318	4.6561	NaN	NaN	1.8722	0.57541	0.51909	NaN	1.0982	3.3532	NaN	NaN	6.0737	0.38398	1.6126	4.0778	NaN	NaN	1.864	NaN	0.90629	NaN	NaN	1.3574	NaN	1.0248	2784800	9667200	28718000	125290000	133880000	316960000	29367000	94927000	101480000	39898000
NaN	1.1312	NaN	NaN	NaN	NaN	NaN	NaN	NaN	1.8939	NaN	NaN	NaN	NaN	NaN	NaN	NaN	NaN	NaN	NaN	NaN	NaN	NaN	NaN	NaN	0.80508	3.6191	NaN	NaN	1.8447	1.0874	NaN	NaN	1.6416	NaN	1.2059	NaN	NaN	NaN	1.2689	0	0	64031000	76503000	101840000	117900000	12120000	14391000	0	0
NaN	NaN	NaN	NaN	NaN	2.6842	NaN	NaN	NaN	NaN	NaN	NaN	NaN	NaN	0.73885	NaN	NaN	NaN	NaN	NaN	NaN	NaN	NaN	NaN	NaN	NaN	NaN	NaN	NaN	NaN	NaN	NaN	NaN	NaN	NaN	0.2231	NaN	NaN	NaN	NaN	0	0	764070	674580	0	0	0	0	0	0
NaN	NaN	NaN	NaN	NaN	NaN	NaN	0.96181	0.8284	NaN	NaN	NaN	NaN	0.78799	0.88793	NaN	NaN	NaN	NaN	NaN	NaN	NaN	NaN	NaN	NaN	NaN	NaN	NaN	1.2321	NaN	0.72143	NaN	NaN	NaN	NaN	NaN	0.71405	NaN	NaN	NaN	0	0	0	0	0	0	2555000	4799700	2929700	2718000
NaN	0.90902	1.0494	1.9256	1.682	1.1503	1.3923	0.99713	1.6171	1.285	NaN	1.7549	1.1138	1.1119	0.38449	NaN	1.5618	1.1376	NaN	1.6543	1.0703	1.1861	3.7579	1.0851	NaN	1.0085	0.28789	1.3025	NaN	0.80427	0.93162	1.5525	0.53107	1.2124	1.231	1.2896	1.0525	1.0848	0.95605	1.7556	0	0	889790000	923430000	782230000	1106100000	190220000	498730000	226430000	295650000
2.1334	1.541	1.2489	1.6874	1.65	1.0179	2.2708	3.0751	1.6626	2.3178	1.218	1.3471	1.3871	2.1035	2.5306	1.2906	1.7394	1.6959	1.9558	1.5094	1.6519	2.3732	1.5357	1.5813	1.4244	2.0534	1.8143	1.3655	1.2951	1.6761	2.2133	2.1435	0.87147	1.3937	2.4577	1.3487	2.8407	1.4673	1.0892	1.5138	121150000	482140000	1036300000	2213800000	1085600000	3448500000	576190000	1812700000	366490000	797330000
0.87947	0.76798	0.94946	0.92985	1.1177	1.1079	0.94748	0.8871	1.0248	0.92514	1.1301	0.76016	1.0838	0.95622	1.0138	1.1965	0.89768	0.9087	1.542	0.91189	0.97331	1.0047	1.2414	1.0485	0.8494	0.8143	0.85888	0.86515	1.1939	0.92672	1.0403	0.98156	0.75944	0.69966	0.80892	1.1922	1.202	0.84503	0.83401	1.0283	238570000	945940000	5465900000	6521200000	4498800000	7735300000	2977400000	4379500000	2493700000	3759700000
NaN	0.13164	NaN	NaN	NaN	0.25731	NaN	NaN	NaN	NaN	NaN	NaN	0.18281	0.36598	0.52097	NaN	NaN	NaN	NaN	NaN	NaN	NaN	NaN	0.61572	0.14921	NaN	0.48371	0.28412	0.22738	NaN	NaN	NaN	NaN	NaN	NaN	0.16544	0.14792	0.17199	0.23634	0.1426	13043000	19713000	218410000	53501000	0	0	0	0	0	0
NaN	1.2447	1.7091	0.81734	1.9298	1.6127	1.005	1.951	1.5815	2.0165	NaN	0.98234	1.4205	1.7441	3.7781	NaN	2.6849	2.1058	NaN	1.5117	1.5533	2.0183	5.2222	1.3384	1.4448	0.66308	1.7901	0.44704	0.74594	1.027	1.7759	0.89688	0.93422	1.9194	NaN	0.8374	1.3657	1.3861	0.66539	NaN	0	0	538330000	1177600000	289520000	745420000	134310000	147660000	48790000	146430000
NaN	NaN	NaN	NaN	NaN	NaN	0.17614	NaN	NaN	NaN	NaN	0.24977	NaN	NaN	NaN	NaN	0.77224	NaN	NaN	NaN	NaN	NaN	NaN	NaN	NaN	NaN	NaN	NaN	NaN	NaN	NaN	NaN	NaN	NaN	NaN	NaN	0.37158	NaN	NaN	NaN	0	0	0	0	0	0	0	0	42775000	3905100
0.03356	0.2285	0.14282	NaN	NaN	0.12441	0.032909	0.077243	NaN	NaN	NaN	0.067691	NaN	0.081154	NaN	NaN	0.6758	0.12528	NaN	NaN	0.32634	0.066047	NaN	0.16575	0.13058	0.056336	0.64885	0.13064	NaN	0.12307	0.12952	NaN	0.068354	0.11564	0.38297	NaN	0.14895	0.59366	NaN	NaN	375280000	27362000	237280000	63519000	214400000	65276000	10329000	13659000	15725000	2597000
NaN	NaN	NaN	NaN	NaN	NaN	3.7885	NaN	NaN	NaN	NaN	0.46447	NaN	2.7048	NaN	NaN	NaN	NaN	NaN	NaN	NaN	NaN	NaN	4.7067	NaN	NaN	NaN	NaN	NaN	NaN	0.12913	NaN	NaN	NaN	NaN	NaN	4.0188	1.6701	NaN	NaN	0	0	860630	8765800	3941000	10026000	0	0	0	0
1.3339	NaN	NaN	NaN	NaN	NaN	NaN	NaN	NaN	NaN	NaN	NaN	NaN	NaN	NaN	NaN	0.80425	NaN	NaN	NaN	NaN	NaN	NaN	NaN	NaN	NaN	NaN	NaN	NaN	NaN	NaN	NaN	NaN	NaN	NaN	NaN	NaN	NaN	NaN	NaN	25404000	71998000	0	0	14733000	13222000	0	0	0	0
NaN	0.5618	0.29021	NaN	NaN	NaN	3.6831	NaN	NaN	NaN	NaN	NaN	NaN	NaN	3.7748	NaN	1.432	1.0793	NaN	NaN	NaN	NaN	2.2594	NaN	2.6487	NaN	NaN	NaN	NaN	NaN	0.86348	1.04	NaN	NaN	1.1113	1.3371	1.2503	NaN	NaN	NaN	0	0	51415000	48346000	44736000	31953000	0	0	0	0
NaN	NaN	NaN	NaN	NaN	NaN	NaN	NaN	NaN	NaN	NaN	NaN	NaN	NaN	NaN	NaN	NaN	NaN	NaN	NaN	NaN	NaN	NaN	NaN	NaN	NaN	NaN	NaN	NaN	NaN	NaN	NaN	NaN	NaN	NaN	NaN	NaN	NaN	NaN	NaN	0	0	0	0	0	0	0	0	0	0
NaN	NaN	NaN	NaN	NaN	NaN	NaN	NaN	NaN	NaN	NaN	NaN	2.0845	NaN	NaN	NaN	NaN	NaN	NaN	NaN	NaN	NaN	NaN	NaN	NaN	NaN	NaN	NaN	NaN	NaN	NaN	NaN	NaN	NaN	NaN	NaN	NaN	NaN	NaN	NaN	0	95571000	3769400	15558000	0	0	0	0	35723000	57723000
2.0334	1.6088	1.6069	1.565	1.6738	1.3047	2.4153	1.7381	2.0241	1.9678	1.7666	1.5316	1.9288	1.7985	3.0676	2.2364	1.3874	1.2118	2.1691	1.5699	1.3443	2.4057	5.9308	1.6368	1.6401	1.5818	1.8894	1.9147	1.6265	1.9943	2.3161	1.6955	1.6813	1.5932	1.3175	1.6979	1.559	1.8665	1.7266	1.4339	168130000	1049700000	2645400000	5910500000	3047600000	6988400000	1312400000	2185800000	2118500000	1508400000
NaN	NaN	NaN	NaN	NaN	NaN	NaN	NaN	1.4318	NaN	NaN	NaN	0.81764	NaN	NaN	NaN	NaN	NaN	NaN	NaN	NaN	NaN	NaN	1.0742	NaN	NaN	NaN	NaN	NaN	NaN	NaN	NaN	0.77223	NaN	NaN	NaN	NaN	3.339	1.9782	NaN	0	0	0	0	8825600	57914000	29991000	29209000	34855000	27772000
0.045246	0.24015	NaN	NaN	NaN	NaN	NaN	NaN	0.070034	0.12139	0.074807	NaN	0.11283	0.074736	0.084707	NaN	0.1544	0.1911	0.1128	NaN	0.32008	0.35221	NaN	0.21382	0.064486	NaN	NaN	0.13873	0.041206	NaN	NaN	0.1006	0.14227	NaN	NaN	0.29314	0.13766	0.059437	0.046893	0.060548	1921500000	123080000	183720000	21485000	0	0	8007000	1176800	0	0
NaN	NaN	NaN	NaN	NaN	NaN	NaN	NaN	NaN	NaN	NaN	NaN	NaN	NaN	NaN	NaN	NaN	NaN	NaN	NaN	NaN	NaN	NaN	NaN	NaN	NaN	NaN	0.14065	NaN	NaN	0.22959	NaN	NaN	NaN	NaN	NaN	NaN	NaN	NaN	NaN	0	0	80371000	22134000	0	0	0	0	205180000	140460000
NaN	0.060429	0.66761	NaN	NaN	NaN	NaN	0.19173	NaN	NaN	0.32738	NaN	NaN	0.18763	NaN	NaN	NaN	NaN	NaN	0.21374	0.26303	NaN	NaN	NaN	0.92442	NaN	NaN	0.23501	NaN	NaN	NaN	NaN	NaN	NaN	0.40434	0.71678	NaN	NaN	NaN	NaN	0	0	720700000	88714000	42710000	74449000	4359500	4628400	0	0
NaN	2.5	1.2992	2.2711	1.8356	1.5521	1.7619	1.6569	1.3169	NaN	NaN	NaN	1.2774	3.0174	NaN	NaN	1.5304	NaN	NaN	NaN	0.74736	NaN	NaN	1.918	0.68652	NaN	NaN	1.6911	NaN	2.3823	1.9914	1.6226	0.84574	NaN	NaN	NaN	1.259	2.1469	NaN	NaN	2400400	4675800	18604000	116450000	49064000	140870000	5935600	25388000	14310000	38628000
NaN	NaN	NaN	NaN	NaN	NaN	NaN	NaN	NaN	NaN	NaN	NaN	NaN	NaN	NaN	NaN	NaN	NaN	NaN	NaN	NaN	NaN	NaN	NaN	NaN	NaN	NaN	NaN	NaN	NaN	NaN	9.0192	NaN	NaN	NaN	NaN	NaN	NaN	NaN	NaN	0	0	458260	1411500	166050	3026400	0	0	0	0
3.6383	0.60136	0.7424	0.92819	0.92618	1.3247	1.4892	0.74737	1.3563	1.4589	2.1167	1.2693	1.0627	1.2096	1.2204	3.3213	1.0973	1.1447	1.7876	0.82018	0.70545	1.182	2.1297	1.0227	1.2791	1.2296	1.0373	1.1273	1.5426	0.67893	0.60711	0.75015	0.63614	1.0994	0.96427	0.97436	1.3565	0.93681	0.98734	0.67681	10804000	68592000	4259700000	4531800000	3337200000	4558700000	1813900000	3041500000	1123800000	1847100000
0.95554	0.9956	1.0763	NaN	0.019875	0.1405	NaN	1.8648	1.2782	NaN	0.77954	1.3651	NaN	NaN	NaN	0.89304	0.66136	NaN	NaN	0.36021	0.52238	1.1911	NaN	NaN	NaN	1.2363	0.58276	1.7457	0.7217	NaN	2.0579	1.2681	1.8693	NaN	NaN	1.5711	1.2603	1.6362	0.65879	NaN	10524000	48017000	127050000	183420000	188900000	164320000	95534000	91049000	2109300000	45637000
2.3302	0.80793	0.78743	1.4809	1.8538	1.1275	2.3003	0.97733	1.7671	1.6518	1.6999	1.4766	1.5997	1.247	1.1213	0.61661	1.4553	1.2607	2.0962	1.3149	1.3711	3.1578	1.6043	1.4555	1.8207	1.9536	2.7741	1.2083	1.6789	1.1614	1.2121	1.8366	1.4731	1.0237	1.3543	0.87837	2.1512	1.6048	1.1343	1.3144	10104000	150300000	1294600000	1779300000	1913900000	2989100000	1210300000	981430000	211480000	355800000
1.1193	0.29524	0.46875	1.4961	0.3904	0.70149	1.0996	NaN	0.52422	NaN	1.2085	0.76622	0.51209	1.0967	0.90246	1.9527	0.57576	0.52964	0.72647	0.53184	1.0299	0.52181	8.1668	0.4307	0.95784	1.0058	0.39549	0.21988	0.9587	0.38498	0.74946	0.34313	0.92535	0.56498	0.44113	0.66623	0.17831	0.67967	0.934	0.87396	60501000	360720000	147740000	133720000	68522000	181880000	87267000	545090000	53689000	73244000
2.3569	0.85796	0.78371	1.3031	0.38565	0.42227	0.31036	1.0099	0.82094	1.5341	1.9632	0.28901	0.5073	0.27823	0.81721	0.8897	0.40631	0.42175	1.6802	0.46109	0.47366	0.47425	1.0174	0.52311	0.23955	0.633	0.57559	0.52958	0.43945	0.32509	0.39654	0.40633	0.41918	0.99539	0.31371	1.9293	0.23282	0.80706	0.85032	0.36013	358050000	1332800000	5341200000	9307700000	4093200000	7595400000	2616000000	5349700000	4874200000	3559800000
NaN	NaN	0.76129	NaN	NaN	NaN	NaN	NaN	NaN	NaN	NaN	NaN	NaN	NaN	NaN	NaN	NaN	NaN	NaN	0.60723	0.69721	NaN	NaN	NaN	NaN	NaN	NaN	0.70379	NaN	NaN	NaN	0.31968	1.5961	NaN	0.52681	NaN	NaN	NaN	NaN	NaN	0	0	43000000	12265000	335780000	395790000	0	0	444960000	102610000
NaN	NaN	NaN	NaN	NaN	NaN	NaN	NaN	0.18469	NaN	NaN	NaN	NaN	NaN	NaN	NaN	NaN	NaN	NaN	NaN	NaN	NaN	NaN	NaN	NaN	NaN	NaN	NaN	NaN	NaN	NaN	NaN	NaN	NaN	NaN	NaN	NaN	NaN	NaN	NaN	0	0	57475000	1528200	0	0	0	0	0	0
NaN	0.56567	NaN	NaN	0.5346	NaN	NaN	NaN	1.4886	NaN	NaN	0.84677	1.0691	1.0787	NaN	NaN	0.73442	NaN	2.0648	0.72136	NaN	NaN	1.2261	0.69846	1.2591	1.6031	NaN	NaN	1.5681	NaN	NaN	1.2444	NaN	NaN	NaN	1.2106	1.0758	0.62172	0.21275	0.22173	0	0	62560000	56485000	7237000	15972000	18259000	23820000	65470000	53709000
NaN	NaN	NaN	NaN	NaN	NaN	NaN	NaN	NaN	NaN	NaN	NaN	NaN	NaN	NaN	NaN	NaN	NaN	NaN	NaN	NaN	NaN	NaN	NaN	NaN	NaN	NaN	NaN	NaN	NaN	NaN	NaN	NaN	NaN	NaN	NaN	NaN	NaN	NaN	NaN	0	0	0	0	103360000	221550000	115550000	113530000	0	0
NaN	NaN	NaN	NaN	NaN	NaN	NaN	NaN	NaN	NaN	2.0387	NaN	NaN	NaN	NaN	NaN	NaN	NaN	5.3694	NaN	NaN	NaN	NaN	NaN	NaN	NaN	NaN	NaN	NaN	NaN	NaN	NaN	NaN	NaN	NaN	NaN	NaN	NaN	NaN	NaN	0	0	0	0	0	0	0	0	0	0
NaN	2.6208	NaN	0.92581	1.2599	1.3423	NaN	NaN	3.0955	1.3468	1.2446	1.2415	0.47953	NaN	0.78127	NaN	NaN	NaN	NaN	NaN	1.035	NaN	NaN	0.40701	NaN	NaN	NaN	0.62652	NaN	NaN	NaN	1.2699	NaN	NaN	NaN	2.0429	1.0752	1.3382	NaN	NaN	0	0	7543200	25263000	67092000	61927000	93929000	148630000	16133000	27246000
NaN	0.9731	1.3262	NaN	0.98459	0.63219	NaN	NaN	1.1405	NaN	NaN	0.85339	0.68845	0.67769	NaN	NaN	0.42765	0.85859	NaN	0.6427	1.2421	NaN	NaN	0.51671	0.69877	NaN	NaN	0.76676	NaN	NaN	NaN	0.90117	0.63346	3.4227	0.18622	NaN	0.52155	0.65686	NaN	NaN	0	0	542860000	766450000	202930000	635120000	7338400	13257000	33471000	87045000
NaN	NaN	NaN	NaN	NaN	NaN	NaN	NaN	NaN	NaN	NaN	NaN	NaN	NaN	NaN	NaN	NaN	NaN	NaN	NaN	NaN	NaN	NaN	NaN	NaN	0.61713	NaN	NaN	NaN	NaN	NaN	NaN	0.34357	NaN	NaN	NaN	NaN	1.5494	NaN	NaN	0	0	0	0	0	0	0	0	0	0
NaN	NaN	NaN	NaN	NaN	NaN	NaN	NaN	NaN	NaN	NaN	NaN	NaN	0.6899	NaN	NaN	NaN	NaN	NaN	NaN	2.0681	NaN	NaN	NaN	1.7476	NaN	NaN	NaN	NaN	NaN	NaN	NaN	NaN	NaN	4.6454	0.94882	NaN	NaN	NaN	NaN	0	0	0	0	41287000	103580000	24445000	57677000	9808700	47552000
NaN	NaN	NaN	NaN	NaN	NaN	NaN	NaN	NaN	NaN	NaN	NaN	NaN	NaN	NaN	NaN	NaN	NaN	NaN	NaN	NaN	NaN	NaN	NaN	NaN	NaN	NaN	NaN	NaN	NaN	NaN	NaN	NaN	NaN	NaN	NaN	NaN	NaN	NaN	NaN	0	0	0	0	0	0	0	0	63354000	111540000
1.9199	1.0331	1.1402	0.47663	1.1337	1.0471	0.43639	0.46615	1.3658	1.8695	0.80125	1.338	2.068	0.92611	1.5189	2.28	1.0616	0.98126	1.9001	0.64796	0.46559	0.3607	1.6323	1.2425	1.1566	1.6461	2.9222	1.0079	1.0349	1.8134	0.87582	0.77127	0.53146	1.562	1.1465	1.6299	0.69418	1.5621	1.0044	0.98903	208340000	703950000	489320000	945780000	468560000	1324400000	1479300000	1225700000	243330000	699820000
2.6136	2.966	1.709	2.1492	2.461	3.4271	1.0109	1.0796	2.2169	1.1333	1.824	2.4029	0.42524	1.7976	1.5174	1.5467	2.2186	1.9993	4.0127	4.7294	2.5141	2.3293	2.9024	3.6309	1.7488	2.2211	3.3252	2.2049	2.2569	2.8943	2.8373	0.53013	1.5392	3.1621	2.3065	2.2944	5.8102	0.79849	1.4943	1.2354	442810000	1615800000	1248800000	5989100000	2314600000	5723900000	760680000	3036400000	589870000	2495000000
NaN	NaN	NaN	NaN	NaN	NaN	NaN	NaN	NaN	NaN	NaN	NaN	NaN	1.8603	NaN	NaN	NaN	NaN	NaN	NaN	NaN	NaN	NaN	NaN	NaN	NaN	NaN	NaN	NaN	NaN	NaN	NaN	NaN	NaN	NaN	NaN	NaN	NaN	NaN	NaN	0	0	0	0	0	0	0	0	0	0
NaN	NaN	NaN	NaN	NaN	NaN	NaN	NaN	NaN	NaN	NaN	NaN	NaN	NaN	NaN	NaN	NaN	NaN	NaN	NaN	NaN	NaN	NaN	NaN	NaN	NaN	NaN	NaN	NaN	NaN	NaN	NaN	NaN	NaN	NaN	NaN	NaN	NaN	NaN	NaN	0	0	0	0	0	0	0	0	0	0
NaN	NaN	0.071831	NaN	NaN	NaN	0.45519	0.33383	NaN	13.142	4.9157	3.4782	2.1586	NaN	NaN	NaN	NaN	NaN	NaN	NaN	NaN	NaN	NaN	NaN	6.9721	NaN	12.727	NaN	NaN	NaN	NaN	NaN	NaN	NaN	NaN	NaN	NaN	NaN	3.3413	NaN	275700	4814000	1863300	5220100	26577000	4378200	3902000	19352000	0	0
3.8514	0.49906	1.5583	1.111	0.91846	0.69823	1.0845	0.79578	0.52167	1.0149	1.267	0.56626	1.8899	0.87726	1.5453	1.0803	0.82793	0.97032	3.3961	0.85981	0.9771	1.1936	2.706	1.2618	1.1784	0.92621	0.88224	1.0519	0.75143	0.726	1.3072	1.4616	1.5756	0.65468	0.95113	0.59467	0.9039	1.117	0.77985	1.2082	43485000	477090000	1801600000	1412100000	275840000	613870000	266050000	485640000	269770000	515310000
1.5092	1.0363	1.0489	1.033	2.0466	1.1049	1.9996	0.79159	1.5606	2.2562	1.0573	1.1211	1.4612	1.5626	1.6323	1.5801	1.3618	0.41305	1.6535	1.3226	1.3369	2.2365	2.8579	0.58169	1.3957	2.2265	1.235	1.2017	1.5445	1.1854	1.8519	1.0482	1.683	2.1526	0.84751	1.4183	0.80169	0.9838	1.7902	0.84853	1586000000	8402000000	27177000000	65780000000	31458000000	76503000000	26431000000	50844000000	7295900000	32473000000
NaN	NaN	NaN	NaN	NaN	NaN	NaN	NaN	NaN	NaN	NaN	NaN	NaN	NaN	NaN	NaN	NaN	NaN	NaN	NaN	NaN	NaN	NaN	NaN	NaN	NaN	NaN	NaN	NaN	NaN	NaN	NaN	NaN	NaN	NaN	NaN	NaN	NaN	0.30467	NaN	0	0	0	0	3589200	12284000	23954000	22491000	0	0
0.24799	0.37364	0.29105	NaN	NaN	NaN	1.5933	NaN	0.24619	NaN	2.1043	NaN	4.1405	0.78086	0.92423	0.80492	0.38824	NaN	NaN	0.79904	NaN	0.80306	0.5065	NaN	NaN	NaN	0.66327	NaN	0.35975	1.1023	NaN	NaN	NaN	NaN	NaN	0.79453	0.87572	NaN	0.49703	NaN	131330000	289220000	238320000	104070000	187740000	91950000	11244000	10462000	0	0
NaN	0.40323	0.30322	0.42883	0.29246	0.3832	0.69048	0.89313	0.45934	0.5208	0.24213	0.39892	0.52604	0.56748	0.44528	NaN	0.32184	0.50072	NaN	0.46067	0.47778	0.44014	NaN	0.55205	0.26341	0.47327	0.48551	0.33014	0.38489	0.17404	0.36679	0.56452	0.77647	0.39144	0.43187	0.81529	0.5384	0.82677	NaN	0.65053	976150	864730	2559000000	1570200000	2037300000	1107900000	457590000	343990000	708440000	382670000
1.0788	1.7866	0.97201	NaN	1.378	NaN	NaN	NaN	1.1307	NaN	NaN	1.6526	NaN	1.5903	2.6403	NaN	0.544	NaN	NaN	NaN	NaN	NaN	1.917	2.0125	0.44812	NaN	NaN	2.4217	0.79408	NaN	NaN	NaN	1.7099	NaN	2.6905	1.7152	2.1712	1.2895	NaN	0.86717	3870100	6423500	12610000	30412000	30057000	34021000	2755700	6546400	9158700	24238000
NaN	NaN	0.23778	NaN	0.84716	NaN	NaN	0.20462	NaN	NaN	NaN	NaN	NaN	NaN	NaN	NaN	NaN	NaN	NaN	NaN	NaN	NaN	NaN	NaN	NaN	0.90986	NaN	0.48549	NaN	NaN	NaN	NaN	NaN	NaN	NaN	NaN	NaN	NaN	NaN	NaN	0	0	0	48684000	227420000	115200000	0	0	28269000	36864000
NaN	0.72871	NaN	NaN	NaN	NaN	5.1903	NaN	NaN	NaN	NaN	NaN	NaN	NaN	2.4157	NaN	2.0609	NaN	NaN	0.34359	NaN	NaN	5.1779	NaN	NaN	NaN	NaN	NaN	NaN	4.6113	NaN	2.5364	NaN	1.6464	NaN	NaN	NaN	0.57407	NaN	NaN	7823800	8162200	6061100	5671400	205480	936020	4240500	1963200	0	0
0.65881	0.87522	0.35667	NaN	1.0591	NaN	NaN	NaN	0.82454	0.86154	0.40028	0.80001	0.97859	NaN	0.56092	NaN	0.41372	NaN	0.70365	1.1286	NaN	NaN	NaN	0.76409	0.80376	0.5244	1.2877	0.23373	0.77075	2.1622	0.54678	NaN	NaN	NaN	NaN	1.8723	0.15677	0.65604	0.39872	0.6085	13014000	24721000	151110000	130520000	706800000	326110000	1897200	4008400	31242000	30225000
NaN	NaN	NaN	NaN	NaN	NaN	NaN	NaN	NaN	NaN	NaN	NaN	NaN	NaN	NaN	NaN	NaN	NaN	NaN	NaN	NaN	NaN	NaN	NaN	NaN	NaN	NaN	NaN	NaN	NaN	NaN	NaN	NaN	NaN	NaN	NaN	NaN	NaN	NaN	NaN	0	0	0	0	0	0	0	0	0	0
NaN	NaN	NaN	NaN	NaN	NaN	NaN	NaN	NaN	NaN	NaN	NaN	NaN	NaN	NaN	NaN	NaN	NaN	1.3162	NaN	NaN	NaN	NaN	NaN	NaN	NaN	NaN	NaN	NaN	NaN	NaN	NaN	NaN	NaN	NaN	NaN	NaN	NaN	NaN	NaN	5435900	9904600	0	0	0	0	0	0	0	0
1.5938	0.63448	0.97018	0.52797	0.65439	0.80638	0.77036	0.87233	0.63391	1.1666	1.5513	0.79497	1.5946	0.70609	1.3995	1.7103	0.64975	0.78842	0.36022	0.77936	0.55426	1.5076	0.86745	1.0522	1.6605	0.58828	1.0342	1.1095	0.80098	1.0886	0.82603	1.0284	1.2416	0.76232	1.4548	0.75262	1.1406	0.87075	1.0161	0.60566	14150000	37371000	258910000	256780000	159620000	211400000	114920000	89992000	36746000	65887000
NaN	NaN	NaN	NaN	NaN	NaN	NaN	NaN	NaN	NaN	NaN	NaN	NaN	NaN	2.1738	NaN	NaN	NaN	NaN	NaN	NaN	NaN	NaN	NaN	NaN	NaN	NaN	NaN	NaN	NaN	NaN	NaN	NaN	NaN	NaN	NaN	NaN	NaN	1.9626	NaN	2816000	23146000	0	0	3502600	15706000	0	0	0	0
NaN	NaN	NaN	NaN	NaN	NaN	NaN	NaN	NaN	NaN	1.1706	NaN	NaN	NaN	NaN	6.9262	NaN	NaN	NaN	NaN	NaN	NaN	NaN	NaN	3.3671	NaN	NaN	NaN	NaN	NaN	NaN	NaN	NaN	NaN	NaN	NaN	NaN	NaN	NaN	NaN	28001000	23355000	0	0	2219300	11753000	0	0	0	0
0.17291	0.58988	1.0384	1.9994	0.94662	0.86921	0.76685	0.82063	0.81718	0.62145	1.14	0.75307	1.0559	1.0903	0.67141	1.3524	0.75917	1.0649	0.062795	1.0701	0.87567	1.0336	2.8557	0.65548	2.2059	0.61053	0.77065	0.78323	0.517	1.1988	0.6862	0.87202	1.4284	0.9201	0.81942	0.51842	0.71481	0.71627	0.86838	0.84893	295960000	113790000	1131400000	990530000	505280000	617150000	189470000	560050000	725600000	987790000
NaN	NaN	NaN	NaN	NaN	NaN	NaN	NaN	NaN	NaN	NaN	NaN	NaN	NaN	NaN	NaN	NaN	NaN	NaN	NaN	NaN	NaN	NaN	NaN	NaN	NaN	NaN	NaN	NaN	NaN	NaN	NaN	NaN	NaN	NaN	NaN	NaN	NaN	NaN	NaN	0	0	0	0	0	0	0	0	0	0
NaN	NaN	NaN	NaN	NaN	1.4655	NaN	NaN	NaN	NaN	NaN	NaN	NaN	NaN	0.44931	NaN	NaN	NaN	NaN	1.5507	NaN	NaN	1.0665	NaN	NaN	NaN	NaN	NaN	NaN	NaN	NaN	NaN	NaN	NaN	NaN	NaN	NaN	NaN	NaN	NaN	0	0	38666000	99118000	0	0	0	0	0	0
NaN	1.3314	0.83125	1.5408	1.965	1.4432	2.7651	2.0302	2.2656	NaN	2.4242	1.4185	1.8726	2.2939	2.6527	2.5818	NaN	1.0606	1.2853	1.4914	1.2661	1.7122	2.5665	1.1121	1.9219	2.6968	3.1125	1.0759	1.3962	1.7612	3.1384	1.9994	0.88319	1.2699	1.7721	1.6819	1.309	1.3581	1.929	1.4772	785430	12169000	263850000	589690000	430610000	708010000	74539000	178990000	13371000	39916000
NaN	NaN	NaN	NaN	NaN	NaN	NaN	NaN	NaN	NaN	NaN	NaN	NaN	NaN	NaN	NaN	NaN	NaN	NaN	NaN	NaN	NaN	NaN	NaN	NaN	NaN	NaN	NaN	NaN	NaN	NaN	NaN	NaN	NaN	NaN	NaN	NaN	NaN	NaN	NaN	0	0	8693300	14487000	0	0	0	0	0	0
2.127	0.6518	1.8549	1.0051	1.0714	1.0706	0.73158	0.88383	0.88043	1.5448	1.2753	0.64422	1.3539	1.1552	1.4139	1.5488	0.93961	0.9615	1.8718	1.0106	1.0424	1.028	1.1981	1.0481	1.0455	0.81713	0.63975	0.8013	0.99933	0.51245	1.0521	1.3029	0.86265	0.68896	0.74502	0.93064	0.85674	1.5017	1.1986	0.96643	592820000	4138800000	10484000000	11766000000	7914200000	14142000000	3164900000	4708000000	2826000000	4047600000
0.73568	0.51518	1.1325	0.65968	0.8556	1.3364	0.91762	0.80824	0.77182	0.63209	0.82278	1.3476	0.88039	1.1918	0.79056	0.68295	0.99705	0.91885	0.86571	1.1985	1.0021	1.5461	0.61411	0.80823	1.3132	0.90538	0.87495	1.1345	1.9521	2.2892	1.4704	1.1089	1.099	0.71318	1.4372	0.93689	0.84921	0.81156	0.9757	0.78892	1124000000	3175600000	19174000000	17759000000	10441000000	22294000000	13588000000	15974000000	8539800000	12079000000
1.3166	1.2308	1.1258	1.1833	0.99514	0.60588	1.3436	0.28764	1.1518	NaN	1.8689	1.2895	1.04	0.67071	1.7069	1.7469	0.98328	0.53434	2.0378	1.1997	0.29744	0.57198	1.5951	1.0637	0.61039	1.0894	1.1685	1.2055	0.92922	1.0717	0.80364	1.8983	1.948	1.3595	0.85334	0.51182	1.2167	1.7382	0.62633	1.1241	71542000	272750000	569420000	1176200000	1010600000	1163300000	715700000	1805900000	508190000	925550000
NaN	NaN	NaN	1.7514	NaN	NaN	NaN	NaN	NaN	NaN	NaN	NaN	NaN	NaN	NaN	NaN	NaN	NaN	NaN	NaN	NaN	NaN	NaN	NaN	NaN	NaN	NaN	NaN	NaN	NaN	NaN	NaN	NaN	NaN	NaN	NaN	NaN	NaN	NaN	NaN	0	0	8625900	6047900	8337100	29199000	3283400	7452100	6042100	10701000
NaN	6.4016	4.4085	NaN	NaN	NaN	NaN	NaN	NaN	0.58475	NaN	NaN	NaN	NaN	NaN	NaN	NaN	NaN	NaN	NaN	NaN	NaN	NaN	0.52247	NaN	NaN	NaN	NaN	NaN	NaN	NaN	NaN	NaN	NaN	NaN	3.3168	NaN	NaN	NaN	0.47293	0	0	53397000	515720000	8764400	160170000	15738000	102820000	0	0
NaN	NaN	NaN	NaN	NaN	NaN	NaN	NaN	0.93537	NaN	NaN	NaN	NaN	1.8228	NaN	NaN	NaN	NaN	NaN	NaN	NaN	NaN	NaN	NaN	NaN	NaN	NaN	NaN	NaN	3.3083	5.1783	NaN	NaN	NaN	NaN	NaN	NaN	NaN	NaN	NaN	0	0	0	0	0	0	7444700	18705000	0	0
NaN	0.36023	1.2665	1.0775	1.0306	0.80316	1.0707	1.6345	1.1299	1.032	0.5155	0.83808	1.0973	1.1037	2.3045	NaN	0.8676	0.78755	NaN	0.33377	0.31408	0.68251	NaN	2.8592	2.9762	1.5236	1.696	1.4963	0.92154	1.2524	1.1536	1.2984	1.3029	1.2888	0.86008	1.5728	2.6477	0.45051	0.87545	1.5287	1397000	354570	1750300000	1055000000	90124000	273010000	427410000	378670000	210990000	274120000
NaN	NaN	NaN	NaN	NaN	NaN	NaN	NaN	NaN	NaN	NaN	NaN	NaN	NaN	NaN	NaN	NaN	NaN	NaN	NaN	NaN	NaN	NaN	NaN	NaN	NaN	NaN	NaN	NaN	NaN	NaN	NaN	NaN	NaN	NaN	NaN	NaN	NaN	NaN	NaN	0	0	0	0	55594000	34037000	0	0	0	0
NaN	NaN	0.73153	NaN	NaN	NaN	NaN	NaN	NaN	NaN	NaN	NaN	0.17201	NaN	NaN	NaN	NaN	NaN	NaN	0.44689	NaN	NaN	NaN	NaN	NaN	NaN	NaN	NaN	NaN	NaN	NaN	NaN	NaN	NaN	NaN	NaN	NaN	NaN	NaN	NaN	0	0	0	0	50095000	68851000	0	0	29978000	25706000
NaN	NaN	NaN	NaN	NaN	NaN	NaN	NaN	NaN	NaN	NaN	NaN	NaN	NaN	NaN	NaN	NaN	NaN	NaN	NaN	NaN	NaN	NaN	NaN	NaN	NaN	NaN	NaN	NaN	NaN	NaN	NaN	NaN	NaN	NaN	NaN	NaN	NaN	NaN	NaN	0	0	0	0	0	0	0	0	0	0
NaN	NaN	NaN	NaN	NaN	NaN	NaN	NaN	NaN	NaN	NaN	NaN	NaN	NaN	NaN	NaN	NaN	NaN	NaN	NaN	NaN	NaN	NaN	NaN	NaN	NaN	NaN	NaN	NaN	NaN	NaN	1.1959	NaN	NaN	NaN	NaN	NaN	1.5836	NaN	NaN	0	0	0	0	0	1284300	0	0	191390000	203100000
NaN	NaN	NaN	NaN	NaN	NaN	NaN	NaN	NaN	NaN	NaN	NaN	NaN	NaN	NaN	NaN	NaN	NaN	NaN	NaN	NaN	NaN	NaN	NaN	NaN	NaN	NaN	NaN	NaN	NaN	NaN	NaN	NaN	NaN	NaN	NaN	NaN	NaN	NaN	NaN	0	0	0	0	0	0	0	0	0	0
1.3669	1.4169	1.8067	NaN	NaN	NaN	NaN	NaN	5.6582	NaN	3.6573	0.62444	NaN	1.0464	7.3871	3.2001	NaN	NaN	NaN	NaN	NaN	NaN	NaN	1.0386	7.6128	NaN	NaN	0.54879	NaN	NaN	NaN	NaN	2.7335	NaN	0.97889	NaN	3.075	1.3402	NaN	1.4264	24134000	121840000	30896000	125300000	53663000	118230000	0	0	55367000	59458000
1.2271	1.6069	1.4873	1.0665	NaN	1.1771	NaN	2.5203	3.1222	NaN	NaN	1.3866	3.0361	37.778	12.19	NaN	NaN	NaN	NaN	NaN	5.2251	NaN	1.4609	1.383	0.2575	0.68286	NaN	1.2027	NaN	7.3022	NaN	NaN	3.8329	NaN	NaN	NaN	1.9624	1.2711	2.3992	NaN	41513000	216720000	33384000	84820000	59522000	194230000	149980000	233870000	0	0
NaN	NaN	NaN	NaN	NaN	NaN	NaN	NaN	NaN	NaN	NaN	NaN	NaN	NaN	NaN	NaN	NaN	NaN	NaN	NaN	NaN	NaN	NaN	NaN	NaN	NaN	NaN	NaN	NaN	NaN	NaN	NaN	NaN	NaN	NaN	NaN	NaN	NaN	NaN	NaN	2862500	1980400	0	0	0	0	0	0	0	0
3.3483	1.1	2.7229	0.89929	2.2674	2.3967	1.3385	0.99591	1.6514	2.6482	2.6002	3.4431	3.1713	0.67559	2.1029	1.1619	1.6107	1.8916	3.2454	1.2963	1.5335	1.0902	1.4454	2.9363	1.7629	1.1739	3.8491	4.3784	0.99458	2.7919	1.5247	2.387	1.3729	3.0449	1.4413	1.1303	2.2997	0.97999	1.1816	2.1319	446140000	4192100000	3133100000	2970900000	912190000	3707800000	2183300000	2482100000	579870000	1575600000
1.347	1.6124	1.1266	1.7251	2.2886	1.3483	2.0445	1.3977	1.3636	1.0189	3.234	2.8416	1.397	1.7006	2.3413	NaN	2.5859	1.1108	1.4574	0.99984	0.84178	1.5197	0.96825	1.6109	1.5757	1.8004	2.2397	1.4856	2.7188	3.1192	2.7179	1.4405	1.9594	1.9691	1.7906	0.98308	1.9933	0.47875	0.5447	0.39691	150920000	113180000	2213100000	5656700000	4488400000	8294600000	721480000	3292500000	519950000	2448300000
NaN	NaN	NaN	NaN	NaN	NaN	NaN	NaN	NaN	NaN	NaN	NaN	NaN	NaN	NaN	NaN	NaN	NaN	NaN	NaN	NaN	NaN	NaN	NaN	NaN	NaN	NaN	NaN	NaN	NaN	NaN	NaN	NaN	0.40342	NaN	NaN	NaN	NaN	NaN	NaN	0	0	0	0	0	0	0	0	0	0
NaN	NaN	NaN	NaN	NaN	NaN	NaN	NaN	NaN	NaN	NaN	NaN	NaN	NaN	NaN	NaN	NaN	NaN	NaN	NaN	NaN	NaN	NaN	NaN	NaN	NaN	NaN	NaN	NaN	NaN	NaN	NaN	NaN	NaN	NaN	NaN	NaN	NaN	NaN	NaN	0	0	0	0	0	0	0	0	0	0
NaN	4.1376	3.2876	3.1698	3.2702	4.5069	3.7367	4.6207	3.4072	5.229	NaN	4.3066	4.1105	3.6658	2.9157	NaN	3.5328	2.4399	NaN	3.6066	3.091	2.2956	6.5528	4.7345	NaN	4.4775	3.3577	2.9312	2.3286	4.1501	2.4832	5.6999	2.643	3.3526	4.1139	3.6661	4.2857	1.7676	0.76038	3.3457	23823000	158490000	260610000	1055900000	456670000	1001100000	287370000	885930000	108200000	272420000
NaN	NaN	NaN	NaN	NaN	0.58235	NaN	NaN	NaN	NaN	NaN	1.1154	NaN	NaN	NaN	NaN	0.55165	NaN	NaN	0.65113	NaN	NaN	NaN	0.75161	NaN	NaN	NaN	NaN	NaN	NaN	NaN	NaN	NaN	NaN	NaN	NaN	NaN	1.2726	NaN	NaN	0	0	0	0	2796300	12526000	0	0	22777000	17553000
0.76803	0.21254	1.7796	0.90502	0.22517	0.81643	0.62679	NaN	0.26038	NaN	0.24444	0.49683	0.47061	0.60878	0.70687	0.65959	0.34436	0.81317	0.73775	0.49704	0.81447	0.55102	NaN	0.93136	0.63976	0.67275	0.49883	0.68218	1.7124	0.60966	0.38685	0.43344	NaN	0.73883	0.54533	0.52874	0.76677	0.73021	0.36683	0.76979	32314000	31511000	584460000	162560000	29417000	58602000	33570000	45309000	75535000	28715000
NaN	NaN	NaN	NaN	NaN	NaN	NaN	NaN	NaN	NaN	NaN	NaN	NaN	NaN	NaN	NaN	NaN	NaN	NaN	NaN	NaN	NaN	NaN	NaN	NaN	NaN	NaN	NaN	NaN	NaN	NaN	NaN	NaN	NaN	NaN	NaN	NaN	NaN	NaN	NaN	0	0	0	0	0	0	0	0	0	0
2.5043	NaN	1.0457	NaN	NaN	NaN	15.191	0.46874	0.14342	NaN	0.77668	NaN	5.3481	NaN	NaN	NaN	NaN	NaN	NaN	NaN	NaN	NaN	NaN	NaN	2.1679	NaN	4.8461	NaN	NaN	0.19789	5.7545	2.2627	0.64717	NaN	NaN	11.19	5.292	1.2025	4.4326	0.6813	3824400	22807000	24961000	105890000	45684000	110630000	0	0	0	0
1.2147	1.919	3.6295	1.5558	NaN	2.5304	2.3511	0.45029	1.9233	2.9153	1.5329	3.3204	1.9335	2.1296	1.2804	NaN	1.422	1.6058	0.82279	1.6022	1.479	4.647	2.6397	1.1995	1.3682	3.0486	4.1876	2.2167	2.6385	2.8343	NaN	2.1666	8.2767	NaN	NaN	3.3242	2.043	0.88742	1.4178	1.5476	152620000	249300000	281950000	618680000	267580000	466700000	205970000	138950000	7290900	30599000
NaN	NaN	NaN	NaN	0.73714	NaN	NaN	NaN	NaN	NaN	0.75021	NaN	0.88636	NaN	0.37897	NaN	NaN	NaN	NaN	NaN	NaN	NaN	NaN	1.2479	NaN	0.40057	NaN	NaN	NaN	NaN	NaN	NaN	NaN	NaN	0.27273	NaN	0.47167	NaN	NaN	NaN	13015000	14091000	0	0	9022100	7260600	0	0	145700000	133510000
NaN	NaN	NaN	NaN	NaN	NaN	NaN	NaN	NaN	NaN	NaN	NaN	NaN	NaN	NaN	NaN	NaN	NaN	NaN	NaN	NaN	NaN	NaN	NaN	NaN	NaN	NaN	NaN	NaN	NaN	NaN	NaN	NaN	NaN	NaN	NaN	NaN	NaN	NaN	NaN	0	0	0	0	0	0	0	0	0	0
1.4661	1.3357	1.269	2.2215	1.6412	1.3682	1.8636	1.8477	1.4116	1.8878	1.7746	1.5596	1.6382	1.7681	1.7485	2.1932	1.5723	1.66	1.6927	1.3243	1.5707	1.8115	1.8646	1.3646	1.6069	1.5094	1.796	1.7993	1.548	2.4275	2.3327	1.5028	0.83915	1.5463	1.677	1.3131	1.3475	1.1812	1.4211	1.3525	527070000	3793400000	6111400000	13426000000	5271000000	14358000000	2063000000	9741800000	2188900000	8938600000
NaN	NaN	NaN	NaN	NaN	NaN	NaN	NaN	NaN	NaN	NaN	NaN	NaN	NaN	NaN	NaN	NaN	NaN	NaN	NaN	NaN	NaN	NaN	NaN	NaN	NaN	NaN	NaN	NaN	NaN	NaN	NaN	NaN	NaN	NaN	NaN	NaN	NaN	NaN	NaN	0	0	0	0	0	0	0	0	0	0
NaN	NaN	NaN	NaN	NaN	NaN	NaN	NaN	NaN	NaN	NaN	NaN	NaN	NaN	NaN	NaN	NaN	NaN	NaN	NaN	NaN	NaN	NaN	NaN	NaN	NaN	NaN	NaN	NaN	NaN	NaN	NaN	NaN	NaN	NaN	NaN	NaN	NaN	NaN	NaN	0	0	0	0	54147000	38677000	0	0	0	0
NaN	NaN	NaN	NaN	2.1473	0.83953	NaN	NaN	NaN	NaN	NaN	NaN	NaN	NaN	NaN	NaN	NaN	NaN	NaN	NaN	NaN	NaN	NaN	NaN	NaN	NaN	NaN	NaN	NaN	NaN	NaN	NaN	NaN	NaN	NaN	NaN	2.5039	0.93842	NaN	NaN	12814000	88660000	7489700	21070000	0	0	2528800	10464000	32213000	67010000
1.1762	0.9631	2.5857	0.89371	1.1272	2.1427	6.4353	2.0449	1.5568	2.0268	1.8896	2.0294	1.4085	2.0739	1.5374	2.6653	0.74396	1.8999	1.5652	0.76046	1.2899	2.5126	2.1608	1.4894	2.5768	1.909	2.474	2.0979	1.8805	2.6099	2.4531	1.4433	1.1453	2.0725	2.2455	0.95765	1.0802	1.0471	0.99181	2.8198	356960000	950730000	5085600000	9951300000	1901300000	15415000000	4195400000	6183100000	1882500000	4683700000
4.8744	3.4045	2.7854	1.6766	1.7461	1.1589	1.6871	NaN	2.207	NaN	2.2779	1.5077	1.6259	2.6643	2.7667	1.1216	2.4213	1.6801	1.5166	0.69217	0.98657	0.76934	2.0931	3.2283	2.582	3.2065	NaN	2.2093	4.0695	0.66411	2.1521	2.9033	1.4675	1.2023	0.96527	NaN	2.9155	1.6195	NaN	0.75241	10075000	47082000	366180000	1047600000	91163000	590290000	19214000	87568000	150090000	226090000
NaN	NaN	NaN	NaN	NaN	NaN	NaN	NaN	NaN	NaN	NaN	NaN	NaN	NaN	NaN	NaN	NaN	NaN	NaN	NaN	NaN	NaN	NaN	NaN	NaN	NaN	NaN	NaN	NaN	NaN	NaN	NaN	NaN	NaN	NaN	NaN	NaN	NaN	NaN	NaN	0	0	0	0	0	0	0	0	0	0
NaN	NaN	NaN	NaN	NaN	NaN	NaN	NaN	NaN	NaN	NaN	NaN	NaN	NaN	NaN	NaN	NaN	NaN	NaN	NaN	NaN	NaN	NaN	NaN	NaN	NaN	NaN	NaN	NaN	0.3655	NaN	NaN	NaN	NaN	NaN	NaN	NaN	0.36243	NaN	NaN	0	0	0	0	0	0	0	0	12134000	4220300
NaN	NaN	0.39426	NaN	NaN	NaN	NaN	NaN	NaN	NaN	NaN	NaN	NaN	NaN	NaN	NaN	NaN	NaN	NaN	NaN	NaN	NaN	NaN	NaN	NaN	NaN	1.0421	NaN	NaN	NaN	NaN	NaN	NaN	NaN	NaN	NaN	NaN	NaN	NaN	NaN	0	0	0	0	53661000	11215000	0	0	0	0
1.9261	NaN	3.0852	0.99217	1.3211	0.72768	NaN	0.15327	2.3412	1.9746	NaN	1.648	1.1595	1.0941	1.5568	NaN	1.2721	0.99707	1.0922	0.95722	1.0459	0.35877	NaN	1.9741	2.0662	NaN	NaN	1.6698	NaN	NaN	NaN	NaN	2.6034	1.1371	0.95114	1.4188	1.0792	1.7297	0.77697	1.0302	20494000	89679000	8204900	37754000	82451000	281300000	98182000	145880000	49262000	99320000
NaN	NaN	NaN	NaN	NaN	NaN	NaN	NaN	NaN	NaN	NaN	NaN	NaN	NaN	NaN	NaN	NaN	NaN	NaN	NaN	NaN	NaN	NaN	NaN	NaN	NaN	NaN	NaN	NaN	NaN	NaN	NaN	NaN	NaN	NaN	NaN	NaN	0.84024	NaN	NaN	0	0	285440000	567110000	482210000	282080000	0	0	0	0
NaN	NaN	NaN	NaN	NaN	NaN	NaN	NaN	1.2133	NaN	NaN	NaN	NaN	1.4336	NaN	NaN	NaN	NaN	NaN	NaN	NaN	NaN	NaN	NaN	0.70913	NaN	0.16019	NaN	NaN	NaN	1.2646	NaN	0.58087	NaN	NaN	NaN	NaN	0.75801	NaN	NaN	16506000	7909100	37337000	55728000	14010000	13367000	4651000	12804000	0	0
0.10128	0.8074	0.73935	0.69411	1.7664	1.4984	NaN	NaN	NaN	NaN	NaN	1.461	1.4975	0.84698	NaN	NaN	1.6912	2.333	NaN	1.2578	NaN	NaN	NaN	1.0862	2.3702	NaN	0.55432	1.137	NaN	NaN	1.6787	1.1398	1.5372	0.94004	1.1479	1.958	0.5222	1.1096	NaN	2.4852	161020000	68964000	271280000	469170000	193160000	270080000	235020000	349340000	9609300	33214000
NaN	NaN	NaN	NaN	NaN	NaN	3.9912	NaN	NaN	1.9703	NaN	NaN	NaN	NaN	NaN	NaN	NaN	NaN	NaN	NaN	NaN	NaN	NaN	NaN	NaN	0.27101	NaN	NaN	NaN	NaN	NaN	NaN	NaN	2.2623	NaN	NaN	NaN	NaN	NaN	NaN	0	0	0	0	0	0	11358000	26631000	8194900	17703000
NaN	1.2207	2.1035	NaN	NaN	NaN	NaN	NaN	4.7893	NaN	NaN	4.9341	2.1817	3.7429	NaN	NaN	1.0126	NaN	NaN	1.5755	2.672	NaN	3.0045	1.5756	NaN	4.0601	NaN	4.6678	NaN	NaN	5.2807	2.2848	2.7709	0.9252	NaN	1.2215	0.90982	3.9757	NaN	1.0461	16512000	35729000	139610000	102040000	68425000	121630000	81365000	104360000	88630000	50599000
10.418	1.1066	1.2694	4.0901	0.74632	1.9555	3.7694	1.5151	1.0074	2.3334	1.4778	1.2096	1.4126	1.52	6.2569	4.1299	0.99848	1.1834	6.2674	1.2354	0.96039	1.5825	10.147	1.9088	3.355	2.0603	2.7932	0.93444	1.9864	4.2795	2.3297	1.7761	1.0581	0.94626	0.67876	1.8948	1.3632	1.3766	1.9788	3.5878	43718000	542130000	1137400000	1404300000	1352000000	2595700000	541020000	1506500000	817900000	919720000
0.38763	0.68735	0.66361	0.78501	0.94685	0.64827	0.76322	0.46258	0.83498	0.49166	0.71885	0.66225	0.54068	0.71715	0.78432	0.78836	0.73762	0.4766	0.53881	0.58639	0.57465	0.77365	0.44631	0.94171	0.67681	0.62969	1.3832	0.50792	0.82891	0.99125	0.50897	0.54456	0.75612	0.57994	1.321	0.72857	1.361	0.27193	0.30444	0.35537	1663100000	3267800000	12554000000	18242000000	12460000000	19058000000	8432900000	11109000000	3913700000	8126400000
NaN	0.69715	0.61753	NaN	NaN	NaN	2.5451	1.0289	NaN	0.78451	NaN	NaN	1.8127	NaN	1.5422	NaN	1.4013	NaN	NaN	0.97049	NaN	NaN	NaN	NaN	0.60007	NaN	2.2491	NaN	1.5071	0.91461	NaN	NaN	NaN	NaN	NaN	NaN	0.95384	0.82798	0.82124	1.3	0	0	72095000	87887000	79073000	105000000	0	0	6857700	14539000
1.9966	3.0569	0.9609	1.2504	1.7584	0.86621	3.2294	2.5985	3.1392	1.2153	2.5759	2.0992	1.5516	2.3233	2.8434	NaN	2.2279	0.99119	5.4323	2.3117	2.621	5.3826	0.39271	1.6525	0.76113	2.5275	3.0476	2.0501	3.6539	0.24165	2.7282	1.6113	0.5651	2.1156	2.1461	3.2386	1.7489	1.5767	2.4711	1.389	53104000	273900000	596700000	2532000000	1516100000	2638500000	963460000	1308900000	266390000	635730000
0.8038	1.8317	1.1067	1.9951	1.5791	1.3499	1.8667	1.1816	1.5192	1.345	1.8255	1.6091	1.4561	1.3889	1.7482	0.80388	1.276	1.2512	2.767	1.7515	1.7039	1.9567	0.88657	1.4966	1.616	1.5991	1.4496	1.1912	1.3891	1.1655	1.1726	1.3618	0.88302	1.8777	0.92721	1.5482	1.5633	2.3052	1.7117	1.6779	79775000	134490000	2385200000	2942900000	1329600000	2399600000	1854200000	3372300000	630760000	1833900000
0.55678	0.85662	0.23868	0.83938	0.76273	0.13906	0.89634	0.76684	0.79547	1.0363	0.6919	0.17561	0.81289	0.92236	1.0044	0.5221	0.83744	0.3282	0.82097	0.49851	0.58375	0.73709	0.8322	0.58249	0.52325	0.69662	0.58199	0.54307	1.3415	1.8752	1.3984	0.65555	1.2516	0.76669	0.53958	1.1109	0.42176	1.2826	1.8492	0.50182	258580000	540020000	1911600000	2519500000	10964000000	4622400000	1654400000	2274000000	876140000	1085000000
NaN	NaN	NaN	NaN	NaN	NaN	NaN	NaN	NaN	NaN	NaN	NaN	NaN	NaN	NaN	NaN	NaN	NaN	NaN	NaN	NaN	NaN	NaN	NaN	NaN	NaN	NaN	NaN	NaN	NaN	NaN	NaN	NaN	NaN	NaN	NaN	NaN	NaN	NaN	3.9727	0	0	0	0	0	0	0	0	0	0
NaN	NaN	NaN	NaN	NaN	NaN	NaN	NaN	NaN	NaN	NaN	NaN	NaN	NaN	NaN	NaN	NaN	NaN	NaN	NaN	NaN	NaN	NaN	NaN	NaN	NaN	NaN	NaN	NaN	NaN	NaN	NaN	NaN	NaN	NaN	0.49018	NaN	NaN	NaN	NaN	186090	7240700	4095200	2909600	909800	11722000	0	0	0	0
0.70556	0.72875	0.39806	0.69357	0.31822	0.41236	0.5214	1.1289	0.99932	NaN	NaN	0.48194	0.44697	0.26822	0.35638	NaN	0.28361	NaN	0.59204	0.70595	0.69388	0.28688	NaN	0.99759	0.21863	0.55299	NaN	0.36615	0.35542	0.71569	0.76031	0.50985	NaN	0.32403	0.61849	NaN	0.91531	0.96672	0.29431	0.41932	462020000	89568000	199130000	257120000	260780000	342710000	149340000	116640000	120020000	70682000
0.51703	0.61333	0.51914	1.1607	0.45774	0.45356	1.8248	0.44328	0.42693	NaN	0.35514	0.84245	0.44539	0.90065	0.25835	0.1025	0.37599	NaN	0.70563	0.50091	0.35996	0.39682	NaN	0.65754	0.40271	0.4149	0.49653	0.79885	0.26793	NaN	NaN	0.46224	0.40428	0.41545	0.53761	NaN	1.0529	1.371	NaN	NaN	11376000	26069000	53238000	50823000	89637000	109370000	170460000	272450000	198710000	107840000
1.4256	NaN	0.25105	NaN	NaN	1.2411	0.41943	NaN	0.5914	NaN	1.8626	NaN	NaN	NaN	4.5054	3.4946	1.3439	NaN	NaN	NaN	NaN	NaN	6.5999	NaN	NaN	0.20144	NaN	NaN	2.7015	2.6799	NaN	NaN	NaN	NaN	NaN	5.476	NaN	NaN	1.9642	NaN	19075000	42590000	0	0	274480000	47632000	1983000	9022300	0	0
NaN	NaN	3.2414	0.76126	NaN	1.3863	NaN	NaN	NaN	NaN	NaN	NaN	0.76381	NaN	NaN	2.5527	NaN	NaN	NaN	NaN	0.69159	NaN	NaN	NaN	2.2367	NaN	NaN	NaN	NaN	NaN	NaN	NaN	NaN	0.66875	0.97405	NaN	1.8959	NaN	1.1159	NaN	7032900	85759000	17864000	63301000	281590000	998320000	62457000	46182000	0	0
NaN	NaN	NaN	NaN	NaN	NaN	NaN	NaN	NaN	NaN	NaN	NaN	NaN	NaN	NaN	NaN	NaN	NaN	NaN	NaN	NaN	NaN	NaN	NaN	NaN	NaN	NaN	NaN	NaN	NaN	NaN	NaN	NaN	NaN	NaN	NaN	NaN	NaN	NaN	NaN	0	0	0	0	210240000	233190000	0	0	0	0
NaN	0.30393	0.57213	0.56129	NaN	0.62349	NaN	NaN	NaN	NaN	NaN	NaN	NaN	NaN	NaN	NaN	NaN	NaN	NaN	NaN	NaN	NaN	NaN	0.3316	NaN	NaN	NaN	0.57201	NaN	NaN	NaN	NaN	NaN	NaN	NaN	NaN	NaN	0.51883	NaN	NaN	27042000	443030	79156000	35982000	66039000	59564000	7222500	5476400	0	0
NaN	NaN	NaN	0.601	0.79124	0.35871	NaN	NaN	NaN	NaN	2.0666	NaN	NaN	NaN	NaN	NaN	NaN	NaN	NaN	NaN	NaN	0.6624	NaN	NaN	NaN	NaN	NaN	0.80553	NaN	NaN	0.75174	NaN	NaN	NaN	NaN	1.3871	NaN	NaN	NaN	0.70914	2441600	6155900	7740700	18754000	33711000	27521000	40744000	26372000	61650000	60727000
NaN	0.24076	0.29106	0.20852	0.62758	0.29659	0.33618	NaN	0.2855	NaN	NaN	NaN	0.30604	0.60874	0.43598	0.14943	0.2624	0.16809	0.15953	0.64705	NaN	NaN	NaN	0.26443	0.62012	0.27857	NaN	0.22091	0.44834	0.21999	NaN	NaN	0.44409	0.4748	NaN	0.30933	0.1906	0.43269	0.36704	0.73376	0	0	136310000	32167000	297800000	173810000	538870000	109690000	167760000	93505000
0.92628	NaN	2.2679	0.49077	0.84167	1.5429	0.85308	NaN	NaN	NaN	1.0249	1.8937	0.9454	1.3038	1.173	0.45122	1.3666	NaN	1.496	1.03	NaN	2.5945	NaN	1.3834	2.1037	NaN	3.434	1.1786	0.79791	2.3538	1.6557	NaN	0.22904	1.4655	NaN	1.7504	NaN	NaN	1.4385	0.57774	21740000	75249000	10658000	37935000	19152000	73041000	19635000	10666000	52368000	80880000
NaN	NaN	NaN	NaN	NaN	NaN	NaN	NaN	NaN	NaN	NaN	NaN	NaN	NaN	NaN	NaN	NaN	NaN	NaN	NaN	NaN	NaN	NaN	NaN	NaN	NaN	NaN	NaN	NaN	NaN	NaN	NaN	NaN	NaN	NaN	NaN	NaN	NaN	NaN	NaN	0	0	0	0	0	0	0	0	0	0
NaN	NaN	NaN	NaN	NaN	NaN	NaN	NaN	NaN	NaN	NaN	NaN	NaN	NaN	NaN	NaN	NaN	NaN	NaN	NaN	NaN	NaN	NaN	NaN	NaN	NaN	NaN	NaN	NaN	NaN	NaN	NaN	NaN	NaN	NaN	NaN	NaN	NaN	NaN	NaN	0	0	0	0	0	0	0	0	0	0
1.6651	0.77561	0.73506	1.401	0.95499	0.94791	0.95195	2.0712	0.95588	1.5412	0.61057	0.84352	0.95282	1.1292	1.5499	1.3928	0.94373	1.0277	1.4436	0.69214	0.62388	0.97705	2.6737	1.3075	1.3688	1.1846	1.2356	0.95754	1.1444	1.1348	1.2228	1.4311	0.77578	0.85381	1.0621	0.99807	1.0993	0.87333	1.4466	1.247	30017000	257520000	858180000	1094800000	1185000000	1838200000	739920000	1146000000	457630000	711960000
NaN	1.0498	1.1142	0.78832	0.6057	0.95075	0.77771	1.3579	1.3187	1.8151	NaN	1.2417	0.69264	1.0686	1.7972	NaN	0.56688	1.1364	NaN	0.97962	NaN	1.8064	NaN	1.6837	1.1839	1.7468	NaN	1.5932	0.45301	NaN	0.71461	0.67978	1.6038	1.4221	1.7959	1.4375	1.2282	1.3273	0.94069	0.63378	15721000	37657000	426740000	799720000	535630000	689020000	409680000	470460000	416080000	401800000
0.66141	0.57086	0.91579	0.56107	0.36137	0.9397	0.70508	0.72825	0.51249	0.91909	0.58792	0.80797	0.46259	0.4809	0.47046	0.48032	0.62181	0.86638	0.87334	0.45776	0.48667	0.78006	0.86269	0.89363	0.77309	0.60613	1.0164	0.50997	0.53783	0.63874	0.39469	0.58638	0.54897	0.38815	0.4332	0.66161	0.61316	0.96845	0.41013	0.82687	1251800000	1265000000	10756000000	9198700000	7166700000	9185100000	3531700000	3109900000	6077200000	4136000000
NaN	NaN	NaN	NaN	0.36721	NaN	NaN	NaN	NaN	NaN	NaN	NaN	NaN	NaN	NaN	NaN	NaN	NaN	NaN	NaN	NaN	NaN	NaN	NaN	NaN	NaN	NaN	0.22476	NaN	NaN	0.27113	NaN	NaN	NaN	NaN	NaN	NaN	NaN	NaN	NaN	0	0	27087000	5352600	10858000	1298600	0	0	7118900	5274000
NaN	1.7871	1.6353	NaN	NaN	NaN	NaN	NaN	1.8481	NaN	NaN	2.5521	NaN	NaN	2.3867	NaN	NaN	NaN	0.65975	NaN	NaN	NaN	NaN	3.3742	3.2668	NaN	NaN	NaN	NaN	2.7489	NaN	3.5928	NaN	NaN	NaN	NaN	1.1972	2.8948	NaN	NaN	407930	6069000	5833000	8936200	1881900	3706800	0	0	0	0
1.718	2.1373	0.65074	1.4635	4.7892	1.2046	NaN	1.994	3.5167	2.8975	5.2752	1.0701	2.5605	3.2229	3.4488	8.626	2.1517	2.1472	3.0922	2.063	2.674	7.3328	2.482	1.4384	2.4285	0.58233	NaN	1.167	3.3065	NaN	0.88449	3.8467	0.91741	3.678	3.0815	2.3171	2.6512	4.6266	3.6584	2.5559	24308000	157160000	223020000	508160000	1279500000	1297700000	464240000	580170000	11389000	110930000
0.22363	NaN	0.089643	0.74301	0.35295	0.10008	0.21369	NaN	0.29724	0.81028	0.76319	0.14079	1.3965	0.31714	0.26234	0.49521	0.32978	0.46818	0.143	0.46367	0.49946	NaN	0.3847	NaN	0.25752	0.17428	NaN	0.64859	NaN	0.64345	0.14335	0.419	NaN	NaN	0.17789	NaN	0.21456	1.5054	3.0896	NaN	46717000	25988000	0	0	918790000	182830000	31890000	31600000	171910000	120070000
2.5606	1.184	1.1782	1.0627	1.8596	1.0742	2.4406	1.4259	1.1578	2.6907	2.6837	1.1495	1.4069	2.0168	1.2306	1.6263	1.038	0.9725	2.634	2.5922	1.6379	2.5284	1.2192	1.1955	2.8366	2.1011	1.6229	1.1075	2.0884	2.4489	1.7912	1.2772	0.94684	1.1812	1.3443	1.7575	1.3354	1.9241	1.2224	1.5208	16036000	163270000	481910000	776160000	591090000	1049500000	173970000	251600000	86982000	342000000
NaN	NaN	NaN	NaN	NaN	NaN	NaN	NaN	NaN	NaN	NaN	NaN	NaN	NaN	NaN	NaN	NaN	NaN	NaN	NaN	NaN	NaN	NaN	NaN	NaN	NaN	NaN	NaN	NaN	NaN	NaN	NaN	NaN	NaN	NaN	NaN	NaN	NaN	NaN	NaN	0	0	0	0	0	0	0	0	0	0
NaN	1.9567	1.4399	1.9482	NaN	2.1649	0.21715	2.627	NaN	NaN	NaN	3.2489	NaN	2.0303	NaN	NaN	NaN	2.2524	NaN	NaN	3.2334	NaN	NaN	1.4886	NaN	2.4438	NaN	3.9377	NaN	NaN	7.0115	NaN	2.201	NaN	3.2177	NaN	4.1229	2.4255	NaN	NaN	0	0	62404000	145820000	180410000	435890000	29924000	61991000	0	0
1.1587	1.5767	0.66469	1.5578	3.0378	1.8552	1.9815	NaN	2.0069	2.5061	1.7192	1.0087	1.6745	2.0531	1.912	9.6745	1.7995	3.0556	2.0289	1.6567	4.1153	5.7726	4.6731	1.1052	2.4047	3.3258	3.4025	1.6971	2.5125	2.0593	0.63172	1.5125	0.59655	5.5263	2.9447	2.8389	4.4449	1.7461	1.8838	1.6262	197260000	1344200000	240080000	966110000	526780000	1088900000	185220000	1328000000	87532000	254210000
NaN	3.0942	5.6118	NaN	1.4485	2.8964	NaN	NaN	7.9252	3.7307	NaN	NaN	4.3844	8.4976	NaN	NaN	NaN	NaN	7.6482	4.0846	NaN	NaN	NaN	8.8314	NaN	NaN	NaN	7.9254	3.8715	NaN	NaN	4.1337	13.873	5.852	2.8338	NaN	5.0112	1.7542	NaN	NaN	13691000	56155000	4373100	32531000	53982000	162040000	51438000	56067000	23381000	36468000
NaN	NaN	NaN	NaN	NaN	NaN	NaN	0.77927	NaN	NaN	NaN	NaN	NaN	NaN	NaN	NaN	NaN	NaN	NaN	NaN	NaN	NaN	NaN	0.97945	NaN	NaN	NaN	NaN	NaN	NaN	NaN	NaN	0.69728	NaN	NaN	NaN	NaN	1.3089	NaN	NaN	0	0	9592500	11009000	0	0	14879000	11697000	0	0
0.58882	1.0497	1.1207	0.5259	0.69809	0.96891	0.72854	0.90873	0.8942	0.93995	0.6939	0.69146	0.44017	0.73026	0.60167	0.5816	0.43825	0.77375	0.54218	0.80277	0.72817	1.2924	0.91829	0.99199	0.4993	0.60568	1.4566	0.41229	0.67182	0.61061	0.64207	0.53174	0.91751	0.78987	0.54872	0.70275	0.60737	1.7238	0.4738	0.6832	2108700000	2094400000	3487700000	5067100000	4301100000	6553600000	5395800000	4077200000	2470900000	2450600000
3.7808	0.42709	NaN	0.66693	NaN	1.0054	NaN	NaN	NaN	NaN	NaN	0.85805	1.0685	2.045	4.1546	NaN	NaN	NaN	NaN	0.80817	0.82625	NaN	2.8159	0.89178	NaN	NaN	NaN	0.76903	NaN	NaN	NaN	NaN	NaN	0.56056	0.96301	NaN	NaN	0.92345	NaN	NaN	3720400	27054000	263040000	191440000	0	0	33042000	31722000	0	0
NaN	NaN	NaN	NaN	NaN	NaN	NaN	NaN	NaN	NaN	NaN	NaN	NaN	NaN	NaN	NaN	NaN	0.1853	NaN	NaN	NaN	NaN	NaN	NaN	NaN	NaN	NaN	NaN	NaN	NaN	NaN	NaN	NaN	NaN	NaN	NaN	NaN	NaN	NaN	NaN	0	0	1643800000	111760000	631220000	93269000	0	0	527330000	61091000
NaN	NaN	NaN	NaN	NaN	NaN	NaN	NaN	NaN	NaN	NaN	NaN	NaN	NaN	NaN	NaN	NaN	NaN	NaN	NaN	NaN	NaN	NaN	NaN	NaN	NaN	NaN	NaN	NaN	NaN	NaN	NaN	NaN	NaN	NaN	NaN	NaN	NaN	NaN	NaN	0	0	0	0	0	0	0	0	0	0
NaN	1.4144	1.4432	1.8844	0.7682	1.0249	NaN	1.3098	1.1875	NaN	1.2799	1.3195	1.1925	1.7504	1.6391	NaN	0.84682	NaN	1.0231	1.7302	1.5874	NaN	NaN	1.3339	2.1392	1.3233	1.7604	1.2381	1.9731	2.1734	1.1661	NaN	0.50668	1.0313	1.1708	1.8465	1.5496	1.997	0.88797	2.0492	0	0	513820000	807360000	379160000	906300000	173520000	437370000	381280000	452700000
NaN	NaN	NaN	NaN	NaN	NaN	NaN	NaN	NaN	NaN	NaN	NaN	NaN	NaN	NaN	NaN	NaN	NaN	NaN	NaN	NaN	NaN	NaN	NaN	NaN	NaN	NaN	NaN	NaN	NaN	NaN	NaN	NaN	NaN	NaN	NaN	NaN	NaN	NaN	NaN	0	0	0	0	0	0	0	0	0	0
NaN	1.4526	1.7042	NaN	NaN	1.9817	NaN	NaN	1.2356	1.3176	3.2304	NaN	3.6355	NaN	2.6317	7.6106	0.47958	NaN	NaN	0.93308	NaN	2.0405	1.2806	2.6483	0.92978	NaN	NaN	NaN	1.1992	NaN	NaN	NaN	2.3589	NaN	NaN	0.64809	NaN	NaN	4.2133	NaN	9365500	73048000	59640000	117560000	121300000	366420000	0	0	0	39713000
NaN	0.92268	0.26963	NaN	NaN	NaN	NaN	0.9467	0.58671	1.1783	NaN	1.0248	2.2906	NaN	1.3943	NaN	0.61782	NaN	NaN	1.5825	NaN	NaN	NaN	0.65061	0.79022	0.19865	0.73019	0.59576	0.69283	1.4319	0.14863	NaN	1.382	NaN	NaN	NaN	1.1108	1.2986	1.7669	NaN	0	0	28728000	50240000	174100000	114700000	0	0	0	0
1.0134	0.79259	0.85601	0.63885	1.1205	0.92307	1.5504	0.6391	0.90157	2.9011	1.5581	0.86713	0.65468	0.86581	1.423	0.74784	0.70846	0.73805	1.5668	0.98607	0.67951	2.7867	2.9494	0.47383	0.8884	1.2747	1.3883	1.2273	1.2292	0.3762	0.751	1.0025	1.0834	1.3992	1.1375	1.5677	0.75674	0.52527	0.66046	0.50142	86043000	189880000	2574800000	3297300000	3787200000	5861800000	1948100000	1835300000	438860000	938890000
NaN	NaN	NaN	NaN	NaN	NaN	NaN	NaN	NaN	NaN	NaN	1.0012	0.81347	1.577	NaN	0.87338	NaN	NaN	NaN	0.81157	NaN	NaN	NaN	0.81993	NaN	NaN	NaN	1.1632	NaN	NaN	NaN	NaN	1.1091	NaN	NaN	NaN	NaN	NaN	0.91126	NaN	2627800	8964400	5712500	23656000	7556700	19287000	27371000	21154000	0	0
4.4832	NaN	1.9735	NaN	NaN	NaN	3.0156	NaN	1.0471	6.0588	NaN	NaN	NaN	NaN	1.1012	NaN	NaN	NaN	3.832	NaN	NaN	2.6023	NaN	NaN	NaN	NaN	NaN	NaN	NaN	3.1335	NaN	NaN	NaN	NaN	4.6941	1.7644	2.6528	4.0403	NaN	NaN	2614700	23630000	23908000	34368000	23080000	79696000	8103600	12969000	0	0
NaN	NaN	NaN	NaN	NaN	NaN	NaN	NaN	NaN	NaN	NaN	NaN	NaN	NaN	NaN	NaN	NaN	NaN	NaN	NaN	NaN	NaN	NaN	NaN	NaN	NaN	NaN	NaN	NaN	NaN	NaN	NaN	NaN	NaN	NaN	NaN	NaN	NaN	NaN	NaN	0	0	0	0	0	0	0	0	0	0
NaN	NaN	NaN	NaN	1.6163	0.63646	NaN	NaN	NaN	1.5651	NaN	NaN	NaN	NaN	NaN	NaN	NaN	NaN	NaN	NaN	NaN	NaN	NaN	NaN	1.1036	NaN	NaN	1.5878	NaN	NaN	NaN	NaN	2.4986	NaN	NaN	NaN	NaN	NaN	NaN	NaN	0	0	0	0	0	0	4105000	9361900	21589000	30983000
NaN	NaN	NaN	NaN	NaN	NaN	NaN	NaN	NaN	NaN	NaN	NaN	NaN	NaN	NaN	NaN	1.2122	NaN	NaN	0.69104	NaN	NaN	4.3014	NaN	NaN	NaN	NaN	NaN	NaN	NaN	NaN	2.2691	NaN	NaN	NaN	NaN	NaN	NaN	0.43757	NaN	2672300	18960000	8836600	39228000	40665000	74866000	0	0	4182900	12654000
NaN	NaN	NaN	NaN	NaN	NaN	NaN	NaN	NaN	NaN	NaN	NaN	NaN	NaN	NaN	NaN	0.49652	NaN	NaN	NaN	NaN	NaN	NaN	NaN	NaN	NaN	NaN	NaN	NaN	NaN	NaN	NaN	NaN	NaN	NaN	NaN	NaN	NaN	0.63899	NaN	0	0	0	0	0	0	0	0	0	0
NaN	0.55406	0.61621	0.83045	0.76126	0.51306	0.83974	1.0292	0.58179	1.3052	NaN	0.76343	0.7482	0.79799	0.66654	NaN	0.40872	0.36215	1.5035	0.41852	0.34946	0.54683	NaN	0.76046	0.70549	1.7422	0.62458	0.77209	0.50338	0.37771	0.84666	0.82673	0.48893	1.2816	1.3056	1.2224	0.88268	0.64144	0.38764	0.36396	0	0	1765200000	2576000000	556670000	552600000	76854000	83926000	138080000	136620000
0.60493	1.0704	0.70524	1.7229	0.67947	1.1326	0.80994	1.0373	2.5292	2.2853	0.936	1.9603	1.1403	1.4421	1.254	1.2027	0.53604	1.1499	0.61798	1.2672	NaN	NaN	3.2733	1.5218	0.47036	1.2707	2.543	1.8563	NaN	1.1631	2.1096	0.72857	2.9987	0.49343	0.70647	1.6776	1.2708	1.0485	0.6415	1.4764	45927000	71954000	176410000	311130000	381220000	392030000	66537000	150300000	106710000	115390000
0.63787	0.95418	0.91088	1.0264	0.9553	1.307	1.2579	1.715	1.4664	1.3858	0.78972	1.5001	0.76278	0.79576	0.84991	0.45662	0.81319	0.89764	1.0072	0.79083	0.94851	1.0483	3.429	0.92851	0.75608	1.2507	1.4966	1.067	0.82426	1.2339	0.63144	0.99521	2.1891	1.7383	1.4669	1.1213	0.75538	0.5702	0.72082	0.71863	270320000	609600000	1999400000	3079200000	1871700000	2636500000	612390000	1225900000	548440000	726030000
NaN	NaN	NaN	NaN	NaN	NaN	NaN	NaN	0.11813	NaN	NaN	NaN	0.14886	0.12035	0.088483	NaN	0.29494	NaN	NaN	NaN	NaN	NaN	NaN	NaN	NaN	NaN	NaN	NaN	NaN	NaN	NaN	NaN	NaN	0.34151	NaN	NaN	NaN	NaN	0.24351	NaN	14481000	4394200	2779500	1659700	7920100	2503600	0	0	0	0
NaN	0.93792	0.40574	1.2803	1.1586	0.53766	0.89082	1.3049	0.64062	NaN	NaN	0.7377	0.49686	1.1956	NaN	3.5648	1.1465	1.15	NaN	1.1839	1.0553	NaN	2.8214	0.78789	NaN	0.73598	NaN	0.61148	NaN	NaN	0.89546	0.56945	1.6265	0.7969	0.89455	NaN	1.0754	0.7032	NaN	0.074679	0	0	551250000	788490000	1515700000	1391700000	105830000	234080000	419810000	445220000
1.7568	0.91212	NaN	2.023	0.94328	0.77894	NaN	NaN	0.73404	NaN	NaN	0.46035	0.76931	0.99415	NaN	NaN	0.74522	NaN	NaN	0.55476	1.4997	NaN	NaN	1.6816	0.6887	1.2631	0.5199	0.96676	NaN	NaN	0.70003	1.2721	NaN	0.39623	2.2866	0.52961	NaN	0.96671	NaN	0.44298	494190	998600	94223000	236270000	5636000	15409000	9121300	25804000	39499000	117630000
NaN	2.4186	0.99057	1.627	1.4929	1.1838	1.2457	1.4844	1.0308	2.1254	3.3856	1.3784	1.31	1.6081	2.1922	1.7302	1.3126	0.88629	2.6303	1.3673	2.0666	1.4479	5.6841	1.2474	1.1535	0.94176	2.0507	1.3643	4.6044	2.4744	1.9146	1.7637	1.7101	0.77603	1.4549	1.6303	1.7664	1.1534	2.1612	2.1992	10134000	130450000	99141000	319590000	447590000	583180000	315280000	1277300000	556740000	1053900000
NaN	NaN	NaN	NaN	NaN	NaN	0.6986	NaN	0.57831	NaN	0.71144	NaN	NaN	NaN	0.37648	NaN	0.53655	NaN	NaN	NaN	NaN	NaN	NaN	0.6634	NaN	NaN	2.3375	NaN	0.41607	0.52062	0.29133	NaN	NaN	NaN	NaN	0.30918	0.62432	NaN	0.45646	NaN	11525000	21642000	22998000	23668000	12718000	37480000	57347000	44574000	0	0
NaN	NaN	NaN	NaN	NaN	NaN	NaN	NaN	NaN	NaN	NaN	NaN	NaN	NaN	5.9894	NaN	NaN	NaN	NaN	NaN	NaN	NaN	NaN	NaN	0.98515	NaN	NaN	NaN	NaN	NaN	NaN	NaN	NaN	NaN	NaN	NaN	NaN	NaN	NaN	NaN	0	0	0	0	0	0	2016800	21558000	0	0
1.698	0.95593	1.4559	3.3372	0.80823	1.9096	0.71978	1.8182	1.2897	1.5874	1.7952	1.8411	0.92753	0.66257	1.5727	1.3971	1.0873	1.083	1.6098	1.1708	1.1074	0.22028	2.0453	2.0596	1.8372	0.89781	2.1812	1.1977	0.80376	1.6963	1.6415	1.1396	1.3638	1.6307	2.0124	1.1251	2.1669	0.3783	1.6589	1.2688	126050000	930430000	2658000000	3960900000	1150500000	3486100000	437310000	1932900000	1108200000	1509600000
NaN	0.14062	0.071756	0.14696	0.17686	0.091045	0.087984	0.17365	0.034069	0.1907	NaN	0.14833	1.2044	0.13687	NaN	NaN	0.21345	0.057298	0.043065	0.1331	0.16303	0.17083	NaN	0.16632	NaN	0.072873	NaN	0.21936	NaN	0.49867	0.095551	0.055105	NaN	0.23096	0.12016	0.049898	0.29434	0.11804	NaN	0.15535	7719900	50379000	1458800000	1135900000	4213400000	1137100000	1390900000	143960000	2376100000	652870000
NaN	NaN	4.0805	NaN	NaN	NaN	NaN	2.5193	2.3582	NaN	0.95372	2.5357	NaN	2.819	1.8625	2.4343	1.1404	NaN	NaN	1.6164	NaN	NaN	1.1977	2.754	2.8451	3.323	0.97599	1.4082	NaN	NaN	1.3475	NaN	1.9906	NaN	NaN	1.6732	0.93434	2.9114	2.8197	2.1525	0	0	11153000	27552000	34147000	123660000	0	0	0	0
0.08678	0.13301	0.067752	0.10715	0.072194	0.071865	0.063273	0.080646	0.05671	0.070181	0.06123	0.087186	0.046043	0.048471	0.053152	0.10236	0.076031	0.10217	0.047062	0.057819	0.070478	0.096887	0.020957	0.08206	0.1066	0.046477	0.10082	0.11133	0.11485	0.10061	0.060307	0.16298	0.021454	0.14255	0.10525	0.11191	0.064399	0.070988	0.11255	0.11753	1564800000	375910000	1839400000	416510000	2096600000	114610000	3945700000	506340000	2607300000	551710000
NaN	NaN	NaN	NaN	NaN	NaN	NaN	NaN	NaN	NaN	0.1231	NaN	NaN	NaN	NaN	NaN	NaN	NaN	NaN	NaN	NaN	NaN	NaN	0.55531	NaN	NaN	NaN	NaN	NaN	NaN	0.17666	NaN	NaN	NaN	0.035855	NaN	NaN	NaN	NaN	NaN	67994000	3469600	18049000	0	103270000	0	0	0	0	0
2.6487	0.58384	1.5425	1.4719	0.90658	1.6281	1.9623	0.86783	1.0112	2.2383	0.96683	0.89345	1.9746	1.3046	2.3178	1.2301	0.74191	1.1894	2.2932	1.0279	0.95187	1.1505	9.9929	1.3131	1.7224	0.7205	1.238	1.2592	1.2701	0.97836	1.3565	0.95343	0.58636	0.59404	0.81428	1.1031	0.96722	1.1411	1.2162	2.5961	1898700000	11934000000	4967000000	3769400000	2029900000	5229900000	3358300000	5756600000	1898500000	2810900000
NaN	1.0699	1.9273	NaN	1.225	0.24954	NaN	NaN	0.085281	NaN	NaN	0.54896	1.1032	0.20799	NaN	NaN	0.3555	NaN	NaN	0.73141	0.4779	NaN	NaN	0.68656	0.86436	NaN	0.15475	0.9695	1.4707	NaN	0.43396	NaN	NaN	NaN	1.1539	NaN	0.15572	2.4015	0.68778	NaN	0	0	62921000	138890000	55356000	260160000	9533000	33466000	69621000	124080000
NaN	0.71356	1.1609	0.78291	1.3326	0.63976	0.93782	1.2079	0.92922	2.2016	NaN	0.874	0.86315	0.86755	0.89676	NaN	0.83503	0.96943	NaN	0.73504	0.43476	0.72949	5.1514	0.77135	NaN	1.0579	0.87518	0.53643	NaN	2.4557	0.52154	0.62279	3.0839	0.50936	0.62927	1.0718	0.78288	0.52144	0.16422	0.92521	0	0	412150000	422990000	204810000	371810000	146130000	191490000	114380000	204120000
0.73794	1.5445	0.62248	0.68617	0.26667	0.55634	1.1687	NaN	1.639	2.7779	1.4231	0.75127	0.73371	1.4044	1.1116	1.9197	1.2581	0.71086	0.8485	1.1606	1.1931	1.3511	1.2384	0.45077	0.92454	0.8271	1.0544	0.91133	1.1323	1.0028	1.0553	NaN	1.0146	0.75656	1.4113	2.3154	0.62998	0.94952	1.1403	0.80027	440810000	2149200000	518170000	1367000000	759840000	880460000	736260000	847650000	154270000	42306000
NaN	1.2076	2.4198	2.319	1.9963	1.0358	2.0071	0.86575	2.1188	0.99081	0.53604	1.2194	0.94427	1.4604	2.2926	0.31762	1.2116	1.4276	2.3912	2.0037	1.8608	1.0576	3.7286	1.7606	0.99335	1.7688	0.65061	1.6923	1.1691	0.47258	1.2749	0.94952	1.4379	1.9618	0.92591	0.95397	1.891	1.2167	0.63441	1.0663	618240	875840	7198400000	11072000000	4575000000	14937000000	3541300000	5235800000	1901500000	4357800000
2.6054	0.98733	1.1317	0.52671	0.90102	1.095	1.9447	1.1503	0.73959	0.12375	1.9159	1.4721	1.1959	1.6566	1.5952	1.6161	0.86687	0.99218	2.6208	0.85444	1.0678	1.6286	6.1746	0.76306	1.5001	1.8928	0.95295	1.1229	1.2133	1.9315	1.6833	1.1622	1.453	1.0772	1.4339	0.88236	0.66446	0.90292	1.1345	0.856	64516000	546330000	487110000	823110000	828670000	919560000	729380000	561130000	297580000	442930000
0.11243	NaN	NaN	NaN	NaN	NaN	NaN	NaN	NaN	NaN	NaN	NaN	NaN	NaN	NaN	0.1727	NaN	NaN	NaN	NaN	NaN	NaN	NaN	NaN	NaN	NaN	NaN	NaN	NaN	NaN	NaN	NaN	NaN	NaN	NaN	NaN	NaN	NaN	0.32053	NaN	59255000	13968000	0	0	0	0	0	0	0	0
NaN	0.93923	0.83722	1.0586	NaN	0.64273	NaN	NaN	0.91629	1.1205	NaN	NaN	NaN	0.52597	NaN	NaN	NaN	NaN	NaN	NaN	NaN	NaN	NaN	1.5685	NaN	NaN	NaN	0.61582	NaN	NaN	NaN	0.81353	1.5746	1.6056	NaN	0.65528	0.92029	0.41931	NaN	NaN	0	0	263160000	354300000	105780000	87327000	64381000	104650000	23331000	12338000
NaN	NaN	0.16074	NaN	NaN	NaN	NaN	NaN	NaN	NaN	0.19447	NaN	NaN	NaN	NaN	0.25566	NaN	NaN	NaN	NaN	0.34072	NaN	NaN	NaN	0.32007	NaN	NaN	NaN	NaN	NaN	NaN	NaN	NaN	NaN	NaN	NaN	NaN	NaN	NaN	NaN	0	0	0	0	268140000	66670000	3849000000	37342000	1589900000	3569500
NaN	NaN	NaN	NaN	NaN	NaN	NaN	NaN	NaN	NaN	NaN	NaN	NaN	0.073302	NaN	NaN	0.11196	NaN	NaN	NaN	NaN	NaN	NaN	NaN	NaN	NaN	NaN	NaN	NaN	NaN	0.069276	NaN	NaN	0.45673	NaN	NaN	NaN	NaN	NaN	NaN	0	0	40179000	4321700	0	0	0	0	0	0
NaN	0.23833	NaN	NaN	NaN	NaN	0.07754	NaN	NaN	NaN	17.036	NaN	NaN	NaN	NaN	NaN	NaN	NaN	NaN	0.78999	NaN	NaN	NaN	NaN	NaN	NaN	NaN	NaN	NaN	NaN	0.005875	NaN	0.92091	NaN	NaN	NaN	NaN	1.388	NaN	NaN	0	0	44666000	22613000	12780000	16899000	0	0	0	0
2.0333	1.3261	1.786	1.4129	1.4036	1.1742	1.8902	1.9422	1.0823	1.471	1.7156	1.1738	2.6437	1.2119	1.2966	0.81623	0.90485	1.9544	2.6614	1.2013	0.87229	2.3161	5.3035	1.6867	1.3098	2.089	2.1607	1.3062	1.0624	1.5289	1.3979	1.7306	NaN	1.165	1.2313	1.5855	1.6711	1.1095	0.84547	1.8949	20812000	124000000	48950000	83992000	6593000	28521000	11954000	34524000	9292500	13295000
NaN	NaN	NaN	NaN	NaN	NaN	0.0033135	NaN	NaN	NaN	NaN	0.090117	NaN	NaN	0.023247	NaN	NaN	NaN	0.042757	NaN	NaN	NaN	NaN	NaN	0.046241	0.032614	NaN	0.19654	NaN	0.010913	0.016529	NaN	NaN	NaN	NaN	NaN	NaN	NaN	NaN	NaN	0	0	25314000	0	0	0	0	0	0	0
NaN	NaN	1.073	NaN	NaN	NaN	NaN	NaN	NaN	NaN	NaN	NaN	NaN	NaN	NaN	NaN	NaN	NaN	NaN	NaN	NaN	NaN	NaN	NaN	NaN	NaN	NaN	NaN	NaN	NaN	NaN	NaN	NaN	NaN	NaN	NaN	NaN	NaN	NaN	NaN	0	0	0	0	74949000	185740000	0	0	0	0
NaN	NaN	NaN	NaN	NaN	NaN	NaN	NaN	NaN	NaN	NaN	NaN	NaN	NaN	NaN	NaN	NaN	NaN	NaN	NaN	NaN	NaN	NaN	NaN	NaN	NaN	NaN	NaN	NaN	NaN	NaN	0.11699	NaN	NaN	NaN	NaN	NaN	NaN	NaN	NaN	0	0	0	0	0	0	0	0	0	0
NaN	NaN	NaN	NaN	NaN	NaN	NaN	NaN	NaN	NaN	NaN	NaN	NaN	NaN	NaN	NaN	NaN	NaN	NaN	NaN	NaN	NaN	NaN	NaN	NaN	NaN	NaN	NaN	NaN	NaN	NaN	NaN	NaN	NaN	NaN	NaN	NaN	NaN	NaN	NaN	0	0	0	0	0	0	3717000	22578000	0	0
5.7266	1.6613	NaN	3.3954	3.1141	1.7471	1.1591	0.64005	3.0432	NaN	4.535	NaN	NaN	0.40777	1.6165	NaN	1.8464	NaN	2.9131	NaN	NaN	NaN	7.4637	NaN	1.7201	0.94627	2.5861	NaN	4.3006	2.4168	NaN	2.4986	NaN	1.6839	NaN	1.8323	3.2917	NaN	3.6333	2.2018	4911600	31530000	12448000	33937000	0	0	4904300	26425000	19103000	52272000
NaN	NaN	NaN	NaN	NaN	NaN	NaN	NaN	NaN	NaN	NaN	NaN	0.34917	NaN	NaN	NaN	NaN	NaN	NaN	NaN	NaN	NaN	NaN	NaN	NaN	NaN	NaN	NaN	NaN	NaN	NaN	NaN	NaN	0.35791	NaN	NaN	NaN	NaN	0.56501	NaN	10919000	20073000	0	0	0	0	0	0	0	0
NaN	NaN	NaN	NaN	NaN	NaN	NaN	NaN	NaN	NaN	NaN	NaN	NaN	NaN	NaN	NaN	NaN	NaN	NaN	NaN	NaN	NaN	NaN	0.32503	NaN	NaN	NaN	NaN	NaN	NaN	NaN	NaN	NaN	NaN	NaN	0.68792	NaN	NaN	NaN	NaN	0	0	0	0	0	0	12478000	11320000	0	0
NaN	1.3127	NaN	1.5018	1.6473	1.1122	0.2449	NaN	1.0538	0.73135	NaN	0.97433	NaN	0.79112	NaN	NaN	1.4458	0.59113	NaN	1.6326	1.5465	1.139	NaN	NaN	0.15788	0.46422	0.73919	NaN	NaN	1.1742	1.313	1.9814	NaN	1.2769	0.84146	NaN	2.1561	1.3118	NaN	0.80719	0	0	132320000	245550000	0	0	72420000	171370000	60206000	145260000
2.8302	1.1124	1.4358	2.0672	1.4201	1.1808	5.6131	1.5581	1.1597	1.2697	1.3722	1.2234	1.5563	1.1389	2.3462	1.5437	0.88891	1.8343	2.78	1.2637	1.1234	0.65056	4.2692	1.9408	2.0955	2.0725	2.5501	1.4416	1.2295	1.1735	3.3142	2.3844	1.0552	0.69419	1.3134	1.7094	1.5984	2.2556	1.0925	1.1165	131990000	705110000	210900000	212340000	87031000	196920000	89531000	149110000	212700000	97635000
NaN	1.4957	1.7405	0.75022	2.0056	1.179	NaN	NaN	NaN	NaN	1.2977	1.3059	NaN	NaN	NaN	NaN	NaN	0.61539	NaN	2.0318	1.6237	NaN	NaN	1.3914	1.4082	NaN	NaN	1.4896	NaN	NaN	NaN	NaN	0.97618	2.0902	1.4479	NaN	NaN	2.1001	NaN	1.4981	0	0	383260000	1315500000	182360000	1606600000	178520000	193890000	22004000	240680000
NaN	NaN	NaN	NaN	NaN	NaN	NaN	NaN	NaN	NaN	NaN	NaN	NaN	NaN	NaN	NaN	NaN	NaN	NaN	NaN	NaN	NaN	NaN	0.79845	NaN	NaN	NaN	NaN	NaN	NaN	NaN	NaN	NaN	NaN	NaN	NaN	NaN	0.20278	NaN	NaN	0	0	58187000	56159000	0	0	0	0	0	0
3.8116	3.0788	2.8353	1.7533	2.9562	4.241	6.7004	NaN	3.2113	12.481	4.3128	2.351	3.3995	4.3033	4.3243	4.5307	4.4502	2.8406	2.4842	2.9378	2.5438	3.3942	2.8025	2.0045	3.8552	NaN	3.8494	4.6816	4.0248	5.314	1.6254	3.6383	2.0993	1.8327	2.6004	3.9894	2.7985	4.0851	3.0985	4.148	172910000	2078600000	60671000	647540000	361130000	3701900000	123300000	493500000	46627000	435000000
4.001	2.2428	1.0051	2.1495	2.7461	1.8716	4.2393	3.9628	2.6522	2.2033	3.1865	1.8988	2.7422	3.139	4.2633	5.6578	3.1669	1.6141	3.3403	1.6021	1.7782	1.7708	1.6042	1.5475	1.3125	3.7093	3.4879	2.4209	6.8206	2.8317	3.1045	0.97858	2.9742	2.0901	1.6679	2.7917	1.818	1.9311	2.0379	3.055	18429000	151490000	1837700000	3609300000	3310700000	5147800000	707810000	1818100000	587050000	1574200000
NaN	1.8849	2.1525	1.846	4.4401	2.383	NaN	NaN	0.95793	4.9142	NaN	3.3121	0.41739	NaN	0.59322	NaN	2.2919	1.5055	0.70925	0.65344	0.88763	NaN	0.055894	1.8359	0.92447	0.93503	1.7403	1.0776	0.39036	NaN	1.2911	0.5859	0.4747	1.3456	1.3974	2.4525	0.90327	2.7091	NaN	1.099	0	0	129030000	373230000	43731000	243540000	77284000	306540000	96095000	507560000
0.99784	0.81972	0.33736	0.57431	1.2601	0.80117	0.95433	0.47223	0.80706	0.89372	0.76655	0.53369	0.71062	1.2106	1.098	0.54638	1.5724	0.65153	1.7034	1.1397	0.98836	1.4907	1.1319	0.43875	0.93602	0.8548	0.6609	0.52948	1.1418	0.26488	1.123	0.62454	1.1696	0.59692	0.47245	1.2564	0.58349	0.66305	0.93061	0.61754	957700000	2582200000	31739000000	37227000000	74093000000	41809000000	23334000000	19346000000	12426000000	18630000000
NaN	NaN	NaN	NaN	NaN	NaN	NaN	NaN	NaN	NaN	NaN	NaN	NaN	NaN	NaN	NaN	NaN	NaN	NaN	NaN	NaN	NaN	NaN	NaN	NaN	NaN	NaN	NaN	NaN	NaN	NaN	NaN	NaN	NaN	NaN	NaN	NaN	NaN	NaN	NaN	0	0	0	0	0	0	0	0	0	0
NaN	NaN	NaN	NaN	NaN	NaN	NaN	NaN	NaN	NaN	NaN	NaN	NaN	NaN	NaN	NaN	NaN	NaN	NaN	NaN	NaN	NaN	NaN	NaN	NaN	NaN	NaN	NaN	NaN	NaN	NaN	NaN	NaN	NaN	NaN	NaN	NaN	NaN	NaN	NaN	0	0	0	0	0	0	0	0	0	0
1.7267	1.894	0.91175	1.8804	2.1766	1.5274	1.9149	3.2431	1.7865	1.9667	2.4289	1.9833	1.8249	1.842	2.2162	1.7901	1.2704	2.1644	1.844	1.3659	1.6648	2.2902	1.3588	1.7304	1.7056	2.0722	1.8197	1.9117	2.0447	1.562	2.003	1.8633	1.4339	1.5787	2.4003	1.5301	1.5224	1.3236	1.6078	1.3543	1945800000	20879000000	15255000000	49006000000	25947000000	50656000000	10011000000	26818000000	7727700000	29367000000
NaN	NaN	NaN	NaN	NaN	0.57396	NaN	NaN	NaN	NaN	NaN	NaN	NaN	NaN	NaN	NaN	NaN	NaN	NaN	NaN	NaN	NaN	NaN	NaN	NaN	NaN	NaN	1.8867	NaN	NaN	NaN	NaN	NaN	NaN	NaN	2.6208	NaN	NaN	NaN	NaN	0	0	0	0	0	0	0	0	0	0
NaN	1.441	4.5221	0.54982	1.4776	1.3948	NaN	NaN	3.3443	NaN	0.5522	2.4755	2.8018	1.6842	2.6152	NaN	1.8172	NaN	NaN	1.8915	NaN	0.7781	NaN	3.8516	NaN	NaN	NaN	NaN	NaN	NaN	6.6139	4.1302	NaN	NaN	NaN	2.118	0.57735	0.54933	NaN	0.55429	0	0	236140000	178490000	6283700	18529000	270230000	213240000	42637000	32150000
1.2176	NaN	1.1296	2.8585	NaN	1.7959	3.3759	2.8888	3.5947	NaN	NaN	3.6399	1.1275	NaN	NaN	NaN	NaN	NaN	0.88265	4.9828	NaN	NaN	NaN	1.477	NaN	3.8336	NaN	3.1297	NaN	NaN	3.2953	3.296	NaN	2.8052	NaN	NaN	1.4861	NaN	NaN	NaN	8299800	25209000	0	0	16818000	42547000	8371400	50437000	0	0
1.5322	2.1423	0.81011	0.56216	1.0666	0.71328	1.0656	2.2716	0.83643	1.6455	1.4908	1.3301	1.1104	0.92072	0.93964	3.2569	0.88013	0.86566	0.53077	1.1974	0.63559	1.6896	0.57605	1.1841	0.92897	0.36114	1.2709	0.59075	0.60511	2.2014	0.74151	0.46338	1.51	1.7913	0.77116	0.54098	1.0147	1.5112	1.7628	1.0292	10498000	60096000	261540000	682520000	645880000	948090000	360060000	390300000	105280000	249700000
NaN	NaN	NaN	NaN	0.19778	NaN	NaN	NaN	NaN	NaN	NaN	NaN	NaN	NaN	4.6907	NaN	0.17379	NaN	NaN	NaN	NaN	NaN	NaN	NaN	NaN	3.5219	NaN	11.649	NaN	NaN	NaN	NaN	NaN	NaN	NaN	NaN	0.17317	NaN	NaN	NaN	0	0	0	0	0	0	0	0	40041000	7945000
NaN	0.44494	NaN	NaN	NaN	NaN	NaN	0.64321	NaN	NaN	NaN	1.0373	NaN	NaN	NaN	NaN	NaN	NaN	NaN	0.67722	NaN	NaN	NaN	NaN	NaN	NaN	0.74906	0.74586	0.78982	NaN	0.69134	NaN	NaN	0.3061	NaN	1.0331	NaN	0.2621	1.3294	0.46547	0	0	276580000	330080000	16576000	25471000	6256700	3389500	0	0
4.7193	2.627	2.4662	1.3194	2.2547	1.2885	1.2184	2.3427	2.344	5.0075	1.961	1.2376	2.1701	2.5462	5.3175	15.766	1.565	1.0411	5.1991	1.9214	5.4062	3.6992	9.1645	1.6954	2.9859	3.2698	2.7295	1.5711	1.1272	2.1423	2.4841	4.7713	2.2913	2.3678	2.1234	1.7019	2.1684	1.7091	1.7896	2.7334	862280	9491500	29374000	73744000	57724000	71344000	85572000	154950000	29478000	67991000
NaN	1.0918	0.79512	1.274	0.4942	0.66136	0.56213	0.94708	0.45927	0.40666	NaN	1.2886	0.60618	0.76578	0.4346	NaN	0.86059	0.52067	NaN	1.395	0.88554	0.85385	1.1914	1.1438	1.2629	1.1086	1.0536	0.58994	NaN	0.61121	0.54615	0.49782	0.72929	0.55802	0.45226	0.66981	0.84904	0.69501	0.71071	0.91544	0	0	146510000	185990000	496750000	536960000	54402000	85154000	149800000	136220000
NaN	1.1718	NaN	0.81408	NaN	NaN	NaN	NaN	NaN	NaN	NaN	0.54608	NaN	NaN	NaN	NaN	NaN	NaN	NaN	NaN	NaN	NaN	NaN	NaN	NaN	NaN	NaN	NaN	NaN	NaN	NaN	NaN	NaN	1.6319	NaN	NaN	1.1695	1.5734	NaN	1.1226	0	0	31288000	37698000	12713000	25537000	32424000	16119000	0	0
NaN	NaN	1.2669	NaN	NaN	NaN	NaN	NaN	NaN	NaN	NaN	NaN	NaN	NaN	NaN	NaN	NaN	NaN	NaN	0.66505	NaN	NaN	NaN	0.78577	NaN	NaN	1.7948	1.3464	NaN	NaN	NaN	NaN	0.77262	NaN	NaN	1.2929	1.2487	NaN	NaN	NaN	0	0	7428300	43315000	2371800000	1922200000	0	0	0	0
NaN	NaN	NaN	NaN	NaN	NaN	NaN	NaN	NaN	NaN	14.228	NaN	NaN	2.4755	NaN	NaN	NaN	NaN	NaN	NaN	NaN	NaN	15.232	1.6398	NaN	NaN	NaN	NaN	NaN	NaN	NaN	NaN	0.95628	NaN	NaN	NaN	NaN	NaN	NaN	NaN	2319500	25351000	0	0	0	0	0	0	0	0
NaN	NaN	1.9549	NaN	NaN	NaN	NaN	NaN	NaN	NaN	NaN	NaN	0.83184	NaN	0.52458	NaN	0.92738	NaN	NaN	0.84548	NaN	NaN	NaN	0.84581	NaN	NaN	NaN	NaN	NaN	NaN	NaN	NaN	NaN	NaN	NaN	1.2663	NaN	NaN	1.1098	NaN	16553000	12502000	77519000	106250000	2924600000	4963400000	1075000000	2122300000	0	0
NaN	NaN	NaN	NaN	NaN	NaN	NaN	NaN	NaN	NaN	NaN	NaN	0.030831	NaN	NaN	NaN	NaN	NaN	NaN	NaN	NaN	NaN	NaN	NaN	NaN	NaN	NaN	NaN	NaN	NaN	NaN	0.17237	NaN	NaN	NaN	NaN	NaN	NaN	NaN	0.13529	0	0	0	0	750210	19071000	0	0	0	0
NaN	NaN	NaN	NaN	NaN	NaN	NaN	NaN	NaN	NaN	NaN	NaN	NaN	NaN	NaN	NaN	NaN	NaN	NaN	NaN	NaN	NaN	NaN	NaN	NaN	NaN	NaN	NaN	NaN	NaN	NaN	NaN	NaN	NaN	NaN	1.6404	NaN	1.8659	NaN	1.4677	0	0	0	0	0	0	0	0	0	0
NaN	1.1835	NaN	NaN	NaN	NaN	NaN	NaN	NaN	NaN	NaN	NaN	NaN	NaN	NaN	NaN	NaN	NaN	NaN	NaN	NaN	NaN	NaN	NaN	NaN	NaN	NaN	NaN	NaN	NaN	NaN	NaN	NaN	NaN	NaN	NaN	NaN	NaN	NaN	NaN	0	0	48449000	81689000	0	0	0	0	1200200	2398600
NaN	0.1775	NaN	NaN	NaN	NaN	NaN	NaN	NaN	NaN	NaN	NaN	NaN	NaN	NaN	NaN	NaN	NaN	NaN	0.15848	NaN	NaN	NaN	NaN	NaN	NaN	NaN	NaN	NaN	NaN	NaN	NaN	NaN	NaN	NaN	NaN	NaN	0.1022	NaN	NaN	0	0	76914000	17714000	0	0	0	0	0	0
0.12131	0.22353	0.10207	0.10948	0.11024	0.0805	0.06183	0.17714	0.13596	0.077887	0.052199	0.069047	0.086705	0.034047	0.17269	0.32946	0.07474	0.68	0.16571	NaN	1.064	NaN	0.020471	1.4048	0.32641	0.095647	0.40735	0.10335	0.34165	0.25018	0.10178	0.12453	NaN	0.30467	0.37145	0.34494	0.58864	0.2773	0.16681	NaN	55656000	7194200	1614100000	340650000	9809601000	1062000000	1595900000	297630000	6712000000	705260000
NaN	1.0833	0.63257	0.99678	NaN	NaN	0.94949	NaN	1.2739	NaN	NaN	1.1528	0.70803	1.8139	1.4093	NaN	0.70603	0.3408	NaN	NaN	NaN	1.4162	NaN	0.52646	NaN	0.9682	1.3992	1.1192	NaN	NaN	0.83186	0.54181	NaN	0.57939	NaN	NaN	0.85492	0.88683	NaN	1.0812	0	0	260080000	343900000	74940000	127200000	96473000	83099000	11000000	10185000
NaN	NaN	NaN	NaN	NaN	NaN	NaN	NaN	NaN	NaN	NaN	NaN	NaN	NaN	NaN	NaN	NaN	NaN	NaN	NaN	NaN	NaN	NaN	NaN	NaN	NaN	NaN	NaN	NaN	NaN	NaN	NaN	2.3045	NaN	NaN	NaN	NaN	NaN	NaN	NaN	0	0	0	0	0	0	0	0	0	0
NaN	NaN	NaN	NaN	NaN	NaN	NaN	NaN	NaN	NaN	NaN	1.128	0.34024	0.43282	NaN	NaN	0.60576	NaN	NaN	0.43345	NaN	NaN	NaN	0.75677	NaN	NaN	NaN	NaN	NaN	NaN	NaN	NaN	0.46408	NaN	NaN	NaN	NaN	0.80575	0.26443	NaN	0	0	28424000	12212000	16650000	12698000	10759000	12342000	16027000	7316400
2.1443	1.3471	1.8326	0.91652	1.5737	1.8826	1.4901	1.4578	1.6334	1.5855	1.5711	2.5121	2.0611	2.2807	1.3719	2.4406	2.3211	1.6861	1.8562	1.0516	0.93557	2.0713	1.7707	1.5313	1.2037	1.5714	2.6243	1.8393	1.437	1.1401	1.5242	1.9218	1.1958	1.2508	2.0884	0.90291	2.4391	1.0911	1.2149	1.4844	8531900	80644000	4257900000	7227600000	2572400000	5496400000	8128400000	3340200000	1161800000	1879900000
NaN	NaN	NaN	NaN	NaN	NaN	NaN	1.3082	NaN	NaN	NaN	NaN	NaN	NaN	NaN	NaN	NaN	NaN	NaN	NaN	NaN	NaN	NaN	NaN	NaN	NaN	NaN	NaN	NaN	NaN	NaN	NaN	NaN	NaN	NaN	NaN	NaN	NaN	NaN	NaN	0	0	0	0	0	0	0	0	0	0
NaN	NaN	NaN	NaN	NaN	NaN	NaN	NaN	NaN	NaN	NaN	NaN	NaN	NaN	NaN	NaN	NaN	NaN	NaN	NaN	NaN	NaN	NaN	NaN	NaN	NaN	NaN	NaN	NaN	NaN	NaN	NaN	NaN	NaN	NaN	NaN	NaN	NaN	NaN	NaN	0	0	0	0	0	0	0	0	0	0
0.58768	0.42791	0.9756	0.55963	0.30236	0.57645	0.28897	0.33457	0.38492	0.22467	0.42209	0.53188	0.29293	0.27888	0.20962	0.76098	0.21756	0.8326	0.32003	0.45875	0.30979	0.55534	0.19667	0.78885	0.47266	0.31055	0.42896	0.63741	0.25122	1.447	0.59347	0.23062	0.54051	0.42639	0.7501	0.33396	0.60186	0.6064	0.21303	0.72533	42667000	42087000	1453500000	1046100000	1400500000	1772200000	513990000	611770000	630040000	372970000
NaN	NaN	NaN	NaN	NaN	NaN	NaN	NaN	NaN	NaN	NaN	NaN	1.6416	NaN	NaN	NaN	NaN	NaN	1.6295	NaN	NaN	NaN	NaN	NaN	NaN	0.85383	1.1312	NaN	NaN	NaN	NaN	NaN	NaN	NaN	NaN	NaN	NaN	NaN	0.36016	NaN	733850	921550	0	0	43410000	107480000	64833000	58998000	35743000	37389000
NaN	NaN	NaN	NaN	NaN	NaN	NaN	NaN	NaN	NaN	NaN	NaN	NaN	NaN	NaN	NaN	NaN	NaN	NaN	NaN	NaN	NaN	NaN	NaN	0.096073	NaN	NaN	NaN	NaN	NaN	NaN	NaN	NaN	NaN	NaN	NaN	NaN	NaN	NaN	NaN	0	0	0	0	0	0	0	0	0	0
NaN	NaN	NaN	NaN	NaN	NaN	NaN	NaN	NaN	NaN	NaN	NaN	NaN	NaN	1.3926	NaN	0.52993	NaN	NaN	NaN	NaN	NaN	NaN	NaN	NaN	NaN	NaN	NaN	NaN	NaN	NaN	NaN	NaN	NaN	NaN	NaN	1.2571	NaN	NaN	NaN	0	0	6240700	3450500	0	0	0	0	0	0
NaN	NaN	NaN	NaN	NaN	NaN	NaN	NaN	NaN	NaN	NaN	NaN	NaN	NaN	NaN	NaN	NaN	NaN	NaN	NaN	NaN	NaN	NaN	NaN	NaN	NaN	NaN	NaN	NaN	NaN	NaN	NaN	NaN	NaN	0.4538	NaN	NaN	NaN	NaN	NaN	3247500	1433500	0	0	0	0	23516000	2161300	0	0
NaN	NaN	NaN	NaN	NaN	NaN	NaN	NaN	NaN	NaN	NaN	NaN	1.7816	0.6908	NaN	8.5289	NaN	NaN	NaN	NaN	NaN	NaN	NaN	NaN	NaN	NaN	NaN	NaN	NaN	NaN	NaN	NaN	4.3327	NaN	NaN	NaN	NaN	3.4369	NaN	NaN	2912400	15141000	9989400	35664000	5124000	24985000	0	0	0	0
NaN	NaN	NaN	NaN	NaN	NaN	NaN	2.658	NaN	NaN	NaN	NaN	0.62825	NaN	NaN	NaN	NaN	NaN	NaN	NaN	NaN	NaN	NaN	NaN	0.77936	NaN	NaN	NaN	NaN	NaN	NaN	NaN	NaN	NaN	NaN	NaN	NaN	NaN	0.79975	NaN	2899200	6020900	0	0	0	0	9922000	3910600	0	0
NaN	NaN	NaN	NaN	NaN	NaN	NaN	NaN	NaN	NaN	NaN	NaN	NaN	NaN	NaN	NaN	NaN	NaN	NaN	NaN	NaN	NaN	NaN	NaN	NaN	NaN	NaN	NaN	NaN	NaN	NaN	NaN	NaN	NaN	NaN	NaN	NaN	NaN	NaN	NaN	0	0	0	0	0	0	0	0	0	0
NaN	NaN	NaN	NaN	NaN	NaN	NaN	NaN	NaN	NaN	NaN	NaN	NaN	NaN	NaN	NaN	NaN	NaN	NaN	NaN	NaN	NaN	NaN	1.9089	NaN	NaN	NaN	NaN	NaN	NaN	NaN	NaN	NaN	NaN	NaN	NaN	NaN	NaN	NaN	0.35206	0	0	0	0	0	0	0	0	0	0
0.62839	1.5304	0.50811	NaN	NaN	1.2109	0.83042	0.58844	NaN	NaN	NaN	NaN	1.3326	1.2639	NaN	NaN	1.2601	NaN	0.83517	1.2766	NaN	NaN	NaN	NaN	2.182	1.3402	1.8226	NaN	NaN	NaN	0.71445	1.6634	1.1462	NaN	NaN	1.3718	1.2205	1.0286	1.8061	1.3166	58915000	98539000	1213300	3186600	132780000	73628000	3640500	19058000	22177000	41720000
NaN	NaN	NaN	NaN	NaN	NaN	NaN	NaN	NaN	NaN	NaN	NaN	NaN	NaN	NaN	NaN	NaN	NaN	NaN	NaN	NaN	NaN	NaN	NaN	NaN	NaN	NaN	0.13179	NaN	NaN	NaN	NaN	NaN	NaN	NaN	NaN	NaN	NaN	NaN	NaN	0	0	0	0	35971000	0	0	0	5354500	0
1.6923	0.56591	1.2551	2.4242	1.3801	1.2412	1.8627	0.57891	1.1127	2.077	1.1009	1.3871	0.63368	0.69588	0.92101	0.7504	1.215	0.94001	0.90303	0.6655	0.8285	0.72749	12.589	1.0516	1.6134	1.4161	1.4478	0.85665	1.8029	3.5307	2.1363	0.8689	0.67147	0.81896	0.60904	1.6224	0.56639	0.52672	0.49902	2.1384	419370000	1543800000	2320600000	2169500000	649560000	1248200000	324310000	533620000	620760000	1176600000
3.7024	NaN	NaN	NaN	NaN	NaN	NaN	NaN	NaN	NaN	NaN	NaN	0.68203	NaN	NaN	NaN	NaN	NaN	NaN	NaN	NaN	NaN	NaN	NaN	NaN	NaN	NaN	NaN	NaN	NaN	NaN	NaN	NaN	NaN	NaN	NaN	NaN	NaN	NaN	NaN	3070300	17499000	0	0	0	0	0	0	0	0
NaN	NaN	NaN	NaN	NaN	0.11779	0.79791	NaN	1.7494	1.3151	NaN	1.7157	NaN	1.6797	NaN	NaN	NaN	NaN	NaN	NaN	NaN	NaN	NaN	NaN	NaN	NaN	0.7165	NaN	NaN	NaN	NaN	NaN	1.1638	NaN	NaN	NaN	1.4259	2.27	NaN	3.5285	0	0	9591500	7262200	0	0	0	0	5945900	33299000
NaN	NaN	NaN	NaN	NaN	NaN	NaN	NaN	NaN	NaN	NaN	NaN	NaN	NaN	NaN	NaN	NaN	NaN	NaN	NaN	NaN	NaN	NaN	NaN	NaN	NaN	NaN	NaN	NaN	NaN	NaN	NaN	NaN	NaN	NaN	NaN	NaN	NaN	NaN	NaN	0	0	17762000	25904000	0	0	0	0	0	0
NaN	NaN	NaN	NaN	NaN	NaN	NaN	NaN	NaN	NaN	NaN	NaN	2.1442	NaN	NaN	NaN	NaN	NaN	NaN	NaN	NaN	NaN	NaN	NaN	NaN	NaN	NaN	NaN	NaN	NaN	NaN	NaN	NaN	NaN	NaN	NaN	NaN	NaN	NaN	NaN	0	0	0	0	0	0	0	0	0	0
NaN	NaN	NaN	NaN	NaN	NaN	NaN	NaN	0.88586	NaN	NaN	NaN	NaN	1.4631	NaN	NaN	NaN	NaN	NaN	NaN	NaN	NaN	NaN	NaN	NaN	NaN	NaN	NaN	NaN	NaN	NaN	NaN	NaN	NaN	NaN	NaN	NaN	NaN	NaN	NaN	0	0	26408000	60479000	0	0	0	0	0	0
NaN	1.5012	0.88734	1.2625	0.66222	1.3171	NaN	1.5099	NaN	NaN	NaN	1.0443	0.9519	0.74742	NaN	NaN	0.60751	0.88369	NaN	0.96975	1.106	0.73328	NaN	1.0633	NaN	1.9219	NaN	0.9458	NaN	NaN	0.9637	1.1638	0.6295	0.94319	1.3397	NaN	1.2755	0.81228	NaN	NaN	0	0	79165000	111200000	171610000	229000000	19990000	33334000	37671000	36444000
NaN	NaN	NaN	NaN	NaN	NaN	NaN	0.23433	NaN	NaN	NaN	NaN	0.33882	NaN	NaN	NaN	NaN	NaN	NaN	NaN	NaN	NaN	NaN	NaN	4.2486	NaN	NaN	NaN	NaN	NaN	1.3845	0.15905	NaN	NaN	NaN	1.0777	NaN	NaN	NaN	NaN	0	0	558810000	900200000	0	0	0	0	0	0
NaN	NaN	NaN	NaN	NaN	NaN	NaN	NaN	NaN	NaN	NaN	NaN	NaN	NaN	NaN	NaN	NaN	NaN	NaN	NaN	NaN	NaN	NaN	NaN	NaN	NaN	NaN	NaN	NaN	NaN	NaN	NaN	NaN	NaN	NaN	NaN	NaN	NaN	NaN	NaN	0	0	0	0	0	0	0	0	0	0
NaN	NaN	NaN	NaN	NaN	NaN	NaN	NaN	2.178	NaN	NaN	NaN	NaN	NaN	NaN	NaN	NaN	NaN	NaN	NaN	NaN	NaN	NaN	NaN	NaN	NaN	NaN	NaN	NaN	NaN	NaN	NaN	NaN	NaN	NaN	NaN	NaN	NaN	NaN	NaN	0	0	0	0	307340000	290240000	0	0	2288400	6453500
NaN	NaN	NaN	NaN	NaN	NaN	NaN	NaN	4.5996	NaN	NaN	1.8843	0.77941	NaN	NaN	NaN	NaN	NaN	NaN	2.0207	NaN	NaN	NaN	NaN	1.98	NaN	NaN	2.9048	NaN	NaN	NaN	NaN	0.8977	0.50716	NaN	NaN	NaN	1.0421	NaN	NaN	0	0	0	0	0	0	0	0	0	0
NaN	NaN	NaN	NaN	NaN	0.38847	NaN	NaN	NaN	NaN	1.7806	NaN	NaN	NaN	NaN	NaN	NaN	NaN	NaN	NaN	NaN	NaN	NaN	NaN	NaN	NaN	NaN	NaN	NaN	NaN	NaN	NaN	NaN	NaN	NaN	NaN	NaN	NaN	0.63645	NaN	3577300	9481400	22287000	26108000	6577600	13782000	0	0	0	0
NaN	NaN	NaN	NaN	NaN	NaN	NaN	NaN	NaN	NaN	NaN	NaN	NaN	NaN	NaN	NaN	NaN	NaN	NaN	NaN	NaN	NaN	NaN	NaN	NaN	NaN	NaN	NaN	NaN	NaN	NaN	NaN	NaN	NaN	NaN	NaN	NaN	NaN	NaN	NaN	0	0	0	0	0	0	0	0	0	0
1.3576	2.7405	0.71488	1.2967	2.0757	1.0464	1.5772	1.4151	2.2261	1.6958	2.2576	1.603	1.0745	1.9551	1.7453	1.9799	1.7524	2.6106	1.6858	1.3058	1.5588	1.6539	0.96329	1.5619	3.2474	1.0662	1.4873	1.5874	1.8129	1.4238	1.0596	1.5222	1.185	1.2943	0.955	1.9101	2.0993	1.0672	1.7312	1.646	113240000	738770000	609120000	2130000000	4642000000	5317200000	1349500000	2268400000	600010000	1165300000
0.46902	2.4462	2.4052	2.6325	1.8442	1.7964	0.70965	2.6672	0.84845	0.72326	NaN	1.3526	0.97756	1.6405	0.39457	1.3228	2.5847	2.5974	0.55182	1.9323	1.8181	2.7442	NaN	3.576	0.34558	0.95311	NaN	4.9991	2.6385	1.6962	0.51408	0.7756	0.85858	3.879	1.587	NaN	1.5532	3.0753	1.4976	NaN	119690000	185390000	99813000	356120000	125860000	426900000	14192000	90505000	209120000	593070000
0.73723	1.4462	1.0407	1.5331	1.3604	1.1224	0.8322	0.83599	1.4554	0.72529	0.94667	1.3369	1.7844	0.65584	1.0617	1.4184	1.3323	1.4398	0.99618	2.3501	2.275	3.1423	1.2683	1.3559	1.7474	1.4593	1.5459	0.99442	2.5878	2.1472	1.3663	1.9506	1.4409	1.5734	1.2661	1.4964	1.3193	0.3746	1.3449	0.75544	165110000	494930000	4904900000	9578200000	7404300000	14367000000	3275900000	7770500000	2638100000	7153600000
NaN	NaN	NaN	NaN	NaN	NaN	NaN	NaN	NaN	NaN	NaN	NaN	NaN	NaN	NaN	NaN	NaN	NaN	NaN	NaN	NaN	NaN	NaN	NaN	NaN	NaN	NaN	NaN	NaN	NaN	NaN	NaN	NaN	NaN	NaN	NaN	NaN	NaN	NaN	NaN	0	0	0	0	0	0	0	0	0	0
5.6941	0.94938	1.1506	1.0308	0.85353	0.4369	1.7674	NaN	2.9782	NaN	0.81621	0.82047	0.94547	1.1742	0.95213	NaN	NaN	1.4575	3.6831	1.1484	1.5785	1.4032	NaN	0.76253	0.90369	2.7635	1.126	1.2286	NaN	2.7931	1.4195	1.371	NaN	1.439	1.5251	1.6046	1.0628	1.1368	NaN	1.0898	8380300	127780000	67161000	143980000	72995000	254860000	26885000	66626000	40306000	56802000
NaN	NaN	0.74596	NaN	NaN	NaN	NaN	NaN	NaN	NaN	NaN	NaN	NaN	NaN	NaN	NaN	1.8172	NaN	2.316	0.71503	NaN	NaN	NaN	NaN	NaN	2.0975	NaN	NaN	NaN	NaN	NaN	NaN	0.39336	NaN	NaN	NaN	0.78436	0.46691	NaN	NaN	0	0	9451400	20117000	44588000	52934000	7597500	15638000	0	0
1.0914	NaN	NaN	NaN	NaN	0.35974	2.1446	NaN	1.5776	NaN	1.2713	0.89689	1.3445	NaN	1.8792	2.0908	2.6486	NaN	1.1585	2.1807	NaN	NaN	NaN	0.89645	1.4052	NaN	3.0719	NaN	NaN	1.4274	NaN	NaN	NaN	NaN	NaN	3.6005	1.0598	NaN	2.1808	1.6174	25468000	54465000	0	0	0	0	0	0	3646200	6080200
1.3549	NaN	0.88484	3.3989	NaN	0.85468	3.0625	1.0355	2.245	NaN	4.7422	2.4812	1.6014	2.936	2.9188	2.5741	1.4841	NaN	NaN	NaN	NaN	1.3904	NaN	0.75429	2.838	NaN	1.424	2.3704	1.8268	NaN	1.5835	NaN	NaN	NaN	3.3175	2.4391	1.5425	0.86362	2.5561	2.9988	8369600	15967000	11688000	31044000	37818000	59270000	7264700	15943000	12200000	46649000
1.153	4.5931	NaN	NaN	NaN	NaN	NaN	NaN	NaN	NaN	NaN	6.9405	1.7352	7.7777	1.4439	NaN	0.50881	NaN	1.821	NaN	NaN	NaN	4.0595	4.7892	NaN	NaN	NaN	2.0475	1.9836	NaN	NaN	3.9254	2.2068	2.823	NaN	NaN	NaN	2.5609	0.78121	NaN	17378000	40970000	7626300	45385000	2336700	17252000	3728800	18441000	0	0
NaN	NaN	NaN	NaN	NaN	NaN	NaN	NaN	NaN	NaN	NaN	NaN	NaN	NaN	NaN	NaN	NaN	NaN	NaN	NaN	NaN	NaN	NaN	NaN	NaN	NaN	NaN	NaN	NaN	NaN	NaN	NaN	NaN	NaN	NaN	NaN	NaN	NaN	NaN	NaN	0	0	0	0	26176000	35646000	0	0	0	0
NaN	NaN	NaN	NaN	NaN	NaN	NaN	NaN	NaN	NaN	NaN	NaN	NaN	NaN	NaN	NaN	NaN	NaN	NaN	NaN	NaN	NaN	NaN	NaN	NaN	NaN	NaN	NaN	NaN	NaN	NaN	NaN	NaN	NaN	NaN	NaN	NaN	NaN	NaN	NaN	3738900	102560000	4843500	24065000	4846700	34114000	611590	4393500	2998900	10297000
NaN	NaN	NaN	NaN	NaN	NaN	NaN	NaN	NaN	NaN	NaN	NaN	NaN	NaN	NaN	NaN	NaN	NaN	NaN	NaN	NaN	NaN	NaN	NaN	NaN	NaN	NaN	NaN	NaN	NaN	NaN	NaN	NaN	NaN	NaN	NaN	NaN	NaN	NaN	NaN	0	0	0	0	0	0	0	0	0	0
NaN	1.5961	NaN	NaN	NaN	NaN	0.41365	1.5816	0.56486	0.6244	NaN	2.8099	0.82373	NaN	NaN	NaN	0.22215	NaN	NaN	NaN	NaN	NaN	NaN	2.8267	NaN	NaN	NaN	NaN	NaN	2.2781	NaN	NaN	1.3876	NaN	NaN	NaN	NaN	0.85872	0.76424	NaN	0	0	80113000	100670000	9533000	39628000	0	0	56743000	45818000
NaN	NaN	NaN	NaN	NaN	NaN	NaN	NaN	NaN	NaN	NaN	NaN	NaN	NaN	NaN	NaN	NaN	NaN	NaN	NaN	NaN	NaN	NaN	NaN	NaN	NaN	NaN	NaN	NaN	NaN	NaN	NaN	NaN	NaN	NaN	NaN	NaN	NaN	NaN	NaN	0	3270400	0	0	324370	3423900	0	0	0	0
NaN	NaN	NaN	NaN	NaN	NaN	NaN	NaN	NaN	NaN	NaN	NaN	NaN	NaN	NaN	NaN	0.70964	NaN	NaN	NaN	NaN	NaN	NaN	NaN	NaN	NaN	NaN	NaN	NaN	NaN	0.97964	1.2855	NaN	NaN	NaN	NaN	NaN	NaN	NaN	NaN	0	0	25194000	37656000	47231000	58175000	0	0	0	0
NaN	NaN	NaN	NaN	NaN	NaN	NaN	NaN	NaN	NaN	NaN	NaN	NaN	NaN	NaN	NaN	NaN	NaN	NaN	NaN	NaN	NaN	NaN	NaN	NaN	NaN	NaN	NaN	NaN	NaN	NaN	NaN	NaN	0.1616	NaN	NaN	NaN	NaN	NaN	NaN	32017000	32636000	632180000	69942000	0	0	0	0	132050000	25809000
NaN	NaN	0.23645	NaN	NaN	NaN	NaN	NaN	NaN	NaN	NaN	NaN	NaN	NaN	NaN	NaN	NaN	NaN	NaN	NaN	NaN	NaN	NaN	NaN	0.28078	NaN	NaN	0.22461	NaN	NaN	NaN	NaN	NaN	NaN	NaN	NaN	NaN	NaN	NaN	NaN	6124400	1088100	0	0	53998000	4949000	0	0	0	0
NaN	NaN	NaN	0.70179	0.36595	0.70774	1.5017	1.126	NaN	NaN	NaN	NaN	1.6954	NaN	NaN	NaN	NaN	NaN	NaN	NaN	NaN	NaN	NaN	0.59884	2.2384	1.2229	NaN	NaN	NaN	NaN	NaN	NaN	NaN	1.4817	NaN	NaN	NaN	NaN	NaN	NaN	0	0	0	0	12437000	25347000	22504000	33653000	85098000	129430000
NaN	NaN	0.34183	NaN	NaN	NaN	0.1462	NaN	0.44641	NaN	NaN	0.73756	0.62271	NaN	NaN	0.33409	1.0642	NaN	NaN	NaN	NaN	NaN	0.26306	1.226	NaN	0.18892	NaN	NaN	NaN	NaN	NaN	NaN	2.1909	0.42632	NaN	NaN	NaN	NaN	NaN	NaN	96066000	107190000	0	0	575260000	345050000	0	0	0	0
NaN	1.9138	0.30004	NaN	NaN	NaN	NaN	0.56478	1.7755	2.0622	NaN	NaN	0.62115	NaN	1.9395	NaN	NaN	NaN	NaN	NaN	NaN	NaN	NaN	0.46736	2.3154	NaN	NaN	NaN	NaN	NaN	NaN	NaN	0.92664	NaN	NaN	NaN	0.80925	NaN	NaN	NaN	0	0	82900000	389830000	78799000	56867000	0	0	0	0
NaN	NaN	NaN	NaN	NaN	NaN	NaN	NaN	NaN	NaN	NaN	NaN	NaN	NaN	NaN	NaN	NaN	NaN	NaN	NaN	NaN	NaN	NaN	NaN	NaN	NaN	NaN	NaN	NaN	NaN	NaN	NaN	NaN	NaN	NaN	NaN	NaN	NaN	NaN	NaN	0	0	77106000	138350000	0	0	0	0	0	0
NaN	1.3336	0.80696	1.1644	3.2962	1.6992	3.7066	0.71267	1.4819	2.0031	1.4995	2.3617	1.8003	1.4908	2.2332	9.3931	1.4985	1.0304	3.0574	2.1714	2.6115	1.9935	2.9901	1.0748	1.4646	1.9729	1.963	1.9475	2.0586	2.1642	3.0707	1.6132	0.74278	2.3066	2.1876	0.78864	1.4767	1.3385	1.2918	1.4809	705370	1028700	913350000	1540400000	1478800000	1977800000	510720000	1272900000	140930000	400580000
NaN	0.4622	0.62447	0.28324	1.129	0.50594	NaN	NaN	0.46863	2.0861	2.0545	0.5346	0.69084	NaN	3.1799	2.9609	0.98403	0.8047	3.947	0.33196	0.2713	0.80808	NaN	0.3403	0.84482	NaN	2.2601	0.8243	1.7938	1.4084	NaN	NaN	1.1144	0.86834	0.56623	0.63247	0.982	0.25563	0.75771	0.58038	0	0	359280000	244120000	477030000	347780000	301770000	94588000	68067000	110740000
NaN	0.5365	2.5092	0.66695	0.40447	3.223	1.5639	0.97716	0.83701	1.4469	1.0377	1.4672	2.2383	1.2085	0.92277	0.79769	0.30289	1.0315	NaN	0.60863	0.60436	0.77621	1.8267	1.1678	1.295	0.66983	0.85682	4.2122	0.31505	2.6931	NaN	2.4021	0.96602	2.6974	1.8893	1.0779	0.87507	0.81611	0.36093	3.7203	14446000	112740000	681350000	546080000	144600000	394110000	199680000	221770000	308630000	156210000
2.063	1.2264	0.75732	0.63143	1.1623	NaN	1.3719	1.0394	0.6339	1.2924	1.1647	1.2209	0.67335	0.39044	1.6683	1.6801	1.0517	0.78613	0.97963	1.5167	1.2205	NaN	0.81112	0.59614	1.2854	1.0453	NaN	1.126	0.82464	0.95604	NaN	1.272	3.9024	NaN	0.55655	0.91904	0.85361	0.73487	2.8582	0.71329	16822000	79002000	499540000	685330000	436980000	444900000	1450200000	372830000	211440000	276380000
NaN	NaN	NaN	NaN	NaN	NaN	NaN	NaN	NaN	NaN	NaN	NaN	NaN	NaN	NaN	NaN	NaN	NaN	NaN	NaN	NaN	NaN	NaN	NaN	NaN	NaN	NaN	NaN	NaN	NaN	NaN	NaN	NaN	NaN	NaN	NaN	NaN	NaN	NaN	NaN	0	0	0	0	0	0	4986800	9853300	2721300	10360000
NaN	NaN	NaN	NaN	NaN	NaN	NaN	NaN	NaN	NaN	NaN	NaN	NaN	NaN	NaN	NaN	NaN	NaN	NaN	NaN	NaN	NaN	NaN	NaN	NaN	NaN	NaN	NaN	NaN	NaN	NaN	NaN	NaN	NaN	NaN	NaN	NaN	NaN	NaN	NaN	0	0	0	0	0	0	0	0	0	0
NaN	NaN	1.6305	NaN	NaN	NaN	NaN	NaN	1.1828	NaN	NaN	NaN	NaN	NaN	NaN	NaN	NaN	NaN	NaN	NaN	NaN	NaN	NaN	NaN	NaN	NaN	NaN	NaN	NaN	NaN	NaN	NaN	NaN	NaN	NaN	NaN	1.2414	NaN	NaN	NaN	0	0	16430000	38690000	12394000	67711000	0	0	0	0
2.9283	0.62125	1.4716	1.8647	1.0939	1.1869	1.4416	1.9252	0.47961	1.2808	0.66566	1.1473	1.2463	0.96519	1.2171	2.2538	0.50578	1.3712	1.9988	0.71613	0.82661	1.4047	1.4258	1.1578	1.3037	0.9534	0.73175	1.1064	0.69349	1.1545	0.79744	1.0571	1.0208	1.2824	1.5601	1.061	1.0722	1.5453	0.94535	1.1119	17952000	128420000	2587100000	2631600000	1424800000	3729300000	968280000	1208000000	669680000	1428200000
NaN	0.48291	1.6531	0.89049	0.83447	0.70072	1.2379	0.99809	0.75063	1.434	1.5175	1.0544	0.78358	0.92011	1.4356	NaN	0.83777	1.1945	3.7408	0.75306	0.78964	0.90783	1.3326	0.96795	0.99368	0.784	1.0749	1.0823	0.79928	1.0964	1.22	0.92647	1.8329	1.2512	1.14	1.6805	0.87009	1.2542	0.82669	0.91235	20279000	96013000	1332900000	1022100000	250660000	687260000	551450000	719070000	444040000	910690000
2.4899	1.1684	1.4176	0.82083	0.73936	1.2596	1.1088	1.1506	1.0237	2.0035	1.025	1.6478	1.0722	1.637	1.4006	1.4031	0.84675	0.96461	1.3628	0.84404	0.96089	0.82658	1.7688	1.4898	0.94609	1.9066	1.0802	1.1108	1.0505	0.65215	1.6563	1.2821	0.79804	1.1708	2.2332	0.56758	1.6619	0.82538	0.68634	0.98256	12346000	48899000	739210000	1665900000	398790000	970260000	486570000	619720000	182290000	215870000
NaN	1.1046	0.77409	NaN	NaN	1.4155	0.72783	0.33402	0.82783	NaN	0.23441	NaN	0.46132	1.0038	0.90637	NaN	0.58678	NaN	1.2367	0.43394	1.874	NaN	NaN	0.3853	0.28811	0.88426	0.32451	0.62193	NaN	0.98818	0.73043	0.5422	NaN	0.63226	3.7206	1.5491	0.33603	1.019	0.89813	10.381	0	0	81796000	71012000	65639000	102520000	0	0	2940500	7063900
NaN	NaN	NaN	NaN	NaN	NaN	NaN	NaN	NaN	0.46471	NaN	0.40352	NaN	NaN	NaN	NaN	NaN	NaN	NaN	NaN	NaN	NaN	NaN	0.75382	NaN	NaN	0.28256	NaN	0.38459	NaN	NaN	NaN	NaN	NaN	NaN	0.72923	NaN	NaN	NaN	NaN	0	0	0	0	0	0	0	0	3473300	1603300
NaN	1.7572	0.95383	1.9555	NaN	4.9447	0.65712	0.51018	NaN	1.3644	NaN	2.7877	0.79172	0.6858	1.4829	2.489	1.456	NaN	NaN	0.58641	NaN	NaN	2.6493	1.7459	3.8173	NaN	2.9441	2.107	0.73392	0.49959	NaN	NaN	1.2619	NaN	NaN	NaN	1.5373	2.6826	3.3637	7.868	16304000	96163000	55160000	307520000	386340000	733620000	81240000	298490000	0	0
NaN	NaN	NaN	NaN	NaN	NaN	NaN	NaN	NaN	NaN	NaN	NaN	NaN	NaN	0.025931	NaN	NaN	NaN	NaN	NaN	NaN	NaN	NaN	NaN	0.07746	NaN	NaN	NaN	NaN	NaN	NaN	NaN	NaN	NaN	NaN	NaN	NaN	NaN	NaN	NaN	0	0	0	0	0	0	0	0	0	0
NaN	NaN	0.47206	NaN	NaN	NaN	NaN	NaN	NaN	NaN	NaN	NaN	NaN	NaN	NaN	NaN	NaN	NaN	NaN	NaN	NaN	NaN	NaN	NaN	NaN	NaN	NaN	NaN	NaN	NaN	NaN	NaN	NaN	NaN	NaN	NaN	NaN	NaN	NaN	NaN	0	0	0	0	74567000	45348000	6195400	2995800	0	0
1.2687	0.69619	1.1725	1.4528	1.0155	1.2583	0.84223	NaN	1.0177	0.93381	0.54533	1.1958	0.81217	0.73948	0.78053	0.71125	0.75518	1.1782	1.5877	1.2625	1.7521	0.95843	2.6584	1.4525	0.86257	0.78136	0.85108	1.2675	0.37578	1.1548	0.57572	0.67573	0.83502	1.2492	1.4949	0.6774	1.284	0.69674	0.48854	2.5799	18094000	73097000	571370000	503590000	154760000	203560000	97997000	196220000	348270000	241250000
NaN	NaN	NaN	NaN	NaN	0.51089	NaN	NaN	NaN	NaN	NaN	0.16827	NaN	NaN	NaN	NaN	NaN	1.2938	NaN	NaN	NaN	NaN	NaN	NaN	NaN	NaN	NaN	NaN	NaN	NaN	NaN	NaN	NaN	NaN	NaN	NaN	NaN	NaN	NaN	NaN	0	0	30799000	49591000	23601000	82226000	0	0	315940000	1005100000
NaN	NaN	0.20234	NaN	NaN	NaN	NaN	NaN	NaN	NaN	NaN	NaN	NaN	NaN	NaN	NaN	NaN	NaN	NaN	NaN	NaN	NaN	NaN	NaN	NaN	NaN	NaN	0.13186	NaN	0.058873	NaN	NaN	NaN	0.12617	0.25051	NaN	NaN	0.13985	0.10142	NaN	0	0	24164000	13731000	129650000	8896300	0	0	0	0
0.21307	NaN	NaN	NaN	NaN	NaN	NaN	NaN	NaN	NaN	NaN	NaN	NaN	NaN	NaN	NaN	NaN	NaN	NaN	NaN	NaN	NaN	NaN	NaN	NaN	NaN	NaN	NaN	NaN	NaN	NaN	NaN	NaN	NaN	NaN	NaN	NaN	NaN	NaN	NaN	303750000	166730000	0	0	0	0	0	0	55606000	125160000
0.0044309	1.5379	2.0069	NaN	NaN	0.83244	2.2823	2.0753	1.2749	NaN	2.7307	1.0831	1.317	0.77445	4.6043	3.2184	1.997	NaN	5.8075	1.3594	NaN	NaN	2.2743	1.7371	1.4824	0.58468	0.090537	0.79495	NaN	NaN	NaN	NaN	1.0607	NaN	1.1115	2.2864	2.3188	NaN	0.48413	0.050039	513200000	23103000	522330000	86121000	38504000	136450000	15637000	31763000	16892000	46625000
NaN	NaN	NaN	NaN	NaN	NaN	NaN	NaN	NaN	NaN	NaN	NaN	NaN	NaN	NaN	NaN	NaN	NaN	NaN	NaN	NaN	NaN	NaN	NaN	NaN	NaN	NaN	NaN	NaN	NaN	NaN	NaN	NaN	NaN	NaN	NaN	NaN	NaN	NaN	NaN	0	0	0	0	0	0	0	0	0	0
NaN	NaN	NaN	NaN	NaN	NaN	NaN	NaN	NaN	NaN	NaN	NaN	NaN	NaN	NaN	NaN	NaN	NaN	NaN	NaN	NaN	NaN	NaN	NaN	NaN	NaN	NaN	NaN	NaN	NaN	NaN	NaN	NaN	NaN	1.2847	NaN	NaN	NaN	NaN	NaN	0	0	0	0	0	0	0	0	30909000	36947000
NaN	NaN	NaN	NaN	NaN	NaN	NaN	NaN	1.5213	NaN	NaN	NaN	1.0162	NaN	NaN	NaN	NaN	NaN	NaN	NaN	NaN	NaN	NaN	NaN	NaN	NaN	NaN	1.4062	NaN	NaN	NaN	NaN	NaN	NaN	NaN	NaN	NaN	NaN	NaN	NaN	0	0	10007000	10984000	0	0	0	0	0	0
NaN	NaN	NaN	NaN	NaN	0.51749	NaN	NaN	0.83429	NaN	NaN	NaN	1.0742	0.7658	1.0747	NaN	NaN	0.72127	0.81066	0.89955	0.64926	NaN	NaN	0.68464	NaN	NaN	NaN	NaN	NaN	NaN	NaN	0.8076	NaN	NaN	NaN	0.88243	NaN	NaN	NaN	1.345	0	0	18666000	34777000	14073000	47332000	12114000	32341000	0	0
1.2955	1.4383	1.2492	0.99793	1.1774	1.1214	2.9341	2.1675	1.7458	3.3899	2.4133	1.0422	1.6935	1.1909	2.0113	2.4469	1.0693	1.3098	1.2615	1.4712	1.5478	1.4857	1.4785	1.7147	1.2273	1.5527	1.0971	1.2814	1.0642	1.2307	1.9723	1.8741	1.0281	1.3837	2.6405	1.1516	1.3792	2.3097	1.4034	1.0614	51406000	302720000	896970000	2786800000	1280100000	2258400000	331000000	708070000	364430000	613370000
NaN	0.86762	NaN	0.49645	0.9714	0.23488	0.54379	0.96912	0.60997	NaN	NaN	0.83108	0.85128	0.58073	NaN	NaN	0.77777	NaN	NaN	0.82835	NaN	NaN	NaN	0.23568	NaN	0.94279	NaN	0.84573	NaN	NaN	1.126	1.0579	1.3755	0.63802	NaN	NaN	NaN	0.79423	NaN	1.0147	57415000	78719000	322120000	354440000	8260300	22186000	216390000	142700000	39226000	52055000
3.4768	NaN	NaN	NaN	NaN	NaN	NaN	NaN	NaN	0.15285	NaN	NaN	NaN	NaN	NaN	NaN	NaN	NaN	NaN	NaN	NaN	NaN	NaN	NaN	NaN	NaN	NaN	NaN	NaN	NaN	NaN	0.23922	NaN	NaN	NaN	NaN	NaN	NaN	NaN	NaN	40852000	255560000	0	0	0	0	0	0	0	0
NaN	1.231	1.3509	NaN	NaN	NaN	NaN	NaN	NaN	NaN	NaN	NaN	NaN	NaN	NaN	NaN	NaN	NaN	NaN	NaN	NaN	NaN	NaN	NaN	NaN	NaN	NaN	NaN	NaN	NaN	NaN	NaN	NaN	NaN	NaN	NaN	NaN	0.71372	NaN	NaN	28353000	0	186770000	293530000	99459000	161640000	0	0	7207600	6905000
4.7656	0.88178	3.0203	2.0222	NaN	1.083	NaN	NaN	NaN	NaN	NaN	1.3207	2.9453	1.3437	NaN	5.8262	0.79079	NaN	10.002	2.1271	NaN	NaN	1.5323	3.0365	NaN	NaN	1.0529	1.8822	1.5294	NaN	NaN	2.8407	NaN	NaN	1.6936	NaN	0.59072	1.9267	1.9901	2.2291	6944800	166790000	124480000	177230000	29476000	116640000	23852000	55484000	8571200	8413100
NaN	0.90267	NaN	0.61284	0.43656	0.47437	0.46809	1.0023	0.91569	NaN	NaN	0.87854	NaN	0.84515	0.61867	0.36069	NaN	NaN	NaN	NaN	NaN	NaN	NaN	0.42096	1.735	NaN	NaN	NaN	NaN	NaN	NaN	NaN	NaN	NaN	NaN	NaN	1.1437	1.439	NaN	NaN	1140800	3483500	269580000	353880000	21260000	25081000	31197000	24040000	23021000	21641000
NaN	NaN	NaN	NaN	NaN	NaN	NaN	NaN	NaN	NaN	NaN	NaN	1.2839	NaN	NaN	NaN	NaN	NaN	NaN	NaN	NaN	NaN	NaN	NaN	NaN	NaN	NaN	NaN	NaN	NaN	NaN	NaN	0.48567	NaN	NaN	NaN	NaN	NaN	NaN	NaN	0	0	3843000	10787000	14739000	5879600	0	0	0	0
NaN	NaN	NaN	NaN	NaN	NaN	NaN	NaN	NaN	NaN	NaN	NaN	NaN	NaN	NaN	NaN	NaN	NaN	NaN	NaN	NaN	NaN	NaN	NaN	NaN	NaN	NaN	NaN	NaN	NaN	NaN	NaN	NaN	NaN	NaN	NaN	NaN	NaN	NaN	NaN	0	0	0	0	0	0	0	0	0	0
NaN	0.24482	NaN	NaN	NaN	NaN	NaN	NaN	NaN	NaN	NaN	NaN	0.37195	NaN	NaN	NaN	NaN	NaN	NaN	NaN	0.33402	NaN	NaN	NaN	NaN	NaN	NaN	NaN	NaN	NaN	NaN	NaN	NaN	NaN	NaN	NaN	NaN	NaN	0.38666	0.58258	0	0	41916000	21002000	0	0	0	0	0	0
NaN	NaN	0.63172	NaN	NaN	NaN	NaN	NaN	NaN	NaN	NaN	NaN	NaN	NaN	NaN	NaN	NaN	NaN	NaN	NaN	NaN	NaN	NaN	NaN	NaN	NaN	NaN	NaN	NaN	NaN	NaN	NaN	NaN	NaN	NaN	NaN	NaN	NaN	NaN	NaN	0	0	0	0	40396000	98949000	11716000	4238200	0	0
2.5151	1.107	1.7535	1.0909	1.3829	1.5144	0.81379	1.121	1.1101	0.98584	0.79817	1.0018	0.75438	1.0699	1.1107	NaN	1.0431	0.71084	1.2333	1.2049	1.0154	1.207	0.49782	0.96888	0.73865	1.0864	0.96275	0.90244	1.0687	1.0876	1.0489	1.0843	1.6417	1.278	1.1318	0.67787	0.96135	1.304	0.75272	1.0749	7636400	15770000	731940000	1145300000	361250000	892010000	131280000	405360000	172710000	460910000
NaN	NaN	1.6469	NaN	NaN	NaN	NaN	NaN	NaN	0.30742	NaN	1.2534	0.61969	NaN	0.86299	0.54737	0.075885	NaN	NaN	1.0653	1.0327	0.76834	NaN	NaN	NaN	NaN	0.72506	0.73509	0.4653	NaN	NaN	NaN	3.0012	0.72685	0.90506	NaN	NaN	1.1871	0.36583	NaN	79767000	129650000	15508000	13147000	25580000	100210000	0	0	47333000	55958000
NaN	NaN	NaN	NaN	1.8082	NaN	NaN	0.19812	NaN	NaN	NaN	NaN	NaN	0.86286	NaN	NaN	NaN	0.16408	NaN	NaN	NaN	NaN	NaN	NaN	NaN	1.3599	NaN	NaN	NaN	NaN	NaN	NaN	NaN	NaN	1.2408	NaN	0.78436	NaN	NaN	NaN	0	0	25840000	12394000	513420000	556140000	0	0	3114200	5792100
NaN	NaN	NaN	NaN	NaN	NaN	NaN	NaN	NaN	NaN	NaN	NaN	NaN	NaN	NaN	NaN	NaN	NaN	NaN	NaN	NaN	NaN	NaN	NaN	NaN	NaN	NaN	NaN	NaN	NaN	NaN	NaN	NaN	NaN	NaN	NaN	NaN	NaN	NaN	NaN	22465000	48744000	0	0	0	0	0	0	0	0
NaN	NaN	NaN	NaN	0.79793	0.44442	0.44656	1.6055	0.76993	0.64632	NaN	0.3475	NaN	0.65575	0.37436	NaN	NaN	NaN	NaN	NaN	NaN	NaN	NaN	NaN	NaN	0.38974	1.5874	0.5691	0.52087	NaN	0.11699	0.44727	NaN	0.72102	0.33847	NaN	0.58592	NaN	NaN	0.44125	0	0	0	0	73789000	50445000	4220600	11558000	21116000	23928000
NaN	NaN	NaN	NaN	NaN	NaN	NaN	NaN	NaN	NaN	NaN	NaN	NaN	NaN	NaN	NaN	NaN	NaN	NaN	NaN	NaN	NaN	NaN	NaN	NaN	NaN	NaN	NaN	NaN	NaN	NaN	NaN	NaN	NaN	NaN	NaN	NaN	NaN	NaN	NaN	0	0	0	0	0	0	0	0	0	0
1.5187	1.4477	1.7349	1.6947	2.4985	1.7214	2.1363	2.5229	1.8582	3.4032	1.2145	2.3449	2.0387	1.9961	2.6508	1.1447	2.6734	1.1607	1.1165	1.593	2.5943	1.7901	1.1457	2.4969	1.2464	2.7081	1.2069	1.5381	1.224	0.8726	2.8916	2.1765	1.7317	1.3888	3.0407	1.7452	2.2846	1.4863	2.1024	2.6284	111810000	510820000	390820000	1159400000	625740000	978900000	618160000	1063900000	1172400000	920870000
2.6598	1.5889	4.0553	7.2156	15.506	9.7861	6.101	2.8925	1.3012	2.4526	1.5804	2.9968	2.3204	1.3574	4.761	2.6618	1.873	1.8158	4.1021	2.0916	2.3131	1.873	7.4949	3.3836	3.6088	5.6848	8.6403	1.8936	2.1593	4.3129	4.4247	4.3289	3.4801	2.1987	1.3785	4.7358	1.6166	2.2338	3.7795	10.528	1238100000	9703500000	940110000	2951000000	775040000	3840500000	651680000	5173000000	158010000	2498700000
NaN	NaN	NaN	NaN	NaN	NaN	NaN	NaN	NaN	NaN	NaN	NaN	NaN	NaN	NaN	NaN	NaN	NaN	NaN	NaN	NaN	NaN	NaN	NaN	NaN	NaN	NaN	0.64563	NaN	NaN	NaN	NaN	NaN	NaN	NaN	NaN	NaN	NaN	NaN	NaN	0	0	0	0	0	0	0	0	0	0
NaN	NaN	NaN	NaN	NaN	NaN	NaN	0.85087	NaN	NaN	1.632	1.1769	1.1369	NaN	2.7354	NaN	NaN	NaN	NaN	NaN	NaN	NaN	NaN	NaN	NaN	NaN	NaN	NaN	NaN	NaN	NaN	NaN	NaN	NaN	NaN	NaN	NaN	0.4901	NaN	NaN	0	0	24829000	13775000	0	0	0	0	8923200	5821000
NaN	NaN	NaN	NaN	NaN	NaN	NaN	0.46193	NaN	NaN	NaN	NaN	0.7441	NaN	NaN	NaN	NaN	NaN	NaN	NaN	NaN	NaN	NaN	0.58441	NaN	8.5365	NaN	0.97184	NaN	NaN	NaN	NaN	NaN	NaN	NaN	NaN	NaN	4.1262	NaN	NaN	0	0	0	0	18393000	56103000	0	0	10826000	11778000
NaN	NaN	NaN	NaN	NaN	NaN	NaN	NaN	NaN	NaN	NaN	NaN	NaN	1.0593	NaN	NaN	NaN	NaN	NaN	NaN	NaN	NaN	NaN	2.131	NaN	NaN	NaN	NaN	NaN	NaN	NaN	0.53878	NaN	NaN	NaN	NaN	2.1146	2.3929	NaN	NaN	0	0	81881000	50340000	0	0	0	0	0	0
NaN	0.15876	0.11837	0.092287	NaN	0.10094	0.11978	0.10557	0.051361	0.10174	0.18821	NaN	0.018654	0.098021	0.12307	NaN	NaN	0.19242	0.020411	0.073495	0.080445	NaN	NaN	0.29144	0.085525	0.062085	NaN	0.12315	0.052232	NaN	0.066181	0.032028	NaN	0.1348	0.10263	NaN	NaN	0.37719	NaN	NaN	0	0	820170000	184450000	2011500000	343050000	925260000	148210000	432600000	60449000
NaN	NaN	NaN	NaN	NaN	NaN	NaN	NaN	NaN	NaN	NaN	NaN	NaN	NaN	NaN	NaN	NaN	NaN	NaN	NaN	NaN	NaN	NaN	NaN	NaN	NaN	NaN	NaN	NaN	NaN	NaN	NaN	NaN	NaN	NaN	NaN	NaN	NaN	NaN	NaN	0	0	7694000	3290100	0	0	7376400	7040400	0	0
NaN	NaN	NaN	NaN	NaN	NaN	NaN	NaN	NaN	NaN	NaN	NaN	NaN	NaN	NaN	NaN	NaN	NaN	NaN	NaN	NaN	NaN	NaN	NaN	NaN	NaN	NaN	NaN	NaN	NaN	NaN	NaN	NaN	NaN	NaN	NaN	NaN	3.1103	NaN	NaN	0	0	0	0	6779200	48806000	0	0	0	0
NaN	NaN	NaN	NaN	NaN	NaN	NaN	NaN	NaN	NaN	NaN	NaN	2.5611	NaN	NaN	NaN	NaN	NaN	NaN	NaN	NaN	NaN	NaN	NaN	NaN	NaN	NaN	NaN	NaN	NaN	NaN	NaN	NaN	NaN	NaN	1.2353	NaN	NaN	NaN	NaN	0	0	0	0	0	0	0	0	0	0
1.8179	NaN	4.9012	NaN	NaN	NaN	1.1677	NaN	NaN	NaN	NaN	NaN	1.5985	NaN	NaN	NaN	NaN	NaN	NaN	NaN	NaN	NaN	0.1454	NaN	NaN	NaN	NaN	NaN	NaN	2.0976	NaN	NaN	NaN	NaN	NaN	NaN	NaN	7.9578	3.5279	4.4954	15617000	43240000	1097500	10659000	1684400	30741000	0	0	0	0
2.1381	0.79212	0.62042	0.53815	0.72809	1.048	NaN	0.65087	NaN	1.1109	NaN	0.85084	0.82491	1.5896	1.6387	NaN	NaN	1.6755	NaN	0.73957	0.58989	NaN	NaN	0.62916	1.1042	0.85614	1.1544	0.80109	1.5841	NaN	0.88804	0.971	1.4246	0.65144	1.1904	0.75502	1.2197	0.68578	0.63743	0.94347	1192100	13001000	886190000	6405800000	787140000	970650000	431500000	269040000	287680000	239100000
1.6904	0.49925	0.77019	0.99869	0.67667	0.99537	0.90084	0.91864	1.0544	NaN	1.2086	0.63794	1.0713	0.9861	0.81062	0.3648	0.76844	1.2596	0.65499	1.7426	1.1113	0.90103	NaN	0.71837	NaN	1.0352	0.68303	1.5383	0.76385	1.14	0.88257	NaN	1.4461	0.85393	0.97811	0.98104	0.89243	1.053	1.3437	1.0652	12488000	29947000	294200000	302430000	304360000	433140000	158940000	226920000	243480000	292430000
NaN	NaN	NaN	NaN	NaN	NaN	NaN	NaN	NaN	NaN	NaN	NaN	NaN	NaN	NaN	NaN	NaN	NaN	NaN	NaN	NaN	NaN	NaN	NaN	NaN	NaN	NaN	NaN	NaN	NaN	NaN	NaN	NaN	NaN	NaN	NaN	NaN	NaN	NaN	NaN	0	0	0	0	0	0	0	0	0	0
1.5303	0.79797	0.95768	NaN	0.51731	1.1063	1.2425	1.5508	0.81537	0.91186	NaN	0.69755	1.0849	0.72606	0.84067	NaN	0.66631	NaN	NaN	0.81388	NaN	0.55587	1.9039	NaN	0.52667	0.79484	1.1883	0.67482	NaN	NaN	0.87955	1.3821	NaN	0.50933	0.69504	0.62292	0.83134	0.65077	0.53807	0.95609	32961000	59257000	324950000	377890000	277940000	411000000	0	0	306350000	234070000
NaN	NaN	NaN	NaN	NaN	NaN	NaN	NaN	NaN	NaN	NaN	NaN	NaN	NaN	NaN	NaN	NaN	NaN	NaN	NaN	NaN	NaN	NaN	NaN	NaN	NaN	NaN	NaN	NaN	NaN	NaN	NaN	NaN	NaN	NaN	NaN	NaN	NaN	NaN	NaN	0	0	0	0	0	0	0	0	0	0
NaN	4.1146	4.017	NaN	NaN	NaN	NaN	NaN	5.2569	3.8651	NaN	3.8073	4.7454	NaN	NaN	NaN	2.5219	NaN	NaN	3.1626	NaN	NaN	NaN	3.5568	NaN	NaN	NaN	NaN	1.0306	NaN	NaN	NaN	8.7764	NaN	NaN	NaN	3.2487	NaN	2.3078	NaN	951250	6541000	19885000	93895000	78220000	181260000	11848000	24992000	7230300	42251000
NaN	NaN	NaN	NaN	NaN	NaN	NaN	NaN	NaN	NaN	NaN	NaN	NaN	NaN	NaN	NaN	NaN	NaN	NaN	NaN	NaN	NaN	NaN	NaN	NaN	NaN	NaN	NaN	NaN	NaN	NaN	NaN	2.824	NaN	NaN	NaN	NaN	NaN	NaN	NaN	0	0	140870000	293320000	64944000	141220000	97606000	1146900000	30639000	33912000
NaN	NaN	NaN	NaN	NaN	NaN	NaN	NaN	NaN	NaN	NaN	1.2298	NaN	NaN	NaN	NaN	NaN	NaN	NaN	NaN	NaN	NaN	NaN	NaN	NaN	NaN	NaN	NaN	NaN	NaN	NaN	NaN	NaN	NaN	NaN	NaN	NaN	NaN	NaN	NaN	0	0	0	0	0	0	0	0	0	0
0.42862	0.81961	0.60689	0.59546	0.62589	0.51162	4.7869	0.71002	0.66878	0.86041	0.80856	0.44936	0.56742	0.58449	1.1913	NaN	0.49851	0.47272	0.30479	0.62083	0.65593	0.6357	1.8054	0.57817	1.1983	0.6244	1.0872	0.5442	0.33871	1.0224	3.1837	0.47091	0.75568	0.52806	0.40962	0.34697	0.49197	0.48143	0.49754	0.55249	34308000	18629000	1685700000	1894800000	1747400000	1838900000	1992300000	1684300000	1205600000	1058500000
NaN	NaN	NaN	NaN	NaN	NaN	NaN	NaN	NaN	NaN	NaN	NaN	NaN	NaN	NaN	NaN	NaN	NaN	NaN	NaN	NaN	NaN	NaN	NaN	NaN	NaN	NaN	NaN	NaN	NaN	NaN	NaN	NaN	NaN	NaN	NaN	NaN	NaN	NaN	NaN	0	0	0	0	0	0	0	0	0	0
NaN	NaN	NaN	NaN	NaN	NaN	NaN	NaN	NaN	NaN	NaN	NaN	NaN	NaN	NaN	NaN	NaN	NaN	NaN	NaN	NaN	NaN	NaN	NaN	NaN	NaN	NaN	NaN	NaN	NaN	NaN	NaN	NaN	0.018414	NaN	NaN	NaN	NaN	NaN	NaN	0	0	0	0	0	0	0	0	0	0
NaN	NaN	NaN	NaN	NaN	NaN	NaN	NaN	NaN	NaN	NaN	NaN	NaN	0.16048	NaN	NaN	NaN	NaN	NaN	NaN	NaN	NaN	NaN	NaN	NaN	0.30849	NaN	NaN	NaN	NaN	NaN	NaN	NaN	NaN	NaN	NaN	NaN	NaN	NaN	NaN	0	0	0	0	59714000	167300000	0	0	0	0
1.6166	1.0364	1.7251	NaN	NaN	NaN	0.85797	2.8954	0.72647	NaN	0.95046	0.95327	1.4605	NaN	NaN	1.3031	0.62615	NaN	2.9582	1.289	NaN	NaN	3.8761	1.4112	1.0593	1.1167	NaN	2.621	1.2428	NaN	NaN	1.6064	0.87928	1.5986	1.3899	1.462	1.7418	1.2712	0.80758	1.9801	5117400	26062000	135580000	279840000	84459000	206360000	9485100	28857000	0	0
NaN	0.12473	NaN	NaN	NaN	NaN	NaN	0.25047	NaN	NaN	NaN	0.59772	NaN	NaN	NaN	NaN	NaN	NaN	NaN	NaN	NaN	NaN	NaN	NaN	NaN	NaN	NaN	0.71815	NaN	NaN	NaN	NaN	NaN	NaN	0.58792	NaN	NaN	0.61275	NaN	NaN	0	0	153780000	58809000	0	0	0	0	0	0
NaN	0.66576	0.54906	0.88141	0.59232	0.98157	0.22866	0.66293	0.55596	0.59266	0.444	0.99053	0.4226	0.36368	0.56225	0.77703	0.17658	0.44602	0.68393	0.72495	0.90147	0.77841	1.7394	0.48623	0.63826	0.65627	0.57024	0.44177	0.6379	0.77056	0.43566	0.46072	0.71597	1.1104	0.60638	0.95274	0.33317	0.70945	0.36825	0.53099	113830000	3763000000	5090100000	5046600000	5096100000	5390800000	4647400000	2840800000	3808600000	1777800000
1.7669	0.82384	1.2232	0.95533	0.8044	0.95683	1.426	1.6014	0.60026	2.6963	0.94958	0.89324	2.1736	0.9434	1.2944	4.4169	0.62453	0.9459	NaN	0.7236	0.67916	1.2996	1.1249	1.2316	1.0372	1.4812	0.99623	1.0299	1.1711	0.77083	1.5987	1.5261	0.75861	1.1909	0.91646	1.3988	0.75247	1.3199	0.9538	1.3409	20035000	94399000	566750000	604030000	124600000	232520000	124950000	148100000	2310700000	2660500000
10.34	1.851	2.3926	NaN	0.81597	2.9146	NaN	NaN	5.734	NaN	0.96148	5.1163	NaN	5.3527	NaN	NaN	2.204	NaN	1.879	1.7072	1.4263	NaN	NaN	0.95962	NaN	NaN	NaN	5.3336	NaN	NaN	NaN	2.1837	0.64558	NaN	NaN	NaN	1.6317	1.0412	NaN	1.8063	2419900	71882000	21644000	48169000	11982000	41390000	7736000	16126000	14577000	24908000
NaN	NaN	NaN	NaN	NaN	NaN	NaN	NaN	NaN	NaN	0.11907	NaN	NaN	NaN	NaN	NaN	NaN	NaN	NaN	NaN	NaN	NaN	NaN	NaN	NaN	NaN	0.94644	NaN	NaN	NaN	1.5638	NaN	NaN	NaN	NaN	0.13566	NaN	NaN	NaN	NaN	0	0	0	0	0	0	0	0	65422000	8084700
NaN	NaN	NaN	NaN	NaN	NaN	NaN	NaN	NaN	NaN	NaN	NaN	NaN	NaN	NaN	NaN	NaN	NaN	NaN	NaN	NaN	NaN	NaN	NaN	NaN	NaN	NaN	NaN	NaN	NaN	NaN	NaN	NaN	NaN	NaN	NaN	NaN	NaN	NaN	NaN	362410	7225600	6280000	16853000	7237300	34410000	105180000	210330000	2246200	4627700
NaN	0.91898	0.69112	NaN	1.5618	NaN	NaN	1.4991	NaN	NaN	NaN	0.80933	1.158	NaN	NaN	2.9732	NaN	0.62384	NaN	1.2576	1.1406	NaN	NaN	0.90713	NaN	1.8515	NaN	0.72316	NaN	NaN	NaN	NaN	0.4303	NaN	1.9124	NaN	0.73328	1.0233	NaN	0.49918	0	0	21600000	36511000	207620000	93643000	0	0	26506000	56818000
NaN	1.2002	0.97819	1.1304	1.7363	1.0254	1.4077	1.5386	1.4219	2.0172	1.5078	1.5174	1.4604	1.2089	1.3783	NaN	0.9077	1.4362	1.7693	1.6125	1.4543	1.8155	2.7007	0.9936	1.3332	1.0486	1.3699	0.67925	1.1299	0.57761	1.0839	1.3765	0.81795	0.9531	1.3698	1.9661	1.1211	0.93991	0.44041	1.9406	0	0	334860000	492110000	429940000	565900000	136820000	197100000	91550000	221980000
NaN	NaN	NaN	NaN	NaN	NaN	NaN	NaN	NaN	NaN	NaN	NaN	NaN	NaN	1.8536	NaN	NaN	NaN	NaN	NaN	NaN	NaN	NaN	NaN	0.95028	NaN	NaN	NaN	NaN	NaN	NaN	NaN	NaN	NaN	NaN	NaN	NaN	NaN	NaN	NaN	0	0	0	0	0	0	0	0	7156700	54540000
0.68989	NaN	NaN	NaN	NaN	1.7042	NaN	NaN	NaN	NaN	NaN	0.69411	NaN	2.8558	5.1446	NaN	NaN	NaN	NaN	NaN	NaN	NaN	NaN	1.9231	NaN	NaN	NaN	0.4373	0.66624	NaN	NaN	NaN	0.87457	NaN	0.68731	NaN	3.1751	1.8905	NaN	NaN	7462400	27154000	16083000	42315000	13794000	7845100	5254500	9287000	5214900	13650000
NaN	NaN	NaN	NaN	NaN	NaN	NaN	NaN	NaN	NaN	NaN	NaN	NaN	NaN	NaN	NaN	NaN	NaN	NaN	NaN	NaN	NaN	NaN	NaN	NaN	NaN	NaN	NaN	NaN	NaN	NaN	NaN	NaN	NaN	NaN	NaN	NaN	NaN	NaN	NaN	0	0	0	0	0	0	0	0	0	0
3.1223	0.84364	2.8757	0.70047	2.5105	1.3224	3.0613	2.2349	1.9453	1.8354	3.0875	1.9335	1.4944	4.0535	3.288	6.2165	0.87809	2.4763	NaN	1.4668	3.2407	2.6852	1.1488	1.9933	2.6481	1.7591	2.5567	0.85528	NaN	NaN	1.5599	2.9217	1.4383	1.7715	1.5173	2.1314	6.8797	2.4035	NaN	1.5894	19393000	182460000	726670000	808140000	136460000	872430000	229110000	349290000	66913000	352540000
2.6642	0.90051	1.2215	1.1686	0.96617	1.4686	1.7246	1.6859	1.342	2.0074	2.3444	1.1665	1.2608	1.3477	1.5284	2.5094	1.3567	0.96735	2.2417	1.335	1.1542	1.9849	6.2059	1.3918	2.7995	1.4478	1.1994	1.047	1.4596	0.861	1.7156	1.4118	1.7428	0.87832	1.0884	1.755	1.6691	1.1394	1.3846	0.97929	225330000	908720000	1740600000	2033700000	1884400000	2788800000	572150000	1020600000	254600000	367800000
NaN	0.52202	1.5787	0.43663	0.97463	2.3928	0.57827	0.15724	0.66514	2.0373	0.16151	2.1369	0.096512	0.83464	0.90878	NaN	0.24639	0.63927	1.0499	0.756	0.74904	NaN	NaN	0.32074	1.0935	0.84975	0.13383	1.921	0.47946	1.4032	1.2255	0.11677	2.8848	0.31391	1.5495	4.4949	0.45872	0.15813	NaN	0.30685	0	0	517990000	542900000	114110000	291320000	779660000	455560000	104120000	243740000
NaN	NaN	2.3071	NaN	NaN	NaN	NaN	NaN	1.0328	NaN	NaN	1.701	2.4536	NaN	NaN	NaN	NaN	NaN	NaN	1.0743	NaN	NaN	NaN	NaN	NaN	NaN	NaN	1.8625	NaN	NaN	NaN	NaN	NaN	NaN	NaN	1.1076	NaN	NaN	NaN	NaN	0	0	29132000	18910000	43331000	134340000	0	0	0	0
NaN	NaN	NaN	NaN	NaN	1.0263	NaN	NaN	NaN	NaN	NaN	NaN	NaN	NaN	NaN	NaN	NaN	NaN	NaN	NaN	NaN	NaN	NaN	NaN	NaN	NaN	1.2076	NaN	NaN	0.86842	NaN	NaN	NaN	0.77889	NaN	NaN	NaN	NaN	NaN	NaN	0	0	0	0	0	0	5076800	2571900	0	0
NaN	0.88022	NaN	NaN	NaN	NaN	NaN	NaN	NaN	NaN	NaN	NaN	NaN	NaN	NaN	NaN	1.2813	NaN	NaN	0.56917	NaN	NaN	4.2914	NaN	0.65119	NaN	NaN	NaN	NaN	NaN	NaN	NaN	1.1229	NaN	NaN	NaN	1.3117	0.89443	0.62521	NaN	1516800	11906000	39654000	93654000	21673000	21852000	0	0	12744000	21836000
NaN	NaN	NaN	NaN	NaN	NaN	NaN	NaN	NaN	NaN	NaN	NaN	1.4019	NaN	NaN	NaN	NaN	NaN	NaN	NaN	NaN	NaN	NaN	NaN	NaN	NaN	NaN	NaN	NaN	NaN	NaN	NaN	NaN	NaN	NaN	NaN	NaN	NaN	NaN	NaN	0	7278900	491480	3177800	0	0	0	0	0	0
NaN	NaN	NaN	NaN	NaN	NaN	NaN	NaN	NaN	NaN	NaN	NaN	1.1117	NaN	0.34767	NaN	NaN	NaN	NaN	NaN	NaN	NaN	NaN	NaN	NaN	0.027757	NaN	NaN	0.013643	0.18484	NaN	NaN	0.65388	NaN	NaN	NaN	NaN	NaN	0.089661	NaN	37125000	506840	5900900	26552000	8818700000	366110000	8118200	17209000	0	0
NaN	0.30453	1.0925	1.2192	0.46644	0.74749	0.78698	0.8757	0.48198	0.61697	NaN	0.82202	0.65557	0.54526	0.42413	NaN	0.54605	0.59708	1.4775	0.78164	NaN	0.61021	1.0636	0.98641	NaN	0.55294	0.9831	0.69421	0.43361	0.31239	NaN	0.74021	1.0359	0.35271	0.47559	NaN	0.79905	NaN	1.1345	0.5677	10146000	31398000	430460000	272900000	399480000	463780000	14411000	37474000	274110000	198400000
NaN	NaN	NaN	NaN	NaN	NaN	NaN	NaN	NaN	NaN	NaN	NaN	NaN	NaN	NaN	NaN	NaN	NaN	NaN	NaN	NaN	NaN	NaN	NaN	NaN	NaN	NaN	NaN	NaN	NaN	NaN	NaN	NaN	NaN	NaN	NaN	NaN	NaN	NaN	NaN	0	0	0	0	0	0	0	0	0	0
NaN	NaN	NaN	NaN	NaN	NaN	NaN	NaN	NaN	NaN	NaN	NaN	NaN	NaN	NaN	NaN	NaN	NaN	NaN	NaN	NaN	NaN	NaN	NaN	NaN	14.938	NaN	2.0289	NaN	NaN	NaN	NaN	NaN	NaN	NaN	NaN	NaN	NaN	NaN	NaN	0	0	0	0	19624000	90034000	4030100	12896000	0	0
NaN	NaN	NaN	NaN	NaN	NaN	5.2638	NaN	4.724	NaN	NaN	NaN	3.4822	NaN	NaN	NaN	NaN	NaN	NaN	NaN	NaN	NaN	5.2263	NaN	NaN	NaN	NaN	NaN	NaN	NaN	NaN	NaN	NaN	NaN	NaN	NaN	1.3109	NaN	NaN	NaN	2791400	8906900	0	0	0	0	0	0	0	0
NaN	NaN	NaN	NaN	NaN	NaN	NaN	NaN	NaN	NaN	NaN	NaN	NaN	NaN	NaN	NaN	NaN	NaN	NaN	NaN	NaN	NaN	NaN	NaN	NaN	NaN	NaN	NaN	NaN	NaN	NaN	NaN	NaN	NaN	NaN	1.4865	NaN	NaN	NaN	NaN	0	0	0	0	0	0	0	0	0	0
NaN	1.9632	NaN	NaN	NaN	NaN	NaN	NaN	NaN	NaN	NaN	NaN	NaN	NaN	NaN	NaN	NaN	NaN	NaN	NaN	NaN	NaN	NaN	0.41602	NaN	NaN	NaN	NaN	0.15055	NaN	NaN	NaN	NaN	NaN	NaN	NaN	NaN	NaN	NaN	NaN	0	0	64222000	205310000	76232000	371210000	0	0	0	0
NaN	1.3843	2.9989	0.65179	NaN	1.4314	0.30679	1.2935	0.56729	1.6562	0.52846	1.4905	1.7819	0.75875	1.0033	0.94924	0.74995	1.4666	0.8215	1.257	NaN	NaN	2.3428	1.1024	0.63614	0.7148	1.0782	1.4774	0.6528	0.83409	NaN	0.90357	0.7034	1.4154	0.81491	1.0667	1.4787	1.9886	1.0959	NaN	15196000	75480000	256780000	294230000	23284000	75864000	77025000	80968000	89963000	89736000
NaN	NaN	NaN	NaN	NaN	NaN	NaN	NaN	NaN	NaN	NaN	NaN	NaN	NaN	NaN	NaN	NaN	NaN	NaN	NaN	NaN	NaN	NaN	NaN	NaN	NaN	NaN	NaN	NaN	NaN	NaN	NaN	NaN	NaN	NaN	NaN	NaN	NaN	NaN	NaN	0	0	0	0	0	0	0	0	0	0
NaN	NaN	NaN	NaN	NaN	NaN	NaN	NaN	NaN	NaN	NaN	NaN	NaN	NaN	NaN	NaN	NaN	NaN	NaN	NaN	NaN	NaN	NaN	NaN	NaN	NaN	NaN	NaN	NaN	NaN	NaN	NaN	NaN	NaN	NaN	NaN	NaN	NaN	NaN	NaN	0	0	0	0	38589000	9741600	0	0	0	0
NaN	NaN	NaN	NaN	NaN	NaN	NaN	NaN	NaN	NaN	NaN	NaN	NaN	NaN	NaN	NaN	NaN	NaN	NaN	NaN	NaN	NaN	NaN	NaN	NaN	NaN	NaN	NaN	NaN	NaN	NaN	NaN	NaN	NaN	NaN	NaN	NaN	NaN	NaN	NaN	0	0	0	0	0	0	0	0	0	0
0.30834	0.20376	0.72045	0.40873	0.66422	0.64684	NaN	0.17683	NaN	NaN	0.84022	NaN	0.39042	0.17056	0.68779	0.1588	0.2883	NaN	0.44396	0.098625	0.069193	0.14075	NaN	0.36994	0.14345	NaN	NaN	NaN	0.15248	0.14518	0.46928	NaN	1.9877	0.096601	0.21058	2.4483	0.22722	0.91606	0.29997	NaN	136950000	110390000	228810000	81873000	15530000	28209000	1043400000	1168600000	506540000	690460000
NaN	NaN	NaN	NaN	1.2831	NaN	NaN	NaN	NaN	NaN	NaN	NaN	NaN	NaN	NaN	NaN	NaN	NaN	NaN	NaN	NaN	NaN	NaN	NaN	NaN	NaN	NaN	NaN	NaN	NaN	NaN	NaN	NaN	NaN	NaN	NaN	NaN	NaN	NaN	NaN	0	0	0	0	0	0	0	0	25288000	54434000
NaN	NaN	NaN	NaN	NaN	NaN	NaN	NaN	NaN	0.27304	0.37707	NaN	NaN	NaN	NaN	NaN	NaN	NaN	NaN	NaN	NaN	NaN	NaN	NaN	NaN	NaN	NaN	NaN	NaN	NaN	NaN	NaN	NaN	NaN	NaN	NaN	NaN	NaN	NaN	NaN	0	0	0	0	141050000	118520000	0	0	0	0
0.17826	0.055847	0.10718	NaN	0.12378	0.20061	0.41996	0.13035	0.11559	NaN	0.052141	0.079078	NaN	0.091075	0.096163	0.14313	0.10808	0.16367	NaN	NaN	NaN	0.066799	NaN	0.1168	0.071041	0.20709	0.3003	0.13962	0.25075	0.063359	0.090192	0.1936	0.36024	0.20852	0.25244	0.15871	0.19113	0.096164	0.20819	0.028152	107800000	9417000	264820000	85760000	559020000	108120000	9030700	388030	44848000	5145200
NaN	NaN	NaN	1.3438	0.36488	NaN	NaN	0.49065	NaN	1.2797	0.49926	NaN	NaN	NaN	NaN	NaN	NaN	NaN	NaN	NaN	NaN	NaN	NaN	2.2674	NaN	0.36239	NaN	0.44603	NaN	NaN	0.64991	NaN	1.4141	0.75239	NaN	NaN	NaN	0.47311	NaN	0.6639	25215000	62543000	24496000	8062200	15857000	17493000	11320000	126670000	17144000	6871600
NaN	0.30968	0.25743	NaN	0.25447	NaN	NaN	0.14244	NaN	0.19076	NaN	1.3496	0.1732	0.34161	0.29307	NaN	0.86947	0.12304	NaN	0.14317	0.11386	0.48943	NaN	0.29889	NaN	0.16749	NaN	0.2192	NaN	NaN	0.16627	0.19845	NaN	0.20436	NaN	0.31099	0.45593	0.18699	NaN	0.25149	0	0	211610000	52437000	493280000	344410000	31314000	4864700	156780000	166530000
NaN	0.84323	1.3572	1.7856	NaN	1.9655	NaN	NaN	4.8872	NaN	NaN	4.0703	1.1475	2.7421	NaN	NaN	NaN	NaN	NaN	NaN	3.3985	NaN	NaN	0.48334	NaN	NaN	NaN	NaN	NaN	NaN	NaN	1.7678	2.9479	4.5341	3.9709	NaN	1.1211	0.52012	NaN	NaN	0	0	295360000	98398000	112120000	122490000	47099000	127800000	10370000	38609000
NaN	0.57992	0.74769	2.0973	4.3992	2.0257	3.2124	NaN	0.34569	NaN	NaN	0.35743	NaN	0.8681	NaN	NaN	NaN	NaN	NaN	NaN	NaN	2.3405	NaN	NaN	NaN	NaN	NaN	0.54408	NaN	NaN	NaN	NaN	1.3723	1.6474	3.0007	2.8666	0.45153	1.1664	NaN	0.60437	0	0	2146800000	2733800000	4318400000	1772500000	4373400	9136400	2613600	11289000
1.2521	0.94305	0.73189	0.91347	1.0431	0.85699	0.93876	0.77933	0.70833	0.7849	0.67658	0.71846	0.79247	0.91093	0.99747	0.65439	0.6549	0.64649	1.234	0.8331	0.98656	1.0845	2.0753	0.70106	0.82522	0.66905	0.77994	0.67331	1.0172	0.67705	1.0175	0.82908	1.0017	0.559	0.77647	0.74531	0.63814	0.87502	0.70966	1.0372	3270500000	11756000000	29250000000	45339000000	34631000000	48053000000	22540000000	32326000000	15012000000	25289000000
1.0939	NaN	NaN	NaN	NaN	NaN	NaN	NaN	0.77149	NaN	0.88443	NaN	NaN	NaN	2.0578	1.4184	1.0814	NaN	1.4729	NaN	NaN	NaN	NaN	NaN	NaN	NaN	NaN	NaN	2.1565	NaN	NaN	NaN	2.4687	NaN	NaN	2.6411	0.80414	NaN	NaN	NaN	24513000	63491000	28653000	43907000	25555000	53992000	0	0	0	0
1.6761	3.671	1.7393	1.484	3.3234	1.385	2.7074	2.2981	2.4847	3.1342	3.1168	2.4986	1.8846	2.9481	2.5124	2.9017	2.5781	1.5654	2.1375	1.6506	2.7477	3.1046	2.4477	2.3258	1.7953	2.9448	3.6409	2.7397	3.4276	1.8095	3.9553	2.4742	2.0987	3.2098	1.9785	1.7686	2.5722	2.6152	2.694	1.6278	78302000	744360000	619150000	1930700000	903430000	2546500000	624990000	814500000	690020000	1103700000
0.95352	1.5786	1.5055	4.0864	2.4835	1.5489	1.1508	2.1646	1.3321	2.2773	3.068	1.4775	0.99519	2.4467	1.3427	1.6485	1.9636	1.8102	1.0909	1.3358	1.4933	1.8985	0.89302	1.9755	2.6247	1.3279	4.6174	1.6404	1.4549	2.9759	2.4402	2.1288	0.68005	2.255	2.5097	3.09	1.6211	3.1988	3.5607	2.65	134610000	1130900000	251250000	514160000	414810000	1374700000	136870000	1034800000	81624000	469550000
NaN	0.84899	1.455	NaN	NaN	3.1515	0.58335	0.89313	1.2679	NaN	NaN	1.0604	NaN	1.4221	0.7691	NaN	NaN	NaN	NaN	NaN	1.5667	NaN	0.85467	1.7005	2.5369	NaN	NaN	NaN	NaN	NaN	3.2578	0.8264	0.13524	NaN	1.0047	NaN	0.77301	0.9173	NaN	NaN	0	0	176070000	243910000	130170000	242170000	0	0	23103000	149670000
NaN	NaN	NaN	NaN	NaN	NaN	NaN	NaN	NaN	NaN	NaN	NaN	NaN	NaN	NaN	NaN	NaN	NaN	NaN	NaN	NaN	NaN	NaN	NaN	NaN	NaN	NaN	NaN	NaN	NaN	NaN	NaN	NaN	NaN	NaN	NaN	NaN	0.91814	NaN	NaN	0	0	0	0	0	0	0	0	0	0
NaN	NaN	NaN	NaN	NaN	NaN	NaN	NaN	NaN	NaN	NaN	NaN	NaN	NaN	NaN	NaN	NaN	NaN	NaN	NaN	NaN	NaN	NaN	NaN	NaN	NaN	NaN	NaN	NaN	NaN	NaN	NaN	NaN	NaN	NaN	NaN	NaN	NaN	NaN	NaN	0	0	0	0	0	0	0	0	0	0
2.8578	2.3704	0.76429	NaN	1.1538	0.90678	1.2835	1.323	2.0966	0.9764	1.0609	1.2598	2.6268	2.5233	1.3688	NaN	1.2492	NaN	0.32947	2.8114	1.1426	NaN	NaN	1.6736	0.89107	2.8847	NaN	0.56248	NaN	NaN	1.1509	1.5224	3.5278	0.8794	0.6521	2.907	1.5945	1.9443	1.1962	0.98454	11681000	32674000	116150000	335930000	342150000	639530000	32301000	80552000	84170000	190700000
NaN	NaN	NaN	NaN	NaN	NaN	NaN	NaN	NaN	NaN	NaN	NaN	NaN	NaN	1.2149	NaN	NaN	NaN	NaN	NaN	NaN	1.5225	NaN	NaN	0.96396	NaN	NaN	NaN	NaN	NaN	NaN	NaN	NaN	NaN	NaN	2.7239	2.175	NaN	1.5231	0.83676	0	0	16094000	75076000	0	0	8021400	40011000	0	0
NaN	0.76679	0.78571	1.6075	1.9952	NaN	NaN	1.6495	1.2449	NaN	1.2787	NaN	1.1824	NaN	NaN	NaN	1.176	NaN	NaN	0.98451	NaN	NaN	1.945	1.3382	NaN	2.017	NaN	1.265	NaN	1.4988	NaN	NaN	NaN	NaN	NaN	NaN	1.0837	NaN	NaN	NaN	0	0	19137000	26590000	428240000	146450000	56022000	77481000	50115000	124860000
NaN	0.86377	0.78968	0.46719	1.1304	0.94614	1.1598	0.88375	1.2363	0.39229	0.72755	0.94362	2.0908	0.78912	1.3391	NaN	1.3912	0.93305	0.38486	1.7571	0.50413	NaN	1.0021	0.61781	0.9142	1.5561	0.89302	1.3285	0.95459	1.6872	1.6166	1.2985	1.4468	0.76273	0.90357	0.83741	0.77085	1.3982	1.5721	1.6302	1640700	6052800	905130000	1031500000	938220000	1461900000	667740000	539130000	116050000	185550000
NaN	NaN	NaN	NaN	NaN	NaN	NaN	NaN	NaN	NaN	NaN	NaN	NaN	NaN	NaN	NaN	NaN	NaN	NaN	NaN	NaN	NaN	NaN	NaN	NaN	NaN	NaN	NaN	NaN	NaN	NaN	NaN	NaN	NaN	NaN	NaN	NaN	NaN	NaN	NaN	0	0	0	0	0	0	0	0	0	0
NaN	NaN	NaN	NaN	NaN	NaN	NaN	NaN	NaN	NaN	NaN	NaN	NaN	NaN	NaN	NaN	NaN	NaN	NaN	NaN	NaN	NaN	NaN	NaN	NaN	NaN	NaN	NaN	NaN	NaN	NaN	NaN	NaN	NaN	NaN	NaN	NaN	NaN	NaN	NaN	52855000	64949000	0	0	0	0	66016000	60560000	0	0
NaN	NaN	NaN	NaN	NaN	NaN	NaN	NaN	NaN	NaN	NaN	NaN	NaN	NaN	NaN	NaN	NaN	NaN	NaN	NaN	NaN	NaN	NaN	NaN	NaN	NaN	NaN	NaN	NaN	NaN	NaN	NaN	NaN	NaN	NaN	NaN	NaN	NaN	NaN	NaN	0	0	4396200	21587000	0	0	0	0	0	0
NaN	4.5413	0.87692	NaN	12.235	NaN	2.4742	NaN	NaN	NaN	NaN	NaN	2.6441	4.3127	3.6702	NaN	5.3893	NaN	NaN	4.5612	0.62935	NaN	NaN	0.94369	1.0883	0.86032	NaN	5.5236	NaN	NaN	2.5259	2.5218	5.3558	3.2957	NaN	NaN	3.1749	4.4355	1.006	NaN	0	0	5010700	34534000	55625000	57116000	1940300	6316700	1954100	24334000
NaN	0.32029	NaN	0.89608	0.63617	NaN	NaN	NaN	NaN	NaN	NaN	NaN	NaN	NaN	NaN	NaN	NaN	0.35701	NaN	NaN	NaN	NaN	NaN	NaN	NaN	NaN	NaN	NaN	0.010529	NaN	0.36643	NaN	NaN	NaN	NaN	NaN	NaN	NaN	NaN	NaN	0	0	79337000	35600000	8727500	181950000	39557000	6527500	10120000	9759700
NaN	NaN	NaN	NaN	NaN	NaN	NaN	NaN	NaN	NaN	NaN	NaN	NaN	0.12431	0.21993	NaN	NaN	NaN	NaN	NaN	NaN	NaN	NaN	NaN	NaN	0.021868	NaN	0.10884	NaN	NaN	NaN	0.17703	NaN	NaN	NaN	0.18546	NaN	NaN	NaN	NaN	0	0	158680000	134210000	95218000	76786000	159000000	14835000	0	0
2.4348	1.4782	1.3013	1.0142	1.8835	1.9526	1.6779	1.5955	1.4519	2.7201	1.5706	1.478	2.0688	2.1005	1.4788	1.3527	2.3991	1.9505	2.5564	1.8172	2.0135	2.3686	2.7981	1.6186	2.2377	2.1323	1.6038	1.0982	1.6675	2.1358	2.2092	2.6154	1.2319	1.7366	2.061	1.3189	2.0413	0.97752	1.3902	1.9424	7129600	62684000	371990000	944320000	453040000	1138800000	386000000	424010000	102100000	391560000
NaN	NaN	NaN	NaN	NaN	NaN	NaN	NaN	NaN	NaN	NaN	NaN	NaN	NaN	NaN	NaN	NaN	NaN	NaN	NaN	NaN	NaN	NaN	NaN	NaN	NaN	NaN	NaN	NaN	NaN	NaN	NaN	NaN	NaN	NaN	NaN	NaN	NaN	NaN	NaN	0	0	0	0	0	0	0	0	0	0
NaN	NaN	NaN	NaN	NaN	NaN	NaN	NaN	NaN	NaN	NaN	NaN	NaN	NaN	NaN	NaN	NaN	NaN	NaN	NaN	NaN	NaN	NaN	NaN	NaN	NaN	NaN	NaN	NaN	NaN	NaN	NaN	NaN	NaN	NaN	NaN	NaN	NaN	NaN	NaN	9407300	1918100	0	0	0	0	0	0	0	0
4.6481	1.3545	1.026	1.2862	0.97246	1.1047	1.3051	0.87251	1.1517	1.5739	3.421	1.3689	1.1065	1.188	2.3123	3.0806	0.80104	1.1054	1.808	1.1569	1.2409	1.4524	1.18	1.1546	1.9529	0.90565	1.5469	0.99496	1.0004	2.1375	1.2143	1.1254	1.2102	1.0943	1.7215	1.0394	1.696	1.0214	1.1646	0.75379	30417000	758200000	1461600000	2770300000	3261600000	3884200000	1001500000	1604400000	605980000	786070000
NaN	NaN	NaN	NaN	NaN	NaN	NaN	NaN	NaN	NaN	NaN	NaN	NaN	NaN	NaN	NaN	NaN	NaN	NaN	NaN	NaN	NaN	NaN	NaN	NaN	NaN	NaN	NaN	NaN	NaN	NaN	NaN	NaN	NaN	1.8656	NaN	NaN	NaN	NaN	NaN	0	0	0	0	0	0	1179300	3451000	0	0
NaN	NaN	NaN	NaN	NaN	NaN	NaN	NaN	NaN	NaN	NaN	NaN	NaN	NaN	NaN	NaN	NaN	NaN	NaN	NaN	NaN	NaN	NaN	NaN	NaN	NaN	NaN	NaN	NaN	NaN	NaN	NaN	NaN	NaN	NaN	NaN	NaN	NaN	NaN	NaN	0	0	0	0	0	0	0	0	4109400	3506700
NaN	NaN	1.8372	NaN	NaN	0.54778	NaN	NaN	NaN	NaN	NaN	NaN	NaN	3.2056	0.72174	NaN	NaN	NaN	NaN	NaN	NaN	NaN	NaN	NaN	NaN	NaN	NaN	0.73487	NaN	1.5776	1.6722	NaN	NaN	NaN	NaN	NaN	NaN	NaN	NaN	NaN	0	0	0	0	11301000	20775000	3169400	11670000	0	0
NaN	0.39472	NaN	NaN	NaN	NaN	NaN	NaN	0.068747	NaN	NaN	0.50731	NaN	NaN	NaN	NaN	0.25647	NaN	NaN	NaN	NaN	NaN	NaN	NaN	NaN	NaN	0.16302	NaN	0.045028	0.074811	NaN	NaN	NaN	NaN	NaN	0.10727	NaN	NaN	NaN	NaN	0	0	74475000	26042000	21306000	17448000	0	0	0	0
NaN	NaN	NaN	NaN	NaN	NaN	NaN	NaN	NaN	NaN	NaN	NaN	NaN	NaN	NaN	NaN	NaN	NaN	NaN	NaN	NaN	NaN	NaN	NaN	NaN	NaN	NaN	NaN	NaN	NaN	NaN	NaN	NaN	NaN	NaN	NaN	NaN	NaN	NaN	NaN	0	0	0	0	0	0	0	0	0	0
NaN	0.49162	NaN	NaN	NaN	NaN	NaN	NaN	NaN	NaN	NaN	NaN	NaN	NaN	NaN	NaN	NaN	NaN	NaN	NaN	NaN	NaN	NaN	NaN	NaN	NaN	NaN	NaN	NaN	NaN	NaN	NaN	NaN	NaN	NaN	NaN	0.20033	NaN	NaN	NaN	0	0	107810000	109170000	0	0	0	0	0	0
NaN	NaN	NaN	NaN	NaN	NaN	NaN	NaN	NaN	NaN	NaN	NaN	NaN	NaN	NaN	NaN	NaN	NaN	NaN	NaN	NaN	NaN	NaN	NaN	NaN	NaN	NaN	NaN	NaN	NaN	NaN	NaN	NaN	NaN	NaN	NaN	NaN	NaN	NaN	NaN	0	0	0	0	0	0	0	0	0	0
1.3017	1.3225	1.6404	1.7369	1.1551	1.0135	0.90101	0.74846	1.0359	1.3214	1.2312	1.1577	0.80368	0.91312	0.81004	1.2391	0.65495	0.84132	1.0097	0.52159	0.57402	0.79202	1.1375	0.97252	1.4141	0.88335	1.0206	1.0329	0.80369	1.4922	0.96198	0.82656	0.89077	1.4575	1.6908	0.74766	0.97571	0.87501	0.34463	1.1231	814910000	2591600000	3156700000	5883300000	2492700000	6020600000	1538000000	3594700000	1332200000	2568500000
NaN	NaN	NaN	NaN	NaN	NaN	NaN	NaN	NaN	NaN	NaN	NaN	NaN	NaN	NaN	NaN	NaN	NaN	NaN	0.25093	NaN	NaN	NaN	NaN	2.1213	NaN	NaN	NaN	NaN	NaN	NaN	NaN	NaN	NaN	NaN	NaN	NaN	NaN	NaN	NaN	0	0	11756000	39819000	41553000	33331000	0	0	0	0
NaN	NaN	NaN	NaN	NaN	NaN	NaN	NaN	NaN	NaN	NaN	NaN	NaN	NaN	NaN	NaN	NaN	NaN	NaN	NaN	NaN	NaN	NaN	NaN	NaN	NaN	NaN	NaN	NaN	NaN	NaN	NaN	NaN	NaN	NaN	NaN	NaN	NaN	NaN	NaN	0	0	0	0	0	0	0	0	29768000	0
NaN	NaN	NaN	NaN	NaN	NaN	NaN	NaN	NaN	NaN	NaN	NaN	NaN	NaN	NaN	NaN	NaN	NaN	NaN	NaN	NaN	NaN	NaN	NaN	NaN	NaN	NaN	NaN	NaN	NaN	NaN	NaN	NaN	NaN	NaN	NaN	NaN	NaN	NaN	NaN	0	0	8570600	15705000	21586000	27852000	0	0	0	0
NaN	1.0111	1.1269	1.4861	0.626	0.85546	1.9374	NaN	2.5457	2.5242	NaN	1.7316	1.5671	0.96691	NaN	0.68518	1.5834	3.9245	7.6038	1.9165	1.4459	0.82415	3.4116	1.8557	NaN	1.1999	0.67559	5.3692	1.129	1.6663	0.65951	0.91501	1.3584	NaN	NaN	1.9312	1.7148	0.96448	1.1611	1.1474	0	9889800	651260000	5014100000	489030000	12607000000	91007000	188300000	82303000	79043000
NaN	1.093	2.4835	NaN	NaN	NaN	NaN	NaN	NaN	NaN	NaN	NaN	1.0345	0.92378	NaN	NaN	0.50187	1.4984	NaN	NaN	NaN	NaN	6.9956	NaN	NaN	NaN	1.8439	1.1931	0.98064	NaN	NaN	NaN	NaN	NaN	NaN	0.73441	0.98431	NaN	0.5642	NaN	18866000	159570000	84799000	97359000	45894000	123620000	30390000	41451000	0	0
1.5655	0.4184	0.30117	0.52325	0.47144	0.47399	0.95751	NaN	0.74436	NaN	0.38952	0.80689	0.83123	0.46237	1.2422	0.60896	NaN	0.61927	0.86726	NaN	0.64189	0.7177	2.0254	0.46365	0.60728	1.2526	0.46302	1.1807	0.4685	0.48149	0.69608	0.47909	0.39569	NaN	0.37364	0.84585	0.28777	0.35909	0.17466	0.45423	7629500	18540000	465540000	321150000	595750000	711450000	255200000	244820000	118250000	106100000
0.76153	NaN	NaN	NaN	NaN	NaN	NaN	NaN	NaN	NaN	0.56127	NaN	NaN	0.75034	0.43306	NaN	NaN	NaN	0.54152	NaN	NaN	NaN	NaN	0.20796	0.32434	NaN	NaN	NaN	NaN	NaN	0.59492	NaN	NaN	NaN	NaN	NaN	NaN	NaN	NaN	NaN	10669000	24001000	0	0	0	0	0	0	0	0
NaN	NaN	NaN	NaN	NaN	NaN	NaN	NaN	NaN	NaN	NaN	NaN	NaN	NaN	NaN	NaN	NaN	NaN	NaN	NaN	NaN	NaN	NaN	NaN	NaN	NaN	NaN	NaN	NaN	NaN	NaN	NaN	NaN	NaN	NaN	NaN	NaN	NaN	NaN	NaN	29160000	67829000	0	0	0	0	0	0	0	0
NaN	NaN	NaN	NaN	NaN	NaN	NaN	NaN	NaN	NaN	NaN	NaN	NaN	NaN	NaN	NaN	NaN	NaN	NaN	NaN	NaN	NaN	NaN	NaN	NaN	NaN	NaN	NaN	NaN	NaN	NaN	NaN	NaN	NaN	NaN	1.212	NaN	NaN	NaN	NaN	0	0	0	0	4777600	12153000	0	0	0	0
NaN	NaN	NaN	NaN	NaN	NaN	NaN	NaN	NaN	NaN	NaN	NaN	NaN	NaN	NaN	NaN	NaN	NaN	NaN	NaN	NaN	NaN	NaN	NaN	NaN	NaN	NaN	NaN	NaN	NaN	NaN	NaN	NaN	NaN	NaN	NaN	NaN	NaN	NaN	NaN	0	0	0	0	0	0	0	0	0	0
NaN	0.99142	1.4085	3.3882	3.9989	1.9911	1.8008	4.6582	0.24911	NaN	NaN	1.4831	2.2884	0.92475	1.0678	NaN	1.1383	NaN	NaN	2.1054	NaN	NaN	NaN	NaN	NaN	1.4757	0.44932	5.0521	1.7812	0.59894	1.0338	1.1458	0.30362	NaN	0.1969	0.27161	0.61722	0.35595	0.2632	1.1196	2744600000	77822000	72991000	137960000	150100000	328840000	45167000	152620000	6694000	38414000
NaN	NaN	NaN	NaN	NaN	NaN	NaN	NaN	NaN	NaN	NaN	NaN	NaN	NaN	NaN	NaN	NaN	NaN	NaN	NaN	0.58042	NaN	NaN	NaN	NaN	NaN	NaN	0.49337	NaN	NaN	NaN	NaN	NaN	NaN	NaN	NaN	NaN	NaN	NaN	NaN	0	0	0	0	70188000	51460000	0	0	17656000	22040000
2.0938	1.4013	1.3321	1.3571	1.61	1.4298	1.5771	1.0722	1.2996	0.41229	1.1984	1.2781	1.616	0.99167	1.4933	1.3297	1.1812	1.4395	1.2259	1.3149	1.4834	1.245	1.6331	1.5121	1.2301	1.8211	0.9536	1.4097	1.3323	0.84895	2.0286	2.3533	0.7516	1.4649	1.2872	1.7222	1.6539	2.673	1.1998	1.8479	29249000	195070000	671590000	1436400000	647260000	1547500000	446760000	1163000000	284500000	873920000
NaN	0.69065	NaN	NaN	NaN	NaN	NaN	NaN	NaN	NaN	NaN	NaN	NaN	NaN	NaN	NaN	1.025	NaN	NaN	1.2543	NaN	NaN	NaN	NaN	NaN	NaN	NaN	NaN	NaN	NaN	NaN	NaN	NaN	NaN	NaN	NaN	1.1022	NaN	NaN	NaN	0	0	52051000	37891000	0	0	25638000	24022000	0	0
NaN	0.54007	1.347	0.68987	0.47971	0.59914	0.59066	0.89498	0.3516	2.3692	0.96733	0.71377	0.87396	0.30356	1.358	NaN	0.59568	0.46068	NaN	0.71609	0.79214	0.39618	0.26838	1.1375	0.95288	0.42026	1.4579	0.67975	0.43945	1.033	0.70348	1.3755	0.47969	0.51808	0.30854	0.98199	0.5909	0.57325	0.58782	0.73535	0	0	511380000	513880000	36798000	89173000	137590000	136700000	125330000	121930000
NaN	NaN	NaN	4.2444	NaN	2.0022	1.6844	1.374	1.0766	1.8558	NaN	1.8233	3.0012	1.4459	1.4654	NaN	5.3649	NaN	0.72059	3.1821	0.90004	NaN	NaN	1.7967	0.32374	NaN	NaN	3.0707	NaN	NaN	0.54495	0.99229	0.5065	2.2053	1.3716	NaN	1.5762	NaN	NaN	NaN	0	0	0	0	22844000	92975000	5618900	54660000	4411800	25682000
NaN	0.38334	1.1557	0.29353	0.42214	0.46497	NaN	NaN	NaN	NaN	0.63193	0.40822	NaN	NaN	1.1935	2.8499	NaN	0.55238	NaN	NaN	NaN	0.32137	NaN	0.9285	0.96618	0.62047	0.4461	0.46454	0.86156	2.3143	0.5293	NaN	NaN	0.50722	NaN	0.52112	0.6754	0.7208	NaN	0.83864	0	0	109760000	59165000	775440000	1245400000	43053000	17825000	9120300	4494500
NaN	NaN	NaN	NaN	NaN	NaN	NaN	NaN	NaN	NaN	NaN	NaN	NaN	NaN	NaN	NaN	NaN	NaN	NaN	NaN	NaN	NaN	NaN	NaN	NaN	NaN	NaN	NaN	NaN	NaN	NaN	NaN	NaN	NaN	NaN	NaN	NaN	NaN	NaN	NaN	0	0	0	0	0	0	0	0	0	0
NaN	NaN	NaN	NaN	NaN	NaN	NaN	NaN	NaN	NaN	NaN	NaN	NaN	NaN	NaN	NaN	NaN	NaN	NaN	NaN	NaN	NaN	NaN	NaN	NaN	NaN	NaN	NaN	NaN	NaN	NaN	NaN	NaN	NaN	NaN	NaN	NaN	NaN	NaN	NaN	0	0	0	0	0	0	0	0	0	0
NaN	NaN	1.4251	NaN	NaN	NaN	NaN	NaN	NaN	NaN	NaN	NaN	NaN	2.4781	NaN	NaN	NaN	NaN	NaN	NaN	1.4091	NaN	NaN	1.7496	NaN	NaN	NaN	1.5449	NaN	NaN	NaN	NaN	1.3244	NaN	NaN	NaN	3.3336	0.39803	NaN	NaN	0	0	0	0	65959000	167030000	9821200	53270000	0	0
NaN	NaN	NaN	NaN	NaN	NaN	NaN	NaN	NaN	NaN	NaN	NaN	NaN	NaN	NaN	NaN	NaN	NaN	NaN	NaN	NaN	NaN	NaN	NaN	NaN	NaN	NaN	NaN	NaN	NaN	NaN	NaN	NaN	NaN	NaN	NaN	NaN	NaN	NaN	NaN	0	0	0	0	0	0	0	0	0	0
3.1154	1.6146	1.2521	1.2726	2.2574	2.4294	3.1204	1.2974	1.2401	1.3573	3.0098	1.8813	1.4364	1.4359	0.99872	NaN	1.1031	1.9636	1.0758	1.0567	1.5103	1.7661	3.0484	1.4696	1.165	2.3984	1.3084	1.9389	2.6219	1.4757	2.1373	1.7536	0.11666	1.3514	1.3026	1.798	1.7624	1.56	2.835	1.4528	4948400	23918000	110590000	215080000	330530000	517860000	75542000	95753000	131600000	321760000
NaN	NaN	NaN	NaN	NaN	NaN	NaN	NaN	NaN	NaN	1.9439	NaN	NaN	NaN	1.1507	NaN	NaN	NaN	NaN	NaN	NaN	NaN	NaN	NaN	NaN	NaN	NaN	NaN	NaN	NaN	NaN	NaN	NaN	NaN	NaN	1.104	NaN	NaN	NaN	1.8911	0	0	19134000	32934000	14370000	27882000	0	0	0	0
NaN	1.1154	1.114	1.1586	1.1486	1.005	NaN	4.7933	0.72411	1.8929	0.81632	1.1842	1.3674	0.98974	0.86547	1.5402	0.94565	1.4117	0.94379	0.88067	0.80018	1.1287	1.9878	1.1465	0.91018	1.2505	0.76693	1.0871	0.7905	0.48168	NaN	2.045	1.4937	1.32	0.94901	0.84335	0.62606	1.2309	0.99629	1.6007	58450000	52127000	540860000	913050000	345600000	848410000	857170000	1081700000	207040000	453450000
NaN	0.62447	0.3497	0.87923	0.98875	NaN	NaN	NaN	NaN	0.27764	NaN	0.56083	NaN	NaN	NaN	NaN	NaN	0.66969	NaN	NaN	0.76052	NaN	NaN	0.88392	NaN	NaN	NaN	0.63478	NaN	NaN	NaN	NaN	NaN	NaN	0.45595	NaN	0.063115	1.0575	NaN	NaN	0	0	55043000	48416000	660060000	509910000	7410400	10187000	10179000	20242000
NaN	NaN	NaN	NaN	NaN	NaN	NaN	NaN	NaN	NaN	NaN	NaN	NaN	NaN	NaN	NaN	NaN	NaN	NaN	NaN	NaN	NaN	NaN	NaN	NaN	NaN	NaN	NaN	NaN	NaN	NaN	NaN	NaN	NaN	NaN	NaN	NaN	NaN	NaN	NaN	0	0	0	0	0	0	0	0	0	0
NaN	2.4032	0.92558	NaN	NaN	NaN	NaN	NaN	NaN	NaN	2.7676	NaN	NaN	2.0375	NaN	3.1616	NaN	0.17675	NaN	NaN	NaN	NaN	NaN	1.8102	NaN	1.875	NaN	NaN	NaN	NaN	NaN	NaN	1.2095	NaN	NaN	1.3734	0.87785	2.4199	NaN	0.75658	59013000	411360000	4624700	16211000	306150000	364900000	108040000	183150000	0	0
NaN	NaN	NaN	NaN	NaN	NaN	NaN	NaN	NaN	NaN	NaN	NaN	NaN	NaN	NaN	NaN	NaN	NaN	NaN	NaN	NaN	NaN	NaN	NaN	NaN	NaN	NaN	NaN	NaN	NaN	NaN	NaN	NaN	NaN	NaN	NaN	NaN	NaN	NaN	NaN	0	0	0	0	0	0	0	0	0	0
NaN	0.23508	0.84996	0.84217	0.49469	0.86197	0.7727	0.70217	0.64244	0.70849	1.1168	NaN	0.67531	0.80858	0.9829	NaN	0.33685	0.94433	1.4877	0.60773	0.57974	0.93864	0.43661	0.77118	0.91199	1.0828	0.8077	0.89649	0.5085	0.91498	0.45548	0.78515	3.1335	0.84107	0.97678	0.25926	0.62705	0.46609	0.76667	0.78256	442200	1145800	328080000	171850000	100750000	193090000	42405000	56691000	51347000	45937000
NaN	NaN	NaN	NaN	NaN	NaN	NaN	NaN	NaN	NaN	NaN	NaN	NaN	NaN	NaN	NaN	NaN	NaN	NaN	NaN	NaN	NaN	NaN	NaN	NaN	NaN	NaN	NaN	NaN	NaN	NaN	NaN	NaN	NaN	NaN	NaN	NaN	NaN	NaN	NaN	9051900	300300	0	0	0	0	0	0	0	0
NaN	1.5804	0.92702	1.6409	1.1113	1.5809	0.71935	0.42572	0.65999	NaN	NaN	1.3941	1.2454	0.75533	1.098	NaN	0.62189	NaN	NaN	1.1485	2.1231	NaN	NaN	1.6288	0.41172	1.2131	NaN	1.2932	NaN	NaN	NaN	NaN	1.3081	1.572	2.5786	0.55023	0.86221	1.2748	NaN	NaN	0	0	205260000	448600000	133900000	180070000	14947000	33541000	53950000	121400000
2.3006	1.1634	1.7606	0.61785	NaN	0.64792	1.0056	1.3822	1.2794	1.7443	1.213	1.1418	1.5164	0.96182	1.137	0.82665	0.55007	NaN	1.9839	0.7205	0.45583	1.5617	3.0444	1.1707	1.9259	0.91321	1.4314	0.99149	0.74405	0.85697	1.6043	1.7716	1.3025	1.7565	0.46529	2.4694	1.471	1.5521	1.2452	1.5957	49582000	88361000	145870000	220790000	53463000	144430000	165310000	104030000	7469900	8448600
NaN	NaN	NaN	NaN	NaN	0.26649	NaN	NaN	NaN	NaN	NaN	NaN	NaN	0.4603	NaN	NaN	NaN	NaN	NaN	NaN	NaN	NaN	NaN	NaN	NaN	NaN	NaN	NaN	NaN	NaN	NaN	NaN	NaN	NaN	NaN	NaN	0.59508	NaN	NaN	NaN	0	0	0	0	0	0	0	0	0	0
0.42926	0.45045	0.423	0.45215	0.78587	NaN	0.93915	0.31111	0.67222	NaN	0.30444	1.2231	NaN	0.4445	0.40823	0.31862	0.74369	NaN	0.43408	NaN	0.66814	NaN	1.7999	0.54531	0.32942	0.59678	1.6938	NaN	NaN	0.55246	0.26977	0.50822	NaN	0.50895	0.69884	0.29439	0.53635	0.41223	NaN	NaN	11916000	14183000	219940000	177550000	254840000	171830000	64627000	39340000	14959000	15631000
NaN	NaN	NaN	NaN	NaN	NaN	NaN	NaN	NaN	NaN	NaN	NaN	NaN	NaN	NaN	NaN	NaN	1.2017	NaN	NaN	NaN	NaN	NaN	NaN	NaN	NaN	NaN	NaN	NaN	NaN	NaN	NaN	NaN	NaN	NaN	NaN	NaN	NaN	NaN	NaN	0	0	0	0	0	0	0	0	0	0
NaN	NaN	NaN	NaN	NaN	NaN	NaN	NaN	NaN	NaN	NaN	NaN	NaN	NaN	NaN	NaN	0.63467	NaN	NaN	NaN	NaN	0.28575	NaN	NaN	NaN	NaN	NaN	NaN	NaN	NaN	0.098013	NaN	NaN	NaN	NaN	NaN	0.65686	NaN	NaN	NaN	0	0	291140000	147930000	0	0	129370000	42207000	0	0
1.0321	0.59089	1.2177	1.3559	0.81208	1.381	0.70436	0.79724	0.59822	0.92473	0.76101	1.109	0.91442	0.74891	1.0397	0.82486	0.86925	0.71151	0.83651	0.95677	0.98668	0.74511	1.1418	0.92611	1.0979	0.77845	0.88967	0.82011	1.3596	0.59543	0.78142	0.86661	0.73188	0.74836	0.80907	0.76002	0.90511	0.80528	0.80538	1.091	875560000	3867700000	2501600000	2739300000	1737800000	4464300000	632870000	1676300000	2063700000	3243700000
NaN	NaN	NaN	NaN	NaN	NaN	NaN	0.12907	NaN	NaN	NaN	NaN	0.085681	NaN	NaN	NaN	NaN	NaN	NaN	NaN	NaN	NaN	NaN	NaN	NaN	NaN	NaN	NaN	NaN	NaN	NaN	0.14328	NaN	NaN	NaN	NaN	NaN	NaN	NaN	NaN	0	0	0	0	0	0	0	0	0	0
1.3505	0.95092	0.98045	0.9668	1.1464	1.3734	1.394	1.6453	1.3035	1.7863	0.66455	1.4799	0.53395	1.5395	1.2204	1.043	1.5605	0.49409	1.239	1.824	1.9769	2.1509	1.2096	0.98388	1.3488	1.894	1.511	0.71476	1.7281	1.1932	1.8047	0.67397	1.7753	0.97231	1.0648	0.72528	1.072	1.2223	0.85827	0.66785	86649000	180980000	3670800000	5306900000	3788800000	6249500000	1623100000	3052300000	767220000	1741000000
NaN	NaN	NaN	NaN	NaN	NaN	NaN	NaN	NaN	NaN	NaN	NaN	NaN	NaN	NaN	NaN	NaN	NaN	NaN	NaN	NaN	NaN	NaN	NaN	NaN	NaN	NaN	NaN	NaN	NaN	NaN	NaN	NaN	NaN	NaN	NaN	NaN	NaN	NaN	NaN	28753000	40462000	0	0	0	0	0	0	0	0
NaN	NaN	NaN	NaN	NaN	NaN	NaN	NaN	NaN	NaN	NaN	NaN	NaN	NaN	NaN	NaN	NaN	NaN	NaN	NaN	NaN	NaN	NaN	NaN	NaN	NaN	NaN	NaN	NaN	NaN	NaN	NaN	NaN	NaN	NaN	NaN	NaN	NaN	NaN	NaN	0	0	0	0	0	0	0	0	0	0
NaN	NaN	NaN	0.75322	NaN	0.74217	NaN	NaN	NaN	NaN	NaN	NaN	NaN	NaN	NaN	NaN	NaN	NaN	NaN	NaN	NaN	NaN	NaN	0.53246	NaN	NaN	NaN	NaN	0.78923	NaN	NaN	NaN	NaN	NaN	0.57854	0.99177	0.69628	NaN	NaN	NaN	0	0	0	0	38318000	89504000	28025000	33437000	3226700	5310600
NaN	NaN	NaN	NaN	NaN	NaN	NaN	NaN	NaN	NaN	NaN	NaN	NaN	NaN	NaN	NaN	NaN	NaN	NaN	NaN	NaN	NaN	NaN	NaN	NaN	0.62727	NaN	NaN	NaN	NaN	NaN	NaN	NaN	NaN	NaN	NaN	NaN	NaN	NaN	NaN	0	0	0	0	0	0	0	0	224230	2494000
1.7232	1.1525	NaN	0.85477	1.3819	1.3202	NaN	NaN	1.0878	0.30321	NaN	1.1998	0.95793	1.0248	1.3351	NaN	0.75186	NaN	0.4451	1.3705	0.87317	0.95635	NaN	1.3269	NaN	0.94567	NaN	0.6622	NaN	1.3546	1.5606	1.0215	1.003	0.56401	0.69717	3.0666	1.0639	1.5382	1.1187	1.7747	8941400	26700000	36239000	59949000	22456000	61703000	7364900	7875600	8672000	12180000
NaN	1.4029	2.1694	2.0695	1.1378	3.8122	1.4945	3.444	1.7234	3.2787	NaN	3.0675	0.95004	3.7362	NaN	NaN	1.2723	2.9966	NaN	0.95347	2.0404	1.6247	7.1676	1.65	NaN	0.84511	NaN	2.8825	NaN	NaN	1.319	1.0294	1.4322	NaN	NaN	0.73921	0.97209	5.0882	3.1704	1.8347	8145500	22859000	385880000	1692300000	410630000	2161300000	240750000	1378300000	468320000	1365200000
NaN	NaN	NaN	NaN	NaN	NaN	NaN	NaN	NaN	NaN	NaN	NaN	NaN	NaN	NaN	NaN	NaN	NaN	NaN	NaN	NaN	NaN	NaN	NaN	NaN	NaN	NaN	NaN	NaN	NaN	NaN	NaN	NaN	NaN	NaN	NaN	NaN	NaN	NaN	NaN	0	0	0	0	0	0	0	0	0	0
1.8697	NaN	NaN	1.1682	NaN	NaN	NaN	NaN	2.5176	NaN	NaN	NaN	NaN	2.0533	4.4249	NaN	2.0964	NaN	3.1318	NaN	NaN	NaN	NaN	NaN	1.2694	NaN	NaN	NaN	NaN	NaN	NaN	NaN	NaN	NaN	NaN	NaN	0.12685	NaN	NaN	NaN	2918000	13301000	2038800	6495000	0	0	59588000	99532000	0	0
NaN	NaN	3.4226	NaN	NaN	NaN	NaN	5.7353	8.0116	NaN	NaN	NaN	2.2482	NaN	3.3655	NaN	2.1415	NaN	NaN	NaN	NaN	NaN	NaN	0.44412	6.0733	3.8564	NaN	NaN	NaN	NaN	NaN	NaN	NaN	NaN	NaN	NaN	NaN	NaN	1.4539	NaN	1234500	19033000	0	0	24033000	168300000	0	0	0	0
NaN	NaN	NaN	NaN	NaN	NaN	NaN	NaN	NaN	NaN	NaN	NaN	NaN	NaN	NaN	NaN	NaN	NaN	NaN	NaN	NaN	NaN	NaN	NaN	NaN	NaN	NaN	NaN	NaN	NaN	0.17725	NaN	NaN	NaN	NaN	NaN	NaN	NaN	NaN	NaN	0	0	0	0	0	0	0	0	0	0
NaN	NaN	NaN	NaN	NaN	NaN	NaN	NaN	NaN	NaN	NaN	NaN	NaN	NaN	NaN	NaN	NaN	NaN	NaN	NaN	NaN	NaN	NaN	NaN	NaN	NaN	NaN	NaN	NaN	NaN	NaN	NaN	NaN	NaN	NaN	NaN	0.63406	NaN	NaN	NaN	0	0	0	0	0	0	0	0	0	0
NaN	NaN	NaN	NaN	NaN	NaN	NaN	NaN	NaN	NaN	NaN	NaN	NaN	NaN	NaN	NaN	NaN	NaN	NaN	NaN	NaN	NaN	NaN	NaN	3.7161	NaN	NaN	NaN	NaN	NaN	NaN	NaN	NaN	NaN	NaN	NaN	NaN	NaN	NaN	NaN	0	0	0	0	0	0	0	0	0	0
NaN	NaN	NaN	0.22429	NaN	NaN	NaN	NaN	NaN	NaN	NaN	NaN	NaN	NaN	NaN	NaN	NaN	NaN	NaN	NaN	NaN	NaN	NaN	NaN	NaN	NaN	NaN	NaN	NaN	NaN	NaN	NaN	NaN	NaN	NaN	NaN	NaN	NaN	NaN	NaN	0	0	0	0	0	0	311810000	71360000	0	0
NaN	NaN	NaN	0.392	NaN	NaN	NaN	NaN	NaN	NaN	NaN	NaN	NaN	NaN	NaN	NaN	NaN	NaN	NaN	0.33338	NaN	NaN	NaN	NaN	NaN	NaN	NaN	NaN	NaN	NaN	NaN	NaN	NaN	NaN	NaN	NaN	NaN	0.40232	NaN	0.8733	0	0	0	0	50712000	72018000	723190000	248320000	0	0
NaN	NaN	NaN	NaN	NaN	NaN	NaN	NaN	NaN	NaN	NaN	NaN	NaN	NaN	NaN	NaN	NaN	NaN	NaN	NaN	NaN	NaN	NaN	NaN	NaN	NaN	NaN	NaN	NaN	NaN	NaN	NaN	NaN	NaN	0.8984	NaN	NaN	NaN	NaN	NaN	0	0	42905000	122520000	239800000	201160000	48425000	82421000	16096000	55664000
NaN	1.2872	0.4593	NaN	0.99969	NaN	NaN	NaN	NaN	NaN	NaN	0.83951	NaN	NaN	NaN	NaN	NaN	NaN	NaN	NaN	NaN	NaN	NaN	1.3005	0.85371	NaN	NaN	1.0005	NaN	NaN	NaN	NaN	NaN	NaN	NaN	NaN	NaN	1.121	NaN	NaN	0	0	118460000	206520000	224600000	177460000	19584000	26170000	31812000	54064000
NaN	NaN	NaN	NaN	NaN	NaN	NaN	NaN	NaN	NaN	NaN	NaN	NaN	NaN	NaN	NaN	NaN	NaN	NaN	NaN	NaN	NaN	NaN	NaN	NaN	NaN	NaN	NaN	NaN	NaN	NaN	NaN	NaN	NaN	NaN	NaN	NaN	NaN	NaN	NaN	0	0	0	0	0	0	50469000	49755000	0	0
0.65686	0.97856	1.7477	1.3751	NaN	0.95685	2.5633	NaN	NaN	0.73412	0.87835	NaN	1.6962	1.0402	1.4186	1.4372	1.0187	1.1263	2.9662	1.2138	1.8052	1.2371	2.9934	0.60913	0.99919	1.1762	0.89517	1.7364	1.2399	1.4534	1.5784	NaN	0.89231	NaN	1.0067	1.1196	1.1829	NaN	0.7975	1.7914	167440000	389560000	179960000	220150000	66381000	220250000	184460000	423860000	79008000	128530000
NaN	NaN	NaN	NaN	0.65922	0.55409	NaN	NaN	NaN	NaN	NaN	NaN	NaN	NaN	NaN	NaN	NaN	NaN	NaN	NaN	NaN	NaN	NaN	NaN	NaN	NaN	NaN	NaN	NaN	NaN	NaN	NaN	NaN	NaN	NaN	NaN	NaN	NaN	NaN	NaN	0	0	2340300	1901200	0	0	0	0	7587700	5808600
NaN	5.2654	3.1126	3.8736	NaN	1.751	7.4908	17.444	5.0404	8.2328	NaN	13.083	2.4381	5.2851	2.9593	NaN	NaN	4.3195	NaN	3.2779	3.9522	1.0278	1.6623	1.8504	2.8701	0.58375	2.0409	2.1411	1.1239	2.929	16.897	7.6891	1.3257	4.3997	1.5958	12.84	1.23	6.3706	NaN	6.6705	2319200	14728000	341280000	948230000	86101000	441670000	101240000	478060000	494260	160850000
NaN	2.8103	3.3616	NaN	NaN	1.6581	NaN	NaN	1.5532	NaN	NaN	10.188	3.3652	3.8794	NaN	NaN	2.7372	NaN	NaN	3.0864	1.1005	NaN	NaN	2.5257	NaN	8.1507	NaN	4.8768	NaN	NaN	2.1755	2.8198	NaN	3.9318	NaN	NaN	NaN	1.081	NaN	NaN	3626100	54314000	12253000	58377000	19742000	127370000	1422500	12682000	2278100	19028000
NaN	NaN	NaN	NaN	NaN	NaN	NaN	NaN	NaN	NaN	NaN	NaN	NaN	NaN	NaN	NaN	NaN	NaN	NaN	NaN	NaN	NaN	NaN	NaN	NaN	NaN	NaN	NaN	NaN	NaN	NaN	NaN	2.1003	NaN	NaN	0.24015	NaN	NaN	NaN	0.39885	0	0	0	0	0	0	11577000	10274000	0	0
NaN	NaN	NaN	NaN	NaN	NaN	NaN	NaN	NaN	NaN	NaN	NaN	NaN	NaN	NaN	NaN	NaN	NaN	NaN	NaN	NaN	NaN	NaN	NaN	NaN	NaN	NaN	NaN	NaN	NaN	NaN	NaN	NaN	NaN	NaN	NaN	NaN	NaN	NaN	NaN	0	0	0	0	0	0	0	0	0	0
0.60932	0.37162	0.29673	0.17957	0.18625	0.27106	0.34859	0.35891	0.53585	0.62172	1.1147	0.2434	0.54513	0.42383	0.5053	0.86982	0.35641	0.17881	0.69928	0.48168	0.51098	0.93002	1.5848	0.16035	0.54375	0.70984	0.40008	0.29447	0.52357	0.37697	0.22437	0.66091	0.51766	0.29631	0.33349	1.1247	0.23233	0.21944	0.62789	0.39406	50192000	74186000	257770000	140990000	488740000	312560000	454290000	167070000	433720000	177300000
1.9488	0.96301	0.63468	0.57796	0.86232	0.85271	0.4042	0.51521	0.49739	1.5656	1.4956	0.95383	0.7285	0.93523	0.74684	0.68405	0.79545	0.56813	0.61713	0.60824	0.53619	NaN	NaN	0.68437	0.60575	0.16642	1.2075	0.78016	0.38587	0.54731	0.53243	0.93579	0.63718	0.60018	0.88027	0.42427	0.70799	0.59809	0.75026	0.72006	5370900	24223000	282390000	427030000	428090000	491530000	247850000	271230000	62554000	78440000
NaN	NaN	NaN	NaN	NaN	NaN	NaN	NaN	0.65764	NaN	NaN	NaN	NaN	NaN	NaN	1.2175	0.52654	NaN	NaN	NaN	NaN	NaN	NaN	NaN	NaN	NaN	NaN	NaN	0.32495	NaN	NaN	NaN	NaN	NaN	NaN	NaN	NaN	NaN	0.41363	NaN	0	0	0	0	0	0	0	0	0	0
0.2417	0.97612	0.39303	NaN	NaN	0.18588	1.3693	0.20899	0.38388	1.3122	1.0609	NaN	1.4623	NaN	2.2588	NaN	1.1653	0.43065	1.7106	1.11	NaN	NaN	1.5132	1.0408	0.92341	NaN	NaN	1.1489	NaN	2.3809	NaN	NaN	NaN	NaN	NaN	NaN	NaN	NaN	0.65489	1.3199	46441000	64915000	8561700	8659600	21165000	19401000	0	0	3381800	10653000
0.19426	1.6853	1.7262	3.5409	0.55345	0.43606	0.2255	3.8807	1.5335	0.093298	1.2148	1.218	0.67883	0.61518	0.27286	1.2419	1.1617	0.48994	1.5773	0.57726	1.3251	5.2228	0.9849	2.1978	0.28963	1.3284	4.3181	1.1992	5.052	1.0672	0.067456	0.8508	0.57735	4.0667	0.83929	1.8626	2.0965	2.032	2.7085	0.78124	645530000	263010000	536580000	1076900000	535190000	893210000	269490000	1261300000	770980000	949800000
0.059264	0.57691	NaN	NaN	0.10113	NaN	0.14476	NaN	0.27048	0.06384	0.14973	NaN	0.18309	0.14722	0.18424	0.15419	0.30978	0.40745	54.776	0.47229	NaN	NaN	NaN	NaN	0.68517	0.15216	0.034762	NaN	NaN	0.26677	NaN	NaN	NaN	NaN	NaN	NaN	39.29	0.22344	0.79241	NaN	126300000	36185000	74051000	59465000	81720000	78493000	0	0	719610000	66693000
NaN	NaN	NaN	NaN	NaN	NaN	NaN	NaN	1.8047	NaN	NaN	NaN	NaN	1.1835	NaN	NaN	NaN	NaN	NaN	NaN	NaN	NaN	NaN	NaN	NaN	NaN	NaN	NaN	NaN	NaN	NaN	NaN	NaN	NaN	0.1668	NaN	NaN	NaN	NaN	NaN	0	0	0	84066000	0	0	0	0	0	0
0.89333	3.0547	5.2687	7.9889	3.5783	7.1383	1.6057	1.4493	2.2763	1.9837	3.0532	6.1362	2.4421	2.9884	5.6451	5.0631	4.213	2.3851	1.2787	4.8703	4.1201	2.1897	2.5649	1.8965	3.3172	2.2371	5.3424	3.4095	9.2105	6.6307	1.345	3.4052	0.83935	7.869	4.276	3.4332	2.7972	2.5885	5.8409	3.36	257760000	550930000	1403000000	5031800000	2971600000	5796600000	744210000	3993600000	2369100000	4590600000
3.235	4.9886	4.1794	5.8908	5.1267	4.8786	3.0787	4.3951	5.3455	4.3232	6.5129	3.4478	4.9875	2.8822	3.1039	4.916	11.088	3.696	3.9193	8.0117	6.7366	6.4864	2.5952	5.1934	6.5932	2.7608	4.2911	5.4049	4.6781	2.8265	3.0041	3.0689	1.5194	8.2779	3.4689	2.5643	5.9267	4.2883	8.8112	4.9616	14715000000	282230000000	67868000000	554920000000	57353000000	572040000000	66176000000	448180000000	149870000000	553670000000
3.1634	8.4552	7.2666	7.507	7.4672	4.5154	3.1477	5.8231	6.1589	5.0249	7.5096	6.1495	7.6848	4.4864	3.957	8.5864	13.808	6.5835	4.625	15.265	6.266	8.0135	3.5843	10.237	6.4726	3.8362	7.4693	9.7828	13.854	5.243	4.3403	8.467	2.0853	8.0177	5.0893	8.3331	6.7483	6.8033	13.991	8.6935	8510800000	229700000000	20176000000	674760000000	24929000000	516760000000	18663000000	392090000000	25029000000	546960000000
0.020267	0.037887	0.036166	0.044762	0.044952	0.030117	0.023667	0.027716	0.033316	0.021476	0.031614	0.039798	0.027219	0.03204	0.02873	0.036376	0.044968	0.039501	0.034402	0.03331	0.045358	0.03218	0.027447	0.039739	0.041108	0.025846	0.039921	0.046655	0.046064	0.031767	0.049503	0.03442	0.020433	0.042901	0.038099	0.03018	0.04082	0.040433	0.037882	0.026672	192620000000	4820500000	242000000000	5708400000	398780000000	10545000000	163000000000	9500800000	196400000000	6166000000
2.3588	1.0545	1.9908	1.9567	0.48424	2.735	1.6627	1.099	1.2394	1.0673	0.55635	1.8362	1.2232	0.72069	1.686	0.527	1.2593	1.0998	2.129	2.4434	2.5805	2.3015	1.3742	1.59	1.6053	1.409	0.39762	3.7742	0.36259	2.2156	2.0845	1.2425	0.97214	4.6794	2.7066	0.23014	1.4645	1.328	0.52795	0.90325	11700000000	147660000000	343980000000	724880000000	96989000000	505770000000	118860000000	353050000000	631160000000	556400000000
2.8541	11.896	8.8461	5.0861	7.5723	10.095	5.6778	6.481	5.0849	7.175	8.2034	7.6989	7.7448	5.8512	3.8016	4.3806	16.035	9.2782	4.848	15.24	16.461	6.8077	1.5754	7.2699	7.6206	6.4156	12.657	11.59	13.881	6.601	13.069	13.781	1.3729	13.836	3.0886	9.1764	11.19	10.28	16.588	10.116	5861500000	55758000000	3930700000	89953000000	4597300000	83919000000	3169400000	65690000000	7755100000	57156000000
0.033454	0.23531	0.31171	0.15127	0.067524	0.37963	0.074742	0.05006	0.046087	0.083378	0.074875	0.10777	0.035329	0.046171	0.0252	0.066487	0.074976	0.15259	0.030592	0.15061	0.11997	0.14916	0.054112	0.090021	0.11034	0.074128	0.18628	0.17739	0.15087	0.10017	0.11642	0.10848	0.017335	0.084074	0.070944	0.32947	0.11363	0.23954	0.1075	0.16983	34452000000	3217100000	40582000000	17999000000	28081000000	17899000000	34234000000	12176000000	70051000000	13453000000
3.8601	8.235	5.8554	9.6749	7.1105	5.5872	2.4543	4.8771	4.5236	4.9194	5.0066	4.0921	4.9859	3.4541	2.3329	5.0665	11.787	3.7708	3.8418	11.729	6.3421	4.4906	3.0126	7.4884	4.8613	2.1915	5.7901	7.4807	7.2557	2.4401	2.2349	5.2402	1.9508	5.9417	4.9001	6.6218	6.9638	10.772	10.107	7.9689	11635000000	278950000000	20510000000	407320000000	20974000000	399290000000	23329000000	260900000000	23143000000	430570000000
1.6159	3.892	1.9473	3.5375	4.0279	4.9798	2.4102	2.0884	0.88515	2.8333	3.6198	1.6511	1.3224	1.7967	2.5044	1.436	3.0489	2.408	1.8282	3.4683	1.8801	0.70535	3.626	2.1461	2.5774	1.6124	4.7436	2.4314	4.678	1.6527	2.066	2.0763	0.65293	3.0717	2.1315	6.2285	4.2915	2.6014	7.7946	5.0249	78817000	258950000	225390000	818590000	1000900000	841680000	65255000	459260000	83725000	561900000
0.42389	4.28	6.2391	0.16304	NaN	2.0945	1.444	1.8743	1.443	2.7807	3.2153	2.111	0.18965	1.1421	0.082594	1.3487	0.58725	5.5041	0.050215	1.4186	0.8979	NaN	1.8721	1.7337	1.3425	1.7258	1.5527	7.9433	7.3381	0.28634	0.64635	2.3678	0.26472	5.3984	0.17076	1.2207	0.29738	0.9479	2.373	NaN	390140000	230680000	45865000	103580000	9336800	141910000	8642200	4362000	0	0
NaN	NaN	NaN	NaN	NaN	NaN	2.8863	NaN	NaN	NaN	NaN	NaN	NaN	NaN	NaN	NaN	NaN	NaN	NaN	NaN	0.58333	0.92804	NaN	0.75423	2.1442	1.4602	NaN	NaN	NaN	NaN	NaN	NaN	NaN	NaN	0.805	0.68948	NaN	NaN	NaN	0.049485	0	0	0	0	0	0	0	0	826230	3176900
29.554	7.4962	2.9356	4.129	6.6398	2.1959	3.037	6.9821	6.5596	3.2074	15.278	3.5661	11.364	4.9226	8.4666	28.756	9.9805	2.5544	3.9483	11.14	16.526	24.174	2.6313	9.2887	12.948	3.9206	22.919	9.0266	42.876	2.1587	17.351	5.9213	1.3584	5.5603	1.9882	43.929	3.5757	5.3632	9.5456	26.55	124850000	10841000000	1402300000	26435000000	1968800000	16490000000	3133100000	8703900000	3326200000	11659000000
0.89857	0.82355	1.2644	1.4725	0.70966	3.2406	1.3179	2.7428	0.77535	1.4115	0.73624	1.4823	0.70916	0.59856	0.49366	1.9036	0.55247	2.5315	1.2727	0.60376	0.84351	0.87932	1.4568	0.86845	1.6705	NaN	1.2857	0.81629	1.2018	2.0734	3.7682	1.0282	0.92452	0.37848	0.59052	1.7512	0.9212	1.7485	1.6252	2.4722	6108900000	22534000000	6881400000	15756000000	2189800000	13902000000	2406100000	15044000000	1806900000	8717400000
0.086685	NaN	NaN	NaN	0.090518	NaN	0.58465	NaN	NaN	0.074908	NaN	NaN	0.041492	NaN	0.062779	NaN	0.71977	NaN	NaN	0.03607	NaN	NaN	NaN	1.359	NaN	NaN	0.035392	1.4104	NaN	NaN	NaN	NaN	NaN	NaN	NaN	NaN	NaN	NaN	NaN	NaN	300340000	50998000	0	0	0	0	0	0	156810000	15902000
4.2533	10.362	3.6546	24.186	15.509	9.2494	2.6362	8.8356	6.8217	5.8848	16.995	4.3282	18.123	6.9319	6.2996	18.148	36.729	10.652	9.1817	21.296	12.295	6.5449	8.0166	4.1199	9.6129	2.7304	7.1055	13.421	23.507	5.8148	3.0222	8.2419	3.394	11.095	7.8283	12.016	11.544	7.8581	39.408	10.088	846990000	31759000000	1094100000	124570000000	7222900000	121490000000	7600400000	110110000000	3895300000	165430000000
0.18034	NaN	NaN	NaN	NaN	NaN	0.12477	NaN	NaN	0.12736	NaN	NaN	NaN	NaN	0.29767	NaN	NaN	NaN	NaN	NaN	NaN	NaN	NaN	NaN	NaN	NaN	NaN	NaN	NaN	NaN	NaN	NaN	NaN	NaN	NaN	NaN	NaN	NaN	NaN	NaN	117200000	40953000	0	0	0	0	0	0	0	0
NaN	3.0351	NaN	NaN	NaN	0.86632	NaN	NaN	2.0165	0.3622	1.2124	NaN	NaN	1.8479	2.0577	1.5569	NaN	1.1153	NaN	NaN	1.2974	NaN	NaN	6.0278	0.77968	NaN	NaN	6.6423	NaN	NaN	NaN	3.3306	0.64636	NaN	0.946	NaN	2.5453	NaN	NaN	1.0935	0	0	142000000	171870000	0	6849500	0	0	0	0
NaN	NaN	NaN	NaN	NaN	NaN	NaN	0.59404	NaN	NaN	NaN	0.23904	0.081222	NaN	NaN	NaN	NaN	NaN	NaN	NaN	NaN	NaN	NaN	0.20331	NaN	NaN	NaN	NaN	NaN	NaN	NaN	0.20329	NaN	NaN	NaN	NaN	1.5906	NaN	NaN	NaN	0	0	0	0	0	0	0	0	0	0
0.072039	NaN	NaN	NaN	0.55762	NaN	0.069219	NaN	NaN	0.041003	NaN	0.086176	0.087463	NaN	0.057797	NaN	0.13233	0.25827	0.41436	0.032273	0.17993	NaN	0.33193	1.5348	NaN	NaN	NaN	NaN	NaN	NaN	NaN	NaN	0.10556	NaN	NaN	NaN	NaN	NaN	0.39517	1.1729	622720000	86932000	9392600	66289000	34435000	50620000	14314000	38874000	52806000	57176000
NaN	NaN	NaN	NaN	NaN	NaN	NaN	NaN	NaN	NaN	NaN	NaN	NaN	NaN	1.3894	NaN	NaN	NaN	NaN	NaN	NaN	NaN	NaN	NaN	NaN	9.1027	NaN	NaN	NaN	1.1363	NaN	NaN	NaN	NaN	1.0909	NaN	NaN	NaN	NaN	NaN	0	0	175520000	66325000	0	0	0	0	0	0
15.973	0.84574	1.6691	1.1094	0.58161	1.5411	1.9737	0.75175	4.6655	0.9361	2.7984	1.1943	0.31848	0.84249	6.8049	2.3888	1.0874	0.91465	3.8709	1.2344	1.6883	0.86861	6.5556	1.2516	4.3465	3.1703	0.15448	1.9921	0.58987	0.56923	0.73029	0.27166	0.85442	6.1733	2.0981	4.1338	1.1129	0.48836	0.6356	0.35613	13441000	128830000	16323000000	27374000000	5648500000	21597000000	3031200000	8926100000	13207000000	21933000000
NaN	NaN	NaN	NaN	NaN	NaN	NaN	NaN	NaN	NaN	NaN	NaN	NaN	NaN	NaN	NaN	NaN	NaN	NaN	NaN	NaN	NaN	NaN	NaN	NaN	NaN	NaN	NaN	NaN	NaN	NaN	NaN	NaN	NaN	NaN	NaN	NaN	NaN	NaN	NaN	0	0	0	0	0	0	0	0	0	0
0.033056	0.07427	0.12011	NaN	0.08075	NaN	0.08062	0.030864	0.02071	0.018404	0.050359	0.048952	0.014944	0.033421	0.017025	0.056996	0.062973	0.052686	0.076282	0.16107	0.069527	0.052355	0.024928	0.023571	0.2301	0.11216	0.19557	0.12066	0.062571	0.11728	0.067508	0.050776	0.0080756	0.11524	0.058811	0.19129	0.071679	0.060039	0.1171	0.024084	459090000	41840000	277130000	48804000	77071000	18259000	4921600	2956500	159970000	39381000
NaN	NaN	NaN	NaN	0.30896	2.8583	1.9084	NaN	NaN	NaN	0.8782	NaN	NaN	NaN	NaN	NaN	NaN	NaN	NaN	NaN	NaN	NaN	NaN	NaN	0.20594	NaN	NaN	NaN	0.70927	NaN	NaN	1.4875	0.049352	NaN	4.65	NaN	NaN	0.85948	NaN	NaN	0	0	2107300000	7052600000	0	0	0	0	1012700000	1132000000
1.26	2.4723	1.2249	1.3635	1.4699	2.4726	2.8317	1.3264	1.456	2.8408	2.2681	1.3662	1.2604	1.6313	0.53186	1.9314	2.2156	1.2067	1.4603	2.2623	2.5429	2.8728	0.55258	2.5323	1.8764	1.0884	1.9036	2.4237	2.3411	1.9061	1.9401	1.7401	0.58143	2.2345	1.3265	2.9306	1.8727	3.926	3.4173	3.1182	47777000	100730000	162870000	656360000	568890000	1248400000	507760000	1179600000	675330000	1138800000
NaN	0.10867	NaN	NaN	0.095519	NaN	NaN	NaN	NaN	NaN	NaN	NaN	NaN	NaN	NaN	NaN	NaN	NaN	NaN	NaN	NaN	NaN	NaN	NaN	NaN	NaN	NaN	NaN	NaN	0.85831	NaN	NaN	NaN	NaN	NaN	NaN	NaN	NaN	NaN	NaN	0	0	343670000	53241000	0	0	0	0	390140000	49834000
NaN	0.13934	NaN	1.0649	0.36007	NaN	NaN	0.093134	0.11603	NaN	NaN	0.32279	0.069831	0.16436	NaN	NaN	0.15203	NaN	NaN	0.34107	0.40172	NaN	NaN	0.14553	NaN	0.17279	NaN	0.20924	NaN	NaN	0.18548	0.048363	0.15602	NaN	NaN	NaN	NaN	0.082589	NaN	NaN	5874100	1054800	50613000	13126000	0	0	57982000	124590000	204740000	164210000
0.059868	0.061334	0.056065	0.12918	0.027712	NaN	0.05429	0.10071	0.039025	0.070564	0.042706	0.17724	0.057922	0.044666	0.028023	0.053215	0.085788	0.084448	0.21568	0.11442	0.076167	NaN	0.021329	0.18755	0.064451	0.077519	0.26982	0.038802	0.089207	0.17583	0.066822	0.04597	0.041339	0.072538	0.026269	0.080363	0.018133	0.056972	0.12986	0.12513	3867700000	73879000	458220000	7664000	336350000	16539000	469410000	6674200	1805100000	69981000
NaN	1.4033	NaN	2.355	NaN	NaN	0.087444	NaN	NaN	0.14408	NaN	NaN	NaN	NaN	0.33875	NaN	NaN	NaN	NaN	NaN	0.74801	NaN	NaN	NaN	NaN	NaN	NaN	NaN	NaN	NaN	NaN	NaN	1.1267	NaN	NaN	NaN	NaN	NaN	NaN	NaN	56985000	36696000	88714000	130470000	0	0	1423900000	1747000000	0	0
NaN	NaN	NaN	NaN	NaN	NaN	NaN	NaN	NaN	0.030217	NaN	NaN	NaN	NaN	NaN	NaN	NaN	NaN	NaN	NaN	NaN	NaN	NaN	NaN	NaN	NaN	NaN	NaN	NaN	NaN	NaN	NaN	NaN	NaN	NaN	NaN	NaN	NaN	NaN	NaN	378970000	12430000	0	0	0	0	0	0	0	0
4.3648	8.5817	1.9821	3.5323	2.1161	0.62267	1.7919	3.4138	2.748	3.4048	2.2224	0.62982	2.1488	1.3726	2.0474	2.25	6.1976	2.0353	2.0141	8.436	2.0335	NaN	8.3332	3.2053	4.5735	2.7895	1.3195	5.9442	3.0202	1.5767	2.2285	2.5975	1.3472	3.5117	0.81636	1.2208	1.3604	3.3503	4.0262	2.6405	23396000	262040000	44566000	302870000	398970000	817360000	195810000	342010000	42606000	94396000
NaN	NaN	NaN	NaN	NaN	NaN	0.051239	NaN	NaN	NaN	NaN	NaN	0.092692	NaN	NaN	NaN	0.049244	NaN	NaN	0.19683	NaN	NaN	NaN	NaN	NaN	NaN	NaN	NaN	NaN	NaN	NaN	0.89519	NaN	NaN	0.089934	NaN	NaN	NaN	0.10748	NaN	0	0	0	0	0	0	0	0	0	0
NaN	NaN	NaN	NaN	NaN	NaN	NaN	NaN	NaN	NaN	NaN	1.1595	0.031489	NaN	NaN	NaN	NaN	0.21193	NaN	0.0056371	NaN	NaN	NaN	NaN	NaN	NaN	NaN	NaN	NaN	NaN	0.75249	NaN	1.7134	NaN	NaN	NaN	NaN	NaN	NaN	NaN	0	0	0	0	6640700	14209000	0	0	0	0
NaN	NaN	0.15413	0.13458	NaN	NaN	NaN	NaN	NaN	NaN	NaN	NaN	NaN	NaN	NaN	NaN	NaN	0.16591	NaN	NaN	NaN	NaN	NaN	0.95038	NaN	NaN	NaN	NaN	NaN	NaN	0.78163	NaN	NaN	0.54036	NaN	NaN	0.18467	NaN	NaN	0.15896	716700	1247700	0	0	522010000	89322000	224910000	75264000	0	0
2.5178	2.2318	1.5479	1.4199	2.0171	1.7349	2.3107	2.1212	1.621	2.4949	2.5856	1.7822	2.469	2.3962	2.6752	3.1933	2.1864	1.7008	2.0183	1.4935	1.6072	1.8638	2.6923	1.8041	1.4009	2.0957	1.8913	2.004	2.0732	2.3189	2.3202	2.6824	1.4173	1.9088	1.841	1.3652	1.9807	1.6219	1.8377	1.7984	918700000	7316200000	9320400000	28927000000	12708000000	33953000000	9619000000	20120000000	5441100000	17782000000
1.1235	NaN	0.54836	NaN	NaN	NaN	1.431	NaN	2.4317	NaN	NaN	0.61709	1.1388	2.4633	2.2095	0.42728	1.9741	NaN	3.5	1.5607	1.2782	NaN	0.9006	3.0768	0.9843	1.7242	0.632	2.3968	NaN	0.30573	1.1051	NaN	0.48778	NaN	NaN	NaN	2.6057	1.9652	2.1267	NaN	16892000	59414000	5790400	49377000	169240000	162470000	0	0	0	0
NaN	2.0285	NaN	1.8187	1.3236	2.0199	2.8097	1.1538	1.77	NaN	NaN	4.5047	1.1241	0.984	1.0251	NaN	0.7336	1.054	NaN	0.91851	1.573	NaN	13.815	1.4065	NaN	1.7625	0.56993	3.9401	0.51697	NaN	7.4855	1.9101	0.45988	1.5752	2.6115	0.12405	1.2384	1.5701	0.11837	NaN	0	0	84098000	157700000	13056000	33065000	82043000	93937000	30737000	72274000
NaN	0.20718	0.15313	0.082579	0.53252	0.27291	1.0633	1.0378	0.65912	0.22971	0.60413	0.37242	0.61171	0.8315	0.53501	NaN	0.50636	0.14827	1.9544	0.16761	0.30199	0.31529	4.4208	0.07986	0.16327	0.46058	0.3578	0.13987	0.5327	NaN	0.60092	0.61313	0.94741	0.27114	0.44972	0.063109	0.32728	0.43325	1.0296	0.10487	13900000	44150000	1145500000	348210000	2075700000	2537900000	4308100000	1699200000	93869000	105470000
NaN	0.19203	3.17	NaN	0.88107	3.6377	NaN	0.016412	NaN	NaN	0.034006	NaN	0.054959	0.018902	0.39814	0.42231	1.2746	NaN	NaN	5.1313	0.97207	0.3072	NaN	NaN	NaN	1.8233	0.81289	0.75601	NaN	NaN	NaN	0.03177	0.13944	1.4488	1.4314	0.20719	NaN	5.7527	0.070168	0.038782	0	28633000	1401000000	500620000	27555000	125700000	0	0	13976000	14224000
NaN	NaN	NaN	NaN	NaN	NaN	NaN	NaN	0.22581	NaN	NaN	NaN	NaN	NaN	NaN	NaN	NaN	NaN	NaN	NaN	NaN	NaN	NaN	NaN	NaN	NaN	NaN	NaN	NaN	NaN	NaN	NaN	NaN	NaN	NaN	NaN	NaN	NaN	0.31873	NaN	0	0	0	0	0	0	0	0	0	0
NaN	NaN	NaN	NaN	NaN	NaN	NaN	NaN	NaN	NaN	NaN	NaN	1.5312	NaN	NaN	1.2646	0.83165	NaN	NaN	NaN	NaN	NaN	NaN	NaN	NaN	NaN	NaN	NaN	NaN	NaN	NaN	NaN	NaN	NaN	NaN	0.3257	NaN	0.3929	0.38861	NaN	0	0	0	0	0	0	0	0	0	0
NaN	NaN	NaN	1.3016	NaN	NaN	NaN	NaN	NaN	NaN	NaN	NaN	NaN	NaN	NaN	NaN	NaN	NaN	NaN	1.7794	NaN	NaN	NaN	NaN	NaN	NaN	NaN	NaN	NaN	NaN	NaN	NaN	NaN	NaN	NaN	NaN	NaN	NaN	NaN	NaN	0	0	0	0	10921000	65937000	8435800	12515000	15648000	5798100
0.71316	NaN	0.64917	NaN	1.0074	NaN	0.86485	0.36668	0.60947	NaN	1.0048	1.0082	1.2283	NaN	0.53908	1.3447	0.64986	NaN	0.95348	NaN	NaN	NaN	NaN	1.2059	0.46757	0.64147	1.5089	1.2504	NaN	0.44956	NaN	1.1457	0.74424	0.86194	0.94779	0.41476	NaN	NaN	0.91164	NaN	12014000	30177000	92559000	74264000	382250000	332940000	0	0	122010000	169890000
NaN	NaN	NaN	NaN	NaN	NaN	NaN	NaN	NaN	NaN	NaN	NaN	NaN	NaN	NaN	NaN	NaN	NaN	NaN	NaN	NaN	NaN	NaN	NaN	NaN	NaN	NaN	NaN	NaN	NaN	NaN	NaN	NaN	NaN	NaN	NaN	NaN	NaN	NaN	NaN	0	0	0	0	0	0	0	0	0	0
2.6603	1.495	1.8543	2.0927	2.0799	2.776	1.3623	1.073	2.8188	NaN	0.71877	2.1284	1.6066	1.5946	1.4242	2.112	2.2186	2.0356	1.8475	2.9791	2.5051	2.5147	6.8449	1.6627	2	1.9714	2.0285	2.2212	1.2581	1.9255	1.9914	2.2696	0.13031	1.6693	4.56	2.2417	1.8355	1.102	1.4495	1.8393	23327000	197830000	122330000	491680000	485120000	802060000	204230000	450270000	74019000	203270000
0.89917	0.86107	3.3566	0.92442	2.1541	1.1907	NaN	2.221	0.91851	2.0934	0.78068	1.6769	0.84318	1.324	1.3281	NaN	0.96546	0.70544	0.82462	1.0452	1.1235	1.6099	0.55842	0.8945	1.7246	5.7928	1.2438	1.743	1.8476	NaN	2.119	0.84088	1.0079	1.2921	1.0149	2.3229	1.3677	0.73574	0.87721	1.5668	328230000	562980000	926840000	1106600000	230000000	704540000	629110000	1162600000	126110000	299580000
0.056969	NaN	NaN	NaN	NaN	NaN	0.06554	NaN	0.0526	NaN	0.066619	NaN	0.064893	NaN	0.11392	0.67964	0.28692	NaN	0.066915	NaN	NaN	NaN	NaN	NaN	NaN	0.088508	NaN	NaN	NaN	0.36723	0.047804	0.079661	NaN	NaN	0.17837	NaN	0.071218	NaN	NaN	NaN	288990000	1236100000	0	0	0	0	0	0	22079000	2800500
0.57154	0.22286	0.07839	0.14774	1.1185	0.51811	0.87275	0.46157	0.68372	0.22354	0.51974	0.51478	0.42373	0.74686	0.30964	0.79017	0.66503	0.25894	0.60541	0.28337	0.58659	0.54078	NaN	0.29714	0.75278	0.58129	0.37929	0.081781	0.37266	0.63684	0.61163	0.56998	0.53536	0.39497	0.57326	0.29881	0.72012	0.47843	0.44244	0.38003	115370000	167890000	2516100000	776870000	12532000000	4332700000	508780000	119030000	504180000	990420000
NaN	NaN	NaN	NaN	NaN	NaN	0.69808	NaN	2.0611	NaN	NaN	NaN	NaN	NaN	NaN	NaN	NaN	NaN	NaN	NaN	NaN	NaN	NaN	NaN	NaN	NaN	NaN	NaN	NaN	NaN	NaN	NaN	NaN	2.4073	NaN	NaN	NaN	NaN	NaN	NaN	0	0	3017300	5259100	829690	415230	0	0	0	0
NaN	NaN	NaN	NaN	NaN	NaN	NaN	NaN	NaN	NaN	NaN	NaN	NaN	NaN	NaN	NaN	NaN	NaN	NaN	NaN	NaN	NaN	NaN	NaN	NaN	NaN	2.5201	NaN	NaN	NaN	NaN	NaN	NaN	NaN	NaN	NaN	NaN	NaN	NaN	NaN	0	0	0	0	0	0	823620	4011000	0	0
NaN	0.072707	0.065051	0.052473	NaN	0.027059	0.052228	0.077227	0.050732	0.37529	NaN	0.058722	0.092163	NaN	0.051835	NaN	0.14922	0.14043	0.049695	0.098685	0.064911	0.38434	NaN	0.12174	NaN	0.060013	NaN	0.22646	NaN	NaN	NaN	NaN	NaN	0.10299	0.12984	0.089984	0.095671	0.14621	NaN	NaN	184740000	5913400	1356300000	56947000	3771700000	243760000	601250000	96105000	0	0
1.4748	0.64802	0.95432	1.2739	0.44634	0.83036	0.40483	0.85527	0.62253	1.3551	0.88092	1.1613	0.83946	0.84571	0.77737	2.1702	0.97848	1.1897	1.904	1.1014	1.0928	1.3416	1.0864	0.77985	0.73452	0.75595	0.86307	0.3661	1.2021	0.45858	0.53072	0.50636	0.5352	0.76728	0.94683	1.2146	0.67992	0.19979	1.1979	0.44572	163350000	436150000	2307100000	2203600000	1098600000	2047900000	283810000	641370000	781340000	754890000
NaN	NaN	NaN	NaN	NaN	NaN	NaN	NaN	NaN	NaN	NaN	NaN	NaN	NaN	NaN	NaN	NaN	NaN	NaN	NaN	NaN	NaN	NaN	NaN	NaN	NaN	NaN	NaN	NaN	NaN	NaN	NaN	NaN	NaN	NaN	NaN	NaN	NaN	NaN	NaN	0	0	0	0	0	0	0	0	0	0
NaN	NaN	NaN	NaN	NaN	NaN	NaN	NaN	NaN	NaN	NaN	NaN	NaN	NaN	NaN	NaN	NaN	NaN	NaN	NaN	NaN	NaN	NaN	NaN	NaN	NaN	NaN	NaN	NaN	NaN	NaN	NaN	NaN	NaN	NaN	NaN	NaN	NaN	NaN	NaN	0	0	0	0	0	0	0	0	0	0
NaN	NaN	NaN	NaN	NaN	NaN	NaN	NaN	NaN	NaN	NaN	NaN	NaN	NaN	NaN	NaN	NaN	NaN	NaN	NaN	NaN	NaN	NaN	NaN	NaN	NaN	NaN	0.26596	NaN	0.14933	NaN	NaN	NaN	NaN	NaN	NaN	NaN	NaN	1.165	NaN	0	0	0	0	0	0	0	0	0	0
NaN	NaN	NaN	0.42015	NaN	NaN	1.1634	0.36814	0.89777	1.7389	0.66013	NaN	NaN	0.70688	NaN	NaN	NaN	NaN	1.3081	NaN	NaN	0.81246	NaN	NaN	0.54417	NaN	1.11	NaN	0.98253	0.69537	NaN	NaN	NaN	NaN	NaN	0.68066	0.50171	1.4457	NaN	0.71776	2185900	7655500	6604500	83416000	30925000	7702400	582540000	1034100000	0	0
NaN	0.70121	0.8453	0.65605	2.1878	0.54095	NaN	1.5749	NaN	NaN	NaN	0.79907	NaN	NaN	NaN	NaN	NaN	0.62717	NaN	1.6345	1.2443	NaN	NaN	1.2739	NaN	1.972	NaN	0.81502	NaN	NaN	NaN	0.94235	2.3524	1.8904	1.1277	NaN	NaN	3.2046	NaN	NaN	0	0	209510000	216190000	199480000	333940000	159450000	215890000	34942000	157260000
NaN	1.2184	1.597	NaN	NaN	0.76908	NaN	NaN	0.98955	NaN	1.5397	1.3121	NaN	1.0569	NaN	NaN	NaN	NaN	3.461	NaN	NaN	NaN	NaN	2.0698	1.5632	NaN	0.2998	0.91932	1.4305	NaN	1.253	NaN	NaN	2.0523	NaN	1.1531	1.607	1.1791	NaN	1.3766	691620	5212200	8629100	13636000	2552200	5494800	0	0	4645500	24459000
NaN	NaN	NaN	NaN	NaN	NaN	NaN	NaN	NaN	NaN	NaN	NaN	NaN	NaN	NaN	NaN	NaN	NaN	NaN	NaN	NaN	NaN	NaN	NaN	NaN	NaN	NaN	NaN	NaN	NaN	NaN	NaN	NaN	NaN	NaN	NaN	NaN	NaN	NaN	NaN	0	0	920800	1853900	0	0	0	0	0	0
NaN	NaN	NaN	NaN	NaN	NaN	NaN	NaN	3.3582	NaN	3.1237	3.7092	NaN	5.3016	8.0832	NaN	NaN	NaN	NaN	NaN	NaN	NaN	NaN	2.7173	3.4279	1.1247	3.6358	2.0763	9.4694	3.2114	NaN	3.2506	NaN	NaN	NaN	3.2848	5.2936	3.8705	NaN	NaN	0	0	413990000	759180000	376800	1638800	0	0	0	0
NaN	NaN	NaN	NaN	NaN	NaN	NaN	NaN	NaN	NaN	NaN	NaN	NaN	NaN	NaN	NaN	NaN	NaN	NaN	NaN	NaN	NaN	NaN	NaN	18.929	NaN	NaN	NaN	NaN	NaN	NaN	NaN	NaN	NaN	NaN	NaN	NaN	NaN	NaN	NaN	0	0	0	0	0	0	0	0	0	22699000
0.75624	0.56456	1.9427	0.28775	0.62711	0.55806	0.3248	0.26556	0.36737	1.4298	0.1536	0.47649	0.45969	0.70624	0.3086	1.4385	0.51839	0.62772	NaN	0.75225	0.71205	0.59961	NaN	0.71693	NaN	0.47307	1.3021	0.40161	0.33207	0.2905	0.55096	0.33237	1.0274	0.67642	0.52167	0.27569	0.66966	0.4257	1.1116	0.37444	10144000	8998400	1886600000	1811500000	527970000	1307300000	2492400000	1066600000	889820000	819580000
NaN	NaN	NaN	NaN	NaN	NaN	NaN	NaN	NaN	NaN	0.56899	NaN	NaN	NaN	NaN	NaN	NaN	NaN	NaN	NaN	NaN	NaN	NaN	NaN	NaN	NaN	NaN	NaN	NaN	NaN	NaN	NaN	NaN	NaN	NaN	0.067277	NaN	NaN	NaN	NaN	0	0	0	0	0	0	0	0	0	0
NaN	NaN	NaN	NaN	NaN	NaN	1.6541	NaN	NaN	NaN	NaN	NaN	NaN	NaN	NaN	NaN	NaN	NaN	NaN	NaN	NaN	NaN	NaN	NaN	NaN	NaN	NaN	NaN	NaN	NaN	NaN	NaN	0.66149	NaN	NaN	NaN	NaN	NaN	NaN	NaN	0	0	0	0	0	0	0	0	0	0
NaN	NaN	NaN	NaN	NaN	NaN	NaN	NaN	NaN	NaN	NaN	NaN	NaN	NaN	NaN	NaN	NaN	NaN	NaN	NaN	NaN	NaN	NaN	NaN	NaN	NaN	NaN	NaN	NaN	NaN	NaN	NaN	NaN	NaN	NaN	NaN	NaN	NaN	NaN	NaN	0	0	0	0	0	0	0	0	0	0
NaN	NaN	NaN	NaN	NaN	NaN	NaN	NaN	NaN	NaN	NaN	NaN	NaN	NaN	NaN	NaN	NaN	NaN	NaN	NaN	NaN	NaN	NaN	NaN	NaN	NaN	NaN	NaN	NaN	NaN	NaN	NaN	NaN	NaN	NaN	NaN	NaN	NaN	NaN	NaN	0	0	0	0	0	0	0	0	0	0
NaN	0.24075	NaN	NaN	NaN	NaN	NaN	NaN	NaN	NaN	NaN	0.79486	NaN	NaN	NaN	NaN	NaN	NaN	NaN	0.30846	NaN	NaN	NaN	NaN	NaN	NaN	NaN	0.71879	NaN	NaN	NaN	NaN	0.3239	NaN	NaN	NaN	NaN	0.46062	NaN	NaN	0	0	147820000	105400000	0	0	28565000	51089000	25796000	16052000
NaN	NaN	NaN	NaN	NaN	NaN	NaN	NaN	NaN	NaN	NaN	NaN	NaN	NaN	NaN	NaN	NaN	NaN	NaN	NaN	NaN	NaN	NaN	NaN	NaN	NaN	NaN	NaN	NaN	NaN	NaN	NaN	NaN	NaN	NaN	NaN	NaN	NaN	NaN	NaN	0	0	49642000	0	0	0	0	0	0	0
NaN	NaN	2.687	NaN	NaN	NaN	1.1069	NaN	NaN	NaN	1.6391	NaN	NaN	NaN	0.89461	NaN	2.0424	NaN	NaN	NaN	NaN	NaN	NaN	NaN	NaN	NaN	1.206	NaN	NaN	NaN	NaN	NaN	NaN	NaN	NaN	NaN	NaN	NaN	1.2036	NaN	0	0	0	0	65112000	332750000	100280000	186680000	0	0
NaN	NaN	NaN	NaN	NaN	NaN	NaN	NaN	NaN	0.41319	NaN	NaN	NaN	NaN	NaN	0.013623	NaN	NaN	NaN	NaN	NaN	NaN	NaN	NaN	NaN	NaN	NaN	NaN	NaN	NaN	NaN	NaN	NaN	NaN	NaN	NaN	NaN	NaN	NaN	NaN	0	0	0	0	0	0	0	0	0	0
NaN	NaN	1.0212	NaN	NaN	1.1864	NaN	NaN	NaN	NaN	NaN	1.6437	NaN	NaN	NaN	NaN	NaN	NaN	NaN	NaN	NaN	NaN	NaN	NaN	NaN	NaN	NaN	NaN	NaN	NaN	NaN	NaN	NaN	NaN	NaN	NaN	NaN	0.93219	NaN	NaN	0	0	0	0	50165000	78797000	19830000	12619000	0	0
NaN	NaN	NaN	NaN	NaN	NaN	NaN	NaN	NaN	NaN	NaN	NaN	NaN	NaN	NaN	NaN	NaN	NaN	NaN	NaN	NaN	NaN	NaN	NaN	NaN	NaN	NaN	NaN	NaN	NaN	NaN	NaN	NaN	NaN	NaN	NaN	NaN	NaN	NaN	NaN	0	0	0	0	0	0	3536700	11591000	0	0
NaN	0.99387	3.0204	NaN	0.96209	1.4298	1.3364	NaN	2.7184	NaN	1.9432	1.945	2.0636	3.2476	1.2246	5.3733	0.4111	1.0051	NaN	1.0036	NaN	NaN	NaN	2.9301	3.4105	1.8263	NaN	2.2142	NaN	NaN	2.6598	1.8128	NaN	NaN	1.1569	0.40685	4.3858	1.8252	NaN	NaN	8175100	59811000	51127000	62955000	12559000	40211000	1667000	27255000	25462000	38192000
NaN	0.13597	1.9931	0.73948	0.95698	1.1768	0.57838	0.055342	0.88304	1.4485	NaN	1.6742	0.63148	1.3102	NaN	NaN	0.37266	0.4455	NaN	0.32361	0.57993	1.6087	NaN	1.4885	0.2881	0.22148	0.54221	0.97764	0.49266	1.7687	1.1851	NaN	0.26845	2.1034	2.3963	1.1419	0.77868	0.28169	3.4314	0.40997	0	0	1211300000	481220000	74401000	242150000	164950000	185850000	22751000	38233000
NaN	1.5196	2.0731	2.3827	6.507	1.4625	2.7378	1.1573	1.0815	NaN	1.6552	1.6549	0.34229	1.0431	1.2349	NaN	0.66883	1.9835	NaN	0.45218	0.50992	NaN	15.171	0.38473	1.8221	0.96816	NaN	1.8682	0.79707	1.7139	3.867	0.88226	2.8398	1.7858	3.0148	0.92314	0.48754	0.63097	1.0176	0.95192	2114200	31594000	107980000	403850000	256540000	950150000	986040000	437260000	33313000	140700000
NaN	NaN	NaN	NaN	NaN	1.7669	NaN	NaN	5.275	NaN	NaN	NaN	2.7188	0.15199	NaN	NaN	3.1911	NaN	4.7364	NaN	NaN	NaN	0.56908	NaN	NaN	NaN	NaN	3.7988	NaN	NaN	NaN	NaN	NaN	4.3759	NaN	NaN	1.4621	NaN	NaN	NaN	0	0	0	0	48845000	12707000	0	0	1653700	10442000
0.16708	NaN	0.14943	NaN	NaN	0.35583	0.4974	0.28116	0.22978	0.1071	0.42186	0.17981	0.050953	NaN	0.28725	NaN	0.18859	0.2947	0.18695	0.27893	0.63238	0.22756	1.7406	NaN	NaN	0.29668	NaN	0.1693	NaN	NaN	0.24698	0.065538	0.78944	NaN	NaN	NaN	0.33809	0.13381	0.3412	0.0912	7442900	1607000	0	0	282600000	78073000	0	0	85081000	23950000
NaN	NaN	NaN	NaN	NaN	NaN	NaN	NaN	NaN	NaN	NaN	NaN	NaN	NaN	NaN	NaN	NaN	NaN	NaN	NaN	NaN	NaN	NaN	1.7802	0.7344	NaN	NaN	NaN	NaN	NaN	NaN	NaN	NaN	NaN	NaN	NaN	1.2712	NaN	NaN	NaN	0	0	0	0	0	0	0	0	0	0
NaN	3.1726	0.84314	0.90395	1.9471	0.66268	0.55931	0.50751	0.62077	8.5034	NaN	1.7255	2.2746	0.64567	2.3816	NaN	2.0201	NaN	NaN	1.4586	1.2674	NaN	NaN	2.3314	3.3108	1.4628	3.953	1.648	1.1209	13.129	1.2642	0.84234	2.0658	1.318	NaN	NaN	0.93382	0.65078	NaN	NaN	0	0	199980000	227990000	66178000	97196000	24550000	40787000	9026200	33148000
NaN	NaN	0.92173	NaN	NaN	NaN	NaN	NaN	NaN	NaN	NaN	NaN	NaN	NaN	NaN	NaN	NaN	NaN	NaN	NaN	NaN	NaN	NaN	NaN	NaN	NaN	NaN	NaN	NaN	NaN	NaN	NaN	NaN	NaN	NaN	NaN	2.0771	NaN	NaN	NaN	0	0	11250000	5886900	11023000	19114000	0	0	0	0
0.97307	1.2595	1.5622	1.9028	1.5969	0.98652	1.1657	0.95394	1.0426	1.1709	2.2357	0.96942	1.183	1.312	0.91415	1.7083	0.85797	1.6303	1.7853	1.2141	1.4397	1.4154	2.1504	1.1406	1.3174	1.345	1.3186	1.0265	1.5449	2.1432	1.2689	1.1457	1.2923	1.2128	1.2646	1.3849	1.0665	0.93898	1.3086	1.2166	445900000	733140000	3306700000	6650300000	2734400000	6735200000	1532100000	3362200000	2174400000	3984100000
0.89464	1.7527	1.0203	1.5661	0.76233	0.72972	1.0405	1.9351	1.1316	1.1055	0.62674	0.97783	0.76307	0.73046	0.9051	0.81207	0.56141	1.3263	0.93267	0.78434	0.90513	1.218	1.6501	1.5081	0.68404	1.1099	2.3076	1.0277	1.1874	1.2682	1.0695	0.84407	1.4511	1.4246	1.3205	1.2416	0.80947	0.98303	1.0036	0.85434	766110000	1082500000	2304000000	6576400000	3268000000	6133500000	1408300000	4005100000	2967800000	3569400000
0.88539	0.76316	0.65689	0.56154	0.81148	0.83841	0.75731	0.75378	0.86673	1.4694	0.90403	0.78498	0.67894	0.72765	0.69024	1.6204	0.78889	0.80779	0.9808	0.86298	0.79142	1.0506	0.97697	2.0396	0.55063	0.80703	0.63719	0.79824	0.69602	1.1687	0.58047	0.756	1.2596	0.97028	0.91129	0.86368	1.0589	0.57318	0.55173	0.68366	164320000	360380000	10860000000	10956000000	14994000000	18066000000	8399800000	7740300000	4586200000	6174300000
1.4043	1.3343	0.8852	0.91324	0.99093	0.92746	1.3124	2.0606	1.4804	1.4441	0.93818	0.95	0.88709	1.0735	1.0143	1.1215	1.6412	1.2127	1.3482	0.63647	0.63193	0.86105	1.9718	0.41477	1.2417	1.2146	0.83214	0.97437	1.1004	1.5713	1.3335	0.90396	1.4272	1.331	0.88757	1.8168	0.58099	1.0084	1.4199	0.74288	559530000	1092100000	1586700000	3104900000	1814800000	3118900000	1865800000	2554300000	1463700000	1848000000
NaN	0.43422	2.0163	1.5793	1.5389	1.6526	NaN	NaN	NaN	NaN	0.7407	1.3287	0.25587	0.76099	1.0786	1.0935	0.42243	NaN	NaN	0.91232	NaN	1.4484	2.9741	0.81407	0.61811	0.66857	1.1106	2.4154	1.5339	0.55303	1.1206	NaN	0.36852	3.2717	2.2035	1.4849	0.6833	1.2602	1.079	0.77798	190770000	1154200	420710000	336380000	75162000	284440000	16842000	47979000	22300000	60611000
NaN	0.59907	0.90101	0.54545	0.93681	0.93791	0.7437	NaN	0.9035	1.3907	0.79967	0.95632	1.0706	1.9647	1.0669	1.0114	0.90026	0.67202	NaN	0.11984	0.13834	0.54505	NaN	0.66704	0.40166	NaN	0.33612	0.52972	NaN	NaN	1.8844	NaN	0.6504	0.27348	1.3147	0.60403	0.23272	1.1434	NaN	0.65528	4572000	13353000	494920000	421840000	715140000	449830000	147630000	188990000	85096000	155150000
4.4876	NaN	0.96948	NaN	NaN	NaN	NaN	NaN	1.3612	2.0396	2.5704	NaN	1.1813	1.7389	3.0298	8.5884	NaN	NaN	4.1113	NaN	NaN	NaN	1.788	1.9129	NaN	NaN	NaN	1.2484	4.9882	NaN	NaN	NaN	0.31868	NaN	NaN	5.0183	2.466	4.6251	4.5164	2.379	3678600	96561000	2498300	59982000	17254000	47365000	0	0	5022000	83768000
NaN	NaN	NaN	NaN	NaN	NaN	NaN	NaN	NaN	NaN	NaN	NaN	NaN	NaN	NaN	NaN	NaN	NaN	NaN	NaN	NaN	NaN	NaN	NaN	NaN	NaN	NaN	NaN	NaN	NaN	NaN	NaN	NaN	NaN	NaN	NaN	NaN	NaN	NaN	NaN	0	0	0	0	0	0	0	0	0	0
0.048315	0.092638	0.17188	0.074343	0.05776	0.066122	0.12754	0.097314	0.088283	0.12499	0.062191	0.07766	0.049227	0.067815	0.095941	0.066813	0.087693	0.096059	0.096876	0.076136	0.10511	0.086261	1.9978	0.064902	0.053515	0.087773	0.082322	0.096374	0.091008	0.131	0.12537	0.077199	0.15874	0.33194	0.09353	0.13487	0.067759	0.08074	0.089691	0.065389	21609000000	3334200000	58093000000	7837300000	9585601000	3091900000	59342000000	7353800000	77042000000	48336000000
NaN	0.40158	NaN	0.33396	0.23842	NaN	NaN	NaN	NaN	NaN	NaN	0.27642	NaN	NaN	0.83919	NaN	NaN	NaN	NaN	NaN	NaN	NaN	NaN	NaN	NaN	NaN	NaN	NaN	NaN	NaN	0.21257	NaN	NaN	NaN	0.15068	NaN	NaN	0.76647	NaN	NaN	7553000	28988000	92637000	268230000	0	0	33300000	10828000	18998000	4657500
0.92853	1.1372	0.88715	1.5959	1.1965	0.69032	3.4116	NaN	0.53109	0.72241	0.96636	0.71628	1.7567	0.48726	2.22	0.25215	1.0261	0.73344	NaN	1.1226	1.0754	1.0259	1.3277	1.1358	2.5738	1.1539	3.6222	0.43259	NaN	NaN	0.33841	NaN	0.50339	1.2864	1.1619	0.9146	1.1192	0.63727	2.1017	1.2881	20068000	56217000	1045500000	2232000000	1892100000	3865100000	925050000	2908100000	613450000	1941600000
2.8669	1.6388	0.75195	0.35926	NaN	0.21653	NaN	NaN	2.0956	2.9979	2.8653	0.62362	0.76452	1.9695	NaN	NaN	1.0801	0.36715	0.40334	1.0788	0.83148	0.090374	5.0184	0.71071	1.925	NaN	3.7029	0.96012	2.6478	NaN	NaN	1.0672	0.86975	0.74372	2.3137	3.7148	0.88059	1.2092	1.1805	1.0213	15966000	116180000	607480000	2273200000	1209700000	1960600000	1088600000	656660000	376790000	985160000
NaN	NaN	NaN	0.16502	NaN	0.844	NaN	NaN	2.8012	NaN	NaN	NaN	NaN	0.58351	NaN	0.24498	0.30084	NaN	NaN	NaN	NaN	NaN	NaN	NaN	0.73142	NaN	NaN	NaN	0.67923	NaN	NaN	NaN	NaN	NaN	NaN	NaN	1.1385	NaN	NaN	NaN	0	0	0	17198000	0	0	47501000	13828000	7245800000	156680000
NaN	NaN	NaN	NaN	NaN	NaN	NaN	NaN	NaN	NaN	NaN	NaN	NaN	NaN	NaN	NaN	NaN	NaN	NaN	NaN	NaN	NaN	NaN	NaN	NaN	NaN	NaN	NaN	NaN	NaN	NaN	NaN	1.6547	NaN	NaN	NaN	2.4477	NaN	NaN	NaN	0	0	2304800	11870000	0	0	0	0	0	0
NaN	0.61623	1.7206	0.58603	0.84719	0.91619	0.50451	0.30999	0.96738	1.2503	NaN	0.65342	1.0788	0.36346	0.16675	NaN	1.2369	0.984	1.4515	0.60892	0.76409	1.5237	NaN	0.4731	1.7501	0.41043	1.2484	0.83602	0.84554	0.5743	0.8799	0.95395	0.99975	0.61568	0.27404	0.86448	0.56314	0.73601	1.1886	1.8085	0	0	1308900000	1809600000	445950000	1299300000	580010000	615560000	584860000	862180000
NaN	NaN	NaN	1.0139	NaN	2.1918	NaN	NaN	NaN	NaN	NaN	NaN	NaN	NaN	NaN	NaN	NaN	NaN	NaN	3.9444	NaN	NaN	NaN	0.59799	NaN	NaN	NaN	2.4293	NaN	NaN	NaN	0.16012	NaN	NaN	NaN	NaN	NaN	2.8672	NaN	NaN	0	0	0	0	11679000	37194000	44563000	100520000	0	0
NaN	1.8545	1.5237	1.3056	2.2098	1.5067	4.2497	2.8345	2.0752	2.1641	1.4814	1.3889	1.5475	1.6551	1.6704	NaN	1.5995	2.0082	NaN	1.8656	2.0413	2.0558	1.9059	1.638	1.2449	3.3277	2.2259	1.7287	2.8581	NaN	4.3886	2.9961	0.66587	1.2599	2.2683	3.9456	2.072	1.6047	1.3295	2.2043	18877000	73519000	354580000	948370000	519210000	1328300000	342380000	539960000	241590000	557560000
1.9301	2.0515	0.82691	NaN	0.92763	NaN	NaN	NaN	NaN	NaN	NaN	0.77863	NaN	1.0037	NaN	NaN	NaN	NaN	NaN	NaN	NaN	NaN	NaN	1.9393	NaN	NaN	1.4747	NaN	NaN	NaN	NaN	NaN	NaN	NaN	NaN	NaN	2.3533	1.322	NaN	NaN	45922000	132430000	88706000	240050000	138320000	293060000	10573000	37923000	122040000	163120000
NaN	NaN	NaN	NaN	NaN	NaN	NaN	NaN	NaN	NaN	NaN	NaN	NaN	NaN	NaN	NaN	NaN	NaN	NaN	NaN	NaN	NaN	NaN	NaN	NaN	NaN	NaN	NaN	NaN	NaN	NaN	NaN	NaN	NaN	NaN	NaN	NaN	NaN	NaN	NaN	4323000	200630	0	0	0	0	0	0	0	0
NaN	0.72868	NaN	NaN	NaN	NaN	NaN	NaN	NaN	NaN	NaN	NaN	0.17638	NaN	NaN	NaN	NaN	NaN	NaN	0.96424	NaN	NaN	NaN	2.0332	NaN	NaN	NaN	NaN	NaN	NaN	NaN	NaN	NaN	NaN	NaN	NaN	NaN	0.6892	NaN	NaN	0	0	29128000	58574000	6190900	12322000	0	0	0	0
4.5188	1.4209	1.1727	2.6197	2.0723	1.5122	1.7619	2.6539	1.7679	2.2325	1.6295	1.3085	1.6579	1.5124	1.4024	4.781	1.1138	1.3578	1.8203	1.3819	1.5045	2.6225	0.85107	1.184	1.4684	2.4968	2.1125	1.4361	1.1977	2.1186	2.7322	2.2266	0.77074	1.4475	1.7776	1.3426	1.3878	1.6219	1.1981	1.1822	36796000	311740000	2185300000	2920000000	880570000	2188900000	209790000	965120000	182240000	545220000
0.034701	NaN	NaN	NaN	NaN	NaN	0.080359	NaN	NaN	2.2247	0.35336	1.5565	NaN	NaN	NaN	2.1829	3.87	0.80586	0.8467	1.0189	NaN	1.882	2.9307	0.2218	3.3055	1.151	0.82157	NaN	2.3283	NaN	0.64384	0.54591	0.041802	NaN	0.93807	11.243	2.3573	1.0913	6.3926	0.37535	740970000	238930000	3999000	30983000	0	0	14891000	40810000	35920000	5314000
0.094349	NaN	NaN	NaN	NaN	NaN	0.096145	NaN	NaN	NaN	0.059056	NaN	NaN	NaN	NaN	NaN	NaN	NaN	NaN	NaN	NaN	NaN	NaN	NaN	0.098019	NaN	NaN	NaN	NaN	0.24783	0.053334	NaN	NaN	NaN	NaN	NaN	NaN	NaN	NaN	NaN	394340000	70584000	0	0	0	0	0	0	0	0
NaN	NaN	NaN	NaN	NaN	NaN	NaN	NaN	NaN	NaN	NaN	NaN	1.2038	NaN	NaN	NaN	NaN	NaN	NaN	NaN	NaN	NaN	NaN	0.74681	NaN	NaN	NaN	NaN	NaN	NaN	0.82817	NaN	NaN	NaN	NaN	NaN	NaN	NaN	NaN	NaN	240170	8722900	0	0	25719000	30526000	15884000	24919000	0	0
NaN	1.5	0.76837	0.74153	NaN	0.36877	2.819	1.4584	0.80894	NaN	1.3414	0.91784	0.8594	0.62771	1.0331	NaN	0.57103	NaN	0.89946	1.1772	0.99281	0.66575	0.89442	NaN	0.87074	0.74987	1.5771	0.67872	0.95994	1.7496	1.025	NaN	NaN	NaN	0.93859	1.1821	0.62914	0.58194	1.1807	1.079	0	0	40026000	82782000	81726000	64631000	151030000	104900000	28556000	35140000
NaN	NaN	NaN	NaN	NaN	NaN	NaN	NaN	NaN	NaN	NaN	NaN	NaN	NaN	NaN	NaN	NaN	NaN	NaN	NaN	NaN	NaN	NaN	NaN	NaN	NaN	NaN	NaN	NaN	NaN	NaN	NaN	NaN	NaN	NaN	NaN	NaN	NaN	NaN	NaN	0	0	0	0	0	0	0	0	0	0
NaN	NaN	NaN	0.57284	NaN	0.51792	0.10555	0.077357	0.069796	NaN	0.1728	0.54791	0.081941	0.229	0.25422	0.2585	0.50819	0.57817	0.4701	NaN	0.36188	1.0294	1.4806	0.3858	0.3366	NaN	0.050356	0.54046	0.88873	NaN	2.0066	NaN	0.72964	1.3455	0.6925	0.037914	0.78509	0.2119	NaN	NaN	0	0	0	0	42046000	96437000	278520000	533930000	37866000	9300300
NaN	5.4245	0.32645	0.34252	1.167	0.70707	1.2476	1.2276	1.3481	NaN	0.9531	0.61452	NaN	0.84629	2.1596	0.61063	3.8867	NaN	2.055	0.5545	0.47841	0.47598	NaN	0.45564	0.6379	0.021982	0.18963	0.6039	NaN	NaN	1.0147	NaN	2.7774	1.2034	0.86325	0.58423	0.5194	0.54219	NaN	1.1954	372130	6970200	4781700	28074000	172430000	85878000	76082000	35614000	78786000	122980000
NaN	NaN	NaN	NaN	NaN	NaN	NaN	NaN	NaN	NaN	NaN	NaN	NaN	NaN	NaN	NaN	NaN	NaN	NaN	NaN	NaN	NaN	NaN	NaN	NaN	NaN	NaN	NaN	NaN	NaN	NaN	NaN	NaN	NaN	NaN	NaN	NaN	NaN	NaN	NaN	0	0	0	0	0	0	0	0	56525000	19362000
NaN	NaN	NaN	NaN	NaN	NaN	NaN	NaN	NaN	NaN	NaN	NaN	NaN	NaN	NaN	NaN	NaN	NaN	NaN	NaN	NaN	NaN	NaN	NaN	NaN	NaN	NaN	NaN	NaN	NaN	NaN	NaN	NaN	NaN	NaN	NaN	NaN	NaN	NaN	NaN	0	0	0	0	0	0	11546000	15664000	0	0
NaN	NaN	NaN	NaN	NaN	NaN	NaN	NaN	NaN	NaN	NaN	1.0606	NaN	NaN	NaN	NaN	NaN	NaN	NaN	NaN	NaN	NaN	NaN	0.883	NaN	NaN	NaN	NaN	NaN	NaN	NaN	NaN	NaN	NaN	NaN	NaN	0.4834	0.81522	NaN	NaN	0	0	0	0	0	0	0	0	0	0
NaN	NaN	NaN	NaN	2.4936	NaN	0.88374	1.6249	NaN	NaN	NaN	NaN	NaN	NaN	NaN	NaN	1.5083	NaN	NaN	5.0038	NaN	NaN	NaN	NaN	NaN	0.31472	NaN	NaN	NaN	NaN	1.6649	NaN	NaN	NaN	NaN	NaN	NaN	NaN	NaN	NaN	0	0	477070000	17539000	210880000	42583000	103390000	736520000	103020000	673980000
NaN	NaN	NaN	NaN	NaN	NaN	NaN	NaN	NaN	NaN	NaN	NaN	NaN	NaN	NaN	NaN	NaN	NaN	NaN	NaN	NaN	NaN	NaN	NaN	NaN	NaN	NaN	NaN	NaN	NaN	NaN	NaN	NaN	NaN	NaN	NaN	NaN	NaN	NaN	NaN	0	0	0	0	0	0	0	0	0	0
NaN	1.1772	1.8881	2.1441	1.5861	1.6822	3.609	1.8062	1.7438	2.2645	2.6209	3.5295	1.2773	1.2193	2.6374	NaN	0.87517	2.0426	2.1041	1.2545	1.3229	2.0547	3.4687	1.1144	1.541	3.5637	1.9386	2.1038	1.5043	5.9317	3.4072	1.6555	0.99257	2.1513	2.6284	1.6481	1.3067	1.1243	1.9441	0.83292	0	0	3028700000	5678700000	253600000	1046400000	590010000	2751400000	601630000	1932300000
NaN	1.6069	5.4836	0.87992	0.88828	0.90684	2.9221	3.964	2.2851	1.7569	NaN	3.5494	1.5292	3.2302	NaN	NaN	0.64792	1.1556	NaN	1.5686	1.2503	3.2944	NaN	1.0002	1.0408	3.3891	1.6648	1.6512	NaN	1.4318	NaN	1.4962	1.8393	4.7235	2.2329	3.4209	1.3603	1.7524	NaN	1.4973	0	0	116790000	357630000	28850000	207350000	36341000	58442000	82038000	166620000
NaN	NaN	NaN	NaN	NaN	NaN	NaN	NaN	NaN	NaN	NaN	NaN	NaN	NaN	NaN	0.093231	NaN	NaN	NaN	NaN	NaN	NaN	NaN	NaN	NaN	NaN	NaN	NaN	NaN	NaN	NaN	NaN	NaN	NaN	NaN	NaN	NaN	NaN	NaN	NaN	0	0	0	0	0	0	0	0	0	0
1.627	0.66007	1.0105	1.5433	NaN	0.54676	2.5731	0.99827	0.57183	2.934	2.511	0.62182	2.2972	2.3989	2.9426	2.1227	2.746	NaN	2.0024	1.2177	0.76568	1.7147	0.6521	NaN	3.998	1.0299	1.4271	NaN	1.5521	1.7586	0.86978	0.92579	0.88886	NaN	NaN	1.9112	0.63694	1.029	1.099	1.4634	80516000	417580000	334310000	203500000	341030000	379400000	220750000	593120000	27515000	28769000
NaN	NaN	NaN	NaN	NaN	NaN	NaN	NaN	NaN	NaN	NaN	NaN	NaN	NaN	NaN	NaN	NaN	NaN	NaN	NaN	NaN	NaN	NaN	NaN	NaN	NaN	NaN	NaN	NaN	NaN	NaN	NaN	NaN	NaN	NaN	NaN	NaN	NaN	NaN	NaN	0	0	0	0	0	0	0	0	0	0
1.9043	1.1426	1.536	1.7915	1.719	1.6448	2.0356	1.6326	1.5893	1.9132	1.4438	1.4632	1.6831	1.1247	2.1571	2.0144	1.4342	1.7287	1.8737	1.2203	1.6544	1.9645	1.9825	1.9422	1.3656	1.9023	2.92	1.5479	1.2898	2.5042	3.4454	1.4138	1.2128	1.8221	1.3691	1.1298	1.8595	1.0996	1.4535	1.2799	204110000	2503600000	3917500000	7285900000	2076000000	7048600000	1060700000	3064700000	2233900000	6053000000
NaN	NaN	1.1342	NaN	NaN	NaN	NaN	NaN	NaN	NaN	NaN	NaN	NaN	NaN	NaN	1.1118	NaN	NaN	NaN	NaN	0.61435	NaN	NaN	NaN	NaN	NaN	NaN	NaN	NaN	NaN	NaN	NaN	NaN	NaN	NaN	NaN	NaN	NaN	NaN	NaN	2369300	7649500	11422000	16714000	15998000	37092000	3766200	5328900	0	0
NaN	2.6146	NaN	NaN	NaN	NaN	NaN	NaN	NaN	NaN	1.1412	NaN	NaN	NaN	0.44459	1.5446	NaN	NaN	NaN	NaN	NaN	NaN	NaN	0.56836	1.668	1.4399	NaN	NaN	NaN	NaN	NaN	NaN	NaN	NaN	NaN	NaN	NaN	0.82174	NaN	NaN	17086000	11722000	48536000	217120000	0	0	0	0	0	0
NaN	NaN	NaN	NaN	NaN	NaN	NaN	NaN	NaN	NaN	NaN	NaN	NaN	NaN	NaN	NaN	NaN	NaN	NaN	NaN	NaN	NaN	NaN	NaN	NaN	NaN	NaN	NaN	NaN	NaN	NaN	NaN	NaN	NaN	NaN	NaN	NaN	NaN	NaN	NaN	0	0	0	0	0	0	0	0	0	0
NaN	NaN	NaN	NaN	NaN	NaN	NaN	NaN	NaN	NaN	NaN	NaN	NaN	NaN	NaN	NaN	NaN	NaN	NaN	NaN	NaN	NaN	NaN	NaN	NaN	NaN	NaN	NaN	NaN	NaN	NaN	NaN	NaN	NaN	NaN	NaN	NaN	NaN	NaN	NaN	0	0	0	0	0	0	0	0	0	0
1.0238	1.2247	14.056	0.73192	0.53823	2.0277	NaN	4.8415	6.8378	NaN	NaN	1.7592	5.9192	4.2161	4.0222	NaN	2.3871	0.78961	1.3226	4.7664	NaN	11.132	NaN	1.1937	6.8075	NaN	1.5053	2.8124	5.0277	17.208	8.0884	6.385	1.5086	7.694	2.6015	3.5258	2.0016	1.6527	NaN	2.5251	15812000	13568000	31827000	62700000	1108700	23386000	38507000	55552000	17381000	22541000
NaN	NaN	NaN	NaN	NaN	NaN	NaN	NaN	NaN	NaN	NaN	NaN	NaN	NaN	NaN	NaN	NaN	NaN	NaN	NaN	NaN	NaN	NaN	NaN	NaN	NaN	NaN	NaN	NaN	NaN	NaN	NaN	NaN	NaN	NaN	NaN	NaN	NaN	NaN	NaN	4077500	14855000	0	39429000	2547900	29106000	0	0	0	0
NaN	NaN	NaN	NaN	NaN	NaN	NaN	NaN	NaN	NaN	NaN	NaN	NaN	NaN	NaN	NaN	NaN	NaN	NaN	NaN	NaN	NaN	NaN	NaN	NaN	NaN	NaN	NaN	NaN	NaN	NaN	NaN	NaN	NaN	NaN	NaN	NaN	NaN	NaN	1.2224	15262000	27890000	0	0	0	0	0	0	0	0
NaN	NaN	NaN	NaN	NaN	NaN	NaN	NaN	NaN	NaN	NaN	NaN	NaN	NaN	1.999	NaN	NaN	NaN	NaN	NaN	NaN	NaN	NaN	NaN	NaN	NaN	NaN	NaN	NaN	NaN	NaN	NaN	NaN	NaN	NaN	NaN	NaN	NaN	2.909	NaN	0	0	0	0	0	0	0	0	0	0
NaN	NaN	NaN	NaN	NaN	NaN	NaN	NaN	NaN	NaN	NaN	NaN	NaN	NaN	NaN	0.084307	NaN	NaN	NaN	NaN	NaN	NaN	NaN	NaN	NaN	NaN	NaN	NaN	NaN	NaN	10.789	NaN	NaN	NaN	NaN	NaN	NaN	NaN	NaN	NaN	3120300	470210	0	0	0	0	0	0	0	0
1.1811	1.1166	1.085	1.3517	1.1694	0.92273	1.4661	1.4557	1.0872	1.9401	0.79075	1.2059	0.99633	1.1881	1.1553	1.8923	0.94865	1.2881	1.9231	0.87137	0.87287	1.7265	4.4249	0.82979	1.0029	1.2678	1.3085	1.2748	1.1945	2.136	0.75761	0.9278	1.2874	1.2553	1.4816	1.0382	1.0683	0.77417	1.3779	1.1175	85721000	127750000	2569800000	4309100000	2553300000	5019300000	1106300000	1501700000	1224900000	1932100000
2.3609	1.1212	1.8436	2.1363	3.2426	1.9548	2.4571	1.2855	1.4286	1.4999	1.2827	1.6943	1.8658	1.4938	2.0669	2.0806	1.1248	2.5689	1.7042	0.79846	0.90777	1.4918	2.4909	1.2669	1.9173	1.7517	1.7127	1.2981	1.0241	3.8136	2.1072	2.0269	2.62	1.8572	1.5095	1.0597	1.4464	0.95129	1.5094	2.6413	2397100000	18372000000	6298300000	9952600000	2541000000	7243000000	1802100000	4808000000	1058500000	3524200000
0.80285	0.95391	5.8618	NaN	1.346	3.1087	2.0102	NaN	NaN	NaN	NaN	3.1735	NaN	0.83713	2.6268	1.6184	0.83372	0.96422	0.69451	2.1341	NaN	1.1035	0.2415	2.3135	NaN	NaN	NaN	2.3622	1.4428	NaN	2.1217	NaN	0.69046	NaN	1.2852	4.1001	NaN	1.5971	0.70501	2.8731	36071000	68488000	59210000	67253000	68295000	124970000	16596000	45660000	22369000	43661000
NaN	NaN	NaN	NaN	NaN	NaN	NaN	NaN	NaN	NaN	NaN	NaN	NaN	NaN	NaN	NaN	NaN	NaN	NaN	NaN	NaN	NaN	NaN	NaN	NaN	NaN	NaN	NaN	NaN	NaN	NaN	NaN	NaN	NaN	NaN	NaN	NaN	NaN	NaN	NaN	0	0	0	0	0	0	0	0	0	0
1.8676	0.99488	1.5369	1.4152	1.2118	1.4649	1.6675	1.7144	0.76899	1.2987	1.2341	1.3963	1.2929	1.0569	2.078	1.1255	0.8953	1.1624	1.8726	1.0049	1.0976	1.2243	2.9987	1.736	1.4062	1.5631	1.6136	1.4743	1.0426	1.7734	1.183	1.47	3.2459	1.434	1.4173	1.0885	1.1065	1.1148	1.6249	1.6228	273270000	1126700000	3331000000	4428000000	1813000000	5584200000	2008000000	5159800000	1264200000	3370100000
NaN	1.0655	1.3084	NaN	1.317	1.984	4.0663	2.0924	3.5051	NaN	7.4148	3.4678	6.0531	1.4411	6.6061	NaN	2.3062	0.75094	1.8157	2.6406	NaN	NaN	4.6399	3.1933	1.4717	1.4467	0.49423	3.9744	0.12266	3.6085	6.1363	2.3675	1.678	NaN	NaN	1.1995	2.5189	0.86042	1.688	NaN	487890	3778500	75697000	114050000	207920000	359860000	11744000	34276000	17157000	27257000
NaN	0.96884	1.2051	2.113	0.81218	0.39659	0.89067	1.5486	0.84979	NaN	0.90251	0.86143	0.40736	NaN	NaN	NaN	0.71375	NaN	NaN	1.867	NaN	NaN	NaN	0.2432	0.76034	0.66778	NaN	NaN	0.94197	0.8486	0.48831	0.47865	NaN	NaN	NaN	NaN	1.539	0.45601	0.46411	0.55769	22047000	28169000	97532000	141110000	190240000	311080000	28532000	65380000	65356000	85340000
NaN	1.4159	1.3466	1.4227	1.1745	1.1129	0.94191	1.4285	0.91136	0.92728	1.1412	1.5396	1.2633	1.3584	1.1513	NaN	1.1739	1.0599	1.3892	1.293	1.6308	1.3692	0.44345	1.1311	1.1231	0.99994	1.2985	0.84693	1.4811	1.7059	1.7552	1.1645	1.5059	1.1634	1.2227	0.71627	1.7574	0.9441	1.1668	1.3253	470410	615860	1094700000	2273800000	1235600000	2431700000	431930000	809830000	401030000	881700000
NaN	NaN	NaN	NaN	NaN	NaN	NaN	NaN	NaN	NaN	NaN	NaN	NaN	NaN	NaN	1.1652	NaN	NaN	NaN	NaN	NaN	NaN	NaN	NaN	0.9208	NaN	0.72398	NaN	NaN	NaN	NaN	NaN	NaN	NaN	NaN	NaN	NaN	NaN	NaN	NaN	0	0	0	0	0	0	0	0	0	0
NaN	NaN	NaN	NaN	NaN	NaN	NaN	NaN	NaN	NaN	NaN	NaN	NaN	NaN	NaN	NaN	NaN	NaN	NaN	NaN	NaN	NaN	NaN	NaN	NaN	NaN	NaN	NaN	NaN	NaN	NaN	NaN	NaN	NaN	NaN	NaN	NaN	NaN	0.1752	NaN	0	0	0	0	0	0	0	0	0	0
NaN	NaN	NaN	NaN	NaN	NaN	NaN	NaN	NaN	NaN	NaN	NaN	NaN	NaN	NaN	0.52777	NaN	NaN	NaN	NaN	NaN	NaN	NaN	NaN	NaN	NaN	NaN	NaN	NaN	NaN	NaN	NaN	NaN	0.40512	NaN	NaN	NaN	NaN	NaN	NaN	0	0	6927100	3261100	12942000	5030600	0	0	0	0
NaN	NaN	NaN	NaN	NaN	NaN	NaN	NaN	NaN	NaN	NaN	NaN	NaN	NaN	NaN	NaN	0.14607	NaN	NaN	NaN	NaN	NaN	NaN	NaN	NaN	NaN	NaN	NaN	NaN	NaN	NaN	NaN	NaN	NaN	NaN	NaN	NaN	NaN	NaN	NaN	0	0	0	0	0	0	0	0	0	0
NaN	NaN	0.070216	NaN	NaN	NaN	NaN	NaN	NaN	NaN	NaN	NaN	NaN	NaN	NaN	NaN	NaN	NaN	NaN	NaN	NaN	NaN	NaN	NaN	NaN	NaN	NaN	NaN	NaN	NaN	NaN	NaN	NaN	NaN	NaN	NaN	NaN	NaN	NaN	NaN	0	0	0	0	224360000	53237000	0	0	0	0
0.55799	0.92504	0.90348	1.558	3.7781	1.4309	1.0154	0.20198	1.9473	1.1425	0.89349	1.0457	0.16445	1.0083	1.7355	1.8534	1.3165	1.2617	0.75467	1.4501	1.4599	1.0455	3.0204	0.96257	1.8331	2.6878	3.4171	1.4662	1.3107	NaN	1.4299	0.21584	0.89583	1.0623	0.60389	2.0659	0.9281	1.4467	2.2895	1.4871	651120000	2073300000	650920000	1183600000	943260000	1232300000	460360000	1405900000	130290000	381510000
0.039232	1.7818	0.52042	1.2085	0.92889	1.1115	NaN	NaN	2.0118	2.6385	NaN	0.3798	3.2846	1.8317	3.1301	NaN	4.8833	2.0797	NaN	2.0251	0.55448	4.3339	0.87961	0.94452	4.6373	0.037071	2.0508	0.12518	3.1599	NaN	0.13055	0.94278	0.93459	1.3664	1.344	2.1849	3.6591	1.3758	3.2368	1.9354	53675000	4908900	42939000	228930000	1011700000	368540000	19421000	105170000	44425000	124980000
NaN	NaN	1.0992	NaN	NaN	NaN	NaN	NaN	NaN	NaN	NaN	NaN	NaN	NaN	NaN	NaN	1.7248	NaN	NaN	1.8155	NaN	NaN	NaN	NaN	2.1372	NaN	1.2594	NaN	NaN	NaN	NaN	NaN	NaN	NaN	NaN	2.283	NaN	NaN	NaN	NaN	0	0	0	0	14060000	31153000	0	0	0	0
5.0862	0.65571	NaN	0.56344	0.52063	NaN	3.0121	2.5749	0.4941	NaN	NaN	0.42461	NaN	1.8523	1.1425	NaN	NaN	NaN	5.6152	NaN	2.9285	NaN	NaN	2.0786	0.43486	1.9113	0.69774	1.3123	NaN	NaN	3.2088	1.0213	NaN	1.9275	0.64548	0.1672	1.1151	4.0022	NaN	NaN	1682700	20680000	1031700000	503580000	213860	18396000	24595000	18196000	120070000	55319000
NaN	0.75548	0.62899	1.0562	0.52235	0.54731	1.2272	1.1772	0.63374	1.0175	1.2532	0.29116	1.2291	0.57281	1.1165	1.4063	0.61417	1.1481	3.03	0.7258	0.60485	1.0756	4.6709	0.82982	0.54965	0.67887	0.88037	1.0513	0.41309	2.7457	0.42444	1.4262	0.75083	1.5509	0.82063	1.0785	0.53802	1.224	0.69147	0.55176	3302800	6753800	268700000	530600000	395180000	631670000	71453000	168020000	252190000	2279400000
1.3057	1.6231	1.7366	0.61924	1.5959	0.75114	2.256	0.87947	2.2043	0.88213	2.6838	1.3195	0.59046	1.5637	1.8323	3.2755	0.90676	1.1894	1.5622	1.3539	0.66514	NaN	2.2709	1.6256	1.164	1.7211	0.89856	3.2866	1.1627	1.2867	2.0779	1.2682	0.67227	1.4741	0.90696	1.9163	1.3685	1.6999	1.2005	4.9597	103130000	521340000	87606000	164270000	134320000	309470000	215840000	308340000	128120000	363400000
NaN	NaN	NaN	NaN	NaN	NaN	NaN	NaN	NaN	NaN	NaN	NaN	NaN	NaN	NaN	NaN	NaN	NaN	NaN	NaN	NaN	NaN	NaN	NaN	NaN	NaN	NaN	NaN	NaN	NaN	NaN	NaN	NaN	NaN	NaN	NaN	NaN	NaN	NaN	NaN	0	0	0	0	0	0	0	0	0	0
1.8006	3.043	NaN	2.0834	NaN	NaN	NaN	0.81191	1.7857	NaN	1.7275	2.5637	1.05	1.5567	1.6941	1.5495	NaN	1.2979	1.5906	0.85626	1.1475	2.4108	1.6006	1.0257	1.1999	1.0061	4.5376	1.7802	1.7396	NaN	1.972	NaN	NaN	1.4835	1.7189	2.1203	1.4277	1.0904	1.3425	2.6102	23202000	102690000	16968000	93990000	0	0	449830000	186690000	3369200	5427500
NaN	NaN	NaN	NaN	NaN	NaN	NaN	NaN	NaN	NaN	NaN	NaN	NaN	NaN	NaN	NaN	NaN	NaN	NaN	NaN	NaN	NaN	NaN	NaN	NaN	0.04491	NaN	NaN	NaN	NaN	NaN	NaN	NaN	NaN	NaN	NaN	NaN	NaN	NaN	NaN	0	0	0	0	0	0	0	0	0	0
NaN	NaN	NaN	NaN	NaN	NaN	NaN	NaN	NaN	NaN	NaN	NaN	NaN	NaN	NaN	NaN	NaN	NaN	NaN	NaN	NaN	NaN	NaN	NaN	NaN	NaN	NaN	NaN	NaN	NaN	NaN	NaN	NaN	0.13847	NaN	NaN	NaN	NaN	NaN	NaN	0	0	0	0	0	0	0	0	0	0
NaN	0.58486	1.4386	NaN	NaN	NaN	NaN	0.54705	1.7079	NaN	NaN	1.6155	0.41897	1.3453	NaN	NaN	0.9495	NaN	NaN	0.95099	NaN	NaN	NaN	0.38105	1.0283	NaN	0.11707	NaN	0.55028	NaN	NaN	NaN	NaN	NaN	NaN	NaN	0.63232	0.29122	0.6624	NaN	0	0	103370000	85466000	34338000	60316000	0	0	0	0
NaN	NaN	NaN	NaN	NaN	NaN	NaN	NaN	NaN	NaN	NaN	NaN	NaN	NaN	NaN	NaN	NaN	NaN	NaN	NaN	NaN	NaN	1.6912	NaN	NaN	NaN	NaN	NaN	NaN	NaN	0.19759	NaN	NaN	NaN	NaN	NaN	NaN	NaN	NaN	NaN	0	0	0	0	0	0	0	0	0	0
1.5856	2.2693	2.2954	2.351	0.66985	0.64556	1.6989	2.2281	1.2215	0.84554	1.8105	2.3634	1.0796	1.2486	2.4864	2.1061	2.0913	1.7521	3.6513	1.3936	0.87715	1.8988	1.4546	2.0887	1.2028	3.6622	1.0058	2.1308	0.097669	0.71406	0.74108	1.1622	0.62725	1.9877	0.72407	0.99231	2.6646	0.96432	1.3828	1.434	50169000	75913000	91257000	138940000	42064000	100470000	47063000	109170000	24610000	27476000
NaN	0.85379	1.8829	NaN	NaN	NaN	NaN	NaN	NaN	1.7139	NaN	NaN	NaN	NaN	2.1129	NaN	NaN	NaN	1.5054	NaN	NaN	NaN	NaN	NaN	3.2723	NaN	NaN	NaN	NaN	NaN	0.23687	NaN	1.0318	NaN	NaN	2.0098	NaN	1.4824	2.6631	1.5057	0	0	25387000	33669000	15758000	75054000	0	0	1361700	1865300
0.48767	0.75813	0.66452	NaN	NaN	NaN	NaN	NaN	NaN	0.24435	0.73187	0.89854	NaN	NaN	1.9809	2.2982	NaN	NaN	NaN	NaN	NaN	0.71276	2.1856	NaN	2.4634	NaN	0.58704	1.1147	0.7069	NaN	NaN	NaN	0.93089	0.4416	NaN	0.67471	0.99968	0.13645	NaN	1.3391	10703000	10093000	134460000	135100000	34017000	38637000	0	0	9111000	21776000
1.4589	3.0883	0.59992	0.90132	0.80474	0.92676	5.9978	1.151	0.95052	NaN	NaN	0.69215	1.3958	1.9828	0.53966	1.68	0.85331	NaN	NaN	1.08	1.4738	NaN	NaN	0.84447	NaN	2.7765	0.40527	1.1431	NaN	NaN	0.51385	0.79478	1.2806	1.6151	NaN	NaN	0.75915	1.719	1.7335	0.29768	72824000	317410000	140630000	313780000	528770000	345240000	80241000	91773000	152350000	115360000
NaN	1.8116	NaN	NaN	NaN	NaN	0.86896	NaN	NaN	0.56676	NaN	NaN	NaN	NaN	0.50961	NaN	NaN	NaN	NaN	NaN	NaN	NaN	NaN	NaN	0.5561	NaN	0.59635	NaN	NaN	0.57045	NaN	NaN	NaN	NaN	NaN	0.9613	NaN	NaN	NaN	NaN	0	0	15926000	20741000	0	0	0	0	0	0
3.1363	NaN	1.4953	2.4008	NaN	0.58955	1.956	NaN	0.68236	0.81837	0.59451	1.5092	1.1328	1.0321	1.7947	0.56005	0.58688	2.2289	0.86532	0.8051	NaN	NaN	3.2944	1.6382	0.93113	NaN	0.42676	0.88764	0.81524	0.90425	NaN	NaN	NaN	NaN	1.699	0.59362	0.6545	1.5245	1.1641	1.5294	16664000	107340000	10684000	39855000	22534000	55136000	138860000	83763000	14145000	24620000
NaN	NaN	NaN	NaN	NaN	NaN	NaN	NaN	NaN	NaN	NaN	NaN	NaN	NaN	NaN	NaN	NaN	NaN	NaN	NaN	NaN	NaN	NaN	NaN	NaN	NaN	NaN	NaN	NaN	NaN	NaN	NaN	NaN	NaN	NaN	NaN	NaN	NaN	NaN	NaN	0	0	0	0	0	0	0	0	0	0
0.78802	1.0959	0.37138	1.43	0.88242	0.42508	0.70722	0.67754	0.77171	0.68345	1.4994	0.41986	0.6031	0.51887	0.7575	0.87656	0.8238	0.47691	0.57601	1.2579	0.97706	0.67921	2.268	0.99878	0.8574	0.53148	1.5905	0.44842	0.67303	0.64983	0.58704	0.50978	0.7219	0.4201	0.34142	1.6194	0.72573	0.94957	0.59134	1.572	874240000	2307100000	2124700000	3115200000	4678200000	3986000000	1082600000	1915400000	1097100000	1528600000
NaN	NaN	NaN	NaN	NaN	NaN	NaN	NaN	NaN	NaN	1.7968	4.3723	1.4779	NaN	NaN	NaN	1.6564	1.4504	NaN	NaN	NaN	NaN	NaN	3.2018	1.9971	NaN	1.2105	1.4584	NaN	NaN	NaN	NaN	NaN	NaN	NaN	NaN	1.8041	NaN	NaN	NaN	814590	10721000	3196000	6333600	0	10639000	0	0	0	0
NaN	NaN	NaN	NaN	NaN	NaN	NaN	NaN	NaN	NaN	NaN	NaN	2.0558	1.3373	1.9849	NaN	NaN	NaN	NaN	NaN	NaN	NaN	NaN	1.0898	NaN	0.70228	NaN	NaN	NaN	NaN	1.5884	NaN	NaN	NaN	NaN	1.3445	1.4575	NaN	NaN	1.9157	0	0	15696000	8479300	18333000	56104000	185830000	15494000	0	0
1.1341	0.10171	0.75053	0.29486	0.66735	1.2841	1.1126	0.39907	0.60504	1.795	0.61417	1.8467	0.42803	0.88102	0.65099	0.85298	0.58123	0.73073	1.6265	0.33021	0.37499	0.8516	1.2758	0.53528	0.88791	0.78227	0.3552	1.6044	0.72895	1.4968	0.40516	0.50251	0.54866	1.5669	1.1918	0.98466	0.9944	0.24729	1.1484	0.89186	921270000	2280100000	68137000000	13951000000	8412600000	12236000000	11784000000	6221000000	2687300000	2869100000
2.1416	1.4452	1.5872	1.8123	1.4399	1.3174	1.137	1.6725	1.4222	2.0233	2.1149	1.7031	2.5963	1.7675	1.6364	3.2697	1.572	1.3661	2.0731	1.4725	1.4252	1.5144	0.37735	1.0888	1.634	0.91771	1.553	1.138	1.7448	1.743	1.6931	2.559	1.2013	1.2959	1.4363	1.3844	1.0579	1.3748	2.1541	2.0719	312420000	1181400000	476970000	1514900000	674050000	2471300000	457650000	946680000	394510000	752900000
NaN	NaN	NaN	NaN	NaN	NaN	NaN	NaN	NaN	NaN	NaN	NaN	0.11107	NaN	NaN	NaN	NaN	NaN	NaN	NaN	NaN	NaN	NaN	NaN	NaN	NaN	NaN	NaN	NaN	NaN	NaN	NaN	NaN	NaN	NaN	NaN	NaN	NaN	NaN	NaN	0	0	0	0	3653300	13890000	0	0	4272600	11512000
NaN	NaN	NaN	NaN	NaN	NaN	NaN	NaN	NaN	NaN	NaN	NaN	NaN	NaN	NaN	NaN	NaN	NaN	NaN	NaN	NaN	NaN	NaN	NaN	NaN	NaN	NaN	NaN	NaN	NaN	NaN	NaN	NaN	NaN	NaN	NaN	NaN	NaN	NaN	NaN	67986000	22345000	0	0	0	0	11082000	0	0	0
0.82851	0.67315	0.80925	0.86897	0.80171	0.78441	0.69707	0.61623	0.88973	0.73852	0.56425	0.90792	0.66075	0.54119	0.72686	0.52101	0.80165	0.81195	1.003	0.86783	0.79835	1.2824	1.4399	0.67593	1.3736	0.52263	1.7421	0.73071	1.3929	1.3564	0.60323	0.66992	1.371	0.83224	1.0336	1.2917	0.62114	0.56535	0.81797	1.0951	188040000	361240000	2239200000	2386200000	1448200000	2298700000	1815800000	2513000000	1380000000	1728300000
NaN	NaN	NaN	NaN	NaN	NaN	NaN	NaN	NaN	NaN	NaN	NaN	NaN	NaN	NaN	NaN	NaN	NaN	NaN	NaN	NaN	NaN	NaN	NaN	NaN	0.6245	NaN	NaN	NaN	NaN	0.67152	1.5542	2.4887	NaN	NaN	NaN	NaN	1.4737	NaN	NaN	0	0	0	0	0	0	0	0	0	0
0.99424	0.29397	2.1265	1.4832	NaN	1.7935	1.6654	2.5826	1.3409	1.2504	2.5931	1.0501	1.4682	1.43	1.7609	0.90712	1.6376	NaN	1.8518	1.3758	NaN	1.3434	1.1691	NaN	1.2636	2.1923	2.616	2.3078	1.8638	3.1403	1.2092	2.6835	1.118	1.0856	NaN	0.97035	1.7887	1.3528	1.8557	1.2233	37280000	54716000	2527500000	1045500000	166180000	442960000	76803000	159530000	111210000	97011000
NaN	0.862	0.34455	0.4443	NaN	NaN	0.5691	NaN	0.48841	2.2389	0.80214	0.60297	NaN	0.69473	0.18753	NaN	0.25062	0.84804	0.78404	0.14811	0.70101	1.8503	NaN	0.24273	0.20346	0.97593	NaN	0.37487	0.25508	0.18348	0.05246	NaN	NaN	NaN	NaN	NaN	0.20887	1.0435	NaN	0.26883	4063700	8402900	7967300	8495700	128380000	64384000	24579000	74637000	0	0
NaN	NaN	NaN	NaN	NaN	NaN	NaN	NaN	NaN	NaN	NaN	NaN	NaN	NaN	NaN	NaN	NaN	NaN	NaN	NaN	NaN	NaN	NaN	NaN	NaN	NaN	NaN	NaN	NaN	NaN	NaN	NaN	NaN	NaN	NaN	NaN	NaN	NaN	NaN	NaN	0	0	0	0	0	0	0	0	0	0
NaN	NaN	NaN	NaN	NaN	NaN	NaN	NaN	NaN	NaN	NaN	NaN	NaN	NaN	NaN	NaN	NaN	NaN	NaN	NaN	NaN	NaN	NaN	NaN	NaN	NaN	NaN	NaN	NaN	NaN	NaN	NaN	NaN	NaN	NaN	NaN	NaN	NaN	NaN	NaN	0	0	0	0	0	0	0	0	0	0
2.3896	1.6075	2.1123	6.4721	NaN	1.1473	NaN	1.0231	3.2002	2.3873	1.8529	1.0901	1.9729	1.5618	1.4586	1.6208	1.8055	NaN	6.182	1.0659	1.0534	0.9331	4.0973	NaN	3.8274	0.78659	5.6652	3.8481	NaN	2.4304	3.4473	NaN	3.2238	NaN	NaN	2.491	NaN	0.55382	1.8813	0.37042	45147000	205170000	353140000	358130000	22987000	190830000	37753000	147000000	55303000	38303000
1.9171	NaN	NaN	NaN	NaN	NaN	NaN	NaN	NaN	NaN	NaN	NaN	1.2072	1.0331	NaN	NaN	NaN	NaN	NaN	NaN	NaN	NaN	1.6987	NaN	2.7475	NaN	NaN	NaN	0.65453	NaN	NaN	2.756	NaN	NaN	1.2965	NaN	2.0257	0.9833	NaN	NaN	11388000	37089000	16044000	27135000	1944400	3041100	0	0	0	0
NaN	NaN	NaN	NaN	NaN	NaN	0.12851	NaN	NaN	0.52153	0.050133	NaN	NaN	NaN	0.12539	NaN	NaN	NaN	0.090556	NaN	0.70364	0.25636	NaN	NaN	NaN	NaN	NaN	NaN	2.6103	0.070841	NaN	NaN	NaN	NaN	NaN	NaN	NaN	NaN	NaN	NaN	4196800	436160	0	0	0	0	0	0	0	0
NaN	2.2857	NaN	NaN	1.9047	NaN	NaN	3.6255	NaN	NaN	NaN	NaN	NaN	NaN	NaN	NaN	NaN	3.6066	NaN	1.1611	NaN	NaN	NaN	2.7455	NaN	2.4605	NaN	3.0446	NaN	NaN	1.5424	NaN	7.2088	NaN	NaN	NaN	3.1051	2.4999	NaN	NaN	0	0	105230000	418670000	0	0	0	0	24067000	86621000
1.7073	2.0465	1.3702	1.6424	1.345	1.5455	1.2155	0.92081	2.3207	3.0489	1.7255	1.966	2.0755	2.4022	3.7822	1.9265	1.8163	1.9419	2.3294	1.574	2.2271	3.7177	3.5841	1.3456	1.5538	1.5916	3.1722	2.0779	2.9021	2.443	1.9181	2.5608	1.4962	2.1745	2.2436	1.9839	2.1758	1.7081	1.9192	1.5953	128480000	724460000	923790000	1924300000	1011700000	2584300000	897210000	1525600000	543660000	1347400000
3.208	4.1252	3.3247	5.8357	2.2629	4.1706	2.7684	3.171	1.0694	3.4194	4.0528	3.879	3.0839	1.6291	1.9038	2.9595	3.1192	4.0113	2.907	3.7901	2.9374	3.7413	1.4612	4.2073	3.0002	3.1298	3.6633	3.8715	4.3159	3.3113	2.8065	3.4932	1.682	3.9474	3.1315	2.3456	5.3578	1.949	0.97643	2.4207	870760000	6824300000	4495400000	13492000000	3213000000	13848000000	2198400000	8487100000	2715700000	6731100000
NaN	NaN	NaN	NaN	NaN	NaN	NaN	NaN	NaN	NaN	NaN	NaN	NaN	NaN	NaN	NaN	NaN	NaN	NaN	NaN	NaN	NaN	NaN	NaN	NaN	NaN	NaN	NaN	NaN	NaN	NaN	NaN	NaN	NaN	NaN	NaN	NaN	NaN	NaN	NaN	0	0	0	0	0	0	0	0	0	0
NaN	0.55031	NaN	4.1156	NaN	NaN	NaN	0.24762	NaN	NaN	NaN	2.0348	NaN	NaN	NaN	NaN	NaN	NaN	NaN	NaN	NaN	NaN	NaN	NaN	NaN	NaN	NaN	NaN	0.48197	NaN	NaN	NaN	NaN	NaN	NaN	NaN	NaN	NaN	0.11925	NaN	0	0	21754000	17732000	0	0	4321200	167470000	3980900	1269500
NaN	0.37675	NaN	NaN	NaN	NaN	NaN	NaN	0.54887	NaN	0.71213	0.56297	1.178	0.69173	0.86065	0.83936	0.52326	NaN	NaN	0.94406	NaN	NaN	1.2368	0.7321	NaN	NaN	2.3495	NaN	NaN	NaN	NaN	NaN	0.064391	NaN	NaN	0.7917	0.7512	1.0788	0.46667	NaN	10927000	14433000	193620000	83957000	0	0	0	0	38942000	8422700
NaN	NaN	0.57209	NaN	NaN	NaN	NaN	NaN	NaN	NaN	NaN	NaN	NaN	NaN	NaN	NaN	NaN	NaN	NaN	NaN	NaN	NaN	NaN	NaN	NaN	NaN	NaN	NaN	NaN	NaN	NaN	NaN	NaN	NaN	NaN	NaN	NaN	NaN	NaN	NaN	0	0	0	0	12278000	113940000	0	0	0	0
4.3395	1.1195	1.1591	NaN	NaN	NaN	1.8782	NaN	1.1566	0.74324	2.2575	2.2815	0.3299	NaN	NaN	NaN	NaN	NaN	1.9839	1.8793	NaN	NaN	1.0539	1.6546	1.5934	1.7152	NaN	1.7255	NaN	NaN	NaN	NaN	3.1858	NaN	NaN	3.1367	1.2561	1.7153	1.329	1.5985	6917500	144090000	178280000	373830000	393060000	670080000	276560000	136970000	0	0
2.3535	0.69661	1.8694	1.4914	0.86591	1.8944	2.5537	1.5365	1.0162	2.0976	1.0858	0.95571	1.6618	0.91224	1.9401	1.2678	0.82222	1.6872	2.3685	1.1331	1.2252	1.1687	3.3645	1.1677	1.5909	1.8159	1.5196	1.3483	0.85163	1.2854	1.4543	1.4465	1.5197	1.0199	0.93156	1.9832	0.95999	1.0756	1.0801	3.2121	549010000	2998700000	3055800000	3557300000	1230100000	3465600000	1335900000	2682900000	1131500000	1687000000
4.6402	1.32	1.8806	1.481	1.626	1.4445	3.6921	NaN	1.9003	2.8296	1.2879	0.53499	2.5007	2.0664	3.4798	1.277	1.3039	1.4746	3.2885	1.2441	NaN	NaN	2.468	0.93845	2.2129	0.62894	0.91079	2.3739	1.6833	2.8338	NaN	3.3907	0.69661	NaN	NaN	1.0354	0.87838	1.2897	1.5469	1.1872	4690200	16183000	170540000	254960000	58538000	151100000	29906000	78761000	33298000	59253000
NaN	1.1701	2.4269	NaN	NaN	1.3692	0.71497	NaN	NaN	2.1664	2.985	1.959	1.6137	NaN	2.1071	2.456	1.5183	1.9913	NaN	1.9557	1.8911	0.86661	3.8506	1.7277	2.377	1.3692	1.2891	NaN	2.3719	1.8853	NaN	NaN	1.0594	NaN	1.8302	2.9044	2.7239	1.4912	2.846	2.8801	12929000	61735000	328490000	492300000	92391000	305780000	26162000	144130000	0	0
NaN	NaN	NaN	NaN	NaN	NaN	NaN	NaN	NaN	NaN	NaN	NaN	NaN	NaN	NaN	NaN	NaN	NaN	NaN	NaN	NaN	NaN	NaN	NaN	NaN	NaN	NaN	NaN	NaN	NaN	NaN	NaN	NaN	NaN	NaN	NaN	NaN	NaN	NaN	NaN	0	0	0	0	0	0	0	0	0	0
NaN	NaN	NaN	NaN	NaN	NaN	NaN	NaN	NaN	NaN	NaN	NaN	NaN	NaN	NaN	NaN	NaN	NaN	NaN	NaN	NaN	NaN	NaN	NaN	NaN	NaN	NaN	NaN	NaN	NaN	NaN	NaN	NaN	NaN	NaN	NaN	NaN	NaN	NaN	NaN	0	0	0	0	8852600	20666000	0	0	0	0
NaN	1.0788	0.75577	1.6472	0.88828	1.5131	0.95943	1.364	NaN	1.101	NaN	1.271	NaN	0.98314	1.5601	NaN	NaN	NaN	NaN	NaN	1.193	1.6098	NaN	1.2957	1.0363	NaN	1.1415	0.912	1.4173	0.58929	0.69589	0.77823	3.3371	0.7322	0.92291	2.5055	1.2007	2.0563	NaN	2.2276	0	0	31734000	57651000	44355000	53033000	13230000	34018000	12039000	17606000
6.6867	0.8652	NaN	1.2911	1.4323	0.69526	0.61424	NaN	0.37347	NaN	NaN	0.49385	NaN	NaN	0.90233	NaN	0.75269	NaN	1.7399	NaN	1.0259	0.53531	0.77539	NaN	NaN	NaN	NaN	NaN	NaN	NaN	NaN	0.66567	NaN	NaN	NaN	NaN	0.76342	0.9782	NaN	2.6817	13777000	144310000	36101000	55781000	0	0	74984000	105200000	13435000	34044000
NaN	0.95705	NaN	0.97326	NaN	NaN	NaN	NaN	NaN	NaN	NaN	NaN	NaN	NaN	NaN	NaN	NaN	NaN	NaN	NaN	NaN	3.177	NaN	NaN	NaN	NaN	NaN	NaN	NaN	NaN	NaN	NaN	NaN	NaN	1.1841	1.3529	NaN	NaN	NaN	NaN	15078000	5761800	30302000	28738000	0	0	17177000	19920000	0	0
NaN	1.6288	1.397	NaN	1.8555	0.33794	2.5865	NaN	1.0621	NaN	NaN	0.79627	NaN	1.93	1.2338	NaN	0.47374	2.1546	2.8595	0.25175	0.19775	NaN	NaN	0.99398	0.70091	1.3151	2.2169	2.3327	NaN	NaN	0.72636	NaN	NaN	1.4593	0.96481	0.49318	0.81351	NaN	NaN	NaN	0	0	5905400	9320800	8842600	24179000	947770	1863000	13336000	36849000
NaN	NaN	NaN	NaN	NaN	NaN	NaN	NaN	NaN	NaN	NaN	NaN	NaN	NaN	NaN	NaN	NaN	NaN	NaN	NaN	NaN	NaN	NaN	NaN	NaN	NaN	NaN	NaN	NaN	NaN	NaN	NaN	NaN	NaN	NaN	NaN	NaN	NaN	NaN	NaN	0	0	0	0	0	0	0	0	0	0
NaN	NaN	NaN	NaN	NaN	NaN	NaN	NaN	NaN	NaN	NaN	NaN	NaN	NaN	NaN	NaN	NaN	NaN	NaN	NaN	NaN	NaN	NaN	NaN	NaN	NaN	NaN	NaN	NaN	NaN	NaN	NaN	NaN	NaN	NaN	NaN	NaN	NaN	NaN	NaN	0	0	0	0	0	0	0	0	0	0
1.4614	0.99118	0.5616	0.77357	1.1406	1.5715	1.8451	0.87318	2.364	1.0138	2.7185	1.1493	0.49191	1.45	0.77108	6.2733	1.6339	0.42403	1.5629	0.73799	0.74235	2.4266	2.9197	0.5168	0.79129	0.73682	0.38821	1.479	1.5951	1.9498	1.8618	0.59504	1.5003	2.1	1.2313	0.24703	0.54859	0.18528	3.9947	0.96412	304460000	1208200000	2441100000	2818900000	5864600000	4313700000	1779300000	2123800000	747950000	1510600000
NaN	NaN	NaN	NaN	NaN	NaN	NaN	NaN	NaN	NaN	NaN	NaN	NaN	NaN	NaN	NaN	NaN	NaN	NaN	NaN	NaN	NaN	NaN	NaN	NaN	NaN	NaN	0.09346	NaN	NaN	NaN	NaN	NaN	NaN	NaN	NaN	NaN	NaN	NaN	NaN	0	0	0	0	0	0	0	0	0	0
NaN	NaN	NaN	NaN	NaN	NaN	NaN	NaN	NaN	NaN	NaN	NaN	NaN	NaN	NaN	NaN	NaN	NaN	NaN	NaN	NaN	NaN	NaN	NaN	NaN	NaN	NaN	NaN	NaN	NaN	NaN	NaN	NaN	NaN	NaN	NaN	NaN	NaN	NaN	NaN	0	0	0	0	0	0	0	0	0	0
NaN	0.53976	NaN	NaN	NaN	NaN	NaN	NaN	NaN	NaN	NaN	NaN	NaN	NaN	NaN	NaN	0.29373	NaN	0.10438	NaN	NaN	NaN	NaN	NaN	NaN	NaN	NaN	NaN	NaN	NaN	NaN	NaN	NaN	NaN	NaN	NaN	0.31216	NaN	NaN	NaN	0	0	7421800	4550800	0	0	0	0	0	0
NaN	NaN	NaN	NaN	NaN	NaN	NaN	NaN	NaN	NaN	NaN	NaN	NaN	NaN	NaN	NaN	NaN	NaN	NaN	NaN	NaN	NaN	NaN	NaN	NaN	NaN	NaN	NaN	NaN	NaN	NaN	NaN	NaN	NaN	NaN	NaN	NaN	NaN	NaN	NaN	0	0	0	0	0	0	0	0	0	0
3.636	2.2397	3.697	2.0728	2.4753	3.4868	3.9348	2.4661	2.0337	5.1447	1.6682	1.9155	3.4675	2.6001	3.0981	NaN	1.4975	1.103	2.4537	2.157	1.6063	1.4541	6.8374	1.9402	1.56	3.3915	2.8439	2.3162	1.7257	1.9155	2.9593	3.0159	2.4829	1.6806	1.5371	2.7021	1.9026	2.7848	3.1273	3.8665	13349000	148180000	177170000	541430000	299280000	772450000	167100000	674730000	462510000	1758100000
NaN	0.16929	NaN	NaN	NaN	NaN	NaN	NaN	NaN	NaN	NaN	0.26433	0.30133	0.26636	NaN	NaN	NaN	0.31979	NaN	0.19991	0.27809	NaN	NaN	0.11138	NaN	NaN	NaN	0.082104	NaN	NaN	NaN	0.31315	NaN	NaN	0.14988	NaN	NaN	NaN	NaN	NaN	0	0	877230000	352660000	32525000	15516000	384830000	179920000	101270000	160390000
2.8313	5.7109	2.6132	4.6422	3.3633	2.3331	2.3809	1.517	3.8294	5.0013	3.0901	2.8337	4.5669	3.1946	4.3863	4.1231	6.6018	2.8892	2.6396	6.8876	3.1464	3.1455	1.8118	4.4198	2.7862	3.0786	4.321	5.1854	4.0588	6.024	3.3073	3.4023	1.9867	4.7363	3.0444	3.2092	4.8525	5.7133	5.4666	4.8913	125350000	1386300000	432610000	3558900000	3135400000	6855600000	901140000	2735900000	235450000	1369700000
NaN	NaN	NaN	NaN	NaN	NaN	NaN	NaN	0.42143	NaN	0.47444	0.67353	0.50828	0.35468	0.24884	0.67591	NaN	NaN	0.61038	NaN	0.67709	NaN	NaN	NaN	1.7013	NaN	0.43359	NaN	0.21043	NaN	0.30449	NaN	NaN	0.40511	0.38812	0.74723	NaN	NaN	0.25063	NaN	22716000	40535000	14180000	9223600	27996000	36671000	12368000	20425000	39068000	25423000
NaN	NaN	NaN	NaN	NaN	NaN	NaN	NaN	NaN	NaN	NaN	NaN	NaN	NaN	NaN	NaN	NaN	NaN	NaN	NaN	NaN	NaN	NaN	NaN	NaN	1.588	NaN	NaN	NaN	NaN	NaN	NaN	NaN	NaN	NaN	NaN	NaN	NaN	NaN	NaN	0	0	0	0	0	0	0	0	0	0
NaN	NaN	NaN	NaN	NaN	NaN	NaN	NaN	NaN	NaN	NaN	NaN	NaN	NaN	NaN	NaN	0.079957	NaN	NaN	NaN	NaN	NaN	NaN	NaN	NaN	NaN	NaN	NaN	0.25692	NaN	NaN	NaN	NaN	NaN	NaN	NaN	NaN	NaN	NaN	NaN	1756500	0	2879100	236200	0	0	0	0	0	0
NaN	NaN	NaN	NaN	NaN	NaN	NaN	NaN	NaN	NaN	NaN	NaN	NaN	NaN	NaN	NaN	NaN	NaN	NaN	NaN	NaN	NaN	NaN	NaN	NaN	NaN	NaN	NaN	NaN	NaN	NaN	NaN	NaN	NaN	NaN	NaN	NaN	NaN	NaN	NaN	0	0	0	0	0	0	0	0	0	0
NaN	2.7949	0.53938	NaN	0.20008	0.42824	0.91108	NaN	1.5974	NaN	NaN	0.15457	0.32317	0.17429	1.6113	0.4807	0.26954	NaN	NaN	0.43388	0.28935	NaN	2.4915	0.78917	0.31464	0.48486	NaN	0.76084	1.2307	NaN	0.20588	0.57493	NaN	NaN	0.14874	5.4925	0.23101	0.79649	NaN	0.97783	9078000	5556400	14379000	13463000	64599000	31556000	5379600	2091300	40778000	9761900
NaN	1.7743	2.7683	1.7105	1.6158	1.3389	2.9771	NaN	0.98405	2.7467	NaN	2.6479	1.2766	1.5864	1.8956	NaN	1.1638	1.4211	NaN	1.3652	1.689	NaN	1.1506	1.9554	NaN	0.57374	2.863	1.7421	2.9595	NaN	0.99928	1.5289	0.96249	2.3093	4.0252	0.63205	1.8251	0.8734	0.9046	0.9064	0	0	671180000	449320000	119100000	529740000	254000000	407170000	268810000	503360000
NaN	2.8812	NaN	NaN	NaN	NaN	2.5871	NaN	1.1247	NaN	NaN	1.2026	1.7475	1.2523	NaN	NaN	2.7204	NaN	NaN	1.2003	NaN	NaN	NaN	0.8806	NaN	1.2239	NaN	NaN	NaN	NaN	NaN	NaN	0.49958	NaN	NaN	NaN	1.8725	0.71489	NaN	0.89172	0	0	17417000	76598000	27516000	31416000	0	0	0	0
1.9283	1.499	1.6636	2.4488	1.8406	1.4522	2.0643	1.6333	1.7322	1.5958	1.3829	1.6408	2.5417	1.3864	1.734	2.7286	0.91063	1.6895	2.7891	2.1088	1.8279	3.6051	3.6858	1.985	1.2094	1.3166	1.6877	1.5172	0.5824	1.9476	1.7949	1.6114	3.4711	2.6908	2.1711	2.3287	1.2448	1.2435	2.9464	1.9968	1570900000	7691700000	2831200000	6379700000	2269000000	8023400000	1404200000	5396100000	1616900000	3191500000
NaN	NaN	2.9061	NaN	NaN	NaN	NaN	NaN	NaN	NaN	NaN	NaN	0.78083	NaN	NaN	NaN	NaN	NaN	NaN	NaN	NaN	4.0643	NaN	1.8267	NaN	NaN	NaN	NaN	NaN	NaN	NaN	NaN	NaN	2.4145	NaN	NaN	NaN	NaN	NaN	NaN	0	0	0	77997000	315110000	1276300000	96571000	259370000	0	0
NaN	NaN	NaN	NaN	NaN	NaN	NaN	NaN	NaN	NaN	NaN	NaN	NaN	NaN	NaN	NaN	NaN	NaN	NaN	NaN	NaN	NaN	NaN	NaN	NaN	NaN	NaN	NaN	NaN	NaN	NaN	NaN	NaN	NaN	NaN	NaN	NaN	NaN	NaN	NaN	0	0	0	0	0	0	0	0	0	0
0.92002	1.3912	1.0544	1.3054	1.0905	0.87067	1.3036	1.1875	1.3442	1.6056	1.171	1.5952	0.91835	0.90837	1.3654	0.92238	1.189	0.75015	0.99408	1.5629	1.2893	1.7632	4.3359	1.0252	1.3163	1.2842	1.7476	1.2156	2.1493	1.538	0.88126	1.0771	1.0612	1.3924	1.459	1.239	1.0263	1.0512	1.3298	1.6411	173590000	435470000	1799900000	3633500000	3477700000	5766700000	2416700000	4518600000	1299400000	3129600000
2.5025	1.0405	0.74017	2.1742	1.2385	1.3705	0.8167	1.4341	1.4053	1.1873	1.5917	1.1691	0.88455	1.471	1.7056	NaN	1.1528	2.2602	2.5462	1.7885	1.8499	1.0614	1.4491	1.912	1.6218	2.2708	2.2342	1.3906	2.0342	3.5098	1.5099	0.96226	1.7159	1.3675	0.92684	2.0496	1.4029	0.62723	0.76533	2.0067	8178500	47781000	449080000	603250000	544290000	726900000	107110000	398450000	171190000	209180000
NaN	NaN	NaN	NaN	NaN	NaN	NaN	NaN	NaN	NaN	NaN	NaN	NaN	NaN	NaN	NaN	NaN	NaN	NaN	NaN	0.051362	NaN	NaN	NaN	NaN	NaN	NaN	NaN	NaN	NaN	NaN	NaN	NaN	NaN	NaN	NaN	NaN	NaN	NaN	NaN	0	0	0	0	0	0	0	0	0	0
NaN	NaN	NaN	NaN	NaN	NaN	NaN	NaN	NaN	NaN	2.6378	NaN	1.3089	NaN	2.5131	NaN	NaN	NaN	6.1566	NaN	NaN	NaN	NaN	NaN	NaN	NaN	NaN	NaN	NaN	5.2119	NaN	NaN	NaN	NaN	NaN	1.1979	0.84328	1.1188	8.8606	0.95349	2484700	8929700	19491000	66148000	0	0	0	0	0	0
NaN	NaN	NaN	NaN	NaN	NaN	8.3234	NaN	NaN	NaN	NaN	NaN	NaN	NaN	7.048	NaN	26.36	NaN	NaN	NaN	NaN	NaN	1.3728	NaN	NaN	NaN	NaN	NaN	NaN	NaN	NaN	NaN	NaN	NaN	NaN	NaN	12.935	NaN	NaN	NaN	0	0	0	0	0	0	0	0	0	0
NaN	0.63195	2.0598	1.1921	0.57963	0.39664	3.1088	3.9829	0.9609	NaN	1.2446	1.2906	1.0534	1.5429	1.4011	0.66206	0.2126	NaN	2.8585	1.4251	0.67252	NaN	NaN	0.74297	1.8771	2.6684	2.3121	1.3466	0.41093	3.0567	2.8392	1.7366	5.4012	NaN	1.1065	0.54896	0.76345	1.019	0.83988	2.0368	3700300	13022000	332090000	808020000	349930000	572490000	88672000	102080000	133740000	142420000
0.52607	0.63229	0.51366	0.55199	0.44656	1.4939	0.70817	0.52571	0.64119	0.63902	0.95542	1.1373	0.58779	0.35537	0.53013	0.32979	0.35353	0.52233	0.41611	0.59067	0.68094	0.72838	0.87043	0.56839	0.72231	0.73154	0.47439	0.402	0.48137	0.44113	0.52527	0.50283	0.47545	0.82936	1.1056	0.37534	0.59171	0.77999	NaN	0.72613	190560000	342160000	3192300000	2522400000	5393400000	5848300000	3279500000	2424200000	2060300000	1499700000
0.68784	2.2546	1.915	1.727	0.91009	1.302	2.3208	7.5442	1.9935	NaN	1.0371	1.6897	0.93969	4.3712	3.4296	NaN	1.7716	0.81026	1.1531	1.3298	1.4069	1.093	NaN	1.1732	2.1561	4.1062	3.9873	1.5562	1.2646	1.5381	4.5154	1.5037	3.4468	2.3567	3.0581	0.76163	1.9128	1.4841	0.79092	1.7605	71119000	139100000	40260000	140260000	141160000	289520000	43486000	95240000	104090000	116250000
NaN	NaN	0.17817	0.1356	0.054416	0.13533	0.019959	0.032081	0.17223	0.13109	0.055928	NaN	0.091776	0.20103	0.4248	0.30112	0.17127	0.09549	0.083435	0.057353	0.055456	NaN	0.037298	0.11962	0.064386	0.035496	NaN	0.11739	NaN	NaN	0.21913	0.33388	NaN	NaN	NaN	NaN	0.13736	0.45135	NaN	NaN	22241000	3760400	203030000	55640000	494070000	303150000	547230000	35645000	166620000	29090000
0.91102	1.4295	1.2229	0.89195	1.244	0.93136	1.1078	1.2096	0.84396	0.72467	1.0092	0.9739	1.0694	1.2708	1.0928	1.1594	1.0858	0.88734	1.4353	1.135	1.3285	1.4595	1.8336	1.0076	0.80685	0.92807	1.755	1.0789	1.6743	1.2364	1.0681	1.0327	1.319	1.3261	1.3376	1.5358	0.99234	1.2294	1.3071	1.0253	657930000	2569500000	5128400000	11087000000	5600800000	10807000000	2510800000	5835100000	1311600000	3663600000
NaN	NaN	NaN	NaN	NaN	NaN	NaN	NaN	NaN	NaN	NaN	NaN	NaN	NaN	NaN	NaN	NaN	NaN	NaN	NaN	NaN	NaN	NaN	NaN	NaN	NaN	NaN	NaN	NaN	NaN	NaN	NaN	NaN	NaN	NaN	NaN	NaN	NaN	NaN	NaN	0	0	0	0	0	0	0	0	0	0
NaN	NaN	NaN	NaN	NaN	NaN	NaN	0.094089	NaN	NaN	NaN	NaN	0.30065	NaN	NaN	NaN	NaN	NaN	NaN	NaN	NaN	NaN	NaN	NaN	NaN	NaN	NaN	NaN	NaN	NaN	NaN	NaN	NaN	NaN	NaN	NaN	NaN	0.19312	NaN	NaN	0	0	0	0	0	0	17744000	1936700	0	0
1.9042	2.6118	0.55393	1.697	1.7179	1.4748	4.7991	2.9889	4.634	2.6199	2.7436	3.9291	6.3993	1.9042	3.4478	2.1456	4.2513	NaN	2.8171	2.7618	NaN	NaN	1.4354	2.5914	1.7231	0.98859	0.64669	0.50869	5.9814	8.4273	0.93127	3.0779	0.73388	1.3884	NaN	2.4408	2.2069	4.4127	2.7738	3.0098	24562000	256500000	120770000	166240000	122960000	76415000	62831000	71984000	4235800	9224300
1.0199	2.0676	1.9105	2.1365	1.5526	1.7774	NaN	2.1004	1.0165	2.9717	NaN	1.8234	2.132	1.1674	1.0411	2.3032	2.0307	1.2557	NaN	2.1712	1.4781	NaN	NaN	2.1291	0.52937	2.0401	5.5013	3.156	2.8245	NaN	1.605	2.2322	1.1834	1.6447	NaN	3.8122	2.8237	1.3498	1.2323	1.5882	3968600	4487500	310470000	679960000	54887000	406140000	177530000	326920000	140320000	232380000
NaN	NaN	NaN	NaN	NaN	NaN	NaN	NaN	NaN	NaN	NaN	NaN	NaN	NaN	NaN	NaN	NaN	NaN	NaN	NaN	NaN	NaN	NaN	NaN	NaN	NaN	NaN	NaN	NaN	NaN	NaN	NaN	NaN	NaN	NaN	NaN	NaN	NaN	0.42194	NaN	0	0	0	0	0	0	25959000	22755000	0	0
NaN	NaN	NaN	NaN	NaN	NaN	NaN	NaN	NaN	NaN	NaN	NaN	NaN	NaN	NaN	1.8017	NaN	NaN	NaN	NaN	NaN	NaN	NaN	NaN	NaN	NaN	NaN	NaN	NaN	NaN	NaN	NaN	NaN	NaN	NaN	NaN	NaN	NaN	NaN	NaN	0	0	0	0	39521000	90022000	0	0	0	0
0.25386	1.63	1.5055	1.1418	1.5851	2.4932	1.6687	2.0603	1.072	0.35964	1.1847	3.2573	1.8754	1.4494	1.4086	1.074	1.3086	2.2649	1.1094	1.6105	1.7703	2.0307	3.4387	0.92716	0.92526	2.026	2.1257	1.4887	2.1326	1.7166	2.1371	1.6868	1.9177	1.2814	1.6299	2.2974	0.99641	1.1933	0.99461	1.0617	113530000	122620000	2272600000	4734700000	2652300000	5718400000	2020300000	3024400000	775730000	2384300000
0.099443	0.063077	NaN	0.09577	0.047797	0.11026	0.022459	0.061343	0.029997	0.037606	0.075763	NaN	0.02459	NaN	0.025401	0.073343	0.21456	NaN	0.078266	0.10164	0.10338	NaN	0.006483	0.53426	NaN	0.031963	0.58133	NaN	0.21186	0.10633	0.085628	0.094447	0.033221	0.072551	0.21492	0.072125	0.057075	NaN	0.12923	NaN	2354500000	146680000	1558600000	166580000	0	0	421830000	37275000	598700000	50361000
NaN	NaN	NaN	NaN	NaN	0.07899	NaN	NaN	NaN	NaN	NaN	0.25598	NaN	NaN	NaN	NaN	NaN	NaN	NaN	NaN	NaN	NaN	NaN	NaN	NaN	NaN	NaN	NaN	NaN	NaN	NaN	NaN	NaN	NaN	NaN	NaN	NaN	NaN	0.094045	NaN	0	0	0	0	0	0	0	0	0	0
1.058	0.9438	0.825	1.0129	1.0798	1.1154	1.128	0.95055	0.87006	1.1768	1.1373	0.97516	0.73264	1.0632	1.0338	0.93475	0.88514	0.98318	1.3055	0.86456	1.1306	1.5052	2.1243	0.70838	0.95085	1.0202	1.1438	0.55871	1.1155	0.93033	0.8899	0.73102	1.0996	0.85492	0.98757	0.72621	0.78778	1.0037	0.75826	0.73084	1659500000	9235500000	40631000000	61702000000	38124000000	67074000000	27425000000	49657000000	14573000000	27631000000
NaN	2.6502	NaN	1.6973	NaN	NaN	2.18	NaN	0.87633	1.2176	NaN	2.8655	1.7646	2.0368	NaN	NaN	1.065	NaN	NaN	1.1648	1.5954	NaN	NaN	1.8729	NaN	1.987	NaN	1.9518	NaN	2.3565	NaN	2.3992	NaN	NaN	NaN	1.6208	3.1074	1.3854	0.57601	0.76796	2630000	48056000	31427000	114630000	1576100	13149000	27673000	78061000	3359200	27705000
NaN	0.58699	NaN	NaN	NaN	NaN	NaN	1.1492	1.3581	NaN	NaN	0.75234	NaN	0.38342	0.51976	NaN	NaN	NaN	0.89469	NaN	NaN	NaN	NaN	NaN	NaN	NaN	1.2539	NaN	NaN	NaN	0.90153	NaN	NaN	0.28081	NaN	NaN	NaN	0.62704	NaN	NaN	0	0	315930000	331570000	13344000	9214000	1974000	1408600	0	0
NaN	NaN	NaN	NaN	NaN	NaN	NaN	NaN	0.73013	NaN	NaN	NaN	NaN	NaN	NaN	NaN	NaN	NaN	NaN	NaN	NaN	NaN	NaN	1.5076	NaN	NaN	NaN	NaN	NaN	NaN	NaN	NaN	2.9391	NaN	NaN	NaN	NaN	NaN	NaN	NaN	0	0	0	0	36812000	58493000	0	0	0	0
1.6946	0.93345	1.1804	1.2056	1.0933	1.2625	1.338	1.3869	1.4784	1.883	0.87991	1.1701	1.451	1.2209	1.0125	1.7365	1.1948	0.98435	1.5915	1.064	1.0173	1.2858	2.6013	0.91264	1.2784	1.2329	1.6137	1.3468	1.5284	1.7223	1.7772	1.3772	1.1336	0.93582	1.4224	1.3106	1.1325	1.0137	1.2705	1.5853	78584000	440040000	6378900000	9251800000	3985400000	8709200000	3370000000	5177400000	1788200000	3726400000
NaN	1.4366	NaN	NaN	NaN	0.64419	1.5365	NaN	1.6321	NaN	0.55572	2.4233	NaN	NaN	NaN	1.358	NaN	NaN	NaN	1.4385	NaN	NaN	NaN	2.0834	0.72616	NaN	NaN	NaN	NaN	NaN	NaN	1.46	NaN	NaN	1.2698	NaN	NaN	NaN	NaN	NaN	4192700	14344000	32546000	64670000	0	0	0	0	508670	3053900
3.1342	0.83041	1.6264	0.69794	1.8467	1.1546	6.3438	1.3121	2.0711	1.8626	1.1664	0.98622	2.4923	1.0958	3.1732	1.7328	0.96267	0.64532	4.2554	1.2514	1.0324	2.231	1.0309	0.57862	1.2794	1.5991	1.0023	1.0361	1.1164	2.7389	3.7678	2.0466	2.0458	2.552	2.017	0.87556	0.76474	1.0665	0.97818	1.0128	357090000	1509200000	2929000000	3769300000	7956400000	7385800000	2860300000	4812700000	802520000	2745100000
NaN	NaN	NaN	NaN	NaN	NaN	NaN	NaN	NaN	NaN	NaN	NaN	NaN	NaN	NaN	NaN	NaN	NaN	NaN	NaN	NaN	NaN	NaN	NaN	NaN	NaN	NaN	NaN	NaN	NaN	NaN	NaN	NaN	NaN	NaN	NaN	0.80934	NaN	NaN	NaN	7800300	52822000	2964000	13422000	0	0	0	0	0	0
NaN	NaN	NaN	NaN	NaN	NaN	NaN	NaN	NaN	NaN	NaN	NaN	0.74943	NaN	NaN	NaN	NaN	NaN	NaN	NaN	NaN	NaN	NaN	0.5367	NaN	NaN	NaN	3.8189	NaN	NaN	NaN	1.4522	NaN	NaN	NaN	NaN	NaN	NaN	NaN	1.597	0	0	11517000	54511000	0	0	0	0	0	0
NaN	NaN	NaN	NaN	NaN	NaN	NaN	NaN	NaN	NaN	NaN	NaN	NaN	NaN	NaN	NaN	0.59567	NaN	NaN	NaN	NaN	NaN	NaN	NaN	NaN	NaN	NaN	NaN	NaN	NaN	NaN	NaN	NaN	NaN	NaN	NaN	NaN	NaN	NaN	NaN	29257000	12100000	0	0	0	0	0	0	0	0
NaN	2.3879	0.93532	NaN	NaN	1.6217	NaN	NaN	NaN	NaN	NaN	1.5519	1.9794	NaN	NaN	NaN	NaN	NaN	NaN	1.2952	NaN	NaN	NaN	1.2148	NaN	1.4417	NaN	1.8282	NaN	NaN	1.9543	NaN	0.24822	NaN	NaN	NaN	2.8714	3.047	NaN	NaN	0	0	37534000	129140000	26717000	65889000	0	0	0	0
NaN	NaN	NaN	NaN	NaN	NaN	0.013829	NaN	NaN	NaN	NaN	NaN	NaN	NaN	0.081438	NaN	NaN	NaN	0.10194	NaN	NaN	NaN	NaN	NaN	NaN	NaN	4.2343	NaN	NaN	NaN	NaN	NaN	NaN	NaN	NaN	4.8539	NaN	NaN	0.76475	NaN	7636700	0	0	0	0	0	0	0	0	0
NaN	NaN	NaN	NaN	NaN	NaN	NaN	NaN	1.2806	NaN	NaN	NaN	0.71733	NaN	NaN	NaN	0.75872	NaN	NaN	1.1636	NaN	NaN	NaN	NaN	NaN	NaN	NaN	NaN	NaN	NaN	NaN	NaN	NaN	NaN	NaN	NaN	1.8086	0.97036	1.3281	NaN	7300900	18378000	21460000	50715000	0	0	0	0	5584200	12468000
NaN	NaN	NaN	NaN	0.93438	NaN	0.24562	NaN	NaN	NaN	NaN	0.41726	NaN	0.69525	0.25665	NaN	NaN	NaN	NaN	NaN	NaN	NaN	NaN	NaN	0.26695	NaN	NaN	NaN	0.59865	0.59796	0.28591	NaN	NaN	NaN	NaN	0.7257	0.37826	NaN	NaN	0.35879	0	0	1799500	319110	0	0	0	0	14832000	10517000
NaN	NaN	NaN	NaN	NaN	0.77456	NaN	NaN	0.37677	NaN	0.18771	NaN	NaN	0.79731	NaN	NaN	NaN	NaN	NaN	NaN	NaN	NaN	NaN	NaN	NaN	NaN	0.91187	1.1654	0.18072	NaN	0.33773	NaN	NaN	NaN	NaN	NaN	2.6831	NaN	NaN	NaN	0	0	0	0	0	0	0	0	7424200	7898300
NaN	NaN	NaN	NaN	NaN	NaN	NaN	NaN	4.4617	NaN	NaN	NaN	1.9467	NaN	NaN	NaN	NaN	NaN	NaN	NaN	NaN	NaN	NaN	NaN	NaN	NaN	NaN	NaN	NaN	NaN	NaN	NaN	NaN	NaN	NaN	NaN	NaN	NaN	NaN	NaN	0	0	0	0	7859900	23084000	0	0	1221100	4395700
1.2766	1.9345	1.877	1.3389	1.0426	0.86226	1.3431	2.1052	1.8079	0.93184	2.2495	1.02	1.7461	1.0654	1.4604	1.6584	1.0564	1.3351	1.9238	1.0712	1.0507	1.3087	1.773	1.1286	0.93655	0.86867	2.2379	1.145	0.99037	1.563	1.3195	1.432	1.3705	1.6213	1.2381	1.754	1.1125	1.2516	1.0744	1.3736	6188200000	19798000000	5473700000	14758000000	5206200000	16555000000	5421300000	15349000000	7237400000	11234000000
NaN	0.64758	0.56322	0.99813	1.4963	1.0798	NaN	2.0159	NaN	NaN	NaN	0.96541	1.4096	1.1356	NaN	NaN	NaN	0.60647	NaN	0.73781	0.74479	NaN	NaN	0.77497	NaN	1.3433	NaN	0.49977	NaN	NaN	0.74637	1.4876	1.0612	0.37186	1.0568	NaN	0.97308	0.94886	NaN	NaN	0	0	509290000	643110000	538540000	568200000	93463000	123170000	45675000	99227000
NaN	0.81094	1.3469	0.79178	0.39736	1.6993	NaN	0.86759	1.2025	NaN	NaN	1.1108	NaN	0.71833	NaN	NaN	NaN	1.5031	NaN	0.52895	0.72416	NaN	NaN	1.1561	NaN	0.63828	NaN	0.4434	NaN	NaN	0.47315	0.58031	NaN	0.37793	1.0884	NaN	0.64118	0.81846	NaN	NaN	0	0	165890000	189250000	12956000	21321000	21476000	36895000	23590000	18077000
NaN	NaN	3.6642	NaN	NaN	NaN	5.1608	NaN	5.8142	NaN	1.6317	5.4471	1.3223	2.7306	NaN	NaN	NaN	1.9193	NaN	1.5909	NaN	NaN	NaN	3.4416	2.8054	5.3412	NaN	NaN	NaN	NaN	5.3626	NaN	3.6814	NaN	NaN	NaN	1.6	1.1363	NaN	NaN	7712900	87099000	18753000	64550000	39131000	223980000	0	0	0	0
NaN	NaN	NaN	NaN	0.41389	NaN	NaN	NaN	NaN	NaN	NaN	NaN	NaN	NaN	NaN	NaN	NaN	NaN	NaN	NaN	NaN	NaN	NaN	NaN	NaN	NaN	NaN	NaN	NaN	NaN	NaN	NaN	NaN	NaN	NaN	NaN	0.79578	NaN	NaN	NaN	0	0	0	0	0	0	0	0	5131000	3803500
1.9177	1.4635	0.46481	1.0508	1.5836	0.9374	2.2749	0.40716	0.98619	3.4867	1.8141	1.8026	1.1609	1.6111	1.3207	NaN	1.1983	1.1473	3.5403	1.0123	1.3263	1.6747	3.0682	1.4465	0.43436	1.5662	1.2097	2.0335	1.28	1.5237	1.2522	1.648	1.7396	1.0429	1.1182	1.7713	1.1831	1.1062	1.5275	2.2438	5149900	20280000	107650000	203670000	84035000	83609000	64012000	112160000	21133000	85919000
NaN	1.0506	0.76309	0.53167	NaN	0.86278	NaN	NaN	1.1698	1.2595	1.1227	NaN	NaN	1.0815	NaN	NaN	NaN	0.2061	NaN	NaN	NaN	NaN	NaN	0.44816	1.0075	NaN	NaN	NaN	1.5839	NaN	1.0103	0.55793	0.17626	NaN	NaN	0.98703	1.035	0.9538	NaN	NaN	0	0	62907000	50579000	39618000	24947000	21621000	12182000	21811000	16073000
NaN	NaN	NaN	1.8305	2.0006	NaN	NaN	2.0559	1.0337	NaN	1.5778	0.76305	NaN	1.15	NaN	NaN	NaN	NaN	NaN	NaN	NaN	NaN	NaN	NaN	NaN	NaN	NaN	NaN	0.91906	NaN	NaN	NaN	NaN	NaN	NaN	0.63421	1.13	NaN	NaN	NaN	0	0	0	0	13690000	27111000	25938000	54049000	9560100	20453000
NaN	NaN	NaN	NaN	NaN	NaN	NaN	NaN	NaN	NaN	NaN	NaN	NaN	NaN	NaN	NaN	NaN	NaN	NaN	NaN	NaN	NaN	NaN	NaN	NaN	NaN	NaN	NaN	NaN	NaN	NaN	NaN	NaN	NaN	NaN	NaN	NaN	NaN	NaN	NaN	0	0	0	0	0	0	0	0	0	0
NaN	NaN	NaN	NaN	NaN	NaN	NaN	NaN	NaN	NaN	NaN	NaN	NaN	NaN	NaN	NaN	NaN	NaN	NaN	NaN	NaN	NaN	NaN	NaN	NaN	NaN	NaN	NaN	NaN	NaN	NaN	NaN	NaN	NaN	NaN	NaN	NaN	NaN	NaN	2.159	0	0	0	0	0	0	0	0	0	0
NaN	NaN	NaN	NaN	1.8663	NaN	2.8514	NaN	2.2241	NaN	NaN	NaN	NaN	NaN	NaN	NaN	0.55382	NaN	1.9806	NaN	NaN	NaN	NaN	NaN	NaN	NaN	NaN	NaN	NaN	NaN	NaN	NaN	NaN	NaN	NaN	1.309	NaN	NaN	NaN	1.3407	5222900	25539000	26886000	59717000	155380	2300200	0	0	9048300	21407000
4.8998	1.5423	2.6368	2.7581	2.8352	2.5842	1.3038	0.83952	1.891	4.2433	4.3903	1.6535	3.3014	2.042	2.1566	2.3692	1.4786	2.24	2.5888	1.9136	1.4885	2.59	10.035	1.2109	3.2896	1.4267	1.8864	1.6902	1.8372	2.5339	1.5813	1.3254	2.386	1.3727	2.2354	1.2349	1.8499	2.0648	1.8756	2.6294	234560000	1137300000	2520200000	2723300000	559660000	2299000000	1287800000	2332300000	1047700000	2050500000
NaN	0.91203	NaN	NaN	NaN	NaN	0.73192	0.8054	NaN	NaN	0.70913	NaN	NaN	NaN	NaN	NaN	NaN	NaN	NaN	NaN	NaN	NaN	NaN	NaN	1.6321	NaN	NaN	NaN	NaN	NaN	0.65898	NaN	NaN	NaN	NaN	NaN	1.0112	NaN	NaN	NaN	0	0	15269000	8800900	0	0	0	0	0	0
NaN	NaN	NaN	NaN	NaN	NaN	2.0943	NaN	NaN	NaN	NaN	NaN	NaN	NaN	NaN	NaN	NaN	NaN	NaN	NaN	NaN	NaN	NaN	NaN	NaN	NaN	NaN	NaN	NaN	NaN	NaN	NaN	NaN	NaN	NaN	NaN	NaN	NaN	NaN	NaN	0	0	0	0	5458600	20111000	0	0	0	0
1.0492	1.3573	1.1487	0.78615	0.86217	0.91362	0.7656	1.0659	0.93791	1.0049	0.79974	1.0784	1.0722	1.2853	0.85887	1.225	0.96888	1.2166	1.2217	0.84075	0.78266	1.1748	2.4679	1.1673	0.87313	0.76747	1.1661	1.0127	1.1711	0.99851	0.74247	0.92205	1.2833	1.0885	1.3685	0.7114	1.1504	1.0441	0.64022	0.85222	603430000	1141500000	5167100000	8288200000	6012600000	10127000000	3592000000	4661100000	2442000000	3533200000
NaN	NaN	NaN	NaN	NaN	NaN	NaN	NaN	NaN	NaN	NaN	NaN	NaN	NaN	NaN	NaN	NaN	NaN	NaN	NaN	NaN	NaN	NaN	NaN	NaN	NaN	NaN	NaN	NaN	NaN	NaN	NaN	NaN	NaN	NaN	NaN	NaN	NaN	NaN	NaN	0	0	0	0	0	0	68676000	4818700	0	0
NaN	0.71996	NaN	1.4299	NaN	NaN	NaN	NaN	1.0259	NaN	3.2619	0.6396	NaN	1.5233	1.1213	NaN	NaN	NaN	NaN	NaN	NaN	2.4033	NaN	NaN	0.77988	NaN	1.174	NaN	NaN	0.8986	NaN	NaN	NaN	NaN	NaN	1.3872	0.56261	NaN	0.61419	1.5383	892550	714650	644580000	1612900000	0	0	382080000	1227800000	200320000	752800000
NaN	1.7008	1.9282	0.7246	0.64084	0.31728	2.2837	0.99621	0.68795	1.167	NaN	0.43907	1.6996	1.8553	3.8296	NaN	1.859	0.70692	NaN	2.4509	1.6805	0.23933	NaN	0.31482	2.378	0.90978	2.1749	2.5159	3.2897	4.1152	1.187	1.024	1.4211	1.0569	1.4956	2.7972	0.67189	0.81073	0.46046	0.95476	0	0	266240000	509350000	93970000	328570000	407120000	527600000	190690000	282580000
NaN	NaN	NaN	NaN	NaN	NaN	NaN	NaN	NaN	NaN	NaN	NaN	NaN	NaN	NaN	NaN	NaN	NaN	NaN	NaN	NaN	NaN	NaN	NaN	NaN	NaN	NaN	NaN	NaN	NaN	NaN	NaN	NaN	NaN	NaN	NaN	NaN	NaN	NaN	NaN	0	0	25670000	35736000	0	0	0	0	0	0
2.66	1.4975	0.80647	1.3713	0.93487	1.5428	1.3662	2.5869	1.0964	1.8147	1.6284	1.4631	1.6845	1.0257	1.3681	1.4301	0.82122	1.388	2.8325	1.0481	1.1831	1.1045	2.3405	1.2739	1.3158	1.6231	1.376	1.0545	1.3998	1.0692	1.9378	2.4132	1.1445	0.42846	0.6928	1.5326	1.1552	0.85705	1.049	2.2314	80087000	395230000	1663200000	3910800000	3594800000	6218800000	1024200000	1973700000	1007100000	1519300000
0.021188	0.056785	0.24099	0.99488	0.087603	0.02658	0.15199	0.10951	0.062293	0.088849	0.1808	0.07447	0.034037	0.1215	0.1043	NaN	NaN	NaN	0.086489	0.90711	0.26395	NaN	0.031626	NaN	0.14324	0.083411	NaN	0.09174	NaN	NaN	0.092659	0.047538	0.030246	0.19235	0.18272	NaN	0.043777	0.16568	0.094967	0.067658	558720000	262620000	853720000	81463000	170830000	92631000	200770000	356400000	799830000	138480000
1.7906	1.3896	1.5889	1.2265	1.9374	1.4471	1.335	1.5173	1.0493	1.1485	1.052	1.1854	1.6989	1.3981	1.2005	0.95017	1.3796	1.3392	1.4347	1.49	1.5732	1.3794	0.83633	1.179	1.0265	1.3911	0.86256	1.1596	1.2182	1.2368	1.6553	2.027	0.97161	1.1315	1.5761	1.2653	1.1282	1.0886	1.1059	1.2132	530810000	3303900000	4393600000	12705000000	5222400000	15066000000	2618700000	5902000000	2375200000	8837100000
NaN	NaN	NaN	NaN	NaN	NaN	NaN	NaN	NaN	NaN	NaN	NaN	NaN	NaN	NaN	NaN	0.13492	NaN	NaN	NaN	NaN	NaN	0.24549	NaN	NaN	NaN	NaN	NaN	NaN	NaN	NaN	NaN	NaN	NaN	NaN	NaN	NaN	NaN	NaN	NaN	34594000	11886000	0	0	0	0	0	0	49200000	24251000
4.8574	1.2363	5.4048	4.7761	0.84938	2.5435	8.585	3.3631	2.328	2.7267	3.0174	2.7223	5.5911	2.2408	5.1795	3.6692	1.1968	3.1737	4.9262	2.3593	2.2247	2.8742	11.022	3.013	2.289	4.6889	1.8473	2.313	2.1162	3.8163	4.7932	6.2673	NaN	1.76	1.5732	2.3554	1.8147	3.1667	1.893	3.8148	49311000	225940000	39588000	61830000	5144500	35932000	7004200	46193000	4742200	4780800
NaN	NaN	NaN	NaN	NaN	NaN	NaN	NaN	NaN	NaN	NaN	NaN	NaN	NaN	NaN	NaN	NaN	NaN	NaN	NaN	NaN	NaN	NaN	NaN	NaN	NaN	NaN	NaN	NaN	NaN	NaN	NaN	NaN	NaN	NaN	NaN	NaN	NaN	NaN	NaN	0	0	0	0	0	0	0	0	34332000	62358000
NaN	NaN	NaN	NaN	NaN	NaN	NaN	1.7363	1.4947	NaN	2.0316	2.5767	0.35609	0.737	3.3256	NaN	0.32676	NaN	6.0651	NaN	NaN	NaN	NaN	0.5211	NaN	0.65704	1.4998	0.61435	NaN	NaN	0.73379	NaN	NaN	NaN	0.13033	1.1467	NaN	NaN	NaN	NaN	0	0	1057500	6441300	0	0	0	0	0	0
NaN	3.5371	NaN	0.70664	NaN	NaN	NaN	NaN	NaN	NaN	NaN	1.6449	2.0767	2.3797	19.307	23.684	1.4647	0.5997	1.6484	1.3275	NaN	NaN	NaN	2.1235	7.909	4.3462	NaN	2.2124	NaN	4.7725	1.3081	NaN	NaN	NaN	NaN	2.5915	1.6674	NaN	3.1217	NaN	400540	8289200	1791600	7317300	1944600	6824400	26373000	29032000	0	0
NaN	0.59869	0.84444	3.0949	1.6038	1.0947	2.1605	2.0813	0.5586	1.0534	1.1575	NaN	0.64387	1.0863	0.94726	NaN	0.69689	NaN	2.2009	1.7947	0.79611	3.4103	NaN	1.1725	0.77592	1.9534	NaN	NaN	0.81308	1.8752	0.87016	NaN	1.5685	0.97676	0.80991	1.3213	1.2962	0.63978	0.89831	0.68488	26112000	40199000	159370000	209940000	268650000	246240000	19967000	136490000	39582000	138130000
NaN	0.29805	1.1981	NaN	NaN	NaN	NaN	NaN	NaN	NaN	NaN	0.98775	NaN	0.77597	NaN	NaN	NaN	NaN	NaN	NaN	NaN	NaN	NaN	NaN	NaN	NaN	NaN	0.80735	NaN	NaN	0.48302	NaN	NaN	NaN	NaN	NaN	NaN	0.79182	NaN	NaN	0	0	95155000	47647000	47155000	48048000	0	0	48888000	44157000
NaN	NaN	NaN	NaN	NaN	NaN	NaN	NaN	NaN	NaN	NaN	0.57997	NaN	NaN	NaN	NaN	NaN	NaN	NaN	NaN	1.4632	NaN	NaN	NaN	NaN	NaN	NaN	NaN	NaN	NaN	NaN	NaN	NaN	NaN	NaN	NaN	NaN	0.42146	1.3673	1.9774	0	0	14185000	27207000	4360600	10483000	0	0	0	0
NaN	NaN	NaN	NaN	NaN	NaN	NaN	NaN	NaN	NaN	NaN	NaN	NaN	NaN	NaN	NaN	NaN	NaN	NaN	NaN	NaN	NaN	NaN	NaN	NaN	NaN	NaN	NaN	NaN	NaN	NaN	NaN	NaN	NaN	NaN	NaN	NaN	NaN	NaN	NaN	0	0	0	0	0	0	0	0	0	0
1.3155	0.94816	2.0359	2.7286	0.18868	1.6036	1.3215	NaN	2.2963	2.1981	3.3367	1.3656	1.8865	1.8388	1.9424	4.0643	2.1591	3.041	1.8175	1.5905	3.5407	2.2474	1.7739	1.5774	1.9342	0.64315	NaN	2.3385	2.1499	NaN	2.8239	1.6659	0.33037	0.7403	0.76437	4.2913	5.4402	3.8868	2.9956	1.5975	170930000	715710000	708530000	910850000	806010000	865620000	59076000	466470000	3445900000	1005300000
NaN	NaN	NaN	NaN	NaN	NaN	NaN	NaN	NaN	NaN	NaN	NaN	NaN	NaN	NaN	NaN	NaN	NaN	NaN	NaN	NaN	NaN	NaN	NaN	NaN	NaN	NaN	NaN	NaN	NaN	NaN	NaN	NaN	NaN	NaN	NaN	NaN	NaN	NaN	NaN	0	0	0	0	0	0	0	0	0	0
NaN	NaN	NaN	NaN	NaN	NaN	NaN	NaN	NaN	NaN	NaN	NaN	NaN	NaN	NaN	NaN	NaN	2.4316	NaN	0.54294	NaN	0.97513	1.5959	NaN	NaN	NaN	NaN	NaN	NaN	NaN	NaN	NaN	NaN	NaN	2.051	0.35748	NaN	NaN	NaN	2.5824	0	0	5933300	9366200	10174000	46311000	0	0	0	0
4.2168	1.0774	0.97105	1.4438	1.4533	0.68202	NaN	6.3143	1.0468	NaN	1.2231	1.0605	2.216	1.7553	2.954	0.98628	1.1475	NaN	NaN	1.3071	1.4953	2.0432	NaN	1.3584	0.41306	3.6239	1.0014	1.3519	1.0895	0.74657	0.99189	NaN	NaN	1.3926	2.189	0.60532	1.7691	0.93777	NaN	NaN	10217000	63173000	100080000	149740000	161570000	252220000	92973000	109670000	36260000	64309000
NaN	NaN	NaN	NaN	NaN	NaN	NaN	0.34738	NaN	NaN	NaN	NaN	NaN	NaN	NaN	NaN	NaN	NaN	NaN	NaN	NaN	NaN	NaN	NaN	NaN	1.6391	NaN	NaN	NaN	NaN	NaN	NaN	NaN	NaN	NaN	NaN	NaN	NaN	NaN	NaN	0	0	0	0	11520000	9757600	0	0	0	0
NaN	NaN	0.12849	NaN	NaN	0.50181	NaN	NaN	NaN	NaN	NaN	NaN	NaN	NaN	NaN	NaN	NaN	NaN	NaN	NaN	NaN	NaN	NaN	0.23566	NaN	0.69991	NaN	NaN	NaN	NaN	1.0112	NaN	NaN	NaN	NaN	NaN	1.2408	NaN	NaN	NaN	0	0	286380000	251850000	159120000	244320000	353250000	345270000	207140000	249590000
0.055739	0.1181	0.091955	0.10705	0.083197	0.11634	0.079216	0.10118	0.10822	0.073529	0.12151	0.16741	0.047882	0.12135	0.078945	NaN	0.088594	0.11004	0.09377	0.14394	0.11355	0.15825	NaN	0.25209	0.11868	0.074581	0.29679	0.087563	NaN	0.084406	0.098015	0.11808	NaN	0.076727	0.13616	0.50895	0.098696	0.082699	0.15733	0.063669	105820000	2468000	1622100000	548360000	2110400000	355070000	137670000	35503000	398650000	197570000
NaN	0.2837	0.23172	NaN	NaN	NaN	NaN	1.253	NaN	NaN	NaN	NaN	NaN	NaN	NaN	NaN	NaN	NaN	NaN	0.60739	NaN	NaN	NaN	NaN	NaN	NaN	NaN	0.2433	NaN	NaN	NaN	NaN	NaN	NaN	NaN	NaN	NaN	0.41299	NaN	NaN	0	0	43606000	17522000	464750000	799930000	0	0	0	0
NaN	NaN	NaN	NaN	NaN	NaN	NaN	NaN	NaN	NaN	NaN	NaN	NaN	NaN	NaN	NaN	NaN	NaN	NaN	NaN	NaN	NaN	NaN	NaN	NaN	NaN	NaN	NaN	NaN	NaN	NaN	NaN	NaN	NaN	NaN	NaN	NaN	NaN	NaN	NaN	0	0	0	0	0	0	0	0	0	0
NaN	NaN	NaN	NaN	NaN	NaN	1.3941	0.45136	1.8323	NaN	NaN	NaN	NaN	NaN	NaN	NaN	1.438	NaN	NaN	NaN	NaN	NaN	0.54635	NaN	NaN	NaN	NaN	NaN	NaN	NaN	NaN	NaN	NaN	NaN	NaN	NaN	NaN	NaN	NaN	NaN	0	0	0	0	28562000	34266000	12636000	15229000	0	0
NaN	0.20091	0.42041	NaN	0.36726	0.80967	0.24651	0.257	0.38412	NaN	NaN	0.24147	0.10969	0.44105	0.088243	NaN	0.18962	0.32693	NaN	0.18131	0.34197	1.0752	NaN	0.97585	NaN	0.22398	NaN	0.30257	NaN	0.52365	0.605	NaN	NaN	0.36101	0.2083	NaN	0.22948	0.26245	0.28929	NaN	40870000	30089000	329160000	48943000	79945000	26595000	15758000	37197000	68948000	52975000
1.2165	NaN	NaN	NaN	1.0368	NaN	0.49796	0.64256	0.63021	NaN	2.1591	NaN	0.76048	0.89573	0.88454	1.0896	1.628	NaN	1.3151	1.6113	NaN	NaN	NaN	NaN	1.1966	NaN	0.98147	NaN	2.0263	NaN	0.95821	NaN	NaN	NaN	NaN	NaN	NaN	NaN	NaN	2.3976	10540000	42163000	77259000	46362000	6818800	160580000	45884000	76506000	30772000	48805000
1.6974	1.0605	0.97818	1.046	1.2525	0.97473	2.0849	0.76882	1.3068	0.77147	1.5887	1.2725	1.4041	1.2204	0.92814	2.2897	0.99752	0.84587	1.8761	0.84997	0.97048	1.1394	1.6305	1.0801	NaN	0.068818	0.60505	1.1933	1.2037	1.1847	1.2982	1.4672	0.94827	1.3538	1.2588	0.56271	1.3891	1.3149	0.70525	1.1832	38075000	162960000	1004600000	1494400000	1272600000	1748600000	429910000	553470000	426090000	785210000
1.4995	1.092	0.89692	0.6202	0.94778	0.58024	1.0563	0.76253	0.74271	1.123	1.4995	1.0638	0.96631	1.5683	1.069	1.478	0.8613	1.0111	2.2167	1.0833	1.1826	1.477	1.2393	0.86095	0.92958	1.2522	0.70485	1.1141	0.902	1.3201	0.90931	1.0028	1.021	0.87044	1.476	0.73257	0.87801	0.83908	0.7622	1.1749	171050000	564110000	870670000	1565900000	1123300000	1861300000	841100000	881740000	402660000	457390000
NaN	NaN	NaN	NaN	NaN	NaN	NaN	NaN	NaN	NaN	NaN	NaN	NaN	NaN	NaN	NaN	0.80704	NaN	NaN	NaN	NaN	NaN	NaN	NaN	NaN	NaN	NaN	NaN	NaN	NaN	NaN	NaN	NaN	NaN	1.6964	NaN	NaN	NaN	NaN	NaN	0	0	2518700	12413000	0	0	0	0	0	0
NaN	1.465	1.2068	1.0373	3.6043	2.3736	1.0675	2.2497	1.0789	NaN	NaN	1.4556	1.3319	NaN	NaN	1.4553	1.5348	NaN	NaN	1.4562	NaN	NaN	6.5185	1.3086	3.9435	NaN	NaN	1.8936	NaN	NaN	1.8784	1.9187	1.6726	NaN	1.6563	NaN	0.96325	1.9374	NaN	NaN	0	0	29513000	73609000	28239000	41363000	10981000	22993000	4541900	26778000
0.78648	0.71329	0.84199	0.80137	0.8741	0.64785	0.94144	NaN	0.62415	NaN	1.264	NaN	1.3507	0.95352	1.053	NaN	0.63203	NaN	NaN	0.64535	NaN	NaN	2.8874	0.96359	1.0312	0.80678	2.2108	0.79152	0.66904	0.8243	1.0688	1.3521	2.4419	NaN	1.1103	2.0145	0.91428	0.25114	1.0034	1.1743	3805800	11696000	23755000	31171000	48480000	67140000	25574000	33331000	33925000	60746000
3.6105	2.6404	1.592	1.9438	3.5268	2.8741	3.0872	3.7745	1.8425	2.5814	4.8789	3.5473	1.5466	3.4253	2.6982	6.816	2.3612	0.89651	2.3922	2.1871	2.7583	3.2512	2.3075	1.402	3.0648	4.5851	2.0344	1.2925	3.2118	3.6975	3.4889	2.1781	0.9629	2.5503	2.0995	3.0081	2.3157	2.8652	1.9031	2.1472	35592000	177340000	1606000000	8381300000	3287600000	9955900000	2982100000	8878900000	770480000	5610400000
NaN	1.5866	1.1986	1.4031	1.1654	1.3971	2.2673	1.815	1.2475	0.29995	NaN	1.3042	1.1272	2.3613	1.6148	NaN	1.2299	NaN	NaN	0.82159	1.2513	NaN	2.9473	1.475	1.7265	2.0684	NaN	0.92519	NaN	0.36807	1.6268	0.95983	1.5607	0.92793	2.03	NaN	1.7169	1.0654	NaN	2.1957	0	0	279580000	429590000	420460000	609430000	114860000	228030000	78778000	161920000
NaN	0.042636	NaN	NaN	NaN	NaN	0.047812	NaN	NaN	0.009103	NaN	0.047378	0.036147	NaN	NaN	NaN	NaN	NaN	NaN	NaN	0.98216	NaN	NaN	NaN	NaN	0.058819	NaN	NaN	NaN	0.026751	0.043234	0.063343	NaN	0.10966	NaN	0.18675	NaN	NaN	NaN	0.014523	0	0	87743000	1951800	0	0	0	0	0	0
0.32589	0.28847	1.7637	0.80963	1.0466	1.5959	1.3963	0.86986	1.0373	0.90133	1.0737	1.5701	1.2212	1.102	0.78186	NaN	0.83506	0.89732	1.8034	1.232	1.1147	0.90524	1.4221	0.45124	0.54718	1.2841	1.537	1.399	0.68131	0.68474	0.64655	1.15	1.1978	0.94585	1.2152	0.90749	0.62982	0.22632	0.83979	0.98055	80878000	200630000	2241000000	1021400000	633960000	1459200000	551840000	697360000	160910000	262670000
NaN	NaN	NaN	NaN	NaN	NaN	NaN	NaN	NaN	NaN	NaN	NaN	NaN	NaN	NaN	NaN	NaN	NaN	NaN	NaN	NaN	NaN	NaN	NaN	NaN	NaN	NaN	NaN	NaN	NaN	NaN	NaN	NaN	NaN	NaN	NaN	NaN	NaN	1.5275	NaN	0	0	0	0	6386400	21327000	0	0	0	0
NaN	NaN	NaN	NaN	NaN	NaN	NaN	NaN	NaN	NaN	NaN	NaN	NaN	NaN	NaN	NaN	NaN	NaN	NaN	NaN	NaN	NaN	NaN	NaN	NaN	NaN	NaN	NaN	NaN	NaN	NaN	NaN	NaN	NaN	NaN	NaN	NaN	NaN	NaN	0.66172	0	0	0	0	0	0	0	0	0	0
NaN	NaN	NaN	NaN	NaN	NaN	NaN	NaN	NaN	NaN	2.0985	0.91272	1.503	1.9259	0.43114	5.8788	NaN	NaN	NaN	NaN	NaN	NaN	NaN	1.6837	NaN	NaN	NaN	NaN	NaN	NaN	NaN	NaN	0.69341	NaN	NaN	NaN	NaN	NaN	NaN	NaN	0	0	0	0	0	0	135060000	157010000	0	0
NaN	NaN	NaN	NaN	NaN	0.21885	NaN	NaN	0.037545	NaN	NaN	NaN	NaN	NaN	NaN	NaN	NaN	NaN	NaN	NaN	NaN	NaN	NaN	NaN	NaN	NaN	NaN	NaN	NaN	NaN	NaN	NaN	NaN	NaN	NaN	NaN	NaN	NaN	NaN	NaN	0	0	0	0	0	0	0	0	0	0
NaN	NaN	1.2238	NaN	NaN	NaN	2.6104	NaN	NaN	NaN	NaN	NaN	NaN	NaN	NaN	NaN	NaN	NaN	NaN	NaN	NaN	NaN	NaN	NaN	NaN	NaN	NaN	2.0033	NaN	NaN	NaN	NaN	NaN	NaN	NaN	NaN	NaN	NaN	NaN	NaN	0	0	0	0	67916000	153100000	11400000	93608000	0	0
0.47089	NaN	0.86632	NaN	0.4616	0.64332	0.77085	NaN	0.76193	NaN	0.77953	1.6685	0.98686	1.0384	0.8065	1.1824	1.0451	NaN	1.7251	0.75831	NaN	NaN	0.6932	1.1685	0.80393	0.99248	0.69798	1.0712	0.99597	NaN	1.9135	1.4721	0.4117	1.4573	NaN	0.76863	0.31298	NaN	0.53888	NaN	92146000	103430000	9772000	38888000	48821000	82911000	0	0	43577000	47556000
NaN	NaN	NaN	NaN	NaN	NaN	NaN	NaN	NaN	NaN	NaN	NaN	NaN	NaN	NaN	NaN	NaN	NaN	NaN	NaN	NaN	NaN	NaN	NaN	NaN	NaN	NaN	NaN	NaN	NaN	NaN	NaN	NaN	NaN	NaN	NaN	NaN	NaN	NaN	NaN	0	0	0	0	0	0	0	0	0	0
0.5855	1.3841	1.0483	1.1716	0.98439	2.221	1.1449	1.5053	1.4444	0.56381	0.95147	2.385	0.9102	0.80819	0.93786	0.50414	0.8522	0.63326	0.62303	1.1481	1.2855	1.3657	0.86959	1.3569	1.3769	0.90942	0.6958	1.1019	1.7808	0.71483	0.45577	1.0917	0.99322	1.3514	1.2879	1.171	1.1443	0.74978	1.261	0.71418	311090000	730970000	1263500000	1954500000	1954500000	3108800000	833030000	1195100000	2233900000	1795400000
NaN	NaN	NaN	NaN	NaN	NaN	NaN	NaN	NaN	NaN	NaN	NaN	NaN	NaN	NaN	NaN	NaN	NaN	NaN	NaN	NaN	NaN	NaN	NaN	NaN	NaN	NaN	NaN	NaN	NaN	NaN	NaN	NaN	NaN	NaN	NaN	NaN	NaN	NaN	NaN	0	0	0	0	0	0	5742400	22129000	0	0
1.7349	0.79775	0.4228	0.72308	0.8227	0.47562	0.24455	1.8997	0.59361	0.56873	1.0193	0.38797	1.2788	0.89226	0.54345	2.014	0.69596	0.6659	0.92801	0.85623	0.74281	1.0299	0.17114	0.90361	1.6217	0.4951	0.38592	0.65795	0.40135	0.15709	0.41372	0.56505	1.5533	0.79604	0.58262	1.1547	0.82547	1.6856	8.2756	0.73854	379000000	162260000	875060000	1168400000	1809400000	1871900000	741060000	1160300000	727080000	1014500000
0.97011	NaN	NaN	NaN	NaN	NaN	NaN	NaN	NaN	NaN	0.24068	0.7474	NaN	NaN	NaN	0.97434	NaN	NaN	NaN	NaN	NaN	NaN	NaN	0.29535	2.155	NaN	NaN	NaN	NaN	1.4214	NaN	NaN	NaN	NaN	NaN	NaN	2.5778	NaN	NaN	NaN	7253600	36910000	21644000	37002000	0	0	12985000	14120000	0	0
NaN	1.4277	0.70879	NaN	NaN	1.2554	1.1157	NaN	NaN	0.74449	3.1337	1.7031	2.5055	2.1825	2.2106	NaN	NaN	NaN	NaN	NaN	NaN	NaN	3.3855	2.0109	1.9284	NaN	NaN	1.1603	NaN	NaN	NaN	0.90996	NaN	NaN	NaN	3.2923	2.0416	3.3217	NaN	2.5504	7123700	21784000	10398000	71149000	72875000	98680000	1472400	2641700	0	0
NaN	NaN	NaN	NaN	NaN	NaN	0.29078	NaN	NaN	NaN	NaN	NaN	NaN	NaN	NaN	NaN	NaN	1.6356	NaN	NaN	NaN	NaN	NaN	NaN	NaN	NaN	NaN	NaN	NaN	NaN	NaN	NaN	NaN	NaN	NaN	NaN	NaN	NaN	NaN	NaN	0	0	0	0	78610000	362420000	0	0	0	0
0.22587	0.9044	1.1544	0.46361	0.31435	0.77304	0.42844	1.367	0.49603	0.41234	0.7269	0.47707	1.4822	0.77272	1.1755	0.33069	0.65166	0.99194	0.5203	1.1143	0.93248	1.1601	NaN	1.0683	0.22856	1.0335	0.59962	0.94235	0.30892	0.34486	0.6316	0.93322	1.5699	0.90281	0.42133	1.0366	0.72698	1.169	NaN	0.2159	334820000	61733000	1615500000	2446600000	845830000	2263200000	261410000	193420000	700870000	809260000
NaN	NaN	NaN	NaN	NaN	NaN	NaN	NaN	NaN	NaN	1.643	NaN	NaN	NaN	NaN	NaN	NaN	NaN	NaN	NaN	NaN	NaN	NaN	NaN	2.5473	NaN	NaN	NaN	NaN	NaN	NaN	NaN	NaN	NaN	NaN	NaN	NaN	NaN	NaN	NaN	0	0	0	0	0	0	0	0	0	0
1.4267	1.0287	0.60273	0.55401	0.82837	0.35606	0.8245	1.8798	1.2661	1.1412	1.2858	0.41562	0.90974	1.3423	0.84841	0.8954	0.91807	1.4215	1.4306	0.96189	1.1125	1.17	1.8661	0.48506	1.1029	1.4455	0.72124	0.80729	0.83678	0.95112	1.2284	1.0456	1.0565	1.0147	1.3087	0.66502	0.76131	0.89235	1.4985	1.0132	128540000	267420000	1779200000	2873400000	3930800000	5334500000	2040500000	35810000000	1015500000	1422000000
NaN	NaN	NaN	NaN	NaN	NaN	NaN	NaN	0.44255	NaN	NaN	NaN	NaN	NaN	0.35233	NaN	NaN	NaN	NaN	NaN	NaN	NaN	NaN	NaN	NaN	NaN	NaN	0.20559	NaN	NaN	NaN	NaN	NaN	NaN	NaN	NaN	1.2346	NaN	NaN	NaN	0	0	15031000	9181700	0	0	0	0	0	0
NaN	0.95592	NaN	NaN	NaN	NaN	NaN	1.0186	NaN	NaN	NaN	NaN	NaN	NaN	1.5395	NaN	NaN	NaN	NaN	NaN	NaN	NaN	1.7853	0.88006	NaN	NaN	NaN	NaN	NaN	NaN	1.0343	0.79134	NaN	NaN	NaN	NaN	NaN	0.68618	NaN	NaN	0	0	149500000	111750000	13974000	16918000	25930000	22235000	0	0
0.43646	0.53859	0.56309	0.59862	0.29381	1.255	0.35591	1.1994	0.97264	0.56293	1.691	1.1981	0.99733	1.5659	0.78772	2.2823	0.56218	NaN	NaN	1.0185	0.91954	3.4385	1.5291	0.49027	2.2913	0.95329	0.47668	2.2379	0.76658	NaN	2.3028	1.8106	NaN	1.0537	3.1225	0.57184	0.46956	1.5166	0.98924	0.89359	63503000	52824000	490010000	532190000	647340000	782250000	473540000	269500000	121600000	53521000
NaN	NaN	NaN	NaN	15.793	NaN	NaN	NaN	NaN	NaN	NaN	NaN	NaN	NaN	NaN	NaN	NaN	NaN	NaN	0.37476	NaN	0.44869	NaN	NaN	NaN	6.9391	0.21681	NaN	NaN	NaN	NaN	NaN	2.3464	NaN	NaN	0.59052	NaN	NaN	NaN	NaN	4634700	86359000	0	0	18922000	18707000	0	0	8821400	272670000
4.0329	1.8721	1.6531	3.2827	4.2098	1.3039	2.9454	1.6644	2.0942	2.3216	1.8649	1.6198	1.706	2.0771	2.5871	3.9077	2.129	1.5097	3.4352	2.2501	1.9783	2.0558	2.5487	2.49	1.7628	2.6252	2.5246	1.6392	2.3631	3.0594	1.7396	1.8434	1.5179	1.7949	1.8891	2.4173	2.888	1.8946	2.2997	1.6331	684740000	1883000000	3466900000	6590700000	4847900000	9596700000	1371500000	4052700000	818590000	3001900000
0.61669	1.4548	0.92734	1.2152	1.2033	0.99514	1.9414	1.5535	1.7012	1.4651	1.6071	1.0304	1.8126	1.3564	1.4634	1.8545	1.252	1.3871	2.0371	1.4505	1.5142	1.2385	1.9713	1.5624	1.0981	1.4939	1.3648	1.9309	1.401	1.2558	1.1268	1.1767	1.2252	1.1109	1.1938	1.4479	1.3325	1.342	2.0303	1.2001	20035000	16385000	2221900000	4715100000	3679700000	6181800000	1158500000	30611000000	808690000	1267000000
1.4063	0.81941	1.0022	0.9197	1.3875	1.2507	1.0872	1.892	2.159	1.1588	1.1296	1.3556	0.86207	1.0737	1.4956	2.0243	0.87671	0.79362	1.2483	0.98479	1.0729	1.8818	2.6914	0.68495	1.364	1.0495	1.5509	0.98289	1.8983	2.0304	0.9662	1.0642	1.5366	1.685	2.3695	0.83624	1.09	0.5396	1.2961	1.2201	134690000	586340000	1450200000	1587300000	1401000000	1529200000	1282500000	1357200000	631800000	888530000
NaN	3.7229	0.86075	4.4047	4.7487	NaN	4.245	2.8787	4.7001	4.0252	NaN	3.2585	4.7457	3.4476	4.4866	NaN	8.0715	NaN	NaN	3.8784	3.184	3.9395	NaN	1.723	3.003	5.0472	7.6961	1.5771	NaN	NaN	4.1204	4.0807	1.523	2.1932	NaN	4.8068	2.4896	1.4444	NaN	2.2477	0	0	68341000	419770000	218740000	436330000	29742000	231100000	30566000	282250000
NaN	0.71333	NaN	NaN	1.0265	1.0737	0.74023	0.4149	0.71026	0.79468	NaN	1.3558	0.98434	0.63667	0.86541	NaN	0.61603	1.0291	NaN	0.87457	NaN	NaN	NaN	1.0155	NaN	0.82001	0.72022	NaN	0.87933	0.56759	0.44395	0.81164	NaN	0.75199	0.49868	0.93208	0.75197	1.6417	0.73452	1.3905	4155800	13558000	284960000	312450000	1857400000	4902700000	757320000	4317600000	1179400000	2476300000
NaN	1.4162	1.1045	1.444	0.7297	1.0723	NaN	NaN	0.7035	NaN	NaN	2.7608	0.5251	1.3834	1.5168	NaN	1.091	0.81235	NaN	0.99333	1.1356	4.5299	0.78893	1.0665	NaN	NaN	3.4987	1.794	2.4518	1.3271	NaN	0.55009	0.44572	1.1634	1.4016	NaN	0.87861	0.37256	4.3274	3.542	13359000	44553000	146050000	260280000	210510000	551370000	103370000	277620000	200290000	106130000
NaN	NaN	NaN	NaN	NaN	NaN	NaN	NaN	NaN	NaN	NaN	NaN	NaN	NaN	NaN	NaN	NaN	NaN	NaN	NaN	NaN	NaN	NaN	NaN	NaN	NaN	NaN	NaN	NaN	NaN	NaN	NaN	NaN	NaN	NaN	NaN	NaN	NaN	NaN	NaN	0	0	0	0	0	0	0	0	0	0
NaN	NaN	NaN	NaN	NaN	NaN	0.80577	NaN	NaN	NaN	NaN	NaN	NaN	NaN	NaN	NaN	NaN	NaN	3.2972	NaN	NaN	1.0098	NaN	NaN	NaN	NaN	0.73505	NaN	0.64175	NaN	NaN	NaN	1.1105	0.7845	NaN	1.9297	0.48045	0.9804	NaN	NaN	3562900	12688000	14323000	10864000	0	0	0	0	11791000	22778000
NaN	NaN	NaN	NaN	NaN	NaN	NaN	NaN	NaN	NaN	NaN	NaN	NaN	NaN	NaN	NaN	NaN	NaN	NaN	NaN	NaN	NaN	NaN	NaN	NaN	NaN	NaN	NaN	NaN	NaN	NaN	NaN	NaN	NaN	NaN	NaN	NaN	NaN	NaN	NaN	0	0	0	0	22474000	8542500	0	0	0	0
NaN	NaN	NaN	NaN	NaN	NaN	NaN	NaN	NaN	NaN	NaN	NaN	NaN	NaN	NaN	NaN	NaN	NaN	NaN	NaN	NaN	NaN	NaN	NaN	NaN	NaN	NaN	NaN	NaN	NaN	NaN	NaN	NaN	NaN	NaN	NaN	NaN	NaN	NaN	NaN	0	0	0	0	0	0	10737000	17316000	0	0
NaN	NaN	0.15572	NaN	NaN	NaN	NaN	NaN	1.3188	NaN	NaN	NaN	NaN	NaN	NaN	NaN	NaN	NaN	NaN	NaN	NaN	NaN	NaN	NaN	1.9086	NaN	NaN	NaN	NaN	NaN	NaN	NaN	NaN	NaN	NaN	NaN	0.90511	NaN	NaN	NaN	0	0	17855000	5515400	136050000	37880000	0	0	0	0
NaN	NaN	NaN	NaN	NaN	NaN	NaN	0.29912	NaN	NaN	NaN	NaN	0.27305	NaN	NaN	NaN	0.35249	NaN	NaN	NaN	NaN	NaN	NaN	NaN	NaN	NaN	NaN	NaN	NaN	NaN	NaN	NaN	NaN	NaN	NaN	NaN	NaN	0.12753	NaN	NaN	0	0	28890000	13285000	0	0	0	0	1636200	10403000
NaN	NaN	NaN	NaN	NaN	NaN	NaN	NaN	1.1741	NaN	NaN	NaN	NaN	NaN	NaN	NaN	NaN	NaN	NaN	NaN	NaN	NaN	NaN	NaN	NaN	2.5392	NaN	NaN	NaN	NaN	NaN	NaN	NaN	NaN	NaN	NaN	NaN	NaN	NaN	NaN	0	0	41840000	54770000	62952000	71221000	0	0	92702000	106400000
1.0838	1.1953	1.491	1.1869	1.993	0.81823	2.312	1.5314	1.3356	2.2764	1.2727	1.3862	1.2426	1.3971	1.5042	3.0783	1.3857	1.158	0.67489	1.4951	1.2557	1.4852	2.1884	1.5914	1.1207	2.0368	1.2382	1.4502	1.31	2.076	1.8138	1.4857	1.3778	1.3471	1.6649	1.6335	1.2979	1.5046	0.93247	1.4969	408270000	593870000	1306000000	2704800000	762490000	1992700000	512900000	792690000	262540000	996840000
NaN	NaN	NaN	NaN	NaN	1.0878	NaN	NaN	NaN	NaN	NaN	NaN	1.3376	NaN	NaN	NaN	1.6301	NaN	NaN	NaN	NaN	1.6913	1.3996	NaN	NaN	NaN	NaN	0.94722	NaN	NaN	NaN	NaN	NaN	NaN	NaN	NaN	1.2228	NaN	0.98904	NaN	7544600	17296000	0	0	4416300	7745500	1296500000	1961500000	24750000	25532000
2.3672	2.3073	2.3308	NaN	1.2327	1.4167	2.2371	3.6758	2.0454	2.0667	1.0105	1.1573	0.51076	1.2976	1.3599	1.473	NaN	1.0039	1.0377	2.4107	NaN	2.1478	0.59827	1.4297	1.4328	1.8679	2.4538	1.2072	1.0399	1.4133	0.94193	4.2205	NaN	0.88717	0.66845	0.22409	1.7931	NaN	1.4432	1.3214	7030600	45812000	66617000	268540000	72368000	285650000	11556000	24269000	62096000	141860000
0.051887	0.1307	0.074334	0.078811	0.095494	0.06053	0.063768	0.091313	0.11604	0.059791	0.080679	0.10086	0.055163	0.10217	0.094529	0.095006	0.13597	0.11453	0.0629	0.089712	0.12392	0.072667	0.019092	0.072529	0.089783	0.061967	0.14004	0.12821	0.12409	0.12105	0.10244	0.075051	0.27361	0.13449	0.087892	0.1092	0.068674	0.071951	0.062997	0.078952	2675700000	330480000	4974700000	642250000	6411100000	1274300000	7301000000	1014000000	3619800000	354570000
NaN	NaN	NaN	NaN	NaN	NaN	NaN	NaN	NaN	NaN	NaN	NaN	NaN	NaN	NaN	NaN	NaN	NaN	NaN	NaN	NaN	NaN	NaN	NaN	NaN	NaN	NaN	NaN	NaN	NaN	NaN	NaN	NaN	NaN	NaN	NaN	NaN	NaN	NaN	NaN	0	0	0	0	0	0	0	0	0	0
NaN	1.4725	1.5388	1.7412	0.74471	1.6034	NaN	3.9363	0.94548	NaN	NaN	2.2252	1.9997	4.3307	NaN	0.74088	NaN	1.5863	NaN	1.9488	2.9895	NaN	6.043	5.9417	2.0146	0.77987	NaN	0.94504	NaN	NaN	NaN	NaN	0.84476	NaN	1.1109	0.53016	1.1073	3.408	NaN	NaN	0	0	118230000	308500000	136320000	381870000	17963000	40670000	7201000	19421000
2.5652	1.1126	2.9016	3.3144	0.92068	1.0074	1.2422	NaN	1.8166	1.135	2.4991	2.7217	3.7071	2.4093	2.2568	3.8414	0.92994	2.7617	NaN	1.8732	1.6381	NaN	2.1804	4.9061	3.0693	3.5062	5.6002	2.9726	0.74808	0.79944	3.3424	2.6464	3.8817	0.62315	3.4161	2.9018	3.5983	4.5178	2.5096	2.4976	26345000	172310000	148900000	165570000	90875000	310180000	16525000	41259000	115920000	180130000
NaN	0.066849	0.20217	NaN	NaN	NaN	NaN	NaN	0.25502	NaN	NaN	0.5593	NaN	0.058869	0.019118	NaN	0.14324	NaN	0.10415	NaN	NaN	0.044792	NaN	NaN	NaN	NaN	0.45261	0.13421	0.16514	0.10316	NaN	NaN	NaN	NaN	NaN	0.015155	0.073414	0.072446	0.094793	0.12071	5728000	0	346130000	42837000	374580000	130140000	0	0	0	0
0.2706	0.10989	NaN	0.68958	0.19622	0.18877	0.38316	NaN	0.12531	NaN	NaN	0.87658	NaN	0.35687	NaN	NaN	0.20667	NaN	0.19762	0.13122	0.34155	0.41756	5.2296	NaN	0.36282	0.1684	NaN	0.41567	NaN	NaN	NaN	0.061691	NaN	NaN	1.153	0.21564	0.1672	NaN	NaN	0.093762	43776000	12286000	14627000	2974500	0	0	27940000	37127000	44832000	4105700
NaN	NaN	NaN	NaN	NaN	NaN	0.18939	NaN	NaN	NaN	NaN	NaN	NaN	2.4063	NaN	NaN	NaN	NaN	NaN	NaN	NaN	NaN	NaN	NaN	NaN	0.25196	NaN	NaN	NaN	NaN	NaN	NaN	0.62691	NaN	NaN	NaN	NaN	NaN	NaN	NaN	0	0	23835000	16211000	11821000	35600000	0	0	0	0
NaN	NaN	NaN	NaN	NaN	NaN	NaN	NaN	NaN	2.3605	NaN	NaN	NaN	NaN	NaN	NaN	NaN	NaN	NaN	NaN	NaN	NaN	NaN	NaN	NaN	NaN	NaN	NaN	NaN	NaN	NaN	NaN	NaN	NaN	NaN	NaN	NaN	NaN	NaN	NaN	1460000	5483800	0	0	7140500	26460000	0	0	52279000	12875000
0.049298	0.41115	0.21678	0.22825	0.12013	0.16373	0.090673	0.21426	0.15985	0.096463	0.28755	0.16401	0.072425	0.083209	0.092774	0.086867	0.19501	0.14245	0.069699	0.21286	0.17088	0.19118	0.040867	0.28903	0.14222	0.10392	0.16956	0.19655	0.090107	0.17045	0.10164	0.084788	NaN	0.22965	0.12803	0.16298	0.0604	0.14838	0.10396	0.093562	5128600000	845540000	507130000	377030000	484930000	183130000	330810000	152680000	1199800000	272280000
NaN	NaN	NaN	NaN	1.9883	0.66138	NaN	NaN	NaN	NaN	2.8988	NaN	NaN	NaN	NaN	NaN	NaN	NaN	NaN	2.0598	NaN	NaN	NaN	NaN	NaN	NaN	0.60149	NaN	NaN	NaN	NaN	0.58629	NaN	NaN	NaN	NaN	NaN	1.8082	1.7867	NaN	3714900	11357000	31084000	76115000	129520000	238270000	76521000	287320000	123000000	373400000
NaN	NaN	NaN	NaN	NaN	NaN	NaN	NaN	NaN	NaN	NaN	NaN	NaN	NaN	NaN	NaN	NaN	NaN	NaN	NaN	NaN	NaN	NaN	0.59939	NaN	NaN	NaN	NaN	NaN	NaN	NaN	NaN	NaN	NaN	NaN	NaN	NaN	0.715	NaN	NaN	0	0	0	0	0	0	0	0	0	0
NaN	NaN	NaN	NaN	NaN	NaN	NaN	NaN	NaN	NaN	NaN	NaN	NaN	NaN	NaN	NaN	NaN	NaN	NaN	NaN	NaN	NaN	NaN	NaN	NaN	NaN	NaN	NaN	NaN	NaN	NaN	NaN	NaN	NaN	NaN	NaN	NaN	2.0424	NaN	NaN	0	0	4315300	12307000	0	0	0	0	0	0
NaN	NaN	NaN	NaN	NaN	NaN	2.7893	NaN	4.1999	NaN	NaN	NaN	NaN	NaN	1.3232	NaN	NaN	NaN	NaN	2.5645	NaN	NaN	NaN	2.1243	NaN	NaN	NaN	NaN	NaN	NaN	NaN	NaN	NaN	NaN	1.2473	NaN	NaN	3.7553	NaN	NaN	0	0	8237700	37334000	9927000	40047000	0	0	0	0
1.8934	0.68225	1.5455	NaN	0.5334	0.68325	0.14913	1.1109	2.4946	0.51914	1.0416	1.0783	0.62541	1.7672	0.82541	2.6644	0.75627	1.1743	1.4013	0.88695	0.60567	0.70075	NaN	1.5955	1.0839	0.73943	0.75168	0.65789	1.7142	0.4533	0.41464	0.68582	1.8358	0.33858	0.77621	1.6484	1.0887	1.107	1.1092	0.69451	69146000	309320000	353920000	408680000	282380000	762090000	47986000	30128000	143780000	123070000
2.5672	1.2266	0.84152	1.1556	1.0881	1.4938	0.95528	1.4833	0.82873	1.2823	1.2445	1.4774	1.0136	1.0745	1.045	1.491	0.69976	1.0923	2.3683	0.80814	0.97913	1.8222	10.799	0.9633	1.207	1.1979	1.634	0.76872	0.95916	1.1827	0.76685	1.2831	1.5282	1.6991	1.1415	1.3225	1.1426	0.81446	1.0027	1.2286	313420000	728940000	4720500000	10607000000	7055200000	8627400000	3142700000	4955400000	2628900000	3918700000
3.7426	1.9246	1.1683	1.3327	1.6434	0.49567	0.68342	0.81608	1.1843	1.6987	1.4867	0.8921	0.97706	1.0958	1.5525	0.91301	1.3285	1.0601	4.5259	0.98536	1.0995	2.6993	1.0195	1.6013	0.78172	2.9338	3.2431	1.2281	1.3572	1.1685	1.0601	1.3027	1.6172	1.3045	1.1997	1.3651	2.1428	1.0594	1.1623	1.4302	13092000	18653000	572660000	2096800000	616930000	1630300000	539010000	1239500000	467910000	1086700000
0.86006	0.64675	0.93692	1.0512	0.56163	0.90909	0.63235	0.3811	0.34022	0.74665	0.52575	0.73508	0.68079	0.54414	0.59117	0.45875	0.60284	0.64081	1.0654	0.9308	0.86164	0.72751	0.52274	0.75729	0.43643	0.4373	1.025	0.61012	0.41929	0.64886	0.60602	0.58484	1.0533	0.64904	0.47534	0.99303	0.58834	0.71419	0.85642	0.74582	156540000	307390000	1314500000	1736400000	1210000000	1876600000	780120000	1047800000	905260000	919100000
NaN	NaN	NaN	NaN	NaN	NaN	NaN	NaN	NaN	NaN	NaN	NaN	NaN	NaN	NaN	NaN	NaN	NaN	NaN	NaN	NaN	NaN	NaN	NaN	NaN	NaN	NaN	NaN	NaN	NaN	NaN	NaN	NaN	NaN	NaN	NaN	NaN	NaN	NaN	NaN	0	0	0	0	0	0	0	0	0	0
0.56449	0.31417	1.5262	0.58377	0.66676	1.3055	0.37143	0.46168	0.72593	0.53326	0.27627	0.91078	0.72172	0.32785	0.4927	0.156	0.50141	0.8025	0.46001	0.51812	0.53294	0.71306	0.62189	0.69156	0.68975	0.59408	0.50459	0.83092	0.55394	0.40254	0.55983	0.66638	1.2411	0.63306	1.1753	0.49073	0.68409	0.46766	0.33739	1.113	372530000	553320000	47763000000	25039000000	8350500000	18833000000	12557000000	14939000000	11328000000	12900000000
NaN	NaN	NaN	NaN	NaN	NaN	NaN	NaN	NaN	NaN	NaN	NaN	NaN	NaN	NaN	NaN	NaN	NaN	NaN	NaN	NaN	NaN	NaN	NaN	NaN	NaN	NaN	NaN	NaN	NaN	NaN	NaN	NaN	NaN	NaN	NaN	NaN	NaN	NaN	NaN	0	0	0	0	899220	6324500	0	0	0	0
9.1423	1.4673	2.8602	3.1098	0.52919	0.6409	1.4531	NaN	1.8543	4.23	1.834	1.0636	1.8339	0.33716	1.647	3.5773	4.5458	1.6295	1.8729	2.6355	0.45823	1.1628	1.4955	1.8974	2.0015	3.2501	3.2401	0.47768	5.4148	4.7145	0.73444	0.29714	0.68969	2.2266	1.4201	5.733	4.8679	2.699	3.1599	2.6792	15899000	281030000	404580000	384300000	150920000	559220000	132890000	620700000	190680000	325970000
NaN	NaN	NaN	NaN	NaN	NaN	NaN	NaN	NaN	NaN	NaN	NaN	NaN	NaN	NaN	NaN	NaN	NaN	NaN	NaN	NaN	NaN	NaN	NaN	NaN	NaN	NaN	NaN	NaN	NaN	NaN	NaN	NaN	NaN	NaN	NaN	NaN	NaN	NaN	NaN	0	0	0	0	0	0	0	0	0	0
NaN	1.3094	0.95777	1.2929	0.92702	1.0343	0.80745	0.76607	1.5687	NaN	1.4103	1.4989	0.54483	1.0883	1.2813	NaN	0.66352	1.0557	NaN	1.0234	1.4192	0.41533	3.5459	1.2352	NaN	1.455	NaN	1.0517	0.447	0.40665	1.0783	0.94141	0.69011	0.91605	1.797	3.3183	1.6412	0.71941	NaN	1.2952	2718600	3372600	275660000	507870000	919970000	986150000	257010000	247820000	73248000	64859000
NaN	NaN	NaN	NaN	NaN	NaN	NaN	NaN	NaN	NaN	NaN	NaN	NaN	NaN	NaN	NaN	NaN	NaN	NaN	NaN	NaN	NaN	NaN	NaN	NaN	NaN	NaN	NaN	NaN	NaN	NaN	NaN	NaN	NaN	NaN	NaN	NaN	NaN	NaN	NaN	0	0	0	0	0	0	0	0	0	0
0.05125	0.031941	NaN	0.049954	0.028777	0.032053	0.014789	0.012055	0.17334	NaN	0.048345	0.053284	0.038029	0.04286	NaN	0.058071	NaN	0.11122	0.03478	0.49502	0.081796	0.053406	NaN	0.082668	0.0445	0.035482	0.061239	0.10174	0.18543	0.11139	0.049844	0.061722	NaN	NaN	0.10415	0.030237	NaN	0.067017	0.04638	0.034964	1164900000	63748000	602780000	60228000	294470000	5124800	2223800000	129530000	1131900000	132190000
NaN	NaN	NaN	NaN	0.51198	NaN	NaN	NaN	NaN	NaN	NaN	0.29799	0.3029	NaN	NaN	NaN	0.27092	NaN	NaN	NaN	NaN	NaN	NaN	NaN	NaN	NaN	0.33109	NaN	NaN	NaN	NaN	NaN	NaN	NaN	NaN	NaN	0.19297	NaN	NaN	0.052624	0	0	17737000	4484900	0	0	0	0	12772000	23493000
NaN	NaN	NaN	1.4487	1.5695	0.34206	NaN	NaN	0.63102	NaN	NaN	NaN	NaN	1.2051	NaN	NaN	NaN	0.87765	0.1508	1.3024	NaN	NaN	NaN	1.7457	1.0563	NaN	NaN	NaN	NaN	NaN	1.0684	NaN	1.4111	NaN	1.147	NaN	0.86553	NaN	NaN	NaN	0	0	6465400	34722000	7148400	14142000	16207000	31070000	5269400	31379000
NaN	NaN	1.2524	3.2284	4.932	1.736	NaN	4.6039	NaN	5.9645	NaN	1.876	1.2204	3.1945	7.0587	NaN	NaN	3.2316	NaN	NaN	5.0405	2.4823	1.8062	3.257	NaN	4.9787	5.6475	1.7856	0.87915	NaN	NaN	5.679	2.6097	1.8338	2.7012	3.5099	2.988	2.5403	2.4631	3.7406	14643000	160670000	298480	4216400	98790000	262030000	10829000	47621000	15920000	116000000
0.3534	NaN	NaN	NaN	NaN	NaN	NaN	NaN	NaN	NaN	NaN	NaN	NaN	NaN	0.92986	1.5411	NaN	NaN	0.63948	NaN	NaN	NaN	NaN	NaN	NaN	NaN	NaN	NaN	NaN	NaN	NaN	0.62128	NaN	NaN	NaN	1.7964	NaN	NaN	NaN	0.74005	48026000	83580000	0	0	9922700	17290000	0	0	0	0
0.88733	0.27148	0.84863	2.2301	0.99519	0.44269	1.3737	0.8776	1.115	0.67695	0.73947	0.49094	0.36261	0.71377	0.99567	NaN	0.99546	NaN	NaN	1.2214	1.3999	0.52408	NaN	1.8775	0.58509	1.3318	0.90817	0.68202	1.4364	2.4987	0.33989	0.7516	0.87967	NaN	1.999	0.61255	1.4232	1.2314	0.49477	0.50558	4335600	13452000	2022500000	836220000	354250000	490330000	4827400	11075000	137790000	148150000
NaN	2.3484	0.64686	NaN	NaN	1.9451	1.7991	NaN	3.2544	NaN	NaN	NaN	1.0687	3.2538	1.507	NaN	1.5504	1.3445	NaN	1.2952	NaN	3.1054	NaN	2.0735	NaN	NaN	NaN	1.193	2.7553	NaN	NaN	NaN	0.38862	NaN	NaN	1.3595	2.5451	0.78015	0.50967	1.0419	3408200	30736000	104940000	280630000	866520000	420060000	0	0	49249000	131700000
NaN	1.5596	2.8682	NaN	1.0995	NaN	NaN	NaN	NaN	0.41764	NaN	NaN	1.4229	NaN	NaN	NaN	1.3558	NaN	NaN	1.448	NaN	NaN	NaN	NaN	NaN	NaN	2.9653	NaN	NaN	NaN	NaN	1.6147	0.15202	1.5641	NaN	1.792	2.2859	1.4085	NaN	0.62074	0	0	71942000	132310000	30749000	163170000	11698000	19840000	33450000	47460000
NaN	NaN	NaN	0.34032	NaN	NaN	NaN	1.2989	NaN	NaN	NaN	NaN	NaN	NaN	NaN	NaN	NaN	NaN	NaN	NaN	NaN	NaN	NaN	NaN	NaN	NaN	NaN	NaN	NaN	NaN	NaN	NaN	NaN	NaN	NaN	NaN	NaN	0.54758	NaN	NaN	0	0	0	0	0	0	46927000	13472000	0	0
0.97455	1.4683	0.49433	0.30411	1.2682	0.22329	1.6291	1.1791	1.595	0.70727	0.56312	0.43123	0.4926	0.50194	1.0517	0.47197	0.78115	0.33381	0.94317	0.58927	0.73564	1.6158	0.43852	1.2234	0.70515	1.9698	0.89776	0.38263	1.3989	0.70101	0.42293	0.47527	0.90359	0.9753	1.3173	1.5102	1.0765	0.86771	0.5609	0.70986	132140000	133180000	698610000	1907100000	1911700000	1813900000	2520800000	1112700000	591250000	1014300000
NaN	1.2692	NaN	1.425	1.235	NaN	2.1089	1.7013	1.2675	2.1521	NaN	1.1193	NaN	1.056	1.2374	NaN	NaN	NaN	NaN	NaN	NaN	NaN	NaN	1.2862	NaN	NaN	NaN	1.083	1.5646	1.2102	1.6311	0.79471	3.6555	NaN	NaN	1.5941	0.56077	1.517	NaN	NaN	0	0	252790000	436780000	10338000	12815000	130860000	141880000	83498000	87806000
NaN	NaN	NaN	NaN	2.4229	NaN	NaN	NaN	NaN	NaN	NaN	NaN	NaN	2.1758	NaN	NaN	NaN	NaN	NaN	NaN	0.45066	NaN	NaN	3.4947	NaN	NaN	NaN	2.4416	NaN	NaN	NaN	3.3521	1.8822	4.2928	NaN	NaN	3.2018	3.0555	NaN	NaN	0	0	56111000	238370000	64912000	159040000	0	0	125390000	265850000
NaN	NaN	NaN	NaN	NaN	NaN	NaN	NaN	NaN	NaN	NaN	NaN	NaN	NaN	NaN	NaN	NaN	NaN	NaN	NaN	NaN	NaN	NaN	NaN	NaN	NaN	NaN	NaN	NaN	NaN	NaN	NaN	NaN	NaN	NaN	NaN	NaN	NaN	NaN	NaN	10239000	145570000	0	0	60885000	132050000	0	0	0	0
2.5775	2.2162	4.2259	3.3623	4.1768	4.5527	1.3702	1.1599	3.2555	6.6929	4.0109	1.4059	2.7791	5.8675	4.085	8.9841	4.5212	2.065	9.3259	4.2336	4.585	1.8757	5.2792	3.931	3.8178	3.3683	6.3992	2.9135	4.7702	4.0994	2.79	3.5849	0.80206	7.7311	5.5568	1.6762	2.5909	1.7148	5.1477	2.0644	71850000	473110000	155510000	582070000	463380000	940680000	184200000	691290000	6769400	75246000
NaN	NaN	NaN	NaN	NaN	NaN	NaN	NaN	NaN	NaN	NaN	NaN	NaN	NaN	NaN	NaN	NaN	NaN	NaN	NaN	NaN	NaN	NaN	NaN	NaN	NaN	NaN	NaN	NaN	NaN	NaN	NaN	NaN	NaN	NaN	NaN	NaN	NaN	NaN	NaN	3508000	9308300	0	0	0	0	0	0	0	0
2.0548	0.98632	1.8308	1.0434	1.0194	0.76458	1.1375	0.40924	0.94668	2.9294	1.0854	2.6785	3.513	1.3221	2.2671	2.9583	0.44734	1.292	4.8392	0.67517	0.68336	0.90945	6.6724	0.93826	0.89652	2.8387	2.2259	0.89585	1.9002	3.1862	1.7117	1.5364	2.1872	4.2305	0.77771	2.0709	0.43436	0.93057	1.5034	1.7466	74067000	531230000	119770000	257500000	108300000	462230000	542000000	558860000	90572000	251550000
NaN	0.063961	0.21375	0.24562	1.2599	0.90833	NaN	0.072616	0.34443	0.20555	NaN	0.18976	0.0694	0.21039	0.066199	NaN	0.25484	0.038571	NaN	0.21827	0.1241	2.292	NaN	0.10443	0.05027	0.053019	NaN	0.087512	0.41755	NaN	1.0363	0.16052	NaN	0.15736	0.38633	NaN	0.10924	0.13561	NaN	0.10942	164960000	26650000	3469900000	605570000	709440000	6794600000	622790000	109390000	2506600000	11673000000
NaN	NaN	NaN	NaN	NaN	NaN	NaN	NaN	NaN	NaN	0.026301	NaN	NaN	NaN	0.059965	NaN	NaN	NaN	NaN	NaN	NaN	NaN	NaN	NaN	0.025752	NaN	NaN	NaN	NaN	0.057461	NaN	NaN	NaN	NaN	NaN	NaN	NaN	NaN	NaN	NaN	0	0	178640000	11354000	0	0	0	0	0	0
NaN	0.9982	2.4929	0.89813	0.69963	NaN	NaN	0.72096	NaN	NaN	NaN	0.72243	1.1767	NaN	1.5469	1.6776	NaN	NaN	2.8144	1.8531	1.6509	NaN	NaN	1.0079	NaN	1.2289	NaN	0.53003	NaN	NaN	NaN	1.0274	0.28762	0.55259	1.0177	NaN	NaN	0.43451	NaN	NaN	8200000	47891000	113760000	126430000	46150000	128060000	21034000	19198000	32580000	20761000
NaN	NaN	NaN	NaN	NaN	NaN	0.10166	NaN	NaN	NaN	NaN	NaN	NaN	NaN	NaN	NaN	NaN	NaN	NaN	NaN	NaN	NaN	NaN	NaN	0.058399	NaN	NaN	0.22356	NaN	NaN	NaN	NaN	NaN	NaN	NaN	NaN	0.018949	NaN	NaN	NaN	0	0	0	0	3651200000	60429000	0	0	0	0
NaN	NaN	NaN	NaN	NaN	NaN	NaN	NaN	NaN	NaN	NaN	NaN	NaN	NaN	NaN	NaN	NaN	NaN	NaN	NaN	NaN	NaN	NaN	NaN	NaN	NaN	NaN	NaN	NaN	NaN	NaN	NaN	NaN	NaN	NaN	NaN	NaN	NaN	NaN	NaN	0	0	0	0	0	0	0	0	0	0
NaN	NaN	6.1811	NaN	NaN	NaN	NaN	NaN	1.845	NaN	0.80451	NaN	NaN	2.9077	NaN	NaN	NaN	NaN	NaN	NaN	NaN	1.8892	NaN	1.8462	NaN	NaN	0.49856	NaN	1.187	NaN	NaN	NaN	NaN	7.0478	5.7184	1.2058	NaN	8.0615	NaN	NaN	0	0	0	0	10301000	11672000	6840200	16991000	12692000	30795000
NaN	NaN	NaN	NaN	NaN	NaN	0.56462	NaN	NaN	NaN	NaN	NaN	NaN	NaN	NaN	NaN	NaN	NaN	NaN	NaN	NaN	NaN	NaN	NaN	NaN	NaN	NaN	NaN	NaN	NaN	NaN	NaN	NaN	NaN	NaN	NaN	NaN	NaN	NaN	NaN	0	0	0	0	37892000	8927800	15285000	9894800	0	0
NaN	1.0166	2.2989	1.5197	1.4208	0.98658	0.53913	1.29	0.82382	NaN	NaN	0.86892	0.43264	0.70334	0.55238	NaN	0.19015	0.43456	NaN	NaN	1.3042	NaN	NaN	1.457	NaN	1.5498	0.54583	0.75154	NaN	NaN	1.0451	1.3498	4.8456	NaN	0.53956	NaN	0.19179	1.3529	NaN	0.93187	0	0	219890000	137330000	62085000	162450000	112580000	194930000	20914000	40748000
NaN	NaN	1.0207	NaN	NaN	0.21621	NaN	0.059632	NaN	0.25657	NaN	NaN	0.83233	0.0603	NaN	NaN	NaN	NaN	NaN	NaN	NaN	2.0304	NaN	0.62511	NaN	NaN	NaN	NaN	NaN	0.99121	0.51391	NaN	0.7277	NaN	NaN	0.39143	NaN	NaN	NaN	NaN	0	0	285010000	445360000	356030000	526800000	751360000	657670000	132070000	420200000
NaN	NaN	4.5992	15.614	10.158	6.1602	NaN	NaN	5.916	7.4266	NaN	NaN	NaN	NaN	5.2209	NaN	NaN	15.23	3.4508	NaN	NaN	NaN	11.141	7.6972	1.1718	NaN	NaN	30.545	12.559	NaN	NaN	NaN	0.80373	10.1	8.1052	20.431	20.851	13.465	NaN	NaN	0	0	453250	1391700000	17657000	1179100000	3997700	748060000	2532200	299980000
NaN	1.6019	1.9951	3.9053	0.88787	NaN	NaN	NaN	NaN	NaN	NaN	NaN	NaN	NaN	NaN	NaN	NaN	2.9057	NaN	2.6011	NaN	NaN	NaN	3.4483	NaN	NaN	NaN	1.2847	NaN	NaN	NaN	NaN	NaN	NaN	NaN	NaN	NaN	NaN	NaN	NaN	0	0	54279000	95388000	42876000	173520000	5155500	33057000	37710000	31532000
NaN	0.45188	2.7499	0.39712	0.85849	NaN	NaN	0.84445	2.031	NaN	NaN	NaN	1.8172	0.72855	NaN	NaN	2.2425	NaN	NaN	NaN	0.93025	NaN	NaN	NaN	1.5654	0.073731	NaN	NaN	NaN	NaN	2.0253	NaN	0.91956	2.1399	4.7167	NaN	1.5615	NaN	NaN	1.9345	0	0	131970000	144390000	30298000	143860000	225620000	101570000	88287000	90678000
NaN	1.6834	NaN	NaN	0.47491	2.5901	4.7619	NaN	2.0201	NaN	NaN	2.824	NaN	3.4252	1.2972	NaN	0.96199	NaN	NaN	2.4518	NaN	NaN	NaN	NaN	NaN	NaN	1.9525	1.8879	NaN	NaN	NaN	0.81823	NaN	NaN	NaN	2.2519	2.5514	NaN	NaN	4.4364	0	0	18685000	39508000	14569000	30922000	11213000	2358400	53424000	38077000
NaN	0.58398	NaN	NaN	NaN	NaN	NaN	NaN	NaN	NaN	NaN	NaN	NaN	0.64314	NaN	NaN	NaN	NaN	NaN	NaN	NaN	NaN	NaN	0.53167	NaN	NaN	0.309	0.65204	NaN	NaN	NaN	NaN	0.93959	1.4403	NaN	NaN	0.30093	0.67916	NaN	NaN	0	0	58944000	39841000	43416000	78735000	22740000	17482000	28625000	15743000
0.80475	1.6838	0.9158	2.033	1.0463	1.1091	NaN	1.8656	1.5338	1.2355	1.2126	2.007	0.82775	0.6849	1.4254	NaN	NaN	1.3212	1.8564	0.85419	1.0551	NaN	1.8498	1.5536	NaN	0.98266	NaN	0.79278	0.33383	NaN	1.6355	1.0603	3.8956	1.7875	1.9253	1.0971	1.1649	0.62767	NaN	0.70654	37802000	61617000	25877000	51172000	151890000	154360000	24877000	57960000	115280000	144160000
2.0898	1.3538	1.1011	2.1952	1.3555	NaN	0.68343	0.28659	1.093	0.13544	1.2089	1.3795	1.2589	1.3093	1.1255	3.5828	1.1195	NaN	1.9059	0.75786	2.6549	1.6133	NaN	1.9512	1.1441	1.0349	NaN	1.1529	1.2295	0.6978	1.8271	0.44155	1.3083	1.5237	2.4745	1.3019	1.5534	1.8185	0.75356	1.9569	21924000	115960000	156910000	231070000	144040000	321080000	34497000	44593000	27447000	25546000
NaN	NaN	NaN	NaN	NaN	NaN	NaN	NaN	NaN	NaN	NaN	NaN	NaN	NaN	NaN	NaN	NaN	NaN	NaN	NaN	NaN	NaN	NaN	NaN	NaN	NaN	NaN	NaN	NaN	NaN	NaN	NaN	NaN	NaN	NaN	NaN	NaN	NaN	NaN	NaN	0	0	0	0	0	0	0	0	0	0
0.82754	0.49596	0.28011	0.48798	0.42822	0.31144	0.39774	0.67844	0.24491	0.41657	0.8236	0.47398	0.92051	0.30288	0.39358	0.52567	0.4072	0.4765	NaN	0.36061	0.26922	0.337	1.4225	0.33867	0.4437	0.4133	0.46323	0.2219	0.42823	0.4232	0.5447	0.74974	NaN	0.24542	NaN	0.21681	0.64627	NaN	0.35778	0.43227	12128000	15815000	786020000	4526500000	799090000	455290000	31943000	23533000	258420000	111630000
10.28	1.3723	5.8744	NaN	NaN	6.0067	6.7714	NaN	3.6935	NaN	3.8359	3.1072	4.3157	3.1471	2.8578	5.5636	1.3623	4.6077	5.0634	4.0935	2.0841	0.75643	NaN	NaN	3.4071	NaN	2.9243	1.4531	1.7805	4.6831	4.537	NaN	0.93291	13.367	NaN	2.298	1.806	1.7794	3.5688	7.5158	2689600	37026000	77203000	222530000	27472000	244720000	9572400	132930000	0	0
NaN	0.87224	0.54948	NaN	NaN	1.3601	NaN	NaN	0.86373	NaN	1.8575	NaN	1.6201	NaN	2.1962	0.9553	NaN	NaN	1.907	1.4193	NaN	NaN	1.2574	2.0322	1.4718	0.52515	NaN	0.19518	0.86506	1.8043	0.43939	NaN	3.036	NaN	7.6088	1.4209	1.5866	NaN	NaN	NaN	4075700	9146800	15961000	24306000	64938000	73035000	0	0	11746000	17171000
NaN	NaN	NaN	NaN	NaN	NaN	NaN	NaN	NaN	NaN	NaN	NaN	NaN	NaN	NaN	NaN	NaN	NaN	NaN	NaN	NaN	NaN	NaN	NaN	NaN	NaN	NaN	NaN	NaN	NaN	NaN	NaN	NaN	0.21435	NaN	NaN	NaN	NaN	NaN	NaN	0	0	0	0	0	0	0	0	0	0
NaN	NaN	NaN	NaN	0.84798	NaN	0.5415	0.3525	1.263	NaN	NaN	1.4949	NaN	NaN	NaN	NaN	NaN	NaN	NaN	0.99543	NaN	0.52622	NaN	0.66008	NaN	NaN	1.2548	3.3386	NaN	NaN	NaN	NaN	0.58951	NaN	NaN	NaN	0.66225	0.27685	NaN	NaN	0	0	62519000	72818000	0	0	3424000	11112000	15810000	19691000
NaN	0.52296	NaN	0.61093	0.45128	0.60146	NaN	0.45225	NaN	NaN	0.33727	0.6983	0.35873	0.43413	NaN	NaN	0.55228	NaN	0.4683	0.21224	0.2053	0.20479	2.4069	NaN	0.29137	0.51986	0.4144	1.4409	0.35773	NaN	0.82436	0.49736	NaN	NaN	NaN	0.25923	0.72637	0.43861	0.25951	0.48079	0	0	266070000	261120000	38760000	73638000	139670000	68301000	305150000	102290000
NaN	NaN	NaN	NaN	NaN	NaN	NaN	NaN	NaN	2.1696	2.1234	NaN	NaN	NaN	4.6578	1.1914	1.5172	NaN	2.588	NaN	0.021746	1.8317	2.6577	NaN	1.4533	NaN	15.251	NaN	2.642	1.7975	NaN	NaN	NaN	NaN	0.022646	3.6614	NaN	NaN	1.3079	2.0673	1343100	5249100	0	0	0	0	0	0	0	0
NaN	NaN	NaN	NaN	NaN	NaN	NaN	NaN	NaN	NaN	NaN	NaN	NaN	NaN	NaN	NaN	NaN	NaN	NaN	NaN	NaN	NaN	NaN	NaN	NaN	NaN	NaN	NaN	NaN	NaN	NaN	NaN	NaN	NaN	NaN	NaN	NaN	NaN	NaN	NaN	0	0	0	0	0	0	0	0	0	0
NaN	0.79827	1.1462	1.481	1.1696	1.3833	NaN	NaN	1.1814	0.83086	0.30063	1.7533	2.2671	NaN	1.583	1.7466	1.5606	2.1496	NaN	1.4592	1.3368	NaN	4.8117	NaN	NaN	NaN	NaN	0.91297	NaN	NaN	NaN	0.5038	2.7591	NaN	1.9318	NaN	NaN	1.5403	NaN	NaN	6456000	35898000	39171000	65293000	64008000	171720000	15996000	15121000	49040000	54440000
NaN	0.36114	1.1577	NaN	NaN	1.8699	1.3171	0.73421	0.79191	0.77789	0.81988	0.92766	1.3924	0.731	0.98778	0.58373	0.474	NaN	0.50183	0.50938	0.91401	NaN	2.0146	0.4703	0.78314	1.9495	0.45915	0.67052	NaN	1.5826	NaN	0.64201	0.68589	NaN	1.6548	0.68807	0.71979	0.73228	NaN	1.9556	0	0	371510000	151340000	98646000	197970000	0	0	44364000	31851000
0.89331	0.75124	1.1266	1.0476	1.1651	1.8126	2.5668	1.0665	1.5058	2.1915	0.32167	1.2652	0.53049	1.0264	1.4227	0.43287	0.89161	1.666	2.2498	1.1367	2.0968	1.9337	18.322	1.2774	0.89515	0.73604	2.3869	1.2409	0.72171	1.2733	1.7671	1.2185	4.2362	1.291	1.322	1.3594	0.88043	1.3947	0.68838	1.5566	637230000	1606500000	2702600000	5203200000	1144200000	3917100000	1541600000	3611300000	416140000	1317300000
NaN	NaN	NaN	NaN	NaN	NaN	NaN	NaN	NaN	NaN	NaN	NaN	NaN	NaN	NaN	NaN	NaN	NaN	NaN	NaN	NaN	NaN	NaN	NaN	NaN	NaN	NaN	NaN	NaN	NaN	NaN	NaN	NaN	NaN	NaN	NaN	NaN	NaN	NaN	NaN	0	0	0	0	0	0	0	0	0	0
NaN	1.5293	NaN	NaN	NaN	NaN	NaN	NaN	NaN	NaN	NaN	1.6926	NaN	NaN	2.3769	NaN	NaN	NaN	NaN	NaN	NaN	2.1196	NaN	NaN	NaN	NaN	NaN	NaN	NaN	NaN	1.9598	1.9622	NaN	1.0838	1.3115	2.5298	NaN	NaN	NaN	2.726	4173000	25763000	637640000	1072500000	267250000	785060000	222790000	482320000	155380000	466090000
NaN	NaN	NaN	NaN	NaN	NaN	NaN	NaN	1.7938	NaN	NaN	NaN	NaN	NaN	2.6715	NaN	NaN	NaN	NaN	NaN	NaN	NaN	NaN	NaN	2.2079	NaN	NaN	NaN	1.2932	NaN	NaN	NaN	NaN	NaN	NaN	NaN	NaN	1.7933	0.80614	NaN	0	0	7970600	19570000	0	0	3762700	3938600	0	0
1.6515	1.2156	1.7177	1.8782	0.77298	1.5985	0.97479	1.0822	0.73677	1.0242	1.8126	1.2305	1.0755	0.81324	0.8787	1.8356	0.89017	1.2431	1.2566	0.76679	0.80512	0.81812	1.5693	1.4842	0.82561	0.99457	1.4577	1.0806	0.59217	1.083	1.0256	0.88618	1.154	1.0726	1.3222	0.63526	1.3023	0.36803	1.2472	1.2713	514080000	1562800000	12658000000	21460000000	8774300000	22766000000	4764200000	9660700000	9243900000	9675400000
1.1181	0.91964	1.2224	0.89968	NaN	NaN	NaN	NaN	NaN	NaN	NaN	NaN	NaN	NaN	NaN	NaN	NaN	NaN	0.92433	0.43446	0.21943	NaN	NaN	0.36633	0.85806	NaN	NaN	2.2952	NaN	NaN	NaN	1.4521	NaN	1.7774	NaN	0.78032	0.83371	2.8877	NaN	0.75849	49380000	81156000	55264000	119010000	18679000	56284000	194080000	142730000	118160000	69859000
2.068	0.95577	NaN	0.6843	NaN	0.36383	1.2322	NaN	0.33758	NaN	0.43742	2.0567	0.55836	1.8346	0.85431	1.1179	0.57174	0.7741	1.0853	0.96861	2.0752	NaN	NaN	1.5672	1.258	1.7089	0.46974	0.55693	NaN	NaN	NaN	NaN	NaN	1.3908	0.94735	NaN	0.88461	1.0435	1.107	1.0919	21815000	268430000	204670000	527440000	52965000	241160000	136930000	307240000	29357000	30925000
NaN	NaN	NaN	NaN	NaN	NaN	NaN	NaN	NaN	NaN	NaN	NaN	NaN	NaN	NaN	NaN	NaN	NaN	NaN	NaN	NaN	NaN	NaN	NaN	NaN	NaN	NaN	NaN	NaN	NaN	NaN	NaN	NaN	NaN	NaN	NaN	NaN	NaN	NaN	NaN	0	0	0	0	0	0	0	0	0	0
0.17379	1.4233	0.63278	NaN	1.2136	2.9793	1.1206	1.9765	1.9071	2.1811	NaN	1.2819	1.3197	2.8608	1.4618	NaN	NaN	NaN	1.1892	NaN	NaN	1.2353	NaN	2.2307	1.2442	NaN	1.1982	NaN	NaN	1.7819	2.2547	2.4352	0.33183	NaN	2.9887	1.7877	1.9113	2.1666	NaN	3.6201	45019000	36702000	34758000	109350000	207540000	140150000	16224000	44866000	29168000	38370000
NaN	0.68433	NaN	NaN	NaN	NaN	NaN	NaN	NaN	NaN	NaN	0.97149	NaN	NaN	NaN	NaN	0.47001	NaN	NaN	NaN	NaN	NaN	NaN	NaN	NaN	NaN	NaN	NaN	NaN	NaN	NaN	NaN	NaN	NaN	NaN	NaN	NaN	0.41174	NaN	NaN	6501500	9263200	55018000	55720000	12372000	19227000	0	0	0	0
NaN	NaN	0.34701	NaN	NaN	0.52109	NaN	NaN	NaN	NaN	1.7602	0.77501	NaN	NaN	NaN	0.69872	NaN	NaN	NaN	NaN	NaN	NaN	1.5576	NaN	0.367	NaN	0.7364	NaN	NaN	0.54813	NaN	NaN	NaN	NaN	NaN	NaN	NaN	NaN	NaN	NaN	19522000	105130000	72287000	132740000	164030000	76898000	0	0	26761000	41888000
NaN	NaN	NaN	NaN	NaN	NaN	NaN	NaN	NaN	NaN	NaN	NaN	NaN	NaN	NaN	NaN	NaN	NaN	NaN	NaN	NaN	NaN	NaN	NaN	NaN	NaN	NaN	NaN	NaN	NaN	NaN	NaN	0.73294	NaN	NaN	NaN	NaN	NaN	NaN	NaN	0	0	0	0	0	0	0	0	0	0
NaN	NaN	NaN	NaN	NaN	NaN	NaN	NaN	NaN	NaN	NaN	NaN	NaN	NaN	NaN	NaN	NaN	NaN	NaN	NaN	NaN	NaN	NaN	NaN	NaN	NaN	NaN	NaN	NaN	NaN	NaN	NaN	NaN	NaN	NaN	NaN	NaN	NaN	NaN	NaN	0	0	0	0	0	0	0	0	0	0
2.5495	0.83468	1.2949	1.6647	0.95952	1.0225	1.9244	1.2072	1.0328	1.7586	2.3017	1.1496	0.83896	1.3564	1.236	1.6424	1.2437	1.244	2.4737	0.55804	0.53864	1.3942	3.1998	1.2874	0.9598	1.5586	0.99598	0.9712	1.3988	2.1893	1.282	0.88507	1.805	1.2444	2.4047	1.2125	1.6799	0.70348	0.89875	1.1365	64018000	416630000	890010000	1137300000	717860000	1014500000	212490000	612850000	321230000	471770000
1.2252	1.4344	3.106	2.8262	1.7216	2.6033	2.2107	1.5325	0.92568	2.6858	2.5114	1.3606	1.9927	0.99297	2.1587	1.107	1.2045	1.8164	1.1844	1.3195	1.4471	1.842	1.8117	1.6926	1.395	1.8572	2.2996	1.8552	0.70582	1.4806	1.262	1.2129	0.95955	1.3725	1.0192	1.5103	0.93645	0.82533	1.3926	2.6666	192110000	1408200000	1086200000	2895600000	436890000	3365400000	337160000	1531300000	577090000	1844900000
NaN	NaN	NaN	NaN	NaN	NaN	NaN	NaN	NaN	NaN	NaN	NaN	NaN	NaN	NaN	NaN	NaN	NaN	NaN	NaN	NaN	NaN	NaN	NaN	NaN	NaN	NaN	NaN	NaN	NaN	NaN	NaN	NaN	NaN	NaN	NaN	NaN	NaN	NaN	NaN	0	0	0	0	0	0	0	0	0	0
NaN	0.72624	NaN	NaN	NaN	0.84958	NaN	NaN	2.808	NaN	NaN	NaN	NaN	NaN	NaN	NaN	1.2879	NaN	NaN	1.8789	NaN	NaN	NaN	NaN	NaN	NaN	NaN	NaN	NaN	NaN	NaN	NaN	NaN	NaN	NaN	NaN	2.0905	1.3663	0.85357	NaN	0	0	39137000	33941000	8854100	34652000	34854000	34346000	0	0
NaN	NaN	NaN	NaN	NaN	NaN	NaN	NaN	NaN	NaN	0.19326	NaN	3.6631	NaN	NaN	0.45804	NaN	NaN	NaN	NaN	NaN	NaN	NaN	NaN	NaN	NaN	NaN	NaN	NaN	NaN	NaN	NaN	NaN	NaN	NaN	NaN	NaN	NaN	NaN	NaN	0	0	0	0	0	0	0	0	0	0
NaN	0.051894	0.035854	NaN	NaN	NaN	NaN	0.089275	0.11485	0.11196	NaN	NaN	0.030439	0.069458	0.036054	NaN	0.010951	0.06842	NaN	NaN	NaN	NaN	NaN	0.10155	0.066175	0.0072968	NaN	0.043888	NaN	NaN	0.047738	0.068048	NaN	0.11429	NaN	NaN	0.018563	0.012178	0.03267	0.058915	0	0	979820000	102650000	2183200000	196090000	0	0	29596000	1829200
NaN	0.47618	NaN	1.2881	NaN	NaN	NaN	NaN	0.63093	NaN	0.50187	NaN	NaN	0.14204	NaN	NaN	NaN	NaN	NaN	NaN	NaN	NaN	NaN	0.17286	NaN	0.066586	NaN	0.23776	NaN	NaN	NaN	NaN	NaN	3.0983	NaN	NaN	NaN	0.80526	NaN	NaN	11871000	61055000	396060000	248270000	33468000	88327000	202220000	266070000	51762000	192090000
0.57596	0.90964	0.91716	0.75828	0.59012	0.60201	2.665	0.88028	0.62807	1.3112	1.0077	0.89823	0.55631	0.71026	1.7559	1.407	0.56733	0.75787	0.8269	0.41914	0.64734	0.91769	0.76234	0.88078	0.60953	1.056	1.4402	0.86444	0.78272	2.5292	0.73943	0.50854	0.896	1.4514	1.1933	1.1197	0.69834	0.55987	0.27763	0.5327	370630000	884200000	4475300000	6735200000	5665400000	10463000000	2069300000	2871700000	2455800000	2749000000
NaN	NaN	NaN	NaN	NaN	NaN	NaN	NaN	NaN	NaN	NaN	NaN	NaN	NaN	NaN	NaN	NaN	NaN	NaN	NaN	NaN	NaN	NaN	NaN	NaN	NaN	NaN	NaN	NaN	NaN	NaN	NaN	NaN	NaN	NaN	NaN	NaN	NaN	NaN	NaN	0	0	0	0	0	0	0	0	0	0
NaN	NaN	NaN	NaN	NaN	NaN	NaN	NaN	NaN	NaN	NaN	NaN	NaN	NaN	NaN	NaN	NaN	NaN	NaN	NaN	NaN	NaN	NaN	NaN	NaN	NaN	NaN	NaN	NaN	NaN	NaN	NaN	NaN	NaN	NaN	NaN	NaN	NaN	NaN	NaN	0	0	0	0	0	0	0	0	0	0
NaN	NaN	NaN	NaN	NaN	NaN	NaN	NaN	NaN	NaN	NaN	NaN	NaN	NaN	NaN	NaN	NaN	NaN	NaN	NaN	NaN	NaN	NaN	NaN	NaN	NaN	NaN	NaN	NaN	NaN	NaN	NaN	NaN	NaN	NaN	NaN	NaN	NaN	NaN	NaN	0	0	0	0	67103000	68789000	0	0	0	0
NaN	NaN	NaN	NaN	NaN	NaN	NaN	NaN	NaN	NaN	NaN	NaN	NaN	0.21545	NaN	NaN	NaN	NaN	NaN	NaN	NaN	NaN	NaN	NaN	NaN	NaN	NaN	0.19589	NaN	NaN	NaN	NaN	NaN	NaN	NaN	NaN	NaN	NaN	NaN	NaN	0	0	0	0	0	0	0	0	39038000	9124800
NaN	2.5434	1.9016	0.49315	2.0355	1.0429	NaN	NaN	2.2787	3.1316	2.1627	0.97726	0.85372	0.87623	3.5017	NaN	4.7031	NaN	NaN	0.74295	NaN	0.65406	0.26908	0.96146	2.1835	2.2329	5.4119	1.5536	3.6724	1.4837	NaN	0.89043	10.16	1.2806	NaN	4.2823	1.0668	NaN	0.73777	1.0851	0	0	125830000	837070000	99948000	555420000	395520000	434850000	47088000	217070000
NaN	0.37535	0.56955	NaN	NaN	NaN	NaN	0.40341	NaN	NaN	NaN	0.55782	0.28822	NaN	NaN	NaN	NaN	0.22454	NaN	0.45344	NaN	NaN	NaN	0.16886	NaN	NaN	NaN	0.42461	NaN	NaN	0.43954	0.31316	0.33393	NaN	NaN	NaN	0.23032	0.19729	NaN	NaN	0	0	122750000	93541000	78835000	103150000	9752400	10136000	0	0
1.6665	1.2176	1.0431	1.6487	0.98505	1.0411	1.766	1.283	1.1	1.3235	1.0988	1.0776	0.7311	0.91867	1.3928	1.4988	1.3915	0.77395	1.7222	1.0788	1.453	1.9167	1.1908	0.93337	1.5465	1.434	2.1371	0.87034	2.2336	2.6615	0.80497	0.8201	0.60592	2.0632	1.1461	2.1192	1.2852	0.83873	1.7528	1.4123	225420000	1030500000	2150800000	3015800000	3231600000	4541100000	527810000	819300000	774470000	1467200000
NaN	1.4231	0.69682	1.3828	1.1374	0.9828	0.69344	1.2436	0.97657	0.84978	1.7918	0.55167	2.3943	0.55972	1.5914	1.3687	1.0316	0.68316	1.8157	2.1377	NaN	1.1074	NaN	0.88631	2.2472	1.1661	0.69232	0.87951	1.8325	0.89836	0.75936	0.52617	1.5546	0.91032	0.86039	1.9892	0.95712	2.1974	2.277	1.6303	508240	10186000	126390000	232420000	1229200000	1777000000	1168400000	1065400000	8673100	17697000
NaN	NaN	NaN	NaN	NaN	NaN	NaN	NaN	NaN	NaN	NaN	NaN	0.61913	NaN	0.73124	NaN	0.40352	NaN	NaN	NaN	NaN	NaN	NaN	NaN	NaN	NaN	NaN	NaN	0.58263	NaN	NaN	NaN	NaN	NaN	NaN	NaN	1.1374	NaN	0.61526	NaN	0	0	0	0	0	0	0	0	0	0
0.2393	NaN	NaN	NaN	NaN	NaN	NaN	NaN	NaN	NaN	NaN	NaN	NaN	NaN	1.1782	NaN	NaN	NaN	NaN	NaN	NaN	NaN	NaN	2.1449	0.46004	NaN	NaN	NaN	NaN	0.16791	NaN	NaN	NaN	NaN	NaN	NaN	NaN	NaN	NaN	NaN	29162000	17831000	0	0	0	0	0	0	0	0
NaN	NaN	NaN	NaN	NaN	NaN	NaN	NaN	NaN	NaN	NaN	NaN	NaN	NaN	NaN	NaN	NaN	NaN	NaN	NaN	NaN	NaN	NaN	NaN	NaN	NaN	NaN	NaN	NaN	NaN	NaN	NaN	NaN	NaN	NaN	NaN	0.14522	NaN	NaN	NaN	0	0	0	0	0	0	0	0	0	0
NaN	NaN	NaN	NaN	NaN	NaN	NaN	NaN	NaN	NaN	NaN	NaN	NaN	0.51581	1.8218	NaN	NaN	NaN	NaN	NaN	NaN	NaN	NaN	NaN	1.0086	NaN	NaN	NaN	0.56681	NaN	NaN	NaN	NaN	NaN	NaN	NaN	0.36379	NaN	NaN	NaN	0	0	25753000	28553000	0	0	0	0	17658000	7128900
0.32382	1.9376	0.8477	1.1681	0.84602	0.33913	NaN	NaN	1.46	1.2532	0.66491	0.96288	0.37465	0.50526	1.0098	0.12256	0.7244	1.59	0.62719	0.91741	1.1003	3.1049	3.0564	1.9249	0.81895	NaN	NaN	0.866	1.2107	NaN	0.37823	0.68597	0.932	2.6703	0.92555	1.8392	1.3795	0.82923	0.90772	1.367	104270000	170740000	1762700000	5199700000	3389700000	4900700000	1792500000	5393800000	2134700000	2931400000
NaN	NaN	NaN	NaN	NaN	NaN	NaN	NaN	0.3284	NaN	NaN	NaN	NaN	NaN	NaN	NaN	NaN	NaN	NaN	NaN	NaN	NaN	NaN	NaN	NaN	NaN	NaN	NaN	NaN	NaN	NaN	NaN	NaN	NaN	NaN	NaN	NaN	NaN	NaN	NaN	1303800	6031100	0	0	0	0	0	0	0	0
1.2378	NaN	NaN	NaN	NaN	NaN	NaN	NaN	NaN	1.7881	NaN	NaN	NaN	NaN	0.76005	NaN	1.0671	NaN	NaN	0.3021	NaN	NaN	NaN	NaN	NaN	NaN	NaN	1.1665	NaN	NaN	NaN	1.149	0.73112	NaN	NaN	0.91454	NaN	NaN	1.2316	1.1115	34209000	142880000	0	0	96772000	145890000	0	0	0	0
0.48415	0.94888	0.84407	0.94928	0.97302	1.1227	0.97986	0.51736	0.67757	0.73169	0.66253	0.89304	1.4656	0.75096	0.89463	0.16886	0.86869	0.72956	0.45776	0.8651	0.79793	0.95796	0.48092	1.1632	0.34275	1.1122	0.55729	0.7925	0.71081	0.24104	0.93238	1.0045	1.0611	0.71088	0.78996	1.0392	0.91028	1.2221	0.88915	1.3008	25813000	13466000	1180000000	1600700000	1265500000	1738200000	1690900000	1774200000	1385700000	1650900000
NaN	NaN	NaN	0.1006	0.14074	NaN	0.14171	NaN	0.12629	NaN	0.18537	NaN	1.623	0.23943	0.059156	NaN	0.43278	0.11155	NaN	0.47915	0.1351	0.10209	NaN	0.13337	0.092399	NaN	0.074295	NaN	0.1503	0.30605	0.23826	NaN	NaN	NaN	0.16068	NaN	0.077524	NaN	0.87895	0.11219	0	0	13614000	1616700	65916000	8726500	72972000	4940100	44893000	5114100
1.6292	0.97981	1.527	2.0961	2.0644	1.4791	1.4838	1.3715	1.5724	1.9673	1.6988	0.97054	1.4529	1.4059	2.2433	2.3382	2.5477	1.2634	1.7882	1.2405	1.3062	1.4008	1.2384	1.1939	1.4536	1.6205	1.2575	1.2245	2.0854	1.8885	1.9639	1.304	1.216	1.4262	1.4628	1.9405	1.1053	1.4082	1.6427	1.9156	2339900000	15380000000	21912000000	27220000000	13434000000	39348000000	10609000000	29993000000	7302100000	21716000000
NaN	NaN	NaN	NaN	NaN	NaN	NaN	NaN	NaN	NaN	NaN	NaN	NaN	NaN	NaN	NaN	NaN	NaN	NaN	NaN	NaN	NaN	NaN	NaN	NaN	NaN	NaN	NaN	NaN	NaN	NaN	NaN	NaN	NaN	NaN	NaN	NaN	NaN	NaN	NaN	0	0	0	0	69428000	40385000	0	0	0	0
1.3172	0.78325	0.90946	0.7552	1.4265	1.1107	1.7888	0.56092	1.3441	1.6199	1.5638	0.99616	0.75018	1.2411	1.729	1.7046	1.1847	0.73537	0.85453	0.58076	0.64332	1.624	1.511	0.52626	0.98881	1.5012	1.13	1.0367	1.3135	1.4792	1.0827	0.86306	0.96312	1.2843	1.261	1.0389	0.70456	0.75885	0.74483	0.9398	326530000	1026400000	1725600000	2186600000	1538400000	2667900000	1431300000	1483200000	557430000	1662900000
2.7999	NaN	NaN	3.7095	NaN	NaN	NaN	NaN	0.22663	1.2691	0.9091	NaN	NaN	NaN	0.4457	3.1273	NaN	NaN	NaN	NaN	NaN	NaN	NaN	NaN	0.93459	NaN	2.0267	NaN	1.2691	1.8459	NaN	0.36015	NaN	NaN	NaN	2.8517	0.30246	NaN	1.9307	1.586	7425900	43544000	0	0	277050	270240	15276000	64617000	0	0
NaN	NaN	NaN	1.1213	0.50893	NaN	NaN	NaN	NaN	NaN	NaN	NaN	NaN	NaN	NaN	NaN	NaN	NaN	NaN	0.40146	NaN	NaN	NaN	NaN	NaN	NaN	NaN	NaN	NaN	NaN	NaN	NaN	NaN	NaN	NaN	NaN	NaN	NaN	NaN	NaN	0	0	0	0	153010000	162680000	142480000	115140000	36365000	45774000
NaN	NaN	NaN	NaN	NaN	NaN	NaN	NaN	NaN	NaN	NaN	NaN	NaN	NaN	NaN	NaN	NaN	NaN	NaN	NaN	NaN	NaN	NaN	NaN	NaN	NaN	NaN	0.17272	NaN	NaN	NaN	NaN	NaN	NaN	NaN	NaN	NaN	NaN	NaN	NaN	0	0	0	0	0	0	0	0	0	0
1.0902	0.82357	1.0668	1.2336	1.3152	0.96429	0.74629	2.1082	2.3411	1.0296	0.73439	3.6161	0.82503	1.507	0.71455	1.0679	1.0014	1.4667	1.0164	1.6102	1.8017	2.0152	1.1926	1.1408	1.5866	0.92973	2.1711	1.387	1.9444	1.977	2.8449	0.8351	0.76205	1.3294	1.5292	2.2751	2.1488	1.1661	1.2818	1.0824	225100000	416450000	1500000000	2178400000	1545000000	2052700000	725680000	1155100000	638980000	850890000
NaN	NaN	NaN	NaN	NaN	NaN	NaN	NaN	NaN	0.72873	NaN	NaN	1.4711	NaN	NaN	NaN	0.96831	NaN	NaN	NaN	NaN	NaN	0.45062	NaN	NaN	NaN	0.95974	NaN	NaN	NaN	NaN	NaN	NaN	NaN	NaN	NaN	NaN	NaN	2.3641	NaN	0	0	0	0	11306000	21497000	0	0	3283000	11216000
5.173	1.3378	1.0731	1.5762	0.88681	1.1353	1.4197	1.0977	0.82996	2.2655	2.0189	1.049	1.5587	1.4599	1.5601	2.7545	1.4351	1.2327	2.1189	1.3098	1.3267	0.65825	1.8796	1.251	1.4232	1.1832	1.2222	1.1479	0.96437	1.3089	1.2972	1.3579	1.0433	1.2626	0.59277	1.4135	1.4238	1.8493	1.8384	1.3575	945100	36676000	495070000	965690000	733120000	1043900000	275070000	477810000	177830000	179000000
0.801	0.48735	0.35347	0.77157	0.47375	0.59891	0.8574	1.3077	0.47646	0.61232	1.1512	0.53509	0.97389	0.47801	0.54413	0.5427	0.31542	0.48853	0.68512	0.59042	0.50244	0.51647	1.9874	0.5201	0.59261	0.42691	0.48807	0.69846	0.56782	0.55947	0.53485	0.8222	0.66527	0.53758	0.46834	0.58774	0.391	0.80748	0.40194	0.68654	1578700000	1214200000	6625700000	3159000000	6942500000	4175400000	2252000000	2148100000	3283300000	2327600000
NaN	NaN	NaN	NaN	NaN	NaN	NaN	NaN	NaN	NaN	NaN	NaN	NaN	NaN	NaN	NaN	NaN	NaN	NaN	NaN	NaN	NaN	NaN	NaN	NaN	0.13948	NaN	NaN	NaN	NaN	0.55928	0.15751	NaN	NaN	NaN	NaN	NaN	0.2144	NaN	NaN	0	0	51282000	34894000	0	0	8549000	3580900	0	0
1.7219	1.0063	0.82319	1.4381	1.26	1.2694	1.6711	2.68	0.96797	1.1884	NaN	1.3964	1.3506	1.6626	1.1472	2.2977	2.0882	NaN	1.5427	1.4146	1.108	NaN	1.0685	0.63576	0.88115	1.9842	1.1829	0.93905	2.1288	1.2452	1.3735	NaN	NaN	1.276	2.2421	1.8535	0.90464	1.1032	0.99647	NaN	20675000	103740000	17340000	45795000	263850000	358390000	23211000	60447000	37565000	60836000
NaN	0.19713	1.1928	NaN	NaN	NaN	NaN	0.26709	NaN	NaN	NaN	NaN	0.15314	NaN	NaN	NaN	0.37891	NaN	NaN	NaN	NaN	NaN	NaN	0.17105	NaN	NaN	NaN	NaN	0.45647	0.35219	NaN	0.16649	NaN	1.604	NaN	NaN	NaN	1.9243	0.28614	NaN	18011000	15266000	1046900000	786600000	74169000	103620000	55192000	80117000	0	0
2.6255	1.0182	1.2479	1.6201	0.75495	1.3423	0.84419	1.9781	1.2689	1.5371	2.1444	3.1121	1.9922	1.3133	1.6207	NaN	0.75794	2.1328	0.5634	0.9178	1.2696	NaN	0.36542	0.73017	1.4946	2.8759	0.88753	1.0003	0.66648	NaN	2.837	0.89555	1.6197	0.9611	1.4003	2.0705	0.89182	2.818	2.26	1.1472	22497000	130100000	511500000	825710000	350580000	585370000	124970000	231380000	181180000	204310000
NaN	NaN	NaN	NaN	NaN	NaN	NaN	NaN	NaN	NaN	NaN	NaN	NaN	NaN	NaN	NaN	NaN	NaN	NaN	NaN	NaN	NaN	NaN	NaN	NaN	NaN	NaN	NaN	NaN	NaN	NaN	NaN	NaN	NaN	NaN	NaN	NaN	NaN	NaN	NaN	0	0	0	0	0	0	0	0	0	0
NaN	0.21537	1.2944	NaN	23.447	3.4699	1.6879	NaN	NaN	NaN	NaN	NaN	0.2132	7.611	NaN	NaN	1.0562	NaN	NaN	0.17071	3.9634	NaN	NaN	NaN	NaN	NaN	NaN	NaN	NaN	NaN	4.7362	0.48306	NaN	NaN	9.2646	NaN	1.0057	0.87697	NaN	NaN	0	0	115590000	34116000	20819000	43221000	0	0	7315400	268940000
NaN	NaN	NaN	NaN	NaN	NaN	1.7384	NaN	NaN	NaN	NaN	NaN	NaN	NaN	NaN	NaN	NaN	NaN	NaN	NaN	NaN	NaN	NaN	NaN	NaN	NaN	NaN	NaN	NaN	1.3563	NaN	NaN	NaN	NaN	NaN	NaN	NaN	NaN	NaN	1.0128	0	0	0	0	0	0	0	0	0	0
NaN	0.8897	NaN	NaN	NaN	NaN	1.2065	NaN	2.4217	NaN	NaN	NaN	NaN	3.4965	0.78128	NaN	NaN	NaN	NaN	NaN	NaN	NaN	9.847	NaN	NaN	NaN	NaN	NaN	NaN	NaN	NaN	NaN	NaN	0.75167	NaN	NaN	1.2151	NaN	NaN	NaN	1942300	13425000	35307000	41078000	10205000	44624000	13131000	12519000	19187000	49260000
NaN	NaN	NaN	NaN	NaN	NaN	NaN	NaN	NaN	NaN	NaN	NaN	NaN	NaN	NaN	NaN	NaN	NaN	NaN	NaN	NaN	NaN	NaN	NaN	NaN	NaN	NaN	NaN	NaN	NaN	NaN	NaN	NaN	NaN	NaN	NaN	NaN	NaN	NaN	NaN	0	0	0	0	0	0	0	0	0	0
NaN	NaN	NaN	NaN	NaN	NaN	NaN	NaN	NaN	NaN	NaN	NaN	NaN	NaN	NaN	NaN	NaN	NaN	NaN	NaN	NaN	NaN	NaN	NaN	0.38777	NaN	NaN	NaN	NaN	0.022191	0.31311	NaN	NaN	NaN	NaN	NaN	NaN	NaN	NaN	NaN	0	0	0	0	0	0	537490000	4976900000	0	0
NaN	NaN	NaN	0.098699	NaN	NaN	NaN	NaN	NaN	NaN	NaN	NaN	NaN	NaN	NaN	NaN	NaN	NaN	NaN	NaN	NaN	NaN	NaN	NaN	NaN	NaN	NaN	NaN	NaN	NaN	NaN	NaN	NaN	NaN	NaN	NaN	0.15325	NaN	NaN	NaN	0	0	0	0	0	0	103160000	11905000	8004800	3773600
NaN	0.96213	NaN	NaN	NaN	NaN	NaN	NaN	0.93482	NaN	NaN	NaN	0.80406	1.3859	NaN	NaN	1.6603	NaN	NaN	NaN	NaN	NaN	NaN	0.55749	0.77191	1.4791	0.71101	NaN	NaN	NaN	NaN	1.5276	0.4198	NaN	NaN	1.6552	0.91894	0.65725	0.82411	1.0009	0	0	31332000	18872000	37301000	44247000	0	0	21095000	35772000
NaN	1.4739	1.5425	0.80876	1.2657	1.1935	NaN	3.3543	1.5522	4.4824	0.90634	1.5929	1.9371	2.0055	2.0374	NaN	1.9014	1.8972	NaN	1.7559	2.4136	2.8462	2.6445	1.2739	NaN	5.573	1.3863	2.332	0.97876	NaN	NaN	2.6619	1.7763	2.6213	2.3593	5.3018	NaN	2.547	NaN	1.7016	4763400	45959000	242720000	313630000	155770000	329990000	121600000	126080000	44124000	69732000
3.257	3.6697	2.6026	2.1431	3.6696	2.6791	2.4834	3.3182	3.3799	2.2448	4.1256	2.3525	3.4835	3.3474	3.4944	3.4699	5.1935	3.1733	3.0982	4.2329	5.4283	4.0826	2.6153	3.2785	4.2201	3.2323	2.703	3.6474	2.5068	2.8836	2.5262	2.9633	1.6416	5.879	4.2387	2.0648	3.9692	2.7688	4.248	1.9149	6229400000	129390000000	37097000000	225540000000	44248000000	205510000000	24651000000	194360000000	36679000000	259200000000
1.2736	1.1359	1.3217	1.5601	0.95635	1.6192	1.6347	2.2828	0.86826	4.4131	1.114	1.8422	1.7404	1.4908	1.8238	1.8414	1.2934	0.81146	0.95261	1.1462	0.77704	1.4176	1.4136	1.3003	0.93401	2.7061	2.4561	1.2852	0.78039	1.9004	1.0227	1.0611	0.87568	1.0307	0.99823	0.85584	1.3135	0.79267	1.7382	1.5398	306350000	695350000	595190000	954550000	784950000	1465100000	308840000	943660000	573850000	696460000
NaN	NaN	NaN	NaN	NaN	NaN	NaN	NaN	NaN	NaN	NaN	NaN	NaN	NaN	NaN	NaN	NaN	NaN	NaN	NaN	NaN	NaN	NaN	NaN	1.0693	NaN	NaN	NaN	NaN	NaN	NaN	NaN	NaN	NaN	NaN	NaN	NaN	NaN	NaN	NaN	0	0	0	0	26607000	22013000	0	0	0	0
NaN	NaN	NaN	NaN	0.015474	NaN	NaN	NaN	NaN	NaN	NaN	NaN	NaN	NaN	NaN	NaN	NaN	NaN	NaN	0.62188	0.41924	NaN	NaN	NaN	NaN	NaN	0.064074	NaN	NaN	NaN	NaN	NaN	NaN	NaN	NaN	NaN	NaN	NaN	NaN	NaN	0	0	0	26427000	0	19966000	192560000	0	100640000	1095500
NaN	NaN	NaN	NaN	NaN	NaN	NaN	NaN	NaN	NaN	NaN	NaN	NaN	NaN	NaN	NaN	NaN	NaN	NaN	NaN	NaN	NaN	NaN	NaN	NaN	NaN	NaN	NaN	NaN	NaN	NaN	NaN	NaN	NaN	NaN	NaN	NaN	NaN	NaN	NaN	0	0	0	0	0	0	0	0	0	0
2.2772	0.77515	1.4051	NaN	7.6497	NaN	NaN	3.4642	NaN	NaN	1.1242	1.1679	2.6637	1.0048	1.1503	11.487	2.4419	NaN	2.4645	2.502	2.0693	NaN	1.6431	1.5463	NaN	1.6928	NaN	0.5981	1.7925	NaN	4.4049	2.0397	2.9937	0.66355	1.3238	2.0033	0.95672	3.0473	4.1437	2.2097	13837000	47343000	297490000	264150000	253720000	569240000	361690000	626280000	82808000	566690000
NaN	NaN	NaN	NaN	NaN	NaN	NaN	NaN	NaN	NaN	NaN	NaN	NaN	NaN	NaN	NaN	NaN	NaN	NaN	NaN	NaN	NaN	NaN	NaN	NaN	NaN	NaN	NaN	NaN	NaN	NaN	NaN	NaN	NaN	NaN	NaN	NaN	NaN	NaN	NaN	0	0	0	0	0	0	0	0	0	0
NaN	2.1093	2.6617	NaN	NaN	1.5931	4.0868	NaN	NaN	NaN	NaN	NaN	1.5383	1.0922	1.4447	NaN	NaN	NaN	NaN	2.3803	1.3827	NaN	NaN	NaN	NaN	NaN	NaN	NaN	4.2678	NaN	NaN	NaN	NaN	NaN	NaN	6.692	1.8645	2.9474	1.4514	2.8958	59347000	26199000	12867000	23355000	12110000	43563000	9234200	19854000	0	0
NaN	0.2895	NaN	NaN	NaN	NaN	NaN	NaN	NaN	NaN	NaN	NaN	NaN	NaN	0.29238	NaN	NaN	NaN	NaN	NaN	NaN	0.20167	NaN	NaN	NaN	NaN	NaN	0.26868	0.21393	NaN	NaN	NaN	NaN	NaN	NaN	NaN	NaN	0.58027	NaN	NaN	0	0	175920000	30821000	0	0	0	0	0	0
2.745	1.1697	1.507	1.4517	1.7556	1.1102	2.3226	1.9006	1.8838	1.4293	1.7768	1.2742	2.304	1.8298	1.3626	2.5195	1.376	3.3686	1.3374	1.7177	1.5939	1.015	3.932	2.3189	1.0414	1.6424	1.1616	1.2749	1.9718	0.91667	1.9783	2.0193	1.2523	0.7891	1.3048	1.663	1.9601	1.5232	1.3162	2.6028	73590000	368350000	1402400000	1905300000	2179200000	3262800000	402210000	1122500000	339700000	1292900000
1.1056	2.1743	0.93642	1.2287	0.62607	NaN	NaN	NaN	1.182	1.7922	NaN	1.2457	1.8704	1.1191	1.7065	2.3119	1.3564	NaN	NaN	1.158	NaN	NaN	1.6982	1.2084	1.0466	NaN	1.1854	0.83012	1.4874	0.32188	0.2463	NaN	0.53089	NaN	NaN	NaN	1.3884	2.5628	1.8972	2.2554	20933000	56222000	23261000	100190000	102310000	231760000	79976000	141210000	26637000	52330000
1.8191	1.0596	1.172	1.3961	1.4911	1.1483	2.4016	1.2403	1.0333	0.9096	1.7245	1.5618	1.8375	1.813	1.0601	2.3782	1.9959	1.4645	2.5393	1.4885	2.1344	0.94209	5.9943	1.8615	1.3904	1.1191	1.4489	0.5331	0.36701	3.1713	1.6208	1.5153	1.1804	1.0129	1.3493	0.32726	2.2151	1.7709	1.3814	1.8309	83846000	105100000	529510000	756870000	525340000	785400000	211910000	334120000	155710000	270990000
NaN	NaN	NaN	NaN	NaN	NaN	NaN	NaN	NaN	NaN	NaN	NaN	NaN	NaN	NaN	NaN	NaN	NaN	NaN	NaN	NaN	NaN	NaN	NaN	NaN	NaN	NaN	NaN	NaN	NaN	NaN	NaN	NaN	NaN	NaN	NaN	NaN	NaN	NaN	NaN	0	0	0	0	34379000	46326000	0	0	0	0
NaN	0.72889	NaN	NaN	0.81671	NaN	0.95311	0.86556	0.60495	NaN	NaN	0.74922	0.93537	0.66349	NaN	NaN	0.69915	NaN	NaN	NaN	NaN	NaN	NaN	NaN	1.0843	NaN	1.0241	NaN	1.3521	0.6721	1.0182	NaN	NaN	0.5876	NaN	1.1038	0.95501	1.1027	1.0725	NaN	8727800	273550	68418000	53167000	54230000	82049000	32953000	48017000	30187000	31767000
0.39883	1.3564	1.1399	2.4351	1.0834	1.6994	1.3625	0.89588	1.368	0.87066	0.9364	1.8959	0.93198	1.3082	0.81461	0.88162	1.1792	0.99918	0.73513	0.73089	0.80639	2.1553	0.62353	1.3731	1.2303	1.1517	1.8107	1.416	1.7789	1.1402	0.98578	1.2379	1.1673	1.876	1.8031	1.1511	1.4947	1.9578	1.3406	0.78316	1264900000	2208100000	2073000000	4850600000	2128200000	5109500000	1135700000	2474600000	1411500000	2005700000
NaN	4.7329	35.412	NaN	NaN	NaN	3.6048	7.8135	4.2666	NaN	NaN	NaN	3.6214	6.7999	NaN	NaN	NaN	NaN	NaN	4.589	NaN	NaN	7.3574	4.1916	NaN	NaN	2.8103	NaN	NaN	NaN	4.5842	NaN	NaN	NaN	NaN	NaN	3.3171	8.8363	NaN	NaN	0	0	6208100	37650000	3357700	140470000	0	0	0	0
NaN	NaN	0.69354	NaN	3.4228	NaN	NaN	NaN	NaN	NaN	0.813	1.1283	0.71374	NaN	NaN	NaN	NaN	NaN	NaN	2.8598	NaN	NaN	NaN	NaN	NaN	NaN	NaN	NaN	NaN	NaN	NaN	1.3938	NaN	NaN	1.0304	NaN	NaN	1.6467	NaN	NaN	0	0	0	0	22633000	40678000	21207000	50459000	22837000	68685000
NaN	NaN	0.34894	NaN	NaN	NaN	NaN	0.20469	NaN	NaN	NaN	NaN	NaN	NaN	NaN	NaN	NaN	NaN	NaN	1.0355	NaN	NaN	NaN	NaN	NaN	NaN	NaN	NaN	NaN	NaN	NaN	NaN	NaN	NaN	NaN	NaN	NaN	NaN	NaN	NaN	0	0	0	0	545410000	176950000	0	0	0	0
NaN	2.4507	NaN	NaN	NaN	NaN	NaN	NaN	NaN	0.068116	0.25263	NaN	NaN	0.091442	0.11867	0.30817	NaN	0.12565	NaN	NaN	NaN	NaN	NaN	NaN	0.11852	NaN	NaN	NaN	0.19215	0.74369	NaN	6.4213	0.15644	0.29038	NaN	0.27743	0.25556	NaN	NaN	NaN	0	0	48687000	89377000	218240000	70243000	56721000	35922000	14698000	16449000
NaN	NaN	NaN	NaN	NaN	NaN	NaN	NaN	NaN	NaN	NaN	NaN	NaN	NaN	NaN	NaN	NaN	NaN	NaN	NaN	NaN	NaN	NaN	NaN	NaN	NaN	NaN	NaN	NaN	NaN	NaN	NaN	NaN	NaN	NaN	NaN	NaN	NaN	NaN	NaN	0	0	0	0	0	0	0	0	0	0
NaN	1.0151	0.56232	0.36219	0.88143	0.60447	0.82603	0.74821	0.74818	0.6641	NaN	0.52482	0.75731	1.1432	0.89328	NaN	0.7975	0.61141	NaN	0.7154	0.69048	0.94977	0.78111	0.4013	0.87845	0.85584	0.60171	0.55754	0.89749	0.4825	0.84258	0.65861	0.30638	0.61263	0.84843	0.96387	0.52132	0.51465	1.3374	0.56726	2658100	4861600	3255500000	4222200000	5276800000	4395500000	4947600000	2790400000	1580900000	2236100000
1.9029	0.43322	0.71826	0.96197	1.1608	0.48777	NaN	2.6458	0.97159	1.0793	NaN	0.75647	1.1272	NaN	1.2983	0.1311	NaN	0.6556	NaN	1.1956	NaN	NaN	1.0147	1.2186	0.2418	0.94906	NaN	0.86933	NaN	0.90448	1.2899	0.88689	0.028097	1.1602	1.3465	NaN	NaN	0.90556	2.1726	0.56155	26469000	87992000	151780000	116250000	276430000	219970000	73557000	75663000	82290000	140640000
0.092074	0.1064	0.56872	0.62597	0.47318	0.77431	0.16341	0.39442	0.36057	0.22523	0.25137	0.28244	0.26039	0.36936	0.45756	NaN	0.56483	0.39695	2.0909	0.72697	1.0614	0.21099	0.51382	0.28667	0.78439	0.062403	0.52978	0.38424	0.70831	0.55559	0.46258	0.25019	0.11447	0.1972	0.32499	0.57391	0.25346	0.16845	NaN	1.1699	583490000	221250000	11121000000	2032500000	1075900000	1336900000	697620000	1050100000	796830000	738680000
NaN	0.58345	0.30559	NaN	0.69515	0.24943	NaN	0.53349	NaN	NaN	NaN	NaN	0.43618	NaN	NaN	NaN	0.47055	NaN	NaN	0.675	NaN	NaN	NaN	0.24642	NaN	NaN	NaN	0.52799	NaN	NaN	NaN	NaN	0.81281	0.33856	NaN	NaN	0.45865	0.62635	0.82414	NaN	0	0	148190000	124860000	481640000	295760000	72957000	55316000	55418000	60387000
0.43916	2.7274	1.9228	2.0191	1.5665	0.83533	1.4724	0.68268	2.9402	2.837	1.6366	1.1611	0.7609	1.3612	1.5855	1.6968	1.4458	1.488	1.9599	1.919	NaN	3.0029	0.57521	1.3829	1.2675	0.66864	3.0515	1.5323	2.1267	2.6534	0.90208	0.82819	1.7246	1.1469	1.0136	1.8757	1.173	2.1767	2.481	1.1156	141260000	532480000	152920000	584990000	257430000	1197000000	251920000	1097000000	228350000	784480000
NaN	NaN	NaN	NaN	NaN	NaN	NaN	NaN	NaN	NaN	NaN	NaN	NaN	NaN	NaN	NaN	NaN	NaN	NaN	NaN	NaN	NaN	NaN	NaN	NaN	NaN	NaN	NaN	NaN	NaN	NaN	NaN	NaN	NaN	NaN	NaN	NaN	NaN	NaN	NaN	0	0	0	0	0	0	7281900	26642000	21968000	17731000
NaN	1.1258	1.1913	0.67406	3.1828	2.7005	7.2564	3.6325	NaN	5.0682	1.2843	6.1319	3.3701	2.3534	0.73998	NaN	2.2397	NaN	NaN	0.32892	0.33986	1.209	NaN	NaN	NaN	NaN	3.7167	NaN	2.8452	2.7041	NaN	3.4772	3.3468	NaN	0.66159	0.40971	1.606	NaN	2.5717	1.1393	626330	4465500	88087000	160300000	68808000	120980000	397480000	455900000	20949000	91840000
1.033	1.7448	0.97981	1.1254	1.3141	1.3321	2.5645	0.85502	2.0958	2.6931	1.2652	2.3266	0.76089	1.5333	1.6977	2.0689	1.5429	1.1041	2.149	1.3652	1.9424	1.9733	1.0037	1.4036	1.3782	2.0848	1.8343	1.6362	1.6731	1.8487	1.3725	0.95765	1.4562	3.015	1.7379	1.0433	2.0506	0.79692	1.0752	0.91129	190390000	1010900000	1532200000	2794100000	1976600000	3451000000	523060000	1451600000	2743600000	2214400000
NaN	NaN	NaN	NaN	NaN	NaN	NaN	NaN	NaN	NaN	NaN	NaN	NaN	NaN	NaN	NaN	NaN	NaN	NaN	NaN	NaN	NaN	NaN	NaN	NaN	NaN	NaN	NaN	NaN	NaN	NaN	NaN	NaN	NaN	NaN	NaN	NaN	NaN	NaN	NaN	0	0	0	0	0	0	0	0	0	0
NaN	NaN	NaN	NaN	NaN	NaN	NaN	NaN	NaN	NaN	NaN	NaN	NaN	NaN	NaN	NaN	NaN	NaN	NaN	NaN	NaN	NaN	NaN	NaN	NaN	NaN	NaN	NaN	NaN	NaN	NaN	NaN	NaN	NaN	NaN	NaN	NaN	NaN	NaN	NaN	0	0	0	0	0	0	0	0	6606400	234000
NaN	NaN	NaN	NaN	NaN	NaN	NaN	NaN	NaN	NaN	NaN	NaN	NaN	NaN	NaN	NaN	NaN	NaN	NaN	NaN	NaN	NaN	NaN	NaN	NaN	NaN	NaN	NaN	NaN	NaN	NaN	NaN	NaN	NaN	NaN	NaN	0.06141	NaN	NaN	NaN	0	0	0	0	109820000	273510000	0	0	0	0
0.92459	1.4391	2.7755	1.4328	1.6187	2.0874	1.5262	1.1169	1.5494	3.2943	2.2512	1.6467	1.9386	2.1035	2.087	2.6894	2.1657	2.0159	1.1021	1.0272	0.99853	1.5921	1.9561	2.3253	1.9328	1.4985	1.8377	2.2315	2.1301	1.8784	0.83559	1.3707	2.3167	2.0893	1.8419	2.5388	1.4864	2.5164	1.9681	1.5751	128150000	815310000	1123400000	1803400000	585620000	2713600000	1029500000	2559700000	700260000	1849500000
NaN	0.7269	1.058	NaN	NaN	NaN	NaN	NaN	NaN	NaN	NaN	NaN	0.49885	0.76929	NaN	NaN	0.45787	NaN	NaN	0.51609	NaN	NaN	NaN	1.0988	NaN	0.32545	1.0362	0.83764	0.81089	NaN	1.5143	NaN	0.96063	NaN	NaN	0.6045	1.0179	0.45236	0.41778	NaN	0	0	227800000	271240000	53587000	82250000	4014200	5336600	0	0
NaN	1.3656	NaN	NaN	NaN	NaN	NaN	NaN	1.2128	NaN	0.41989	NaN	NaN	NaN	2.3684	NaN	NaN	NaN	NaN	NaN	NaN	NaN	NaN	NaN	1.1432	NaN	NaN	1.9813	NaN	NaN	1.3744	NaN	NaN	NaN	NaN	NaN	NaN	2.2984	NaN	NaN	0	0	44188000	142180000	23388000	53951000	17813000	54020000	70887000	13989000
NaN	NaN	NaN	NaN	NaN	NaN	2.0162	1.6244	0.65597	NaN	3.0198	NaN	NaN	1.7703	3.955	4.3411	0.2625	NaN	1.5167	NaN	NaN	NaN	NaN	2.5099	1.3268	NaN	3.2919	NaN	NaN	NaN	0.69857	NaN	NaN	NaN	NaN	NaN	NaN	1.3976	NaN	0.65831	0	0	2024700	32393000	0	35897000	2143200	11167000	2647300	20431000
NaN	NaN	NaN	NaN	NaN	NaN	NaN	NaN	NaN	NaN	NaN	NaN	NaN	NaN	NaN	NaN	NaN	NaN	NaN	NaN	NaN	NaN	NaN	NaN	NaN	NaN	NaN	NaN	NaN	NaN	NaN	NaN	NaN	NaN	NaN	NaN	NaN	NaN	NaN	NaN	0	0	0	0	0	0	0	0	0	0
NaN	0.37002	0.96992	1.3331	0.56263	NaN	0.55083	0.88185	0.41479	0.32842	NaN	NaN	NaN	0.49672	0.27249	NaN	0.34753	NaN	NaN	0.50762	0.56873	NaN	NaN	1.0258	NaN	0.51107	NaN	0.27462	1.1025	1.0921	0.49472	NaN	NaN	0.16473	0.57671	0.85092	0.4556	0.32869	NaN	NaN	0	0	20880000	11803000	17573000	19904000	36540000	69136000	128750000	162970000
NaN	NaN	NaN	NaN	NaN	NaN	NaN	NaN	NaN	NaN	NaN	NaN	NaN	NaN	NaN	NaN	NaN	NaN	NaN	NaN	NaN	NaN	NaN	NaN	NaN	NaN	NaN	NaN	NaN	NaN	NaN	NaN	NaN	NaN	NaN	NaN	NaN	NaN	NaN	NaN	0	0	0	0	0	0	0	0	0	0
0.029573	NaN	NaN	NaN	NaN	NaN	NaN	NaN	NaN	NaN	NaN	NaN	NaN	0.30853	NaN	NaN	NaN	NaN	NaN	NaN	NaN	NaN	NaN	NaN	NaN	0.15213	NaN	NaN	NaN	NaN	0.34662	NaN	NaN	NaN	NaN	NaN	0.42477	NaN	NaN	NaN	932100000	117200000	0	0	0	0	0	0	189790000	87817000
6.1613	0.4365	NaN	4.9182	NaN	NaN	1.4557	NaN	0.93633	NaN	2.1698	NaN	7.2308	NaN	1.7967	10.719	19.313	0.62202	2.2222	NaN	2.6688	1.5113	NaN	3.1984	NaN	0.91645	NaN	NaN	3.7637	2.5023	NaN	NaN	NaN	5.0369	3.6737	0.82668	1.0619	1.0165	5.3128	2.6898	39632000	301560000	84195000	146250000	52320000	120330000	47482000	224500000	14946000	162950000
NaN	NaN	NaN	NaN	NaN	NaN	NaN	NaN	NaN	NaN	NaN	NaN	NaN	NaN	NaN	NaN	NaN	NaN	NaN	NaN	NaN	NaN	NaN	NaN	NaN	NaN	NaN	NaN	NaN	NaN	NaN	NaN	NaN	NaN	NaN	NaN	NaN	NaN	NaN	NaN	0	0	0	0	0	0	6280300	17362000	0	0
NaN	NaN	0.22092	NaN	NaN	NaN	NaN	NaN	NaN	NaN	NaN	NaN	NaN	NaN	0.11111	NaN	0.25853	NaN	NaN	0.17544	NaN	NaN	NaN	NaN	NaN	NaN	NaN	0.17226	NaN	0.14507	NaN	NaN	NaN	0.22354	NaN	0.32605	NaN	0.49048	NaN	NaN	0	0	0	0	89128000	66975000	11061000	4134500	75730000	14452000
0.20195	2.1035	0.80255	1.6166	1.1371	2.1285	1.7719	1.721	1.7916	NaN	1.5016	1.8979	2.017	1.7585	1.268	NaN	1.8085	0.87508	1.1477	3.1831	2.5782	0.97111	4.5216	1.7559	1.0862	1.5339	1.5126	1.2238	1.1814	1.4292	1.507	2.1252	1.1179	1.0396	2.0115	0.47846	1.1948	2.295	2.8725	2.5915	35552000	30336000	75501000	195870000	222050000	283630000	183110000	360000000	92121000	183800000
NaN	NaN	NaN	NaN	NaN	NaN	NaN	0.73164	NaN	NaN	NaN	NaN	0.91505	3.16	NaN	NaN	1.9809	1.6068	NaN	1.3555	NaN	NaN	NaN	NaN	NaN	NaN	NaN	NaN	NaN	NaN	NaN	NaN	NaN	NaN	NaN	NaN	1.2547	1.2196	NaN	NaN	0	0	3925300	7746700	1849600	4502400	5928700	9236100	0	0
0.049483	0.17306	0.14222	NaN	NaN	0.088017	NaN	NaN	0.080084	0.071058	0.17048	NaN	0.15785	NaN	0.055939	NaN	0.18732	NaN	0.065075	0.50959	NaN	NaN	NaN	0.13704	NaN	0.048478	NaN	0.12512	0.11692	NaN	NaN	0.17119	NaN	NaN	0.21627	0.13583	0.1634	0.2524	0.14273	NaN	2412200000	3231200000	392140000	320550000	345580000	135120000	29716000	8154300	14731000	1825600
NaN	1.2987	0.53856	0.78298	1.0045	0.38382	2.1262	1.0494	0.99433	1.2149	2.0333	0.72301	0.53135	0.99626	0.90562	NaN	0.70147	0.43437	NaN	0.47464	0.58668	1.1789	NaN	0.49096	0.50512	0.38941	1.0046	0.43767	0.81007	0.68584	0.97554	0.45236	1.4069	0.43224	0.85552	0.50707	0.53793	0.44522	0.61007	0.78228	8983700	3569400	64164000	76567000	443440000	384700000	284970000	98291000	27454000	67788000
NaN	NaN	NaN	NaN	NaN	NaN	NaN	NaN	NaN	NaN	NaN	NaN	NaN	NaN	NaN	NaN	NaN	NaN	NaN	NaN	NaN	NaN	NaN	NaN	NaN	NaN	NaN	NaN	NaN	NaN	NaN	NaN	NaN	NaN	NaN	NaN	NaN	NaN	NaN	NaN	0	0	0	0	0	0	0	0	0	0
NaN	2.5927	NaN	2.0138	NaN	NaN	NaN	2.8072	0.44304	0.13708	NaN	NaN	1.8216	1.2408	NaN	NaN	NaN	NaN	NaN	NaN	NaN	NaN	NaN	NaN	NaN	NaN	NaN	0.58407	NaN	1.47	NaN	NaN	NaN	NaN	NaN	NaN	NaN	1.237	1.9074	NaN	0	0	130730000	474650000	0	0	149690000	321640000	43459000	110340000
2.8439	0.92523	0.77949	1.4713	1.7559	1.4213	1.7674	1.2188	1.0528	1.268	0.91379	2.3093	1.1731	3.1382	1.8661	6.5456	1.5717	1.1921	1.2768	0.65522	1.109	NaN	0.37676	1.1925	1.0658	1.8231	0.98958	1.0025	NaN	NaN	1.5144	1.4383	0.94923	NaN	1.1135	0.65597	1.6074	0.76921	1.7225	NaN	15227000	126390000	291960000	373550000	14619000	62757000	63933000	176140000	16419000	48525000
NaN	1.6046	1.4705	1.3279	1.2749	2.0042	2.0952	1.9526	0.94676	2.2412	NaN	1.2941	1.6509	1.9511	NaN	NaN	NaN	2.1169	NaN	1.0965	1.0421	2.0369	4.0605	1.3283	3.6711	1.5761	7.2906	1.0775	NaN	2.1046	1.4553	1.5714	0.83134	1.13	2.0601	1.125	2.23	1.1171	2.4627	1.8898	4623600	7551300	389170000	653510000	210370000	501640000	77701000	158030000	49210000	102370000
NaN	NaN	0.28798	NaN	NaN	0.30066	NaN	NaN	NaN	NaN	NaN	0.46265	NaN	NaN	NaN	NaN	NaN	NaN	NaN	NaN	NaN	NaN	NaN	NaN	NaN	NaN	NaN	NaN	NaN	NaN	NaN	NaN	NaN	NaN	NaN	NaN	NaN	NaN	NaN	NaN	0	0	0	0	77287000	30823000	13386000	21270000	2712600	12311000
NaN	NaN	NaN	1.9717	NaN	0.36652	NaN	NaN	NaN	NaN	0.75284	NaN	NaN	NaN	NaN	NaN	NaN	NaN	NaN	NaN	NaN	NaN	NaN	0.42119	0.27077	NaN	NaN	NaN	NaN	NaN	NaN	NaN	NaN	NaN	NaN	NaN	0.289	NaN	NaN	NaN	0	0	0	0	0	18588000	105290000	369830000	0	0
NaN	NaN	NaN	NaN	NaN	NaN	NaN	NaN	NaN	NaN	NaN	NaN	NaN	NaN	NaN	NaN	NaN	NaN	NaN	NaN	NaN	NaN	NaN	NaN	NaN	NaN	NaN	NaN	NaN	NaN	NaN	NaN	NaN	NaN	NaN	NaN	NaN	NaN	NaN	NaN	0	0	0	0	22304000	128790000	37582000	17427000	0	0
NaN	NaN	NaN	NaN	NaN	NaN	NaN	NaN	NaN	NaN	NaN	NaN	NaN	NaN	NaN	NaN	NaN	NaN	NaN	NaN	NaN	NaN	NaN	NaN	4.3722	NaN	1.1376	NaN	NaN	NaN	NaN	NaN	NaN	NaN	NaN	NaN	NaN	NaN	NaN	NaN	0	0	0	0	0	0	0	0	0	0
NaN	NaN	NaN	0.38564	NaN	NaN	NaN	NaN	0.36395	NaN	NaN	NaN	NaN	0.71391	0.43452	NaN	NaN	NaN	0.26388	NaN	0.64168	NaN	NaN	NaN	NaN	NaN	0.16102	NaN	NaN	NaN	0.53497	NaN	NaN	NaN	NaN	NaN	NaN	NaN	NaN	NaN	0	0	0	0	0	0	70289000	33335000	14681000	3379300
NaN	1.2843	0.93457	0.67916	1.4583	0.96699	NaN	0.93927	NaN	0.61284	1.4	0.61849	NaN	1.0849	NaN	NaN	NaN	NaN	NaN	NaN	0.89029	1.2327	NaN	1.2925	NaN	1.7437	1.5056	0.94744	1.7636	1.4562	1.728	1.0633	1.4014	0.77335	1.323	1.2395	NaN	0.86857	NaN	1.1146	0	0	79360000	114400000	87570000	132110000	98339000	98958000	34435000	60266000
NaN	0.15675	0.18967	NaN	NaN	NaN	NaN	NaN	NaN	NaN	NaN	NaN	NaN	NaN	NaN	NaN	NaN	NaN	NaN	NaN	NaN	NaN	NaN	NaN	NaN	NaN	NaN	0.15098	NaN	NaN	NaN	NaN	NaN	0.20019	NaN	NaN	NaN	0.091099	NaN	NaN	0	0	157910000	23982000	67615000	178760000	0	0	0	0
NaN	NaN	NaN	NaN	NaN	NaN	NaN	NaN	NaN	NaN	NaN	NaN	NaN	NaN	NaN	NaN	NaN	NaN	NaN	NaN	NaN	NaN	NaN	NaN	NaN	NaN	NaN	NaN	NaN	NaN	NaN	NaN	NaN	NaN	NaN	NaN	NaN	NaN	NaN	NaN	0	0	0	0	0	0	2116500000	1556200000	1626000000	720890000
NaN	NaN	1.4634	NaN	1.5107	0.92984	NaN	NaN	NaN	NaN	NaN	1.2001	NaN	NaN	NaN	NaN	NaN	NaN	NaN	NaN	NaN	NaN	NaN	1.0566	NaN	NaN	NaN	NaN	NaN	NaN	NaN	NaN	NaN	NaN	NaN	NaN	NaN	NaN	NaN	NaN	0	0	26215000	29750000	122930000	173780000	0	0	7088300	12771000
NaN	NaN	NaN	NaN	0.12415	NaN	0.10513	NaN	2.0708	NaN	NaN	0.87817	NaN	NaN	NaN	NaN	NaN	NaN	NaN	NaN	NaN	0.13939	NaN	NaN	0.19778	0.13085	NaN	NaN	0.19836	NaN	0.098902	NaN	4.0671	NaN	NaN	NaN	0.40038	0.70752	NaN	NaN	0	0	6426200	10142000	0	0	1612300	2175200	118410000	19361000
0.055367	0.052702	0.024133	0.060088	0.10932	0.072372	0.059883	0.034434	0.061317	0.015321	0.056419	0.056245	0.050837	0.061324	0.062782	0.10235	0.06074	0.062038	0.10172	0.063566	0.085986	0.16808	NaN	0.062396	0.048808	0.033782	0.028223	0.070704	0.13613	0.072257	0.061551	0.031045	0.018947	0.039886	0.051532	0.1158	0.029593	0.059078	0.090238	0.070986	2297700000	261610000	614630000	37565000	1161900000	43440000	2887100000	487890000	3104500000	466970000
NaN	NaN	0.32342	NaN	NaN	NaN	NaN	NaN	NaN	NaN	2.6118	2.8212	NaN	1.7072	NaN	NaN	NaN	NaN	NaN	0.74619	NaN	NaN	NaN	1.5027	3.676	NaN	NaN	NaN	NaN	NaN	3.668	2.5229	NaN	NaN	0.49776	NaN	NaN	NaN	NaN	NaN	6513200	24898000	0	0	29282000	14503000	4030100	12426000	0	0
0.62382	1.9209	2.3514	2.5078	0.21043	1.1079	2.2842	4.2648	3.4331	2.7759	NaN	1.5753	2.3361	1.6485	2.0483	2.8613	1.5617	1.4781	3.1763	1.3545	0.482	NaN	2.0905	1.2777	1.6455	1.9175	1.8556	3.869	2.9326	2.4459	2.0107	2.7086	0.58689	2.1635	1.4156	3.1195	1.6878	1.6074	1.3653	1.1159	1513400000	245940000	101900000	255190000	201840000	375850000	7872600	25347000	959370000	217340000
NaN	NaN	NaN	1.7534	NaN	NaN	2.177	NaN	3.6541	NaN	NaN	2.2129	2.2492	1.2931	NaN	NaN	0.73424	NaN	NaN	2.2213	2.8807	NaN	NaN	NaN	NaN	NaN	NaN	3.2639	NaN	NaN	1.4074	NaN	NaN	NaN	NaN	NaN	1.5875	NaN	NaN	NaN	0	0	33923000	73140000	15235000	31760000	4630700	11990000	7259400	11878000
NaN	NaN	NaN	NaN	NaN	NaN	NaN	NaN	NaN	NaN	NaN	NaN	NaN	NaN	NaN	NaN	NaN	NaN	NaN	NaN	NaN	NaN	NaN	NaN	NaN	NaN	NaN	NaN	NaN	NaN	NaN	NaN	NaN	NaN	NaN	NaN	NaN	NaN	NaN	NaN	0	0	0	0	1974300	89335	0	0	0	0
NaN	0.22401	NaN	NaN	NaN	NaN	NaN	NaN	0.42656	NaN	NaN	NaN	NaN	NaN	NaN	0.148	NaN	NaN	NaN	NaN	NaN	NaN	NaN	NaN	NaN	NaN	0.41991	NaN	0.14677	NaN	NaN	NaN	NaN	NaN	NaN	0.28201	NaN	NaN	NaN	0.65069	0	0	120300000	38315000	51116000	36607000	25465000	9626600	0	0
NaN	NaN	NaN	NaN	NaN	NaN	NaN	NaN	NaN	0.036864	NaN	NaN	NaN	NaN	NaN	NaN	NaN	NaN	NaN	NaN	NaN	NaN	NaN	NaN	NaN	NaN	NaN	NaN	NaN	NaN	NaN	NaN	NaN	NaN	NaN	NaN	NaN	NaN	NaN	NaN	0	0	0	0	0	0	0	0	0	0
2.3416	0.842	1.255	1.7651	0.77528	1.4018	1.3986	1.1327	0.94678	0.90046	0.84123	1.8186	0.71867	0.80809	1.0482	0.65637	0.57178	1.3255	0.90305	0.8007	0.74771	0.88506	2.3107	1.4447	1.3334	1.1347	1.0529	1.6874	0.75105	1.2011	0.64453	0.74977	0.8652	1.2817	1.7456	0.28709	1.7922	0.4545	0.53986	0.69038	258550000	1528800000	4550500000	5257200000	3082000000	5920800000	1515800000	3008200000	2867800000	2791200000
2.3116	1.9744	2.2215	1.298	1.2398	1.1227	4.3466	1.1211	2.4666	2.5015	2.2752	1.4862	1.9429	1.3956	2.6296	1.6616	1.6557	1.2368	1.7098	1.9863	2.1697	2.949	0.35395	1.5213	1.0286	1.5504	1.8177	1.7428	1.3601	1.4677	2.8027	2.8449	1.4242	1.8683	1.705	2.4197	1.1695	1.808	1.6203	0.87087	14518000	79385000	119320000	411850000	350180000	6413800000	106650000	261700000	105580000	203050000
0.75174	1.5537	1.9452	1.5545	3.9039	2.8441	1.1003	3.235	1.7863	2.083	1.3002	1.5033	1.683	1.1985	1.296	NaN	1.1037	0.52949	1.3889	0.77017	0.63047	1.2627	1.1586	0.38368	2.3225	1.4658	0.42286	4.7469	2.3481	1.9923	2.7572	3.6395	0.798	3.3186	1.6384	1.1878	0.88977	4.1447	2.029	0.99779	29499000	40487000	161170000	295700000	42672000	173630000	80906000	163210000	17443000	85185000
NaN	NaN	0.54447	0.29996	0.29169	0.33911	NaN	0.212	0.68831	NaN	NaN	0.30705	NaN	0.44879	1.648	NaN	NaN	0.52315	NaN	1.9302	0.30192	NaN	NaN	0.24769	NaN	NaN	0.25416	NaN	0.88312	NaN	0.32947	NaN	5.1935	NaN	NaN	1.3005	0.20197	NaN	NaN	0.25463	0	0	28093000	23535000	176770000	258620000	196530000	60520000	127020000	68323000
NaN	NaN	NaN	NaN	NaN	NaN	NaN	NaN	NaN	NaN	NaN	NaN	NaN	NaN	NaN	NaN	NaN	NaN	NaN	NaN	NaN	NaN	NaN	NaN	NaN	NaN	NaN	NaN	NaN	NaN	NaN	NaN	NaN	NaN	NaN	NaN	NaN	NaN	NaN	NaN	0	0	0	0	0	0	0	0	0	0
NaN	NaN	NaN	NaN	NaN	NaN	NaN	NaN	NaN	NaN	NaN	NaN	NaN	NaN	NaN	NaN	NaN	NaN	NaN	NaN	NaN	NaN	NaN	NaN	NaN	NaN	NaN	NaN	NaN	NaN	NaN	NaN	NaN	NaN	NaN	NaN	NaN	NaN	NaN	NaN	0	0	0	0	0	0	0	0	0	0
1.2238	0.70422	0.83918	1.4791	0.92125	0.40985	0.72469	1.0694	0.54515	1.1234	0.48437	1.066	0.70087	0.61236	0.42029	1.126	0.66971	0.73741	0.30868	1.2586	NaN	NaN	0.575	1.1275	0.84144	0.35254	1.0839	0.53356	0.49376	0.64028	0.68966	0.60111	0.81576	0.56829	NaN	0.64819	0.88072	1.0542	0.62511	0.81863	27869000	65368000	110240000	108920000	45685000	71229000	80063000	180350000	85640000	97062000
0.077758	NaN	0.13388	NaN	0.20963	NaN	NaN	NaN	NaN	NaN	NaN	NaN	0.058475	0.69829	1.7615	NaN	NaN	NaN	NaN	NaN	NaN	NaN	NaN	NaN	NaN	NaN	NaN	NaN	0.54593	NaN	NaN	NaN	NaN	NaN	NaN	NaN	NaN	NaN	NaN	NaN	49739000	19902000	3353400	5130100	529220000	184400000	121330000	29518000	174460000	78076000
NaN	NaN	NaN	NaN	NaN	NaN	NaN	NaN	NaN	NaN	NaN	NaN	NaN	NaN	NaN	NaN	NaN	NaN	NaN	NaN	NaN	NaN	NaN	NaN	NaN	NaN	NaN	NaN	NaN	NaN	NaN	NaN	NaN	NaN	NaN	NaN	NaN	NaN	NaN	NaN	0	0	0	0	0	33029000	0	0	0	0
NaN	NaN	NaN	NaN	NaN	NaN	NaN	NaN	NaN	NaN	10.395	NaN	NaN	NaN	NaN	NaN	4.5898	NaN	NaN	0.18079	NaN	NaN	NaN	NaN	0.36707	NaN	NaN	NaN	NaN	NaN	NaN	NaN	0.67485	NaN	NaN	NaN	NaN	NaN	NaN	NaN	81187	1480400	0	0	0	0	0	0	2902100	12189000
NaN	NaN	NaN	NaN	NaN	NaN	NaN	NaN	NaN	NaN	NaN	NaN	NaN	NaN	NaN	NaN	NaN	NaN	NaN	NaN	NaN	NaN	NaN	NaN	NaN	NaN	NaN	NaN	NaN	NaN	NaN	NaN	NaN	NaN	NaN	NaN	0.9492	NaN	NaN	NaN	0	0	0	0	0	0	0	0	0	0
0.83696	0.50199	0.70009	0.92136	0.68711	1.1505	1.1394	0.80767	1.0985	NaN	2.7517	0.97119	1.0112	1.0386	0.97217	NaN	0.74539	0.68201	1.2391	0.69204	0.70389	NaN	NaN	0.83162	0.15419	0.045391	0.86287	NaN	NaN	0.72885	0.83011	0.82735	0.73877	0.91877	1.262	0.86199	1.4281	1.0429	NaN	1.6469	52193000	129990000	270550000	369640000	212040000	285630000	100290000	101570000	145660000	144830000
NaN	NaN	1.6331	NaN	NaN	NaN	2.0288	5.0107	NaN	NaN	NaN	NaN	2.7401	NaN	NaN	NaN	NaN	NaN	5.9286	3.1796	NaN	NaN	NaN	1.9464	NaN	NaN	NaN	2.8609	NaN	NaN	NaN	3.6345	1.9171	NaN	NaN	NaN	NaN	NaN	NaN	NaN	936850	12561000	0	6797900	98787000	315770000	0	0	0	0
0.68198	NaN	1.3712	NaN	NaN	NaN	NaN	NaN	NaN	NaN	2.5549	NaN	1.393	NaN	NaN	1.0661	0.58073	NaN	2.7679	NaN	NaN	NaN	NaN	0.92873	1.006	NaN	NaN	NaN	NaN	NaN	NaN	NaN	NaN	NaN	NaN	1.2264	NaN	NaN	0.43565	NaN	7006200	13476000	3429600	7826800	19124000	36237000	0	0	0	0
0.72432	0.90469	1.8409	0.90233	1.0409	1.2207	0.95057	1.1865	1.3138	1.1133	1.3995	0.9943	0.88275	1.2326	0.92911	1.2116	1.4105	1.2177	1.9386	0.95831	0.92796	1.3932	0.85356	1.166	1.7456	0.66526	1.3045	0.98201	0.98263	1.1405	1.013	1.3084	0.78129	0.91942	1.1841	0.94172	1.1603	1.0049	0.80945	0.95825	264590000	835510000	3573300000	6241300000	3767100000	8089000000	4391900000	6226700000	3387500000	5665400000
6.6507	0.74937	0.86301	0.94838	0.72091	0.92239	2.0425	0.97962	1.2872	1.2106	1.0727	0.97927	1.1481	0.99767	2.1591	2.8629	0.86799	1.2159	3.7856	0.99819	1.1671	1.1172	9.3416	0.90885	1.4291	1.2743	1.0561	0.8553	0.85357	1.4171	1.1607	1.5496	1.7773	0.69181	1.3919	1.1234	0.88399	0.93283	1.6386	1.5414	20113000	197100000	899980000	1194200000	1188400000	1612600000	473870000	739060000	398270000	502010000
NaN	1.5091	2.7148	1.4857	0.60642	3.1215	1.53	1.2352	0.86686	2.0636	1.1082	2.2394	4.3496	1.6365	1.4653	0.85117	0.63221	1.7218	NaN	0.99519	0.93059	1.029	2.3675	2.7746	2.3492	1.8282	0.86554	0.9853	0.46352	1.8711	0.84252	1.4156	0.059328	2.1517	2.8551	0.90068	2.7059	2.2468	1.2958	2.1828	4621900	12747000	157120000	149090000	80504000	90336000	183900000	176890000	448040000	315170000
NaN	NaN	1.4741	0.81141	NaN	NaN	1.8129	NaN	NaN	NaN	1.986	0.60702	NaN	NaN	1.487	1.3767	1.0742	NaN	0.77963	1.2142	1.105	1.5152	NaN	1.0123	NaN	NaN	0.95652	16.656	0.94826	1.2341	NaN	NaN	NaN	1.3862	NaN	1.8644	0.80303	1.8144	2.0557	1.819	5629800	4229900	0	0	12853000	35230000	29359000	27696000	12518000	18065000
NaN	NaN	NaN	NaN	NaN	NaN	NaN	NaN	NaN	NaN	NaN	NaN	NaN	NaN	NaN	NaN	NaN	NaN	NaN	NaN	NaN	NaN	NaN	NaN	NaN	NaN	NaN	NaN	NaN	NaN	NaN	NaN	NaN	NaN	NaN	NaN	NaN	NaN	5.489	NaN	0	0	0	0	4910000	49852000	0	0	0	0
NaN	NaN	NaN	NaN	NaN	NaN	NaN	NaN	NaN	NaN	NaN	NaN	NaN	NaN	NaN	NaN	NaN	NaN	NaN	NaN	NaN	NaN	NaN	NaN	NaN	NaN	NaN	NaN	NaN	NaN	NaN	NaN	NaN	NaN	NaN	NaN	NaN	NaN	NaN	NaN	0	0	0	0	0	0	0	0	0	0
3.1137	1.2765	1.1045	1.4248	0.967	1.2963	1.0037	1.2984	0.92729	1.5782	1.7057	1.39	2.6354	1.2223	1.4802	1.5419	1.1219	1.3969	1.7886	2.1224	2.3114	1.0818	2.454	1.2755	1.1339	1.3861	1.9019	1.372	1.3338	1.3047	1.9608	1.3698	0.90833	1.0002	1.6774	1.3274	1.487	1.3488	1.1339	2.078	47747000	130340000	375130000	686250000	619310000	1299500000	325800000	1049600000	658890000	839650000
0.51166	0.24392	0.96808	0.13618	0.13643	0.28825	0.1917	0.38884	NaN	0.43285	NaN	0.065463	NaN	NaN	0.29935	NaN	0.35465	0.54114	NaN	NaN	0.70225	0.20713	NaN	0.22843	0.44707	0.12862	0.23056	0.77904	0.14228	0.30734	0.1584	0.27673	NaN	0.67253	0.24947	0.12278	NaN	0.46958	NaN	0.47086	13708000	13408000	397520000	117740000	75629000	114930000	119260000	22295000	188730000	38388000
0.79203	1.4389	1.4662	0.47845	0.69585	0.65113	1.0646	0.94942	0.88943	1.5885	0.96924	0.90297	0.70159	0.92846	0.96287	0.91983	0.66944	0.5794	1.4202	0.61702	0.74165	0.92525	1.7749	0.51452	0.59555	0.57548	0.71474	1.2002	1.0151	0.90898	1.1513	0.78124	0.89099	1.3588	0.58523	2.721	0.51611	1.7287	0.96414	0.70356	518130000	1022600000	2642300000	3796000000	2916300000	5352800000	4338900000	3089300000	2363100000	2413300000
2.0538	1.86	1.7504	1.6868	1.74	0.66666	1.6481	1.1207	1.7517	2.2912	2.1629	1.2082	1.3511	1.9226	2.1613	2.1162	2.0618	1.6607	2.2169	1.6755	1.5645	3.2481	1.7007	1.2525	1.9256	2.162	1.7878	1.6953	2.5806	2.1046	1.59	1.6285	1.358	1.4258	1.8567	2.0594	1.2556	3.4843	1.5579	2.2398	2321600000	14953000000	13487000000	34407000000	14898000000	37534000000	15929000000	34619000000	7801800000	20574000000
NaN	NaN	NaN	NaN	NaN	NaN	NaN	NaN	NaN	NaN	NaN	NaN	NaN	NaN	NaN	NaN	NaN	NaN	NaN	NaN	NaN	NaN	NaN	NaN	NaN	NaN	NaN	NaN	NaN	NaN	NaN	NaN	NaN	NaN	NaN	1.4181	NaN	NaN	NaN	NaN	0	0	0	0	0	0	0	0	0	0
NaN	NaN	NaN	NaN	NaN	NaN	NaN	NaN	NaN	NaN	NaN	NaN	NaN	NaN	NaN	NaN	1.3197	NaN	NaN	NaN	NaN	NaN	NaN	NaN	NaN	NaN	NaN	NaN	NaN	NaN	NaN	NaN	NaN	NaN	NaN	NaN	NaN	NaN	NaN	NaN	0	0	0	0	0	0	0	0	0	0
NaN	NaN	1.0103	0.55954	NaN	NaN	0.28052	0.052592	NaN	NaN	NaN	0.26274	NaN	0.15113	NaN	NaN	NaN	NaN	NaN	NaN	NaN	NaN	NaN	0.63812	NaN	0.54013	0.31823	0.6827	NaN	NaN	0.13835	0.27892	NaN	2.1882	NaN	NaN	0.32448	0.17875	NaN	NaN	0	0	208590000	37153000	398830000	536300000	449740000	167780000	0	0
NaN	NaN	NaN	NaN	NaN	NaN	NaN	NaN	NaN	NaN	NaN	NaN	NaN	NaN	NaN	NaN	NaN	NaN	NaN	NaN	NaN	NaN	NaN	0.88986	NaN	NaN	NaN	NaN	NaN	NaN	NaN	NaN	NaN	NaN	NaN	NaN	NaN	1.3367	NaN	NaN	0	0	0	0	0	0	0	0	11195000	9508400
NaN	1.3924	1.1837	0.56371	NaN	0.36511	NaN	NaN	NaN	NaN	NaN	0.88421	0.090568	NaN	NaN	NaN	NaN	0.3627	NaN	1.0151	NaN	NaN	NaN	0.1383	NaN	NaN	NaN	0.88605	NaN	NaN	6.7034	0.12687	3.4663	NaN	NaN	NaN	0.16276	1.758	NaN	NaN	0	0	66588000	131790000	173230000	183940000	18775000	16386000	0	0
NaN	0.88516	0.75758	NaN	0.48383	1.3973	NaN	NaN	NaN	NaN	NaN	0.87361	NaN	0.59793	NaN	NaN	NaN	NaN	NaN	NaN	NaN	NaN	NaN	0.52624	NaN	NaN	NaN	1.3055	NaN	NaN	1.6009	1.6681	0.32924	NaN	NaN	NaN	NaN	1.2277	NaN	1.7057	0	0	22698000	54453000	14548000	24480000	8277600	4221900	67629000	30539000
NaN	NaN	NaN	NaN	NaN	NaN	NaN	NaN	NaN	NaN	NaN	NaN	NaN	NaN	NaN	NaN	NaN	NaN	NaN	NaN	NaN	NaN	NaN	NaN	NaN	NaN	NaN	NaN	NaN	NaN	NaN	NaN	NaN	NaN	NaN	NaN	NaN	NaN	NaN	NaN	0	0	0	0	0	0	4157100	9537500	0	0
NaN	NaN	NaN	NaN	NaN	NaN	NaN	NaN	NaN	NaN	NaN	NaN	NaN	NaN	NaN	NaN	NaN	NaN	NaN	NaN	NaN	NaN	NaN	0.88787	NaN	NaN	NaN	0.84856	NaN	NaN	0.48749	NaN	NaN	NaN	NaN	NaN	NaN	NaN	NaN	NaN	0	0	3900800	6056500	0	0	9768100	6014200	1851200	13185000
NaN	NaN	NaN	0.3058	NaN	NaN	NaN	NaN	NaN	NaN	2.726	NaN	NaN	NaN	NaN	1.9417	NaN	NaN	NaN	NaN	NaN	NaN	NaN	NaN	NaN	NaN	NaN	NaN	1.2232	NaN	NaN	NaN	NaN	NaN	NaN	NaN	NaN	NaN	1.3573	1.34	0	0	0	0	0	0	5160500000	126870000	0	0
NaN	NaN	NaN	NaN	0.34259	NaN	NaN	NaN	NaN	NaN	NaN	NaN	NaN	NaN	NaN	NaN	NaN	NaN	NaN	NaN	NaN	NaN	NaN	NaN	NaN	NaN	NaN	0.235	NaN	0.92552	NaN	NaN	NaN	NaN	NaN	NaN	NaN	NaN	NaN	NaN	2355700	7815100	0	0	0	0	0	0	40860000	19527000
NaN	0.42031	NaN	NaN	NaN	NaN	NaN	NaN	NaN	NaN	NaN	NaN	2.3953	NaN	NaN	NaN	NaN	NaN	NaN	0.15421	NaN	NaN	NaN	NaN	NaN	NaN	NaN	NaN	NaN	NaN	NaN	NaN	NaN	NaN	NaN	NaN	NaN	1.0973	NaN	NaN	418940	7785900	32760000	20865000	1120500	5522600	0	0	735570	3001900
NaN	NaN	NaN	NaN	NaN	NaN	NaN	NaN	NaN	NaN	NaN	NaN	NaN	NaN	NaN	NaN	NaN	NaN	NaN	NaN	NaN	NaN	NaN	NaN	NaN	NaN	NaN	NaN	NaN	NaN	NaN	NaN	NaN	NaN	NaN	NaN	0.30953	NaN	NaN	NaN	0	0	6373100	7951700	0	0	0	0	0	0
1.0595	2.5188	0.71536	1.1764	0.97711	0.51564	1.4937	NaN	0.58981	NaN	NaN	1.6362	1.6972	0.86133	1.2596	0.9749	1.4483	NaN	NaN	1.3916	NaN	NaN	NaN	1.3189	1.8715	NaN	NaN	0.68044	NaN	NaN	0.85826	1.9362	1.1929	NaN	NaN	0.74348	1.1105	1.5945	1.809	NaN	122400000	103820000	45877000	54608000	182140000	72162000	134120000	103190000	3440100	7709000
1.16	1.7563	1.3561	2.5758	2.0613	1.6457	1.5624	1.0638	1.4261	2.8133	1.1917	2.5393	0.89554	1.1757	1.7618	1.9114	1.7943	1.1157	2.5092	3.3195	1.8243	1.6476	2.213	1.4393	1.5773	1.7264	3.0825	1.7137	1.2198	2.0473	1.7633	1.3337	0.86137	2.3909	2.0896	1.4239	1.4232	0.68685	0.71886	1.1004	320100000	577900000	984950000	1959400000	595460000	1607900000	435530000	1251000000	620600000	1230500000
NaN	NaN	NaN	NaN	NaN	NaN	NaN	NaN	NaN	NaN	NaN	NaN	NaN	NaN	NaN	NaN	NaN	NaN	NaN	NaN	NaN	NaN	NaN	NaN	NaN	NaN	NaN	NaN	NaN	NaN	NaN	NaN	NaN	NaN	NaN	NaN	NaN	NaN	NaN	NaN	0	0	0	0	0	0	0	0	0	0
NaN	NaN	NaN	NaN	NaN	NaN	NaN	NaN	NaN	NaN	NaN	NaN	NaN	NaN	NaN	NaN	NaN	NaN	NaN	NaN	NaN	NaN	NaN	NaN	NaN	NaN	0.37342	NaN	NaN	NaN	NaN	NaN	NaN	NaN	NaN	NaN	NaN	NaN	NaN	NaN	0	0	0	0	0	0	0	0	0	0
0.58364	1.6509	1.2314	0.75794	1.9646	0.98702	1.7601	1.4838	1.6593	2.1529	1.54	1.4161	1.2534	1.7102	1.595	1.9784	1.7691	1.1937	0.75461	1.3326	1.542	2.0033	0.84357	1.5477	1.3724	0.24304	3.256	1.7992	1.5611	1.3317	NaN	1.2356	0.70724	2.3448	1.8094	1.5731	1.5504	1.3792	1.3245	1.2428	291650000	1963600000	4792500000	15224000000	5737900000	14961000000	4898100000	7253400000	1898600000	5901200000
0.96942	1.9037	0.83458	1.0372	1.1999	0.86445	0.87678	1.2112	0.8718	0.94606	0.62333	1.1055	0.70826	0.90314	0.87719	2.7788	0.75909	1.5064	1.5972	1.5569	1.6261	1.3342	2.5959	1.4707	1.1419	1.5773	1.108	1.6447	0.96993	0.82858	0.53359	1.092	1.0324	1.936	1.3411	1.0689	1.2042	2.0769	0.84127	1.2013	120750000	90159000	527770000	749900000	1132800000	1193100000	305080000	942700000	195270000	355340000
NaN	NaN	NaN	NaN	NaN	NaN	1.4435	NaN	NaN	0.53508	2.5176	NaN	NaN	NaN	1.2115	NaN	NaN	NaN	NaN	NaN	NaN	0.83689	0.19096	NaN	2.773	NaN	NaN	NaN	NaN	NaN	NaN	NaN	NaN	NaN	NaN	NaN	2.271	NaN	2.0132	NaN	0	0	0	0	11241000	49631000	0	0	0	0
3.9568	2.7326	3.6319	2.3199	2.1345	1.846	4.7513	1.7299	3.8289	2.4509	3.6012	2.1738	1.2495	3.6699	2.8489	1.3099	3.3929	2.0631	0.75935	2.5411	1.7468	5.1579	2.9064	1.6784	2.1098	2.5956	5.5567	3.6608	3.825	5.0968	4.4247	1.0798	1.5136	2.0059	1.5377	3.3788	1.6817	4.0756	3.7029	1.9914	25946000	255170000	197910000	989220000	335100000	1024600000	125000000	402470000	136350000	446800000
1.3192	1.6396	0.79455	1.4082	0.78541	0.61513	1.6556	0.47499	1.0418	1.1103	1.0274	1.3181	0.76473	0.6083	1.1862	0.58964	0.86616	0.68779	0.79273	1.2761	1.6639	0.66194	1.152	1.2935	1.2857	1.617	1.868	0.771	2.2818	0.72803	1.2266	0.99367	1.4066	0.91174	1.592	2.5844	1.0998	0.66157	1.0429	0.66116	107440000	400800000	556610000	1255100000	1469300000	1725300000	296390000	579870000	647920000	946980000
1.507	2.1175	1.1371	1.1431	1.6637	0.8968	1.4384	NaN	0.58995	1.9464	1.8543	1.1962	2.1141	1.0463	1.0922	2.0109	0.61509	2.3205	1.5799	1.0327	0.66441	0.99482	1.2148	1.0757	1.0089	1.15	2.0868	1.0604	0.63256	1.4126	0.67717	2.3615	1.3015	2.4412	2.1999	0.93252	1.1196	2.0638	1.1893	1.5215	21727000	124560000	95064000	319030000	4017800000	1500400000	265000000	486120000	120900000	351180000
NaN	0.67766	1.0102	0.86667	0.9452	0.62967	1.2121	1.1637	0.83219	0.88232	NaN	0.72394	0.79379	0.54194	NaN	1.1097	0.92106	0.70222	NaN	1.0136	1.3908	1.3135	NaN	0.50079	0.76224	NaN	NaN	0.7019	1.2536	NaN	0.88732	NaN	0.49769	NaN	1.5205	1.8869	0.81552	0.9542	NaN	0.97772	0	0	223010000	395890000	114280000	155890000	78185000	102480000	55875000	79136000
NaN	NaN	NaN	3.7749	1.0855	NaN	0.65889	1.7035	2.4315	NaN	NaN	NaN	0.88851	NaN	NaN	NaN	1.0619	NaN	NaN	0.90211	NaN	NaN	NaN	NaN	NaN	2.7249	NaN	1.0125	NaN	NaN	NaN	NaN	1.4199	NaN	NaN	NaN	NaN	0.88346	2.0158	NaN	968500	32620000	0	0	0	0	21942000	39194000	25773000	58260000
NaN	NaN	NaN	NaN	NaN	NaN	NaN	NaN	NaN	NaN	NaN	NaN	NaN	NaN	NaN	NaN	NaN	NaN	NaN	NaN	NaN	NaN	NaN	NaN	0.076415	NaN	NaN	NaN	0.36331	NaN	NaN	NaN	NaN	NaN	NaN	NaN	NaN	NaN	NaN	NaN	113640000	25706000	0	0	0	0	0	0	0	0
NaN	NaN	NaN	1.6561	NaN	NaN	NaN	0.60837	NaN	1.9009	NaN	NaN	NaN	NaN	NaN	NaN	NaN	NaN	NaN	NaN	NaN	NaN	NaN	NaN	NaN	NaN	NaN	NaN	NaN	NaN	NaN	NaN	NaN	NaN	NaN	NaN	NaN	NaN	NaN	NaN	0	0	0	0	5326700	21562000	141730000	172280000	29991000	38042000
NaN	NaN	NaN	NaN	NaN	NaN	NaN	NaN	NaN	NaN	NaN	NaN	NaN	NaN	NaN	NaN	NaN	NaN	NaN	NaN	NaN	NaN	NaN	NaN	NaN	NaN	NaN	NaN	NaN	NaN	NaN	NaN	NaN	NaN	NaN	NaN	NaN	NaN	NaN	NaN	0	0	0	0	0	0	0	0	0	0
NaN	NaN	NaN	NaN	NaN	NaN	NaN	NaN	NaN	NaN	NaN	NaN	NaN	NaN	NaN	NaN	NaN	NaN	NaN	NaN	NaN	NaN	NaN	NaN	NaN	NaN	NaN	NaN	NaN	NaN	NaN	NaN	NaN	NaN	NaN	NaN	NaN	NaN	NaN	NaN	0	0	0	0	0	0	3176700	2709500	0	0
NaN	NaN	NaN	NaN	NaN	NaN	NaN	NaN	NaN	NaN	NaN	0.69926	NaN	NaN	NaN	NaN	0.44063	NaN	NaN	0.7893	NaN	NaN	NaN	0.1563	NaN	NaN	NaN	NaN	0.29203	NaN	NaN	NaN	NaN	NaN	NaN	0.093563	NaN	NaN	NaN	NaN	0	0	0	0	0	0	0	0	0	0
NaN	0.45583	0.56346	0.46647	0.51596	0.59462	0.43557	0.81704	0.52947	1.3679	NaN	0.39086	0.69047	0.55259	0.52379	NaN	0.67903	0.62907	NaN	0.36999	0.36813	0.64348	NaN	0.22115	NaN	0.6268	NaN	0.35003	0.54811	NaN	0.38961	0.46938	1.2592	0.71896	0.30668	0.61368	0.6646	0.69849	NaN	0.56369	0	0	207400000	241350000	188130000	250550000	290890000	261100000	434380000	367390000
1.5332	0.99565	0.92593	1.1301	0.93462	2.0281	3.5785	1.3122	1.4989	1.3787	2.0693	1.7333	1.4604	1.1672	1.9206	1.1447	0.80501	1.672	1.5102	1.0982	1.4917	0.95291	0.9319	1.4082	1.7444	1.8391	0.93162	1.192	0.78852	1.4353	2.3909	1.9556	1.2134	1.0214	2.1025	0.87759	1.2852	1.0803	1.2115	1.8827	109080000	326230000	626160000	981310000	1267800000	1326600000	137590000	731910000	334680000	860110000
NaN	NaN	3.3797	0.70674	1.1038	NaN	2.4771	NaN	NaN	NaN	NaN	NaN	0.58345	0.68308	NaN	NaN	NaN	NaN	2.5432	1.0987	3.5796	NaN	NaN	NaN	NaN	1.5423	NaN	NaN	NaN	NaN	NaN	2.5668	1.6795	4.0525	NaN	NaN	NaN	0.65619	NaN	NaN	0	0	28140000	71738000	58277000	296180000	89529000	162380000	128470000	135940000
NaN	NaN	NaN	NaN	NaN	4.0457	NaN	NaN	1.413	NaN	NaN	NaN	NaN	1.3596	NaN	NaN	2.1742	NaN	NaN	1.805	NaN	NaN	NaN	NaN	NaN	NaN	NaN	1.6888	NaN	NaN	NaN	NaN	0.90907	0.91065	NaN	NaN	NaN	NaN	NaN	NaN	0	0	23200000	54034000	23360000	26901000	0	0	5656400	29242000
NaN	NaN	NaN	NaN	NaN	NaN	NaN	NaN	NaN	NaN	NaN	NaN	NaN	NaN	NaN	0.74874	NaN	NaN	NaN	NaN	NaN	NaN	NaN	NaN	NaN	NaN	NaN	NaN	NaN	NaN	NaN	NaN	NaN	NaN	NaN	NaN	NaN	NaN	NaN	NaN	0	0	0	0	0	0	0	0	0	0
NaN	NaN	NaN	NaN	NaN	NaN	NaN	NaN	NaN	NaN	NaN	NaN	NaN	NaN	NaN	NaN	NaN	NaN	NaN	NaN	NaN	NaN	NaN	NaN	NaN	NaN	NaN	NaN	NaN	NaN	NaN	NaN	NaN	NaN	NaN	NaN	NaN	NaN	NaN	NaN	0	0	0	0	0	0	0	0	6764400	270500
NaN	NaN	NaN	NaN	NaN	NaN	NaN	NaN	NaN	NaN	NaN	NaN	NaN	NaN	NaN	NaN	NaN	NaN	NaN	NaN	NaN	NaN	NaN	NaN	NaN	NaN	NaN	NaN	NaN	NaN	NaN	NaN	NaN	NaN	NaN	NaN	NaN	NaN	NaN	NaN	0	0	0	0	5234600	17430000	0	0	124890000	19204000
1.1081	1.2526	0.77798	0.77669	2.0476	1.7718	0.93067	0.65518	1.3446	1.151	1.3419	2.2254	0.5023	2.0517	0.65706	1.7507	1.0516	1.0205	2.3408	0.60227	1.1095	1.2332	1.5544	1.3019	0.98206	1.648	0.79924	1.0811	1.4537	0.97866	2.5096	0.94727	0.81139	0.57411	1.4133	1.0822	1.7483	1.2293	1.171	0.96616	431280000	1405500000	1444800000	1842900000	3397800000	3728200000	1646200000	1974400000	682860000	1227200000
NaN	NaN	NaN	NaN	NaN	NaN	NaN	NaN	NaN	NaN	NaN	NaN	NaN	NaN	NaN	NaN	NaN	NaN	NaN	NaN	NaN	NaN	NaN	NaN	NaN	NaN	NaN	NaN	NaN	NaN	NaN	NaN	NaN	NaN	NaN	NaN	NaN	NaN	NaN	NaN	0	0	0	0	0	0	0	0	0	0
NaN	0.59019	0.71331	NaN	NaN	NaN	0.8453	NaN	0.90402	NaN	0.76548	NaN	0.78414	NaN	0.33611	NaN	0.64863	0.40859	NaN	0.35439	0.68891	0.78807	NaN	NaN	0.93549	NaN	NaN	NaN	0.62367	NaN	NaN	NaN	NaN	0.9897	NaN	0.81664	1.2811	1.3597	0.83425	0.49068	0	0	4548500	2788100	13170000	14361000	1390500	3983700	0	0
NaN	NaN	NaN	NaN	NaN	NaN	NaN	NaN	NaN	NaN	NaN	NaN	NaN	NaN	NaN	NaN	NaN	NaN	NaN	NaN	NaN	NaN	NaN	NaN	NaN	NaN	NaN	NaN	NaN	NaN	NaN	NaN	NaN	NaN	NaN	NaN	NaN	NaN	NaN	NaN	0	0	0	0	0	0	0	0	0	0
NaN	0.86994	0.5123	1.3123	0.53689	NaN	0.68688	0.93709	0.60057	0.5755	NaN	0.66374	0.3007	NaN	0.48547	NaN	NaN	0.31092	0.81547	0.80059	NaN	1.2788	1.3321	NaN	0.73219	NaN	0.75851	0.47333	0.62585	1.8115	0.85093	0.50809	NaN	1.6237	NaN	0.42745	0.92576	0.62809	0.64354	0.60472	0	0	47331000	37549000	163380000	143370000	60371000	118520000	101650000	38719000
NaN	NaN	NaN	NaN	NaN	NaN	NaN	NaN	NaN	NaN	NaN	NaN	NaN	NaN	NaN	NaN	NaN	NaN	NaN	NaN	NaN	NaN	NaN	NaN	NaN	NaN	NaN	NaN	NaN	NaN	NaN	NaN	NaN	NaN	NaN	NaN	NaN	NaN	NaN	NaN	0	0	0	0	0	0	26536000	66025000	0	0
1.6778	1.4308	1.8732	0.95619	1.4167	1.7048	2.7927	1.0577	2.4478	2.042	1.6123	2.1584	0.96907	1.6838	2.3417	2.8002	3.2145	1.4805	1.6615	1.578	1.4555	2.7531	2.2441	2.2377	1.4267	3.5932	0.9969	2.7621	2.4615	1.6729	1.1377	1.252	1.565	2.0713	0.91936	0.83458	2.4289	0.93597	1.6184	2.2685	185500000	728370000	592640000	1112900000	843890000	1912900000	760130000	1091900000	347260000	1004700000
2.354	1.9771	1.0924	1.5251	2.2046	2.2141	2.5841	0.86249	1.8416	1.6314	2.7572	2.5364	2.5309	1.4997	1.9984	2.6834	1.8072	1.8591	1.787	4.2784	3.5039	2.5715	1.6851	2.1498	1.7427	1.7431	2.9248	2.3963	3.1025	2.6447	3.0953	2.4634	1.5459	2.0783	2.5306	1.2975	2.5056	1.5677	1.8937	1.9346	373670000	3200400000	9500200000	20623000000	16156000000	21104000000	8650300000	15655000000	3746200000	10102000000
0.76121	2.0714	1.5462	0.92742	1.4789	0.93619	1.4029	1.321	2.1153	2.0449	1.0217	1.6853	1.7986	1.4034	2.459	0.98594	1.4079	0.71082	0.88316	0.66192	1.1284	2.3892	0.69927	2.2535	1.9288	0.27534	2.738	1.7444	1.6149	1.9233	1.0016	1.1464	1.1861	1.597	1.2336	1.5971	3.5702	0.87137	0.54117	0.95785	186230000	464620000	237420000	1079400000	756600000	1542200000	150710000	227980000	265180000	345640000
NaN	0.6613	2.5494	0.90727	1.6359	2.1869	0.91532	0.35863	1.9469	1.4905	1.651	1.3061	0.36903	1.6465	1.9918	0.2929	1.0638	1.9805	2.857	1.2388	1.1078	1.4591	6.1225	1.7395	1.4729	1.8593	2.779	1.5444	2.7345	3.205	1.8577	0.79621	2.3112	2.0446	2.3525	2.6748	2.6629	0.33285	1.1534	1.2618	2845500	15532000	1248000000	1451300000	519540000	1359600000	627710000	814770000	164730000	269360000
1.5092	0.5738	1.2828	1.0734	1.2294	1.1418	1.196	0.55404	0.63672	1.1269	1.3645	0.67827	0.90247	1.2313	1.5134	1.2214	0.95608	1.1828	1.3588	0.91631	1.1769	1.0739	1.5195	0.70718	1.0645	1.3159	1.3622	0.85301	1.2508	0.97227	1.0909	0.81913	1.2131	0.77935	1.2608	0.85203	0.92829	0.6995	0.63321	1.6332	730340000	7240900000	5625600000	7145200000	3096400000	9414900000	2892300000	5048800000	2738000000	6316400000
NaN	NaN	NaN	NaN	NaN	NaN	NaN	NaN	1.6939	NaN	NaN	NaN	NaN	NaN	NaN	1.2656	NaN	NaN	1.4437	NaN	NaN	NaN	NaN	NaN	0.83933	NaN	NaN	NaN	NaN	NaN	NaN	NaN	NaN	NaN	NaN	NaN	NaN	NaN	NaN	NaN	7702700	16720000	0	0	15728000	39144000	48558000	31257000	0	0
3.2112	2.2147	0.68572	1.5902	1.2327	0.44938	7.9987	NaN	2.5749	NaN	1.6436	0.87668	1.9432	2.461	7.6909	2.0823	0.58811	1.6005	2.7802	2.442	1.8851	1.3892	10.838	1.8031	1.9115	1.319	2.1119	0.87528	1.322	1.6753	2.3144	1.7255	2.2311	2.0212	1.0167	0.85654	1.1222	0.60146	0.90447	2.4154	7034600	35233000	25058000	70995000	117660000	109590000	27025000	34469000	5479900	10054000
NaN	0.94025	1.7186	0.77669	0.92165	0.68195	NaN	0.98697	0.73438	NaN	NaN	1.8168	0.53015	0.72727	NaN	NaN	NaN	1.4298	NaN	0.51035	1.1194	1.0582	NaN	1.6857	NaN	0.94132	NaN	1.3638	NaN	NaN	1.9468	0.58297	1.9702	0.75555	1.3118	NaN	0.83404	NaN	NaN	0.2062	0	0	275770000	488810000	113330000	336980000	117450000	148120000	84139000	97093000
1.1766	0.83139	0.44116	1.9069	1.8212	0.50791	NaN	1.5001	2.16	0.081118	2.1546	NaN	2.4318	NaN	1.4055	5.5466	1.0551	2.1108	NaN	1.2979	NaN	3.5345	NaN	1.0189	5.5227	1.6367	1.9521	0.9335	0.21188	0.83638	1.734	2.1355	0.47407	NaN	0.85132	1.8998	0.97441	NaN	NaN	1.9621	32294000	98350000	209850000	147240000	112400000	140160000	42872000	113090000	34674000	106720000
NaN	0.12246	NaN	NaN	0.25191	NaN	NaN	NaN	NaN	0.025371	NaN	NaN	NaN	0.13625	NaN	NaN	NaN	NaN	NaN	NaN	NaN	NaN	NaN	NaN	NaN	NaN	NaN	0.086205	NaN	NaN	NaN	NaN	NaN	0.21175	0.41639	NaN	0.27303	0.084676	NaN	NaN	0	0	564950000	46980000	0	0	130360000	118060000	367740000	82064000
NaN	1.8349	1.5683	NaN	NaN	NaN	NaN	NaN	NaN	NaN	NaN	NaN	NaN	0.14034	NaN	NaN	NaN	NaN	NaN	NaN	NaN	NaN	NaN	NaN	3.1915	NaN	NaN	NaN	NaN	NaN	NaN	NaN	NaN	NaN	NaN	3.9552	1.8145	4.6568	NaN	NaN	0	0	156360000	220330000	61423000	88470000	0	0	0	0
NaN	NaN	NaN	NaN	0.18806	0.33804	0.10058	0.11235	0.18026	0.074165	0.27864	0.33862	0.14315	0.093824	0.15293	0.15847	0.11198	0.47119	0.17153	0.66049	NaN	NaN	NaN	0.14441	0.25468	0.089972	0.23198	0.11117	0.13552	0.33438	0.32745	0.10765	NaN	0.26639	NaN	0.19619	0.19951	NaN	0.14433	0.66711	0	0	0	0	33236000	31291000	5305600	3984100	63527000	18783000
NaN	1.8431	2.5936	1.0922	2.112	2.1042	3.1648	2.3568	5.6996	3.9194	NaN	3.4879	6.6608	5.0868	NaN	NaN	8.1424	2.4688	NaN	6.2781	2.2092	12.654	4.1486	1.9902	4.6761	2.4356	3.652	1.6503	1.6667	0.25475	2.7159	2.3379	1.4971	1.6231	0.8061	2.5933	2.3996	4.3038	NaN	3.9638	0	0	544060000	1852000000	620660000	2440400000	686340000	508510000	643070000	3344000000
NaN	NaN	NaN	NaN	NaN	NaN	NaN	NaN	NaN	NaN	NaN	NaN	NaN	NaN	NaN	NaN	NaN	NaN	NaN	NaN	0.93104	NaN	NaN	NaN	NaN	NaN	NaN	NaN	NaN	NaN	NaN	NaN	NaN	NaN	NaN	NaN	NaN	NaN	NaN	NaN	0	0	0	0	23389000	24618000	69535000	85884000	0	0
NaN	NaN	NaN	NaN	NaN	NaN	NaN	NaN	NaN	NaN	NaN	NaN	NaN	NaN	NaN	NaN	NaN	NaN	NaN	NaN	NaN	NaN	NaN	NaN	NaN	NaN	NaN	NaN	NaN	NaN	NaN	NaN	NaN	NaN	NaN	NaN	0.61167	NaN	NaN	NaN	0	0	0	0	0	0	0	0	95696000	48530000
0.65597	NaN	1.4381	2.4788	1.6565	0.92436	NaN	NaN	1.4369	NaN	0.1355	NaN	0.66331	NaN	NaN	2.5689	0.62673	NaN	NaN	0.92152	NaN	2.4905	2.1004	NaN	0.70568	NaN	0.95834	NaN	1.93	NaN	NaN	NaN	0.72218	NaN	0.70298	NaN	NaN	NaN	1.7287	0.58497	96017000	267700000	93742000	89805000	151950000	251860000	50998000	164810000	26574000	49965000
2.9343	0.4737	1.7763	1.3392	1.1294	NaN	4.7641	0.58384	1.3365	NaN	1.1421	1.5882	1.9146	0.84993	1.0852	NaN	1.3538	NaN	NaN	0.4001	0.73926	NaN	7.5936	1.7516	NaN	0.5552	0.89883	NaN	1.5954	2.4128	NaN	2.3769	1.6391	1.0947	NaN	NaN	1.7338	1.2673	0.68523	3.1035	5030400	16730000	186810000	142240000	33439000	74924000	64044000	120660000	57922000	100470000
NaN	1.3597	1.0328	NaN	NaN	NaN	NaN	NaN	NaN	NaN	NaN	0.13885	1.0676	NaN	NaN	NaN	NaN	NaN	NaN	0.96508	NaN	NaN	NaN	NaN	NaN	1.7741	NaN	NaN	NaN	NaN	NaN	NaN	0.30421	1.1799	0.34484	NaN	NaN	0.65358	NaN	NaN	7106700	3585700	170950000	454180000	342220000	779840000	93072000	227640000	0	0
NaN	0.86245	NaN	NaN	NaN	NaN	NaN	NaN	2.1486	NaN	NaN	NaN	NaN	NaN	NaN	NaN	NaN	NaN	NaN	NaN	NaN	NaN	NaN	NaN	3.6462	NaN	NaN	NaN	NaN	NaN	NaN	NaN	NaN	NaN	NaN	NaN	NaN	0.69172	NaN	NaN	0	0	38431000	43991000	0	0	13467000	10644000	0	0
NaN	NaN	NaN	NaN	NaN	NaN	NaN	NaN	NaN	NaN	NaN	NaN	NaN	NaN	NaN	NaN	NaN	NaN	NaN	NaN	NaN	NaN	NaN	NaN	NaN	NaN	NaN	NaN	NaN	NaN	NaN	NaN	NaN	NaN	NaN	NaN	NaN	NaN	NaN	NaN	0	0	0	0	0	0	0	0	0	0
NaN	1.5362	2.3611	NaN	3.5461	2.2313	NaN	2.3699	NaN	NaN	NaN	2.4594	1.6574	2.2319	3.2099	NaN	NaN	NaN	NaN	2.6766	NaN	NaN	NaN	1.1746	NaN	NaN	NaN	1.8808	NaN	NaN	NaN	NaN	NaN	1.2819	NaN	NaN	1.7895	1.078	NaN	2.0928	0	0	82968000	163810000	32662000	96496000	8740500	38080000	41891000	136050000
NaN	NaN	NaN	NaN	NaN	NaN	NaN	NaN	NaN	NaN	NaN	NaN	4.6573	NaN	NaN	NaN	7.3836	NaN	NaN	NaN	NaN	NaN	NaN	NaN	NaN	NaN	NaN	NaN	NaN	NaN	NaN	NaN	NaN	NaN	NaN	NaN	NaN	3.9276	NaN	NaN	0	2078500	0	0	0	0	0	0	0	0
1.9148	1.3978	0.86215	0.76588	2.0075	1.3102	1.6457	1.512	1.4664	1.843	2.1528	1.1006	1.6399	2.0335	2.1991	1.9273	1.6609	1.3223	2.9108	1.617	1.5436	2.6374	1.5683	1.1155	1.5175	1.9419	1.443	0.78543	1.9006	1.0222	1.7099	1.6072	1.7937	1.5333	1.4763	1.7229	1.3122	1.7673	0.94858	1.2388	505600000	3131900000	6790500000	13198000000	12095000000	15120000000	6773000000	6620700000	4301900000	5821500000
1.2482	0.4357	1.1833	0.76471	0.31219	0.82444	0.84453	0.63535	0.76062	0.88883	0.44641	0.64957	0.74291	0.57388	0.55778	0.44458	0.26639	0.96708	0.72511	0.8938	0.66804	0.27511	2.3785	0.96383	0.98697	0.80885	0.61856	0.94177	0.21454	1.075	0.45044	0.67637	0.91879	1.0116	1.0804	0.41698	0.90069	0.37445	0.86538	0.80726	54223000	235740000	1848400000	1244900000	958140000	1264600000	493430000	963370000	1270000000	512870000
1.0912	1.4243	1.2658	0.93721	0.90327	0.91093	1.2148	1.595	0.77957	1.2396	0.83786	1.0205	1.3801	1.2923	1.1645	1.7531	0.87663	1.0436	1.6026	1.0067	1.25	1.2194	1.2596	1.3318	1.0638	1.4705	0.91146	1.3042	0.77442	0.54021	1.1382	1.4074	1.481	1.1645	1.0951	0.86122	1.098	1.1038	0.82797	1.3264	1867800000	7247800000	16760000000	28893000000	18713000000	46065000000	10160000000	17049000000	9353000000	12346000000
0.82393	NaN	NaN	NaN	NaN	NaN	0.54174	0.63722	0.42464	0.85415	NaN	0.49244	0.54534	NaN	NaN	NaN	0.15565	0.58272	0.78987	0.61833	NaN	NaN	NaN	0.96013	NaN	0.44553	NaN	NaN	NaN	NaN	NaN	0.57212	NaN	NaN	NaN	NaN	NaN	NaN	0.99968	NaN	22445000	16209000	990480	602840	1367400	2513600	0	0	0	0
0.70605	4.6109	0.97801	2.6324	4.0386	1.5817	4.7397	5.4156	7.0833	NaN	1.113	1.3686	4.9374	5.6569	NaN	NaN	5.905	NaN	9.2572	3.5911	2.7273	NaN	NaN	2.7579	2.5535	5.7372	NaN	9.4055	NaN	NaN	0.87275	2.0426	0.30869	1.1055	1.4192	NaN	2.8565	0.72058	NaN	5.1725	28896000	57231000	4180500	79276000	221800000	273950000	352260000	84961000	23451000	59069000
2.6945	1.3397	1.5225	NaN	0.9594	0.54452	1.3136	NaN	2.1795	NaN	2.661	1.2209	3.1884	2.2905	2.0093	3.309	0.50798	2.2511	NaN	1.404	0.84851	NaN	NaN	4.222	1.5274	7.8402	2.7778	2.4596	NaN	1.1237	3.613	NaN	2.4694	1.0241	0.2956	1.9764	1.8023	2.8484	2.6919	2.7343	15521000	109500000	58766000	114380000	26557000	102610000	7362900	9039500	26934000	37822000
NaN	NaN	NaN	NaN	NaN	0.1209	NaN	NaN	NaN	NaN	NaN	NaN	NaN	NaN	NaN	NaN	NaN	NaN	NaN	NaN	NaN	NaN	NaN	NaN	NaN	NaN	NaN	NaN	NaN	NaN	NaN	NaN	NaN	NaN	NaN	NaN	0.062449	NaN	NaN	NaN	0	0	0	0	0	0	15435000	12380000	10346000	7781600
NaN	NaN	NaN	NaN	NaN	NaN	NaN	NaN	NaN	NaN	0.9255	NaN	NaN	NaN	NaN	NaN	NaN	NaN	NaN	NaN	NaN	NaN	NaN	NaN	NaN	NaN	NaN	NaN	NaN	NaN	NaN	NaN	NaN	NaN	NaN	NaN	NaN	NaN	NaN	NaN	0	0	0	0	0	0	0	0	0	0
NaN	0.57354	NaN	NaN	NaN	NaN	NaN	NaN	NaN	NaN	NaN	NaN	NaN	NaN	NaN	NaN	NaN	NaN	NaN	NaN	NaN	NaN	NaN	NaN	NaN	NaN	NaN	NaN	NaN	NaN	0.77315	NaN	NaN	0.15538	NaN	NaN	NaN	0.71713	0.90614	NaN	12802000	34824000	186720000	90752000	0	0	117230000	92607000	0	0
1.6085	1.2638	1.5049	1.0998	1.3651	0.78778	1.3052	0.44192	1.5263	3.5496	0.87821	1.4117	1.737	NaN	3.3559	1.569	1.4111	NaN	1.9773	0.91534	0.6142	1.111	3.1953	2.0973	2.2019	NaN	0.93379	NaN	1.6472	2.1443	NaN	1.4873	0.89478	1.844	1.4238	0.8223	1.3656	1.4469	1.4625	1.0943	15070000	41355000	91479000	159630000	61936000	210110000	73984000	142330000	36167000	84524000
0.7356	NaN	0.25305	0.59394	NaN	0.62373	1.6948	1.4386	0.47644	0.31451	0.96456	NaN	0.34372	0.57864	0.85411	0.48259	0.40651	NaN	0.95999	0.28309	NaN	0.76738	8.0054	0.10314	0.60619	NaN	0.72863	0.21108	0.67875	0.54344	NaN	0.29543	NaN	NaN	0.52947	1.5624	0.22735	1.8493	0.30427	0.32326	64983000	87988000	37617000	63166000	681670000	329350000	178940000	109030000	4687900	5135300
2.7412	2.8992	1.2746	2.4826	3.1551	2.2307	3.3858	0.90901	1.6604	2.251	3.0319	5.7862	1.1086	1.3558	2.7057	NaN	2.3549	1.2312	4.9181	1.6428	0.75839	1.1551	2.7844	1.5999	2.335	NaN	2.3804	3.5273	3.3139	3.3188	4.4655	0.72609	0.96905	1.9175	1.6309	1.8977	1.6863	1.7012	2.3176	0.82821	10942000	98199000	93468000	239970000	129290000	298490000	309630000	541610000	104400000	206550000
NaN	NaN	1.0733	1.0318	NaN	NaN	NaN	NaN	0.60393	NaN	NaN	NaN	NaN	NaN	0.50184	NaN	NaN	NaN	NaN	0.74984	NaN	NaN	NaN	0.93536	NaN	NaN	NaN	2.6358	1.1335	NaN	NaN	NaN	NaN	NaN	NaN	0.90649	NaN	NaN	NaN	0.58813	7795300	28883000	4993400	9923900	16642000	20977000	18453000	19078000	135960	892230
NaN	NaN	NaN	1.0079	NaN	0.4789	NaN	NaN	0.88929	1.4425	1.6055	NaN	0.68654	0.86319	0.68183	NaN	0.70217	NaN	NaN	0.69396	NaN	NaN	4.2403	NaN	0.76244	NaN	NaN	NaN	0.99994	NaN	NaN	NaN	NaN	0.68714	0.73664	1.2615	NaN	0.89648	0.75655	NaN	12241000	52046000	44528000	124820000	9533000	14850000	76038000	85899000	35756000	31922000
NaN	NaN	NaN	NaN	NaN	NaN	NaN	0.069245	NaN	NaN	NaN	NaN	NaN	NaN	NaN	NaN	NaN	NaN	NaN	NaN	NaN	NaN	NaN	NaN	NaN	NaN	NaN	NaN	NaN	NaN	NaN	0.24138	NaN	NaN	NaN	NaN	0.068251	0.21048	NaN	NaN	96183000	26197000	0	0	0	0	167020000	177870000	132240000	25217000
NaN	0.97935	1.8259	1.277	1.5517	1.1918	2.2446	2.9462	1.3923	0.77076	NaN	2.1045	1.5061	0.63567	0.97486	NaN	1.4863	0.87547	1.139	1.3985	1.4822	0.5221	0.54313	1.7671	NaN	0.59197	NaN	1.9813	NaN	1.6905	2.4998	2.6239	1.8906	1.9558	1.5028	1.638	1.8037	2.4641	NaN	3.18	24319000	101850000	692270000	528750000	189360000	264710000	245500000	226770000	177560000	146540000
NaN	NaN	NaN	NaN	NaN	0.3219	0.3855	NaN	NaN	0.50137	NaN	NaN	NaN	NaN	NaN	NaN	NaN	NaN	NaN	NaN	NaN	NaN	NaN	NaN	NaN	NaN	NaN	NaN	NaN	NaN	0.096451	NaN	NaN	NaN	NaN	NaN	NaN	NaN	NaN	NaN	63618000	137230000	0	0	0	0	0	0	5357100	769770
1.5674	0.80561	0.90744	1.0104	1.0996	1.0592	0.88583	0.37567	1.3592	1.6256	1.7318	0.79962	1.0298	1.3037	1.7948	1.9309	0.85549	1.0387	1.772	0.6871	0.8697	1.7757	3.1268	0.48768	1.1669	0.81152	0.91503	1.0538	1.2742	2.9811	0.8055	1.2082	0.34951	1.1923	1.3044	1.2006	0.98431	0.70223	1.9949	1.2807	126850000	774900000	2489000000	4361300000	2086600000	5087900000	1265500000	2279400000	1179200000	2934800000
NaN	NaN	NaN	NaN	NaN	NaN	NaN	NaN	NaN	NaN	NaN	NaN	NaN	NaN	NaN	NaN	NaN	NaN	NaN	NaN	NaN	NaN	NaN	NaN	NaN	NaN	NaN	NaN	NaN	NaN	NaN	NaN	NaN	NaN	NaN	NaN	NaN	0.040781	NaN	NaN	0	0	0	0	0	0	0	0	0	0
NaN	1.3472	2.1698	2.612	3.6835	2.1675	3.026	0.9141	2.7128	1.0112	1.5535	3.5595	1.1439	1.0947	1.5278	1.4115	1.4501	NaN	NaN	0.94989	0.62053	1.1933	1.0544	0.51236	3.492	1.3898	1.5997	1.1133	3.3603	NaN	3.1024	0.98199	1.7503	2.2962	6.2776	0.33247	1.1244	0.78997	0.71911	0.65237	5552200	41960000	1035700000	535520000	88009000	164380000	18063000	34109000	1381400	7317800
NaN	NaN	NaN	NaN	NaN	NaN	NaN	NaN	NaN	0.22342	0.1379	NaN	NaN	NaN	0.056188	0.0488	NaN	NaN	NaN	NaN	NaN	NaN	NaN	NaN	NaN	NaN	0.083767	NaN	0.5174	0.14966	NaN	NaN	NaN	NaN	NaN	0.10898	NaN	NaN	0.059626	0.44276	0	0	0	0	0	0	53357000	55868000	0	0
NaN	NaN	0.10773	NaN	NaN	NaN	NaN	NaN	NaN	0.056033	0.64794	NaN	NaN	0.10403	NaN	NaN	NaN	NaN	NaN	NaN	NaN	0.038174	NaN	NaN	0.75577	NaN	NaN	NaN	NaN	NaN	0.14523	NaN	NaN	NaN	NaN	NaN	0.64599	NaN	NaN	NaN	0	0	13707000	12803000	98540000	22641000	0	0	3927500	3477300
NaN	0.60011	4.5413	NaN	4.0796	1.074	NaN	1.3162	NaN	NaN	5.2477	NaN	3.1478	NaN	NaN	NaN	NaN	2.2356	3.0285	6.0769	NaN	NaN	4.1024	NaN	NaN	6.0997	NaN	2.4376	NaN	NaN	NaN	4.4272	1.1917	NaN	3.332	NaN	5.2046	1.2373	NaN	NaN	2534600	114210000	74703000	28119000	115070000	456500000	8536300	75668000	43117000	185600000
2.4661	1.0656	2.691	1.533	1.4758	0.8375	5.3334	NaN	1.6313	NaN	12.238	2.173	1.8351	1.8193	1.959	12.84	1.3505	2.2129	NaN	2.0104	1.855	NaN	1.0151	1.3698	4.8892	1.1207	NaN	2.0854	4.2696	NaN	3.7351	2.514	1.1999	2.794	2.3909	5.7452	2.4053	2.4801	NaN	5.7987	13239000	150550000	193230000	337300000	402800000	319570000	47203000	123510000	38727000	92624000
[truncated: 8,736 more rows]
[truncated: 83 more columns]
