# Supplementary material for: Proteomic maps of breast cancer subtypes
Source: Nat Commun. 2016 Jan 4;7:10259. doi: 10.1038/ncomms10259 (PMC4725767; doi:10.1038/ncomms10259)
Supplement: Supplementary Data Set 3 — Enriched MSigDB categories in each breast cancer subtype. A list of molecular signatures from the MSigDB with differential expression between the breast cancer subtypes and the corresponding average protein fold changes between all subtype pairs. [file ncomms10259-s4.xls]

## Sheet: Supplementary Table 4
Supplementary Data 3. Enriched MSigDB categories in each breast cancer subtype. A list of molecular signatures from the MSigDB with differential expression between the breast cancer subtypes and the corresponding average protein fold changes between all subtype pairs.
Mean difference ERPR vs Her2	Mean difference ERPR vs TN	Mean difference Her2 vs TN	Mean difference Her2 vs ERPR	Mean difference TN vs ERPR	Mean difference TN vs Her2	Name
0.00104533	-0.0511901	-0.118119	-0.00104533	0.0511901	0.118119	GSEA:ABRAMSON_INTERACT_WITH_AIRE
-0.495179	0.0853557	0.549144	0.495179	-0.0853557	-0.549144	GSEA:ACETYLGALACTOSAMINYLTRANSFERASE_ACTIVITY
-0.00950545	-0.158851	-0.0774386	0.00950545	0.158851	0.0774386	GSEA:ACEVEDO_FGFR1_TARGETS_IN_PROSTATE_CANCER_MODEL_UP
-0.0189961	-0.043412	0.00149139	0.0189961	0.043412	-0.00149139	GSEA:ACEVEDO_LIVER_CANCER_UP
0.218538	0.215995	-0.0671074	-0.218538	-0.215995	0.0671074	GSEA:ACEVEDO_LIVER_CANCER_WITH_H3K9ME3_UP
0.0660022	0.0664648	-0.011258	-0.0660022	-0.0664648	0.011258	GSEA:ACEVEDO_METHYLATED_IN_LIVER_CANCER_DN
0.0736926	-0.018168	-0.122642	-0.0736926	0.018168	0.122642	GSEA:ACTIN_BINDING
-0.0652094	-0.156564	-0.0867282	0.0652094	0.156564	0.0867282	GSEA:AFFAR_YY1_TARGETS_DN
0.0935723	-0.17957	-0.146365	-0.0935723	0.17957	0.146365	GSEA:AIGNER_ZEB1_TARGETS
-0.499748	-0.0993586	0.119923	0.499748	0.0993586	-0.119923	GSEA:ALTEMEIER_RESPONSE_TO_LPS_WITH_MECHANICAL_VENTILATION
0.206116	0.0290562	-0.173822	-0.206116	-0.0290562	0.173822	GSEA:AMBROSINI_FLAVOPIRIDOL_TREATMENT_TP53
0.0218991	-0.0283182	-0.0661787	-0.0218991	0.0283182	0.0661787	GSEA:AMIT_EGF_RESPONSE_480_HELA
0.255991	0.0777558	-0.0571713	-0.255991	-0.0777558	0.0571713	GSEA:AMIT_SERUM_RESPONSE_480_MCF10A
-0.0180708	-0.210087	-0.0708497	0.0180708	0.210087	0.0708497	GSEA:AMUNDSON_GAMMA_RADIATION_RESPONSE
0.10759	0.0595434	-0.113174	-0.10759	-0.0595434	0.113174	GSEA:AMUNDSON_POOR_SURVIVAL_AFTER_GAMMA_RADIATION_8G
-0.0982918	0.159728	0.370717	0.0982918	-0.159728	-0.370717	GSEA:ANASTASSIOU_CANCER_MESENCHYMAL_TRANSITION_SIGNATURE
0.0525912	-0.0418975	-0.0710149	-0.0525912	0.0418975	0.0710149	GSEA:ATPASE_ACTIVITY
-0.015144	-0.081229	-0.0923697	0.015144	0.081229	0.0923697	GSEA:BASAKI_YBX1_TARGETS_UP
0.306936	0.104378	-0.246831	-0.306936	-0.104378	0.246831	GSEA:BASAL_LAMINA
0.185473	0.066897	-0.217431	-0.185473	-0.066897	0.217431	GSEA:BASEMENT_MEMBRANE
-0.0430591	-0.299898	-0.136854	0.0430591	0.299898	0.136854	GSEA:BASSO_CD40_SIGNALING_UP
-0.387729	-0.34654	0.174937	0.387729	0.34654	-0.174937	GSEA:BENNETT_SYSTEMIC_LUPUS_ERYTHEMATOSUS
-0.021094	-0.103682	-0.0506951	0.021094	0.103682	0.0506951	GSEA:BENPORATH_ES_1
-0.0207931	-0.153475	-0.0379993	0.0207931	0.153475	0.0379993	GSEA:BENPORATH_ES_CORE_NINE_CORRELATED
-0.068037	-0.122872	-0.0707043	0.068037	0.122872	0.0707043	GSEA:BENPORATH_PROLIFERATION
0.0143802	-0.02639	-0.0694946	-0.0143802	0.02639	0.0694946	GSEA:BERENJENO_TRANSFORMED_BY_RHOA_UP
0.0111874	-0.101472	-0.0890979	-0.0111874	0.101472	0.0890979	GSEA:BERTUCCI_MEDULLARY_VS_DUCTAL_BREAST_CANCER_UP
0.105262	-0.102688	-0.0938593	-0.105262	0.102688	0.0938593	GSEA:BILD_HRAS_ONCOGENIC_SIGNATURE
0.127771	0.0833121	-0.0484062	-0.127771	-0.0833121	0.0484062	GSEA:BIOCARTA_ERK_PATHWAY
-0.0298442	-0.223794	-0.125088	0.0298442	0.223794	0.125088	GSEA:BIOCARTA_G1_PATHWAY
-0.176871	-0.426192	-0.251665	0.176871	0.426192	0.251665	GSEA:BIOCARTA_MCM_PATHWAY
-0.505835	-0.480488	0.202435	0.505835	0.480488	-0.202435	GSEA:BIOCARTA_TCYTOTOXIC_PATHWAY
-0.0062949	-0.0372105	-0.0226527	0.0062949	0.0372105	0.0226527	GSEA:BIOPOLYMER_METABOLIC_PROCESS
-0.0587222	-0.0676326	-0.00232264	0.0587222	0.0676326	0.00232264	GSEA:BIOSYNTHETIC_PROCESS
-0.104954	-0.02474	0.0548068	0.104954	0.02474	-0.0548068	GSEA:BLUM_RESPONSE_TO_SALIRASIB_UP
0.0788074	-0.0979228	-0.152833	-0.0788074	0.0979228	0.152833	GSEA:BMI1_DN.V1_UP
0.131348	0.164409	0.0411906	-0.131348	-0.164409	-0.0411906	GSEA:BOQUEST_STEM_CELL_UP
0.288832	-0.115673	-0.252359	-0.288832	0.115673	0.252359	GSEA:BOSCO_EPITHELIAL_DIFFERENTIATION_MODULE
-0.505212	-0.370638	0.0901762	0.505212	0.370638	-0.0901762	GSEA:BOWIE_RESPONSE_TO_EXTRACELLULAR_MATRIX
-0.914039	-0.370638	0.551275	0.914039	0.370638	-0.551275	GSEA:BOWIE_RESPONSE_TO_TAMOXIFEN
0.191327	0.136533	-0.12369	-0.191327	-0.136533	0.12369	GSEA:BOYAULT_LIVER_CANCER_SUBCLASS_G123_DN
-0.0990171	-0.073712	0.0546857	0.0990171	0.073712	-0.0546857	GSEA:BOYAULT_LIVER_CANCER_SUBCLASS_G123_UP
0.1305	-0.0756512	-0.117292	-0.1305	0.0756512	0.117292	GSEA:BOYLAN_MULTIPLE_MYELOMA_PCA1_UP
-0.0672823	-0.103945	-0.108466	0.0672823	0.103945	0.108466	GSEA:BRACHAT_RESPONSE_TO_CAMPTOTHECIN_DN
-0.186144	0.558524	0.610375	0.186144	-0.558524	-0.610375	GSEA:BRCA1_DN.V1_UP
-0.0272206	0.064246	0.071271	0.0272206	-0.064246	-0.071271	GSEA:BROWNE_HCMV_INFECTION_48HR_DN
-0.272822	-0.197217	0.065548	0.272822	0.197217	-0.065548	GSEA:BROWNE_INTERFERON_RESPONSIVE_GENES
-0.0921178	-0.197785	-0.127412	0.0921178	0.197785	0.127412	GSEA:BURTON_ADIPOGENESIS_3
0.0857495	0.0673062	-0.0195487	-0.0857495	-0.0673062	0.0195487	GSEA:BURTON_ADIPOGENESIS_6
-0.0472045	-0.211319	-0.170022	0.0472045	0.211319	0.170022	GSEA:BURTON_ADIPOGENESIS_PEAK_AT_16HR
0.147728	0.146437	-0.0408079	-0.147728	-0.146437	0.0408079	GSEA:CAIRO_HEPATOBLASTOMA_CLASSES_DN
-0.0172256	-0.052009	-0.0287949	0.0172256	0.052009	0.0287949	GSEA:CAIRO_HEPATOBLASTOMA_CLASSES_UP
-0.125203	-0.0655669	0.0555593	0.125203	0.0655669	-0.0555593	GSEA:CALCIUM_ION_BINDING
0.0925621	0.0755705	-0.0349993	-0.0925621	-0.0755705	0.0349993	GSEA:CAMP_UP.V1_DN
-0.195135	-0.0369871	0.0816542	0.195135	0.0369871	-0.0816542	GSEA:CARBOHYDRATE_BIOSYNTHETIC_PROCESS
0.0883844	0.0412764	-0.0373897	-0.0883844	-0.0412764	0.0373897	GSEA:CCCNNGGGAR_V$OLF1_01
-0.000283841	-0.0588113	-0.0561055	0.000283841	0.0588113	0.0561055	GSEA:CELL_CYCLE_PROCESS
0.0287906	-0.0119867	-0.055679	-0.0287906	0.0119867	0.055679	GSEA:CELL_PROLIFERATION_GO_0008283
-0.0335067	-0.0240149	0.0314834	0.0335067	0.0240149	-0.0314834	GSEA:CELLULAR_LOCALIZATION
0.13056	0.0998329	0.0163025	-0.13056	-0.0998329	-0.0163025	GSEA:CHANDRAN_METASTASIS_DN
-0.090352	-0.198301	-0.0623342	0.090352	0.198301	0.0623342	GSEA:CHANG_CYCLING_GENES
0.163773	-0.0778001	-0.195609	-0.163773	0.0778001	0.195609	GSEA:CHARAFE_BREAST_CANCER_LUMINAL_VS_BASAL_DN
-0.0548073	0.147524	0.193273	0.0548073	-0.147524	-0.193273	GSEA:CHARAFE_BREAST_CANCER_LUMINAL_VS_BASAL_UP
0.0992858	0.00906615	-0.105163	-0.0992858	-0.00906615	0.105163	GSEA:CHARAFE_BREAST_CANCER_LUMINAL_VS_MESENCHYMAL_DN
-0.0420752	0.130921	0.174037	0.0420752	-0.130921	-0.174037	GSEA:CHARAFE_BREAST_CANCER_LUMINAL_VS_MESENCHYMAL_UP
0.00954994	-0.128968	-0.127702	-0.00954994	0.128968	0.127702	GSEA:CHEMNITZ_RESPONSE_TO_PROSTAGLANDIN_E2_UP
0.0307221	0.121694	0.0677977	-0.0307221	-0.121694	-0.0677977	GSEA:CHIANG_LIVER_CANCER_SUBCLASS_CTNNB1_DN
0.274103	0.177473	-0.0957887	-0.274103	-0.177473	0.0957887	GSEA:CHIANG_LIVER_CANCER_SUBCLASS_CTNNB1_UP
-0.112935	-0.142604	-0.0779269	0.112935	0.142604	0.0779269	GSEA:CHIANG_LIVER_CANCER_SUBCLASS_PROLIFERATION_UP
-0.21168	-0.106884	0.00682814	0.21168	0.106884	-0.00682814	GSEA:chr11q12
-0.172243	-0.200682	-0.106437	0.172243	0.200682	0.106437	GSEA:chr12p11
0.124482	0.0626396	-0.0934051	-0.124482	-0.0626396	0.0934051	GSEA:chr12p13
0.00897258	0.104737	0.0782862	-0.00897258	-0.104737	-0.0782862	GSEA:chr16p13
-0.0803517	-0.114598	-0.00948926	0.0803517	0.114598	0.00948926	GSEA:chr16q22
0.132307	0.00562852	-0.156599	-0.132307	-0.00562852	0.156599	GSEA:chr17p13
-0.212043	0.041503	0.341616	0.212043	-0.041503	-0.341616	GSEA:chr17q11
0.0678545	0.126926	0.0629427	-0.0678545	-0.126926	-0.0629427	GSEA:chr17q21
-0.108346	-0.0107546	0.103909	0.108346	0.0107546	-0.103909	GSEA:chr17q25
0.0644306	0.00481707	-0.0216441	-0.0644306	-0.00481707	0.0216441	GSEA:chr19q13
-0.131995	-0.0513528	0.0435851	0.131995	0.0513528	-0.0435851	GSEA:chr22q11
-0.122132	-0.102266	0.0079191	0.122132	0.102266	-0.0079191	GSEA:chr22q13
0.23729	0.18176	-0.10775	-0.23729	-0.18176	0.10775	GSEA:chr3p14
0.174763	-0.225141	-0.225839	-0.174763	0.225141	0.225839	GSEA:chr6p22
0.165028	0.0183561	-0.185183	-0.165028	-0.0183561	0.185183	GSEA:chr9q21
-0.0341573	0.10091	0.116583	0.0341573	-0.10091	-0.116583	GSEA:chr9q34
-0.0971883	0.120644	0.245468	0.0971883	-0.120644	-0.245468	GSEA:CLASPER_LYMPHATIC_VESSELS_DURING_METASTASIS_DN
-0.063702	0.0302678	0.196015	0.063702	-0.0302678	-0.196015	GSEA:COATED_VESICLE
0.395408	0.166953	-0.223757	-0.395408	-0.166953	0.223757	GSEA:CORNIFIED_ENVELOPE
-0.0152407	0.0570906	0.0613961	0.0152407	-0.0570906	-0.0613961	GSEA:CREIGHTON_ENDOCRINE_THERAPY_RESISTANCE_5
0.133276	0.00691365	-0.101782	-0.133276	-0.00691365	0.101782	GSEA:CROMER_METASTASIS_DN
0.254864	0.0667223	-0.0284841	-0.254864	-0.0667223	0.0284841	GSEA:CROMER_TUMORIGENESIS_DN
-0.0628928	-0.24089	-0.218883	0.0628928	0.24089	0.218883	GSEA:CROONQUIST_IL6_DEPRIVATION_DN
-0.145781	-0.259167	-0.220745	0.145781	0.259167	0.220745	GSEA:CROONQUIST_NRAS_SIGNALING_DN
0.0577931	0.0226638	-0.0246625	-0.0577931	-0.0226638	0.0246625	GSEA:CUI_TCF21_TARGETS_2_DN
0.115888	0.418702	0.333007	-0.115888	-0.418702	-0.333007	GSEA:CUI_TCF21_TARGETS_DN
-0.0393515	-0.00383827	0.0232113	0.0393515	0.00383827	-0.0232113	GSEA:CYTOPLASMIC_PART
0.053383	0.00600245	-0.0682044	-0.053383	-0.00600245	0.0682044	GSEA:CYTOSKELETAL_PROTEIN_BINDING
0.055761	0.030099	-0.0264849	-0.055761	-0.030099	0.0264849	GSEA:CYTOSKELETON
0.0273528	-0.0166258	-0.0352724	-0.0273528	0.0166258	0.0352724	GSEA:DACOSTA_UV_RESPONSE_VIA_ERCC3_COMMON_DN
0.0152818	-0.0362376	-0.0459366	-0.0152818	0.0362376	0.0459366	GSEA:DACOSTA_UV_RESPONSE_VIA_ERCC3_DN
-0.0957628	-0.229404	-0.0545146	0.0957628	0.229404	0.0545146	GSEA:DACOSTA_UV_RESPONSE_VIA_ERCC3_XPCS_UP
0.0764632	0.0167466	-0.0224392	-0.0764632	-0.0167466	0.0224392	GSEA:DANG_REGULATED_BY_MYC_DN
-0.400046	-0.148133	0.124947	0.400046	0.148133	-0.124947	GSEA:DAUER_STAT3_TARGETS_DN
0.0596828	-0.0676371	-0.111197	-0.0596828	0.0676371	0.111197	GSEA:DAZARD_RESPONSE_TO_UV_NHEK_DN
0.077395	-0.0558309	-0.120588	-0.077395	0.0558309	0.120588	GSEA:DAZARD_UV_RESPONSE_CLUSTER_G6
0.102395	0.178407	-0.0261315	-0.102395	-0.178407	0.0261315	GSEA:DELYS_THYROID_CANCER_DN
-0.0784025	-0.12075	0.0198188	0.0784025	0.12075	-0.0198188	GSEA:DER_IFN_ALPHA_RESPONSE_UP
0.0214554	-0.111825	-0.185909	-0.0214554	0.111825	0.185909	GSEA:DNA_DEPENDENT_DNA_REPLICATION
0.0224201	-0.0469625	-0.0724392	-0.0224201	0.0469625	0.0724392	GSEA:DNA_METABOLIC_PROCESS
-0.0139843	-0.115421	-0.104898	0.0139843	0.115421	0.104898	GSEA:DNA_REPLICATION
0.222247	-0.22672	-0.385473	-0.222247	0.22672	0.385473	GSEA:DOANE_BREAST_CANCER_CLASSES_DN
-0.0529506	0.413641	0.416582	0.0529506	-0.413641	-0.416582	GSEA:DOANE_BREAST_CANCER_CLASSES_UP
0.462773	-0.165569	-0.564903	-0.462773	0.165569	0.564903	GSEA:DOANE_BREAST_CANCER_ESR1_DN
0.181524	0.803676	0.450782	-0.181524	-0.803676	-0.450782	GSEA:DOANE_BREAST_CANCER_ESR1_UP
-0.0148952	-0.0452501	-0.020093	0.0148952	0.0452501	0.020093	GSEA:DODD_NASOPHARYNGEAL_CARCINOMA_DN
0.0677447	0.0359937	-0.0299742	-0.0677447	-0.0359937	0.0299742	GSEA:DODD_NASOPHARYNGEAL_CARCINOMA_UP
-0.0104282	-0.15029	-0.233463	0.0104282	0.15029	0.233463	GSEA:DUNNE_TARGETS_OF_AML1_MTG8_FUSION_UP
0.00388426	0.103071	0.127609	-0.00388426	-0.103071	-0.127609	GSEA:DURAND_STROMA_MAX_UP
-0.0471854	-0.125261	-0.119775	0.0471854	0.125261	0.119775	GSEA:DUTERTRE_ESTRADIOL_RESPONSE_24HR_UP
0.0136438	-0.0298183	-0.113631	-0.0136438	0.0298183	0.113631	GSEA:DUTERTRE_ESTRADIOL_RESPONSE_6HR_UP
0.0908309	0.0815692	-0.0468853	-0.0908309	-0.0815692	0.0468853	GSEA:EGFR_UP.V1_DN
-0.077644	-0.118144	-0.00485179	0.077644	0.118144	0.00485179	GSEA:EGFR_UP.V1_UP
-0.187144	-0.399525	-0.252041	0.187144	0.399525	0.252041	GSEA:EGUCHI_CELL_CYCLE_RB1_TARGETS
-0.402223	-0.308338	0.519241	0.402223	0.308338	-0.519241	GSEA:EINAV_INTERFERON_SIGNATURE_IN_CANCER
-0.0624739	-0.0386604	0.0239866	0.0624739	0.0386604	-0.0239866	GSEA:ENDOMEMBRANE_SYSTEM
-0.141046	-0.134736	0.01483	0.141046	0.134736	-0.01483	GSEA:ENDOPLASMIC_RETICULUM
-0.182832	-0.299666	-0.188172	0.182832	0.299666	0.188172	GSEA:ENDOPLASMIC_RETICULUM_LUMEN
-0.148961	-0.160834	0.018358	0.148961	0.160834	-0.018358	GSEA:ENDOPLASMIC_RETICULUM_MEMBRANE
-0.170699	-0.195177	0.00834872	0.170699	0.195177	-0.00834872	GSEA:ENDOPLASMIC_RETICULUM_PART
-0.202581	-0.105407	0.0429605	0.202581	0.105407	-0.0429605	GSEA:ER_GOLGI_INTERMEDIATE_COMPARTMENT
-0.0330438	-0.0240515	0.0309063	0.0330438	0.0240515	-0.0309063	GSEA:ESTABLISHMENT_OF_CELLULAR_LOCALIZATION
-0.0528335	-0.0648089	0.0117224	0.0528335	0.0648089	-0.0117224	GSEA:ESTABLISHMENT_OF_PROTEIN_LOCALIZATION
0.0772236	0.13146	-0.0485988	-0.0772236	-0.13146	0.0485988	GSEA:EXTRACELLULAR_MATRIX
0.15763	0.0965807	-0.160415	-0.15763	-0.0965807	0.160415	GSEA:EXTRACELLULAR_MATRIX_PART
0.0329418	0.0738716	0.0617685	-0.0329418	-0.0738716	-0.0617685	GSEA:FARMER_BREAST_CANCER_BASAL_VS_LULMINAL
-0.619051	-0.264656	0.611091	0.619051	0.264656	-0.611091	GSEA:FARMER_BREAST_CANCER_CLUSTER_1
-0.0206979	-0.209172	-0.131455	0.0206979	0.209172	0.131455	GSEA:FARMER_BREAST_CANCER_CLUSTER_2
-0.021864	0.421206	0.409845	0.021864	-0.421206	-0.409845	GSEA:FARMER_BREAST_CANCER_CLUSTER_5
-0.311358	0.282065	0.317368	0.311358	-0.282065	-0.317368	GSEA:FARMER_BREAST_CANCER_CLUSTER_7
-1.23461	0.123389	1.33684	1.23461	-0.123389	-1.33684	GSEA:FARMER_BREAST_CANCER_CLUSTER_8
0.0344838	-0.143387	-0.249278	-0.0344838	0.143387	0.249278	GSEA:FERRANDO_HOX11_NEIGHBORS
0.0663571	-0.021316	-0.113066	-0.0663571	0.021316	0.113066	GSEA:FERRANDO_T_ALL_WITH_MLL_ENL_FUSION_DN
0.00361592	-0.0658614	-0.0931926	-0.00361592	0.0658614	0.0931926	GSEA:FERREIRA_EWINGS_SARCOMA_UNSTABLE_VS_STABLE_UP
0.00800754	-0.0530699	-0.0519834	-0.00800754	0.0530699	0.0519834	GSEA:FEVR_CTNNB1_TARGETS_DN
-0.359224	-0.198366	-0.0256388	0.359224	0.198366	0.0256388	GSEA:FIGUEROA_AML_METHYLATION_CLUSTER_5_DN
-0.0701341	-0.397128	-0.322542	0.0701341	0.397128	0.322542	GSEA:FINETTI_BREAST_CANCER_KINOME_RED
0.0899571	0.0818485	-0.00854451	-0.0899571	-0.0818485	0.00854451	GSEA:FLECHNER_BIOPSY_KIDNEY_TRANSPLANT_REJECTED_VS_OK_DN
-0.112286	-0.360637	-0.256023	0.112286	0.360637	0.256023	GSEA:FRASOR_RESPONSE_TO_SERM_OR_FULVESTRANT_DN
0.349439	0.412317	-0.018612	-0.349439	-0.412317	0.018612	GSEA:FRASOR_TAMOXIFEN_RESPONSE_DN
-0.0448506	-0.119154	-0.0246282	0.0448506	0.119154	0.0246282	GSEA:FUJII_YBX1_TARGETS_DN
-0.141402	-0.379883	-0.303808	0.141402	0.379883	0.303808	GSEA:G2_M_TRANSITION_OF_MITOTIC_CELL_CYCLE
0.0744947	-0.0290542	-0.134854	-0.0744947	0.0290542	0.134854	GSEA:GAVIN_FOXP3_TARGETS_CLUSTER_P3
0.130716	-0.0318777	-0.110741	-0.130716	0.0318777	0.110741	GSEA:GAVIN_FOXP3_TARGETS_CLUSTER_P7
0.0785036	0.086763	0.0576079	-0.0785036	-0.086763	-0.0576079	GSEA:GENERATION_OF_PRECURSOR_METABOLITES_AND_ENERGY
0.0560011	-0.0673438	-0.106766	-0.0560011	0.0673438	0.106766	GSEA:GEORGES_CELL_CYCLE_MIR192_TARGETS
0.105704	0.0791397	-0.0393831	-0.105704	-0.0791397	0.0393831	GSEA:GGATTA_V$PITX2_Q2
0.0391034	0.0179509	-0.00517879	-0.0391034	-0.0179509	0.00517879	GSEA:GGGAGGRR_V$MAZ_Q6
0.0604392	0.0372368	-0.00231663	-0.0604392	-0.0372368	0.00231663	GSEA:GGGTGGRR_V$PAX4_03
0.0518243	0.0323227	-0.0186035	-0.0518243	-0.0323227	0.0186035	GSEA:GGGYGTGNY_UNKNOWN
0.0522942	-0.405435	-0.4474	-0.0522942	0.405435	0.4474	GSEA:GHANDHI_BYSTANDER_IRRADIATION_UP
0.0948291	-0.237136	-0.344908	-0.0948291	0.237136	0.344908	GSEA:GHANDHI_DIRECT_IRRADIATION_UP
-0.227323	-0.101352	0.0375993	0.227323	0.101352	-0.0375993	GSEA:GLYCOPROTEIN_BIOSYNTHETIC_PROCESS
-0.227091	-0.101352	0.0375993	0.227091	0.101352	-0.0375993	GSEA:GLYCOPROTEIN_METABOLIC_PROCESS
-0.112722	-0.209435	-0.153702	0.112722	0.209435	0.153702	GSEA:GNF2_BUB1B
-0.113057	-0.228236	-0.179202	0.113057	0.228236	0.179202	GSEA:GNF2_CCNA2
-0.144488	-0.239033	-0.135441	0.144488	0.239033	0.135441	GSEA:GNF2_CCNB2
-0.17862	-0.253018	-0.104108	0.17862	0.253018	0.104108	GSEA:GNF2_CD48
0.0290497	-0.253087	-0.195412	-0.0290497	0.253087	0.195412	GSEA:GNF2_CD53
-0.062492	-0.224481	-0.12004	0.062492	0.224481	0.12004	GSEA:GNF2_CDC2
-0.112286	-0.227619	-0.171493	0.112286	0.227619	0.171493	GSEA:GNF2_CDC20
0.176629	-0.241679	-0.465704	-0.176629	0.241679	0.465704	GSEA:GNF2_CDH3
-0.113057	-0.224825	-0.103384	0.113057	0.224825	0.103384	GSEA:GNF2_CENPF
-0.080436	-0.192047	-0.100817	0.080436	0.192047	0.100817	GSEA:GNF2_CKS2
-0.0707539	-0.198159	-0.12051	0.0707539	0.198159	0.12051	GSEA:GNF2_FEN1
-0.0630396	-0.22461	-0.145137	0.0630396	0.22461	0.145137	GSEA:GNF2_H2AFX
-0.229312	-0.261323	-0.107984	0.229312	0.261323	0.107984	GSEA:GNF2_HLA-C
-0.112722	-0.226356	-0.204713	0.112722	0.226356	0.204713	GSEA:GNF2_HMMR
0.0314989	-0.255841	-0.261396	-0.0314989	0.255841	0.261396	GSEA:GNF2_ICAM3
0.0135159	-0.21335	-0.113189	-0.0135159	0.21335	0.113189	GSEA:GNF2_INPP5D
0.145588	-0.0756318	-0.221712	-0.145588	0.0756318	0.221712	GSEA:GNF2_ITGB2
-0.153084	-0.22815	-0.171493	0.153084	0.22815	0.171493	GSEA:GNF2_MCM4
0.00457156	-0.150281	-0.0780395	-0.00457156	0.150281	0.0780395	GSEA:GNF2_MCM5
-0.259189	-0.0691637	0.194578	0.259189	0.0691637	-0.194578	GSEA:GNF2_MMP1
-0.146972	-0.195835	-0.11483	0.146972	0.195835	0.11483	GSEA:GNF2_MSH2
-0.0920735	-0.225479	-0.172043	0.0920735	0.225479	0.172043	GSEA:GNF2_PCNA
-0.0641584	-0.256894	-0.126603	0.0641584	0.256894	0.126603	GSEA:GNF2_PTPN6
0.145612	0.0712382	-0.0114219	-0.145612	-0.0712382	0.0114219	GSEA:GNF2_RAP1B
-0.0796696	-0.18243	-0.107515	0.0796696	0.18243	0.107515	GSEA:GNF2_RFC4
-0.0511625	-0.160109	-0.0769374	0.0511625	0.160109	0.0769374	GSEA:GNF2_RRM1
-0.18671	-0.224787	-0.224298	0.18671	0.224787	0.224298	GSEA:GNF2_RRM2
0.191488	-0.21994	-0.473583	-0.191488	0.21994	0.473583	GSEA:GNF2_SERPINB5
-0.176474	-0.224018	-0.134786	0.176474	0.224018	0.134786	GSEA:GNF2_SMC2L1
-0.0428385	-0.160532	-0.0896157	0.0428385	0.160532	0.0896157	GSEA:GNF2_SMC4L1
0.297715	0.169093	-0.243699	-0.297715	-0.169093	0.243699	GSEA:GNF2_SPRR1B
-0.0205593	-0.18113	-0.122128	0.0205593	0.18113	0.122128	GSEA:GNF2_STAT6
-0.112286	-0.227799	-0.135412	0.112286	0.227799	0.135412	GSEA:GNF2_TTK
-0.00856659	-0.085132	-0.0749797	0.00856659	0.085132	0.0749797	GSEA:GOBERT_OLIGODENDROCYTE_DIFFERENTIATION_UP
0.208454	0.0856148	-0.10052	-0.208454	-0.0856148	0.10052	GSEA:GOLDRATH_IMMUNE_MEMORY
-0.132564	0.0209268	0.118861	0.132564	-0.0209268	-0.118861	GSEA:GOLGI_APPARATUS
-0.131675	0.0155931	0.182704	0.131675	-0.0155931	-0.182704	GSEA:GOLGI_APPARATUS_PART
-0.102567	0.0715764	0.240544	0.102567	-0.0715764	-0.240544	GSEA:GOLGI_MEMBRANE
-0.133664	0.0130641	0.156554	0.133664	-0.0130641	-0.156554	GSEA:GOLGI_VESICLE_TRANSPORT
0.0138795	0.0735556	0.0429774	-0.0138795	-0.0735556	-0.0429774	GSEA:GOZGIT_ESR1_TARGETS_DN
0.134492	0.096749	-0.137257	-0.134492	-0.096749	0.137257	GSEA:GOZGIT_ESR1_TARGETS_UP
0.142618	-0.0993758	-0.192631	-0.142618	0.0993758	0.192631	GSEA:GRAHAM_CML_DIVIDING_VS_NORMAL_QUIESCENT_DN
-0.0707539	-0.224481	-0.178663	0.0707539	0.224481	0.178663	GSEA:GRAHAM_NORMAL_QUIESCENT_VS_NORMAL_DIVIDING_DN
0.0897513	-0.148669	-0.212668	-0.0897513	0.148669	0.212668	GSEA:GRAHAM_NORMAL_QUIESCENT_VS_NORMAL_DIVIDING_UP
-1.0586	-0.489212	0.583851	1.0586	0.489212	-0.583851	GSEA:GRANDVAUX_IRF3_TARGETS_UP
-0.108041	-0.0752656	0.0342027	0.108041	0.0752656	-0.0342027	GSEA:GSE10325_BCELL_VS_LUPUS_BCELL_DN
-0.079864	-0.111278	0.0304422	0.079864	0.111278	-0.0304422	GSEA:GSE10325_CD4_TCELL_VS_LUPUS_CD4_TCELL_DN
0.0973543	-0.0162357	-0.0992641	-0.0973543	0.0162357	0.0992641	GSEA:GSE10325_LUPUS_CD4_TCELL_VS_LUPUS_BCELL_UP
0.135855	0.0479188	-0.0763888	-0.135855	-0.0479188	0.0763888	GSEA:GSE11057_CD4_EFF_MEM_VS_PBMC_DN
0.0839922	-0.00692331	-0.0390129	-0.0839922	0.00692331	0.0390129	GSEA:GSE11057_NAIVE_VS_EFF_MEMORY_CD4_TCELL_DN
0.0959451	0.0719369	-0.0666741	-0.0959451	-0.0719369	0.0666741	GSEA:GSE11864_UNTREATED_VS_CSF1_PAM3CYS_IN_MAC_UP
-0.117772	-0.0844609	0.0247478	0.117772	0.0844609	-0.0247478	GSEA:GSE12366_GC_BCELL_VS_PLASMA_CELL_DN
-0.0120726	-0.0607523	-0.0841357	0.0120726	0.0607523	0.0841357	GSEA:GSE12366_GC_VS_MEMORY_BCELL_UP
0.0572963	0.1177	0.0213142	-0.0572963	-0.1177	-0.0213142	GSEA:GSE12845_IGD_POS_BLOOD_VS_PRE_GC_TONSIL_BCELL_UP
0.0417278	-0.043512	-0.0598263	-0.0417278	0.043512	0.0598263	GSEA:GSE12845_NAIVE_VS_PRE_GC_TONSIL_BCELL_DN
-0.128812	-0.136643	-0.0118812	0.128812	0.136643	0.0118812	GSEA:GSE13411_PLASMA_CELL_VS_MEMORY_BCELL_UP
-0.00268335	-0.0676389	-0.0643209	0.00268335	0.0676389	0.0643209	GSEA:GSE13484_12H_VS_3H_YF17D_VACCINE_STIM_PBMC_DN
0.0785454	-0.030986	-0.117098	-0.0785454	0.030986	0.117098	GSEA:GSE13484_3H_UNSTIM_VS_YF17D_VACCINE_STIM_PBMC_DN
-0.0926647	-0.100208	0.0443843	0.0926647	0.100208	-0.0443843	GSEA:GSE13484_UNSTIM_VS_YF17D_VACCINE_STIM_PBMC_DN
-0.0827099	-0.018842	0.091074	0.0827099	0.018842	-0.091074	GSEA:GSE13485_CTRL_VS_DAY3_YF17D_VACCINE_PBMC_DN
-0.0833707	-0.076333	0.0365057	0.0833707	0.076333	-0.0365057	GSEA:GSE13485_CTRL_VS_DAY7_YF17D_VACCINE_PBMC_DN
-0.0132703	-0.120023	-0.0237108	0.0132703	0.120023	0.0237108	GSEA:GSE13485_DAY1_VS_DAY3_YF17D_VACCINE_PBMC_DN
-0.0892475	-0.0824665	0.0566498	0.0892475	0.0824665	-0.0566498	GSEA:GSE13485_DAY1_VS_DAY7_YF17D_VACCINE_PBMC_DN
-0.0600095	-0.0498689	0.014217	0.0600095	0.0498689	-0.014217	GSEA:GSE13485_DAY3_VS_DAY21_YF17D_VACCINE_PBMC_UP
-0.0921053	-0.0649347	0.0593324	0.0921053	0.0649347	-0.0593324	GSEA:GSE13485_DAY3_VS_DAY7_YF17D_VACCINE_PBMC_DN
-0.143491	-0.0625975	0.105743	0.143491	0.0625975	-0.105743	GSEA:GSE14000_UNSTIM_VS_16H_LPS_DC_TRANSLATED_RNA_DN
-0.156259	-0.124607	0.064878	0.156259	0.124607	-0.064878	GSEA:GSE14000_UNSTIM_VS_4H_LPS_DC_DN
-0.30842	-0.225706	0.0931856	0.30842	0.225706	-0.0931856	GSEA:GSE14000_UNSTIM_VS_4H_LPS_DC_TRANSLATED_RNA_DN
0.0411881	-0.0447615	-0.0581634	-0.0411881	0.0447615	0.0581634	GSEA:GSE1432_1H_VS_24H_IFNG_MICROGLIA_DN
0.0111874	-0.0724434	-0.0457642	-0.0111874	0.0724434	0.0457642	GSEA:GSE1432_1H_VS_6H_IFNG_MICROGLIA_DN
0.0111874	-0.0720628	-0.0530183	-0.0111874	0.0720628	0.0530183	GSEA:GSE1432_CTRL_VS_IFNG_6H_MICROGLIA_DN
0.155075	0.0501388	-0.140531	-0.155075	-0.0501388	0.140531	GSEA:GSE14350_IL2RB_KO_VS_WT_TREG_DN
0.0820524	0.0427063	-0.028383	-0.0820524	-0.0427063	0.028383	GSEA:GSE1460_INTRATHYMIC_T_PROGENITOR_VS_CD4_THYMOCYTE_UP
0.213385	0.274155	-0.0316133	-0.213385	-0.274155	0.0316133	GSEA:GSE14769_UNSTIM_VS_20MIN_LPS_BMDM_UP
-0.0882659	-0.137553	-0.0441958	0.0882659	0.137553	0.0441958	GSEA:GSE15750_DAY6_VS_DAY10_EFF_CD8_TCELL_UP
-0.00105566	-0.0568572	-0.0875467	0.00105566	0.0568572	0.0875467	GSEA:GSE15750_DAY6_VS_DAY10_TRAF6KO_EFF_CD8_TCELL_UP
-0.0538295	-0.0505483	-0.014558	0.0538295	0.0505483	0.014558	GSEA:GSE15930_NAIVE_VS_24H_IN_VITRO_STIM_CD8_TCELL_DN
-0.0975137	-0.0768542	0.0337261	0.0975137	0.0768542	-0.0337261	GSEA:GSE15930_NAIVE_VS_24H_IN_VITRO_STIM_CD8_TCELL_UP
-0.0464378	-0.0590285	-0.0100421	0.0464378	0.0590285	0.0100421	GSEA:GSE15930_NAIVE_VS_24H_IN_VITRO_STIM_IL12_CD8_TCELL_DN
-0.0454999	-0.0505133	-0.0192794	0.0454999	0.0505133	0.0192794	GSEA:GSE15930_NAIVE_VS_24H_IN_VITRO_STIM_INFAB_CD8_TCELL_DN
-0.0652554	-0.049066	-0.00552615	0.0652554	0.049066	0.00552615	GSEA:GSE15930_NAIVE_VS_72H_IN_VITRO_STIM_IFNAB_CD8_TCELL_DN
0.0310111	-0.0509274	-0.0707402	-0.0310111	0.0509274	0.0707402	GSEA:GSE17721_12H_VS_24H_GARDIQUIMOD_BMDM_UP
0.0349475	0.0985746	0.0478723	-0.0349475	-0.0985746	-0.0478723	GSEA:GSE17721_4_VS_24H_GARDIQUIMOD_BMDM_DN
-0.087979	-0.0486448	0.0595549	0.087979	0.0486448	-0.0595549	GSEA:GSE17721_PAM3CSK4_VS_CPG_12H_BMDM_DN
-0.0687568	-0.0539229	0.00845734	0.0687568	0.0539229	-0.00845734	GSEA:GSE17721_POLYIC_VS_GARDIQUIMOD_16H_BMDM_DN
-0.0635415	-0.0990387	-0.0166762	0.0635415	0.0990387	0.0166762	GSEA:GSE17721_POLYIC_VS_PAM3CSK4_24H_BMDM_UP
0.215763	0.0941369	-0.0556025	-0.215763	-0.0941369	0.0556025	GSEA:GSE17974_0H_VS_12H_IN_VITRO_ACT_CD4_TCELL_UP
-0.0375881	0.0486186	0.112197	0.0375881	-0.0486186	-0.112197	GSEA:GSE17974_CTRL_VS_ACT_IL4_AND_ANTI_IL12_1H_CD4_TCELL_UP
0.127732	-0.00598157	-0.0639722	-0.127732	0.00598157	0.0639722	GSEA:GSE17974_CTRL_VS_ACT_IL4_AND_ANTI_IL12_4H_CD4_TCELL_UP
-0.16714	-0.0649402	0.0448255	0.16714	0.0649402	-0.0448255	GSEA:GSE18791_CTRL_VS_NEWCASTLE_VIRUS_DC_10H_DN
-0.167094	-0.0670191	0.0574101	0.167094	0.0670191	-0.0574101	GSEA:GSE18791_CTRL_VS_NEWCASTLE_VIRUS_DC_12H_DN
-0.211376	-0.216468	0.0583209	0.211376	0.216468	-0.0583209	GSEA:GSE18791_CTRL_VS_NEWCASTLE_VIRUS_DC_16H_DN
-0.104609	-0.100669	0.0198508	0.104609	0.100669	-0.0198508	GSEA:GSE18791_CTRL_VS_NEWCASTLE_VIRUS_DC_18H_DN
-0.235621	-0.202631	0.177164	0.235621	0.202631	-0.177164	GSEA:GSE18791_CTRL_VS_NEWCASTLE_VIRUS_DC_2H_DN
-0.286731	-0.125225	0.0586457	0.286731	0.125225	-0.0586457	GSEA:GSE18791_CTRL_VS_NEWCASTLE_VIRUS_DC_4H_DN
-0.203694	-0.111922	0.0627718	0.203694	0.111922	-0.0627718	GSEA:GSE18791_CTRL_VS_NEWCASTLE_VIRUS_DC_6H_DN
-0.190297	-0.107978	0.0558921	0.190297	0.107978	-0.0558921	GSEA:GSE18791_CTRL_VS_NEWCASTLE_VIRUS_DC_8H_DN
-0.234868	-0.0628761	0.113421	0.234868	0.0628761	-0.113421	GSEA:GSE18791_UNSTIM_VS_NEWCATSLE_VIRUS_DC_10H_DN
-0.241683	-0.107589	0.057854	0.241683	0.107589	-0.057854	GSEA:GSE18791_UNSTIM_VS_NEWCATSLE_VIRUS_DC_18H_DN
-0.120903	-0.100439	0.0701408	0.120903	0.100439	-0.0701408	GSEA:GSE18791_UNSTIM_VS_NEWCATSLE_VIRUS_DC_6H_DN
-0.0834458	-0.132236	-0.00492134	0.0834458	0.132236	0.00492134	GSEA:GSE20366_EX_VIVO_VS_DEC205_CONVERSION_UP
0.0484727	-0.0252602	-0.0911765	-0.0484727	0.0252602	0.0911765	GSEA:GSE20366_EX_VIVO_VS_HOMEOSTATIC_CONVERSION_NAIVE_CD4_TCELL_UP
-0.0800263	-0.0794593	0.00806648	0.0800263	0.0794593	-0.00806648	GSEA:GSE22886_CTRL_VS_LPS_24H_DC_DN
0.064625	0.066375	-0.0106618	-0.064625	-0.066375	0.0106618	GSEA:GSE22886_DAY0_VS_DAY7_MONOCYTE_IN_CULTURE_DN
0.0961415	0.0764418	-0.0274493	-0.0961415	-0.0764418	0.0274493	GSEA:GSE22886_DC_VS_MONOCYTE_UP
-0.0543	-0.00133218	0.0481847	0.0543	0.00133218	-0.0481847	GSEA:GSE22886_IGM_MEMORY_BCELL_VS_BLOOD_PLASMA_CELL_DN
-0.0836971	-0.0455943	0.0140794	0.0836971	0.0455943	-0.0140794	GSEA:GSE22886_NAIVE_BCELL_VS_BLOOD_PLASMA_CELL_DN
-0.128398	-0.0583566	0.0827756	0.128398	0.0583566	-0.0827756	GSEA:GSE22886_NAIVE_BCELL_VS_BM_PLASMA_CELL_DN
0.129891	-0.0550743	-0.108537	-0.129891	0.0550743	0.108537	GSEA:GSE22886_NAIVE_CD4_TCELL_VS_NEUTROPHIL_DN
0.0514928	-0.108074	-0.17398	-0.0514928	0.108074	0.17398	GSEA:GSE22886_NAIVE_CD8_TCELL_VS_MONOCYTE_UP
0.096015	0.0689239	-0.0101945	-0.096015	-0.0689239	0.0101945	GSEA:GSE22886_NAIVE_VS_IGG_IGA_MEMORY_BCELL_DN
0.158716	0.0843939	-0.0598409	-0.158716	-0.0843939	0.0598409	GSEA:GSE24142_DN2_VS_DN3_THYMOCYTE_ADULT_UP
0.0984227	0.00906615	-0.0790679	-0.0984227	-0.00906615	0.0790679	GSEA:GSE24142_DN2_VS_DN3_THYMOCYTE_FETAL_UP
-0.110158	-0.187651	-0.0423492	0.110158	0.187651	0.0423492	GSEA:GSE24634_IL4_VS_CTRL_TREATED_NAIVE_CD4_TCELL_DAY3_DN
0.124066	0.086694	-0.0131304	-0.124066	-0.086694	0.0131304	GSEA:GSE24634_IL4_VS_CTRL_TREATED_NAIVE_CD4_TCELL_DAY3_UP
0.167931	0.0189231	-0.0282392	-0.167931	-0.0189231	0.0282392	GSEA:GSE24634_IL4_VS_CTRL_TREATED_NAIVE_CD4_TCELL_DAY5_UP
0.0326944	-0.02851	-0.0727269	-0.0326944	0.02851	0.0727269	GSEA:GSE24634_TREG_VS_TCONV_POST_DAY10_IL4_CONVERSION_UP
0.0951034	0.0133903	-0.0576775	-0.0951034	-0.0133903	0.0576775	GSEA:GSE25087_TREG_VS_TCONV_ADULT_UP
0.111824	0.143967	-0.0728291	-0.111824	-0.143967	0.0728291	GSEA:GSE26669_CTRL_VS_COSTIM_BLOCK_MLR_CD8_TCELL_DN
-0.0860328	-0.107269	-0.00248444	0.0860328	0.107269	0.00248444	GSEA:GSE2706_2H_VS_8H_R848_STIM_DC_DN
-0.132579	-0.0666117	0.0597762	0.132579	0.0666117	-0.0597762	GSEA:GSE2706_R848_VS_R848_AND_LPS_2H_STIM_DC_DN
-0.0153323	-0.119435	-0.054422	0.0153323	0.119435	0.054422	GSEA:GSE2706_UNSTIM_VS_2H_LPS_DC_DN
-0.0639041	-0.0670914	-0.0381182	0.0639041	0.0670914	0.0381182	GSEA:GSE2706_UNSTIM_VS_8H_LPS_AND_R848_DC_DN
-0.115225	-0.207299	-0.0446169	0.115225	0.207299	0.0446169	GSEA:GSE2706_UNSTIM_VS_8H_R848_DC_DN
-0.0971883	0.0658376	0.102295	0.0971883	-0.0658376	-0.102295	GSEA:GSE27786_LIN_NEG_VS_NEUTROPHIL_DN
-0.116421	0.0156844	0.0785512	0.116421	-0.0156844	-0.0785512	GSEA:GSE27786_NKCELL_VS_ERYTHROBLAST_UP
-0.0873277	-0.127307	-0.0407287	0.0873277	0.127307	0.0407287	GSEA:GSE29614_CTRL_VS_DAY7_TIV_FLU_VACCINE_PBMC_DN
-0.117843	-0.0881477	0.0121205	0.117843	0.0881477	-0.0121205	GSEA:GSE29614_CTRL_VS_TIV_FLU_VACCINE_PBMC_2007_DN
-0.122766	-0.123963	-0.0236684	0.122766	0.123963	0.0236684	GSEA:GSE29614_DAY3_VS_DAY7_TIV_FLU_VACCINE_PBMC_DN
0.138165	0.073288	-0.0668682	-0.138165	-0.073288	0.0668682	GSEA:GSE29617_DAY3_VS_DAY7_TIV_FLU_VACCINE_PBMC_2008_UP
0.0595838	0.0515098	-0.043966	-0.0595838	-0.0515098	0.043966	GSEA:GSE29618_BCELL_VS_MDC_DAY7_FLU_VACCINE_DN
0.0595333	-0.109243	-0.126462	-0.0595333	0.109243	0.126462	GSEA:GSE29618_BCELL_VS_MDC_UP
0.0991729	0.0102426	-0.126271	-0.0991729	-0.0102426	0.126271	GSEA:GSE29618_BCELL_VS_MONOCYTE_DAY7_FLU_VACCINE_UP
0.0877104	-0.0880217	-0.126429	-0.0877104	0.0880217	0.126429	GSEA:GSE29618_BCELL_VS_PDC_DAY7_FLU_VACCINE_UP
0.0513336	0.0207332	-0.0419505	-0.0513336	-0.0207332	0.0419505	GSEA:GSE29618_MONOCYTE_VS_MDC_DAY7_FLU_VACCINE_DN
0.106317	0.0432982	-0.0228383	-0.106317	-0.0432982	0.0228383	GSEA:GSE29618_MONOCYTE_VS_MDC_DN
0.125239	0.0248639	-0.0733976	-0.125239	-0.0248639	0.0733976	GSEA:GSE29618_PDC_VS_MDC_DAY7_FLU_VACCINE_DN
-0.0972949	-0.16461	-0.0511157	0.0972949	0.16461	0.0511157	GSEA:GSE30083_SP1_VS_SP3_THYMOCYTE_DN
-0.0744143	-0.113082	-0.0775246	0.0744143	0.113082	0.0775246	GSEA:GSE30962_PRIMARY_VS_SECONDARY_ACUTE_LCMV_INF_CD8_TCELL_UP
-0.0283222	-0.0744394	-0.0237991	0.0283222	0.0744394	0.0237991	GSEA:GSE339_CD4POS_VS_CD4CD8DN_DC_UP
-0.019187	-0.065473	-0.0474091	0.019187	0.065473	0.0474091	GSEA:GSE339_CD8POS_VS_CD4CD8DN_DC_IN_CULTURE_DN
0.0156066	-0.10036	-0.120829	-0.0156066	0.10036	0.120829	GSEA:GSE34205_HEALTHY_VS_RSV_INF_INFANT_PBMC_DN
-0.0950565	-0.0883326	-0.00834006	0.0950565	0.0883326	0.00834006	GSEA:GSE360_HIGH_DOSE_B_MALAYI_VS_M_TUBERCULOSIS_DC_DN
0.0755359	0.0519394	-0.0442525	-0.0755359	-0.0519394	0.0442525	GSEA:GSE360_LOW_DOSE_B_MALAYI_VS_M_TUBERCULOSIS_DC_UP
0.00573165	-0.0413678	-0.0836849	-0.00573165	0.0413678	0.0836849	GSEA:GSE360_T_GONDII_VS_M_TUBERCULOSIS_MAC_UP
-0.0658759	-0.0680932	-0.031125	0.0658759	0.0680932	0.031125	GSEA:GSE37416_12H_VS_48H_F_TULARENSIS_LVS_NEUTROPHIL_UP
0.0757642	0.0499947	-0.0800899	-0.0757642	-0.0499947	0.0800899	GSEA:GSE3982_DC_VS_BCELL_UP
-0.0375722	-0.18127	-0.0699854	0.0375722	0.18127	0.0699854	GSEA:GSE3982_DC_VS_NKCELL_DN
-0.0259448	-0.0893749	-0.0484225	0.0259448	0.0893749	0.0484225	GSEA:GSE3982_DC_VS_TH2_DN
0.0774106	0.0140298	-0.077007	-0.0774106	-0.0140298	0.077007	GSEA:GSE3982_DC_VS_TH2_UP
0.0615536	-0.072257	-0.0565587	-0.0615536	0.072257	0.0565587	GSEA:GSE3982_MAC_VS_BCELL_DN
0.103181	0.107143	-0.00845164	-0.103181	-0.107143	0.00845164	GSEA:GSE3982_MAST_CELL_VS_DC_DN
0.0623547	0.00387425	-0.00751416	-0.0623547	-0.00387425	0.00751416	GSEA:GSE3982_MAST_CELL_VS_NKCELL_UP
0.0315757	-0.0598261	-0.102934	-0.0315757	0.0598261	0.102934	GSEA:GSE3982_MEMORY_CD4_TCELL_VS_BCELL_DN
-0.0677553	-0.0686574	0.0507609	0.0677553	0.0686574	-0.0507609	GSEA:GSE6269_FLU_VS_STREP_PNEUMO_INF_PBMC_UP
0.0423083	-0.052462	-0.0790429	-0.0423083	0.052462	0.0790429	GSEA:GSE7460_CTRL_VS_TGFB_TREATED_ACT_CD8_TCELL_UP
0.114149	0.100472	-0.0290216	-0.114149	-0.100472	0.0290216	GSEA:GSE7460_TCONV_VS_TREG_THYMUS_DN
-0.137367	-0.103653	0.0221258	0.137367	0.103653	-0.0221258	GSEA:GSE7460_TREG_VS_TCONV_ACT_UP
0.128368	0.126101	-0.0695533	-0.128368	-0.126101	0.0695533	GSEA:GSE7764_NKCELL_VS_SPLENOCYTE_UP
-0.0601032	-0.145185	-0.0534874	0.0601032	0.145185	0.0534874	GSEA:GSE7852_LN_VS_FAT_TREG_UP
0.140722	-0.00989881	-0.134396	-0.140722	0.00989881	0.134396	GSEA:GSE7852_TREG_VS_TCONV_THYMUS_UP
0.0756027	-0.0350663	-0.0980256	-0.0756027	0.0350663	0.0980256	GSEA:GSE8515_CTRL_VS_IL1_4H_STIM_MAC_DN
0.0461404	-0.0440845	-0.100271	-0.0461404	0.0440845	0.100271	GSEA:GSE8515_IL1_VS_IL6_4H_STIM_)MAC_UP
-0.0371088	-0.0655327	-0.0219591	0.0371088	0.0655327	0.0219591	GSEA:GSE9650_EXHAUSTED_VS_MEMORY_CD8_TCELL_DN
-0.00820754	-0.0612599	-0.0333119	0.00820754	0.0612599	0.0333119	GSEA:GSE9650_NAIVE_VS_EXHAUSTED_CD8_TCELL_UP
-0.0458692	-0.104719	-0.0435467	0.0458692	0.104719	0.0435467	GSEA:GSE9988_ANTI_TREM1_AND_LPS_VS_CTRL_TREATED_MONOCYTES_DN
0.128509	0.037851	-0.0539454	-0.128509	-0.037851	0.0539454	GSEA:GSE9988_ANTI_TREM1_VS_CTRL_TREATED_MONOCYTES_UP
-0.515638	0.228455	0.877531	0.515638	-0.228455	-0.877531	GSEA:GUTIERREZ_CHRONIC_LYMPHOCYTIC_LEUKEMIA_UP
-0.2003	-0.0157945	0.515404	0.2003	0.0157945	-0.515404	GSEA:HALMOS_CEBPA_TARGETS_DN
-0.415784	-0.316363	0.327004	0.415784	0.316363	-0.327004	GSEA:HAN_JNK_SINGALING_UP
0.0628976	0.00763147	-0.0908889	-0.0628976	-0.00763147	0.0908889	GSEA:HAN_SATB1_TARGETS_UP
-0.255423	-0.208303	0.117985	0.255423	0.208303	-0.117985	GSEA:HECKER_IFNB1_TARGETS
0.0531001	-0.054527	-0.0981483	-0.0531001	0.054527	0.0981483	GSEA:HELICASE_ACTIVITY
0.0584046	0.0437167	0.000765974	-0.0584046	-0.0437167	-0.000765974	GSEA:HELLER_HDAC_TARGETS_SILENCED_BY_METHYLATION_UP
0.170404	0.0715032	-0.0708491	-0.170404	-0.0715032	0.0708491	GSEA:HENDRICKS_SMARCA4_TARGETS_UP
0.147546	0.0877887	-0.0187416	-0.147546	-0.0877887	0.0187416	GSEA:HOSHIDA_LIVER_CANCER_SUBCLASS_S3
0.0210758	0.246171	0.130695	-0.0210758	-0.246171	-0.130695	GSEA:HUANG_DASATINIB_RESISTANCE_DN
0.142181	-0.0157595	-0.138079	-0.142181	0.0157595	0.138079	GSEA:HUANG_DASATINIB_RESISTANCE_UP
0.24044	0.108195	-0.335911	-0.24044	-0.108195	0.335911	GSEA:HUPER_BREAST_BASAL_VS_LUMINAL_UP
-0.0425912	-0.119075	-0.0718694	0.0425912	0.119075	0.0718694	GSEA:ICHIBA_GRAFT_VERSUS_HOST_DISEASE_35D_UP
0.0578635	0.0151234	-0.0444201	-0.0578635	-0.0151234	0.0444201	GSEA:IDENTICAL_PROTEIN_BINDING
0.368997	0.0316957	-0.52778	-0.368997	-0.0316957	0.52778	GSEA:INAMURA_LUNG_CANCER_SCC_UP
0.0989795	-0.325308	-0.28952	-0.0989795	0.325308	0.28952	GSEA:INTEGRIN_COMPLEX
0.155915	0.0443155	-0.10686	-0.155915	-0.0443155	0.10686	GSEA:INTERMEDIATE_FILAMENT
-0.111216	-0.177943	-0.0473155	0.111216	0.177943	0.0473155	GSEA:INTERPHASE
-0.243707	0.0484777	0.262655	0.243707	-0.0484777	-0.262655	GSEA:INTRA_GOLGI_VESICLE_MEDIATED_TRANSPORT
0.0139076	-0.0278924	-0.0498301	-0.0139076	0.0278924	0.0498301	GSEA:INTRACELLULAR_NON_MEMBRANE_BOUND_ORGANELLE
-0.034616	-0.0315095	0.0308453	0.034616	0.0315095	-0.0308453	GSEA:INTRACELLULAR_TRANSPORT
-0.0426333	-0.263476	-0.215292	0.0426333	0.263476	0.215292	GSEA:ISHIDA_E2F_TARGETS
-0.0786575	-0.194412	-0.125828	0.0786575	0.194412	0.125828	GSEA:ISOMERASE_ACTIVITY
0.158731	-0.0550358	-0.107583	-0.158731	0.0550358	0.107583	GSEA:ISSAEVA_MLL2_TARGETS
0.000720546	-0.0938751	-0.0294332	-0.000720546	0.0938751	0.0294332	GSEA:IVANOVA_HEMATOPOIESIS_MATURE_CELL
0.0678569	-0.0571663	-0.127597	-0.0678569	0.0571663	0.127597	GSEA:JAATINEN_HEMATOPOIETIC_STEM_CELL_DN
0.13139	-0.0644197	-0.16083	-0.13139	0.0644197	0.16083	GSEA:JAEGER_METASTASIS_DN
-0.282282	0.122059	0.417732	0.282282	-0.122059	-0.417732	GSEA:JI_CARCINOGENESIS_BY_KRAS_AND_STK11_DN
-0.319232	0.00938327	0.356754	0.319232	-0.00938327	-0.356754	GSEA:JI_METASTASIS_REPRESSED_BY_STK11
0.177639	0.0308432	-0.0168567	-0.177639	-0.0308432	0.0168567	GSEA:JOHANSSON_BRAIN_CANCER_EARLY_VS_LATE_DN
0.00399528	-0.0175539	-0.0360193	-0.00399528	0.0175539	0.0360193	GSEA:JOHNSTONE_PARVB_TARGETS_3_DN
0.0834007	0.0752333	-0.0251029	-0.0834007	-0.0752333	0.0251029	GSEA:KAAB_HEART_ATRIUM_VS_VENTRICLE_DN
-0.112099	-0.313542	-0.262516	0.112099	0.313542	0.262516	GSEA:KALMA_E2F1_TARGETS
0.17997	0.103717	-0.243366	-0.17997	-0.103717	0.243366	GSEA:KANG_FLUOROURACIL_RESISTANCE_DN
0.0037756	-0.0719281	-0.0774192	-0.0037756	0.0719281	0.0774192	GSEA:KAUFFMANN_DNA_REPAIR_GENES
-0.00847244	-0.111546	-0.0897758	0.00847244	0.111546	0.0897758	GSEA:KAUFFMANN_DNA_REPLICATION_GENES
-0.0372344	-0.138543	-0.0999577	0.0372344	0.138543	0.0999577	GSEA:KAUFFMANN_MELANOMA_RELAPSE_UP
0.0869973	0.087342	-0.0170363	-0.0869973	-0.087342	0.0170363	GSEA:KEGG_ALZHEIMERS_DISEASE
0.126054	-0.0718221	-0.102376	-0.126054	0.0718221	0.102376	GSEA:KEGG_ARRHYTHMOGENIC_RIGHT_VENTRICULAR_CARDIOMYOPATHY_ARVC
-0.0078999	-0.159777	-0.14936	0.0078999	0.159777	0.14936	GSEA:KEGG_CELL_CYCLE
0.121272	0.104334	0.0716822	-0.121272	-0.104334	-0.0716822	GSEA:KEGG_CITRATE_CYCLE_TCA_CYCLE
-0.0505692	-0.231566	-0.233026	0.0505692	0.231566	0.233026	GSEA:KEGG_DNA_REPLICATION
0.230812	0.191093	-0.0539417	-0.230812	-0.191093	0.0539417	GSEA:KEGG_FATTY_ACID_METABOLISM
-0.316735	-0.279316	0.0222249	0.316735	0.279316	-0.0222249	GSEA:KEGG_GLYCOSYLPHOSPHATIDYLINOSITOL_GPI_ANCHOR_BIOSYNTHESIS
-0.35719	-0.230155	0.160574	0.35719	0.230155	-0.160574	GSEA:KEGG_HEDGEHOG_SIGNALING_PATHWAY
0.182428	0.0838121	0.0130223	-0.182428	-0.0838121	-0.0130223	GSEA:KEGG_LONG_TERM_DEPRESSION
-0.00186906	-0.167776	-0.229126	0.00186906	0.167776	0.229126	GSEA:KEGG_MISMATCH_REPAIR
-0.29083	-0.22269	0.0569133	0.29083	0.22269	-0.0569133	GSEA:KEGG_N_GLYCAN_BIOSYNTHESIS
0.00498033	-0.143396	-0.168038	-0.00498033	0.143396	0.168038	GSEA:KEGG_NUCLEOTIDE_EXCISION_REPAIR
-0.409293	0.237024	0.412522	0.409293	-0.237024	-0.412522	GSEA:KEGG_O_GLYCAN_BIOSYNTHESIS
-0.0703486	0.113394	0.177261	0.0703486	-0.113394	-0.177261	GSEA:KEGG_PEROXISOME
0.159609	0.176651	-0.0165204	-0.159609	-0.176651	0.0165204	GSEA:KEGG_PROPANOATE_METABOLISM
0.220073	0.0961403	-0.0664289	-0.220073	-0.0961403	0.0664289	GSEA:KEGG_PYRUVATE_METABOLISM
0.0839322	-0.120279	-0.178365	-0.0839322	0.120279	0.178365	GSEA:KEGG_SMALL_CELL_LUNG_CANCER
0.172503	0.120948	-0.0299389	-0.172503	-0.120948	0.0299389	GSEA:KEGG_SYSTEMIC_LUPUS_ERYTHEMATOSUS
0.11901	0.0262475	-0.0217806	-0.11901	-0.0262475	0.0217806	GSEA:KEGG_TIGHT_JUNCTION
0.149922	0.116491	-0.0349276	-0.149922	-0.116491	0.0349276	GSEA:KEGG_VALINE_LEUCINE_AND_ISOLEUCINE_DEGRADATION
0.227635	0.0570077	-0.0999037	-0.227635	-0.0570077	0.0999037	GSEA:KERLEY_RESPONSE_TO_CISPLATIN_UP
-0.16678	-0.0981124	0.00567506	0.16678	0.0981124	-0.00567506	GSEA:KIM_MYCN_AMPLIFICATION_TARGETS_DN
0.0803409	-0.015693	-0.181089	-0.0803409	0.015693	0.181089	GSEA:KIM_RESPONSE_TO_TSA_AND_DECITABINE_UP
0.0131929	-0.0196733	-0.0348866	-0.0131929	0.0196733	0.0348866	GSEA:KINSEY_TARGETS_OF_EWSR1_FLII_FUSION_UP
0.116517	-0.143878	-0.317278	-0.116517	0.143878	0.317278	GSEA:KLEIN_TARGETS_OF_BCR_ABL1_FUSION
-0.0181154	-0.113664	-0.0930313	0.0181154	0.113664	0.0930313	GSEA:KOBAYASHI_EGFR_SIGNALING_24HR_DN
0.372759	0.161312	-0.113813	-0.372759	-0.161312	0.113813	GSEA:KOHOUTEK_CCNT1_TARGETS
0.0671893	0.0107667	-0.0641522	-0.0671893	-0.0107667	0.0641522	GSEA:KOINUMA_TARGETS_OF_SMAD2_OR_SMAD3
-0.119269	-0.259724	-0.179109	0.119269	0.259724	0.179109	GSEA:KONDO_COLON_CANCER_HCP_WITH_H3K27ME1
-0.0377003	-0.180835	-0.189522	0.0377003	0.180835	0.189522	GSEA:KONG_E2F3_TARGETS
-0.494959	-0.0893597	0.410695	0.494959	0.0893597	-0.410695	GSEA:KORKOLA_CORRELATED_WITH_POU5F1
0.0270777	-0.16567	-0.137831	-0.0270777	0.16567	0.137831	GSEA:KORKOLA_EMBRYONAL_CARCINOMA_UP
0.0824591	-0.146064	-0.1693	-0.0824591	0.146064	0.1693	GSEA:KORKOLA_SEMINOMA_UP
0.0175899	-0.167607	-0.167557	-0.0175899	0.167607	0.167557	GSEA:KORKOLA_YOLK_SAC_TUMOR_UP
-0.182963	-0.370975	-0.00329966	0.182963	0.370975	0.00329966	GSEA:KRASNOSELSKAYA_ILF3_TARGETS_UP
0.299603	-0.0972332	-0.254603	-0.299603	0.0972332	0.254603	GSEA:KRCTCNNNNMANAGC_UNKNOWN
-0.0160916	-0.0410827	-0.0490861	0.0160916	0.0410827	0.0490861	GSEA:KRIEG_HYPOXIA_NOT_VIA_KDM3A
-0.115949	-0.122484	-0.0215475	0.115949	0.122484	0.0215475	GSEA:LANDIS_BREAST_CANCER_PROGRESSION_UP
-0.0143752	-0.0426211	-0.0304961	0.0143752	0.0426211	0.0304961	GSEA:LEE_BMP2_TARGETS_DN
0.0673037	0.0206951	-0.0277541	-0.0673037	-0.0206951	0.0277541	GSEA:LEE_BMP2_TARGETS_UP
-0.0723166	-0.244116	-0.113256	0.0723166	0.244116	0.113256	GSEA:LEE_EARLY_T_LYMPHOCYTE_DN
0.109117	-0.0768684	-0.214386	-0.109117	0.0768684	0.214386	GSEA:LEE_LIVER_CANCER_CIPROFIBRATE_UP
0.0438077	-0.00459462	-0.0315493	-0.0438077	0.00459462	0.0315493	GSEA:LEE_LIVER_CANCER_SURVIVAL_DN
0.0657634	0.144557	0.0651011	-0.0657634	-0.144557	-0.0651011	GSEA:LEE_LIVER_CANCER_SURVIVAL_UP
-0.0985783	-0.203775	-0.180904	0.0985783	0.203775	0.180904	GSEA:LEE_TARGETS_OF_PTCH1_AND_SUFU_UP
0.112581	0.0846537	-0.0095622	-0.112581	-0.0846537	0.0095622	GSEA:LEF1_UP.V1_UP
0.00423045	-0.0722719	-0.0636896	-0.00423045	0.0722719	0.0636896	GSEA:LENAOUR_DENDRITIC_CELL_MATURATION_DN
0.273329	0.423278	-0.1338	-0.273329	-0.423278	0.1338	GSEA:LI_ADIPOGENESIS_BY_ACTIVATED_PPARG
-0.0144752	-0.289217	-0.229743	0.0144752	0.289217	0.229743	GSEA:LI_CYTIDINE_ANALOGS_CYCTOTOXICITY
0.0813112	0.0893679	-0.0376512	-0.0813112	-0.0893679	0.0376512	GSEA:LI_INDUCED_T_TO_NATURAL_KILLER_UP
0.139993	-0.217883	-0.353156	-0.139993	0.217883	0.353156	GSEA:LI_PROSTATE_CANCER_EPIGENETIC
-0.0568423	-0.0611239	-0.0255613	0.0568423	0.0611239	0.0255613	GSEA:LI_WILMS_TUMOR_VS_FETAL_KIDNEY_1_DN
0.143251	0.0543342	-0.0533833	-0.143251	-0.0543342	0.0533833	GSEA:LI_WILMS_TUMOR_VS_FETAL_KIDNEY_1_UP
0.130485	-0.341896	-0.0903332	-0.130485	0.341896	0.0903332	GSEA:LIANG_SILENCED_BY_METHYLATION_2
-0.00331313	0.321075	0.328207	0.00331313	-0.321075	-0.328207	GSEA:LIEN_BREAST_CARCINOMA_METAPLASTIC_VS_DUCTAL_DN
-0.0152211	-0.25482	-0.259088	0.0152211	0.25482	0.259088	GSEA:LIEN_BREAST_CARCINOMA_METAPLASTIC_VS_DUCTAL_UP
0.221701	-0.00928541	-0.140695	-0.221701	0.00928541	0.140695	GSEA:LIM_MAMMARY_LUMINAL_MATURE_DN
0.00851132	-0.343218	-0.2051	-0.00851132	0.343218	0.2051	GSEA:LIM_MAMMARY_LUMINAL_PROGENITOR_UP
-0.0306723	0.0788163	0.0918868	0.0306723	-0.0788163	-0.0918868	GSEA:LIM_MAMMARY_STEM_CELL_DN
0.255954	-0.119496	-0.224413	-0.255954	0.119496	0.224413	GSEA:LIN_SILENCED_BY_TUMOR_MICROENVIRONMENT
0.100662	0.00402807	-0.0760196	-0.100662	-0.00402807	0.0760196	GSEA:LINDGREN_BLADDER_CANCER_CLUSTER_3_DN
-0.0426118	-0.105536	-0.0567064	0.0426118	0.105536	0.0567064	GSEA:LINDGREN_BLADDER_CANCER_CLUSTER_3_UP
0.148635	0.0373371	-0.125156	-0.148635	-0.0373371	0.125156	GSEA:LIU_PROSTATE_CANCER_DN
-0.243211	-0.121054	0.126859	0.243211	0.121054	-0.126859	GSEA:LOPEZ_EPITHELIOID_MESOTHELIOMA
0.0823469	0.0422065	-0.0400852	-0.0823469	-0.0422065	0.0400852	GSEA:LU_AGING_BRAIN_UP
0.05962	-0.124965	-0.199696	-0.05962	0.124965	0.199696	GSEA:MA_PITUITARY_FETAL_VS_ADULT_UP
0.243071	0.244943	-0.0643322	-0.243071	-0.244943	0.0643322	GSEA:MACLACHLAN_BRCA1_TARGETS_DN
-0.0599934	-0.069893	-0.00208967	0.0599934	0.069893	0.00208967	GSEA:MACROMOLECULE_BIOSYNTHETIC_PROCESS
-0.0187139	-0.0904405	-0.0723819	0.0187139	0.0904405	0.0723819	GSEA:MANALO_HYPOXIA_DN
-0.0749024	-0.133707	-0.00591328	0.0749024	0.133707	0.00591328	GSEA:MARKEY_RB1_ACUTE_LOF_UP
-0.00355344	-0.160042	-0.0994618	0.00355344	0.160042	0.0994618	GSEA:MARKEY_RB1_CHRONIC_LOF_UP
-0.0196926	-0.0855696	-0.0556565	0.0196926	0.0855696	0.0556565	GSEA:MARSON_BOUND_BY_E2F4_UNSTIMULATED
0.24206	0.112894	-0.14459	-0.24206	-0.112894	0.14459	GSEA:MASSARWEH_RESPONSE_TO_ESTRADIOL
0.0575758	0.138501	0.017158	-0.0575758	-0.138501	-0.017158	GSEA:MASSARWEH_TAMOXIFEN_RESISTANCE_DN
-0.00906481	-0.106181	-0.0448926	0.00906481	0.106181	0.0448926	GSEA:MATTIOLI_MGUS_VS_PCL
-0.00558097	-0.12287	-0.155329	0.00558097	0.12287	0.155329	GSEA:MCLACHLAN_DENTAL_CARIES_DN
-0.0387555	-0.12287	-0.152722	0.0387555	0.12287	0.152722	GSEA:MCLACHLAN_DENTAL_CARIES_UP
-0.233986	-0.450336	-0.134993	0.233986	0.450336	0.134993	GSEA:MEISSNER_BRAIN_HCP_WITH_H3_UNMETHYLATED
0.0405359	-0.0757823	-0.211485	-0.0405359	0.0757823	0.211485	GSEA:MEL18_DN.V1_UP
-0.0193952	-0.0509649	-0.0293309	0.0193952	0.0509649	0.0293309	GSEA:MEMBRANE_ENCLOSED_LUMEN
-0.111788	0.113017	0.208791	0.111788	-0.113017	-0.208791	GSEA:MICROBODY
-0.203713	-0.0498237	0.172681	0.203713	0.0498237	-0.172681	GSEA:MICROSOME
0.0011764	-0.110482	-0.0836628	-0.0011764	0.110482	0.0836628	GSEA:MISSIAGLIA_REGULATED_BY_METHYLATION_DN
-0.0856377	-0.119998	-0.00591328	0.0856377	0.119998	0.00591328	GSEA:MISSIAGLIA_REGULATED_BY_METHYLATION_UP
-0.00793766	-0.0612285	-0.0657722	0.00793766	0.0612285	0.0657722	GSEA:MITOTIC_CELL_CYCLE
-0.0211939	-0.263234	-0.259543	0.0211939	0.263234	0.259543	GSEA:MITOTIC_SPINDLE_ORGANIZATION_AND_BIOGENESIS
0.124567	0.0995277	-0.0541205	-0.124567	-0.0995277	0.0541205	GSEA:MODY_HIPPOCAMPUS_POSTNATAL
0.209554	0.204023	0.00505664	-0.209554	-0.204023	-0.00505664	GSEA:MOOTHA_FFA_OXYDATION
0.0389487	0.0595494	0.0195542	-0.0389487	-0.0595494	-0.0195542	GSEA:MOOTHA_HUMAN_MITODB_6_2002
0.0397554	0.0768578	0.0326948	-0.0397554	-0.0768578	-0.0326948	GSEA:MOOTHA_MITOCHONDRIA
0.0036353	-0.105274	-0.0916833	-0.0036353	0.105274	0.0916833	GSEA:MOREAUX_B_LYMPHOCYTE_MATURATION_BY_TACI_DN
0.0486249	0.0181998	-0.0256245	-0.0486249	-0.0181998	0.0256245	GSEA:MORF_DEK
0.0273414	0.0697788	0.0307852	-0.0273414	-0.0697788	-0.0307852	GSEA:MORF_PSMC1
-0.123692	-0.182549	-0.130751	0.123692	0.182549	0.130751	GSEA:MORF_STK17A
-0.0265023	-0.0994996	-0.118985	0.0265023	0.0994996	0.118985	GSEA:MORI_IMMATURE_B_LYMPHOCYTE_DN
-0.0287041	-0.0996617	-0.0962155	0.0287041	0.0996617	0.0962155	GSEA:MORI_LARGE_PRE_BII_LYMPHOCYTE_UP
-0.201536	-0.160284	-0.00603818	0.201536	0.160284	0.00603818	GSEA:MORI_PLASMA_CELL_UP
-0.0900142	-0.163146	-0.123288	0.0900142	0.163146	0.123288	GSEA:MORI_PRE_BI_LYMPHOCYTE_UP
-0.00835736	-0.0893117	-0.150561	0.00835736	0.0893117	0.150561	GSEA:MORI_SMALL_PRE_BII_LYMPHOCYTE_DN
-0.576591	-0.317909	0.14604	0.576591	0.317909	-0.14604	GSEA:MOSERLE_IFNA_RESPONSE
0.0395804	-0.207745	-0.197333	-0.0395804	0.207745	0.197333	GSEA:MUELLER_METHYLATED_IN_GLIOBLASTOMA
0.00600247	-0.049635	-0.078908	-0.00600247	0.049635	0.078908	GSEA:MUELLER_PLURINET
0.0550568	-0.0177212	-0.0506071	-0.0550568	0.0177212	0.0506071	GSEA:MULLIGHAN_MLL_SIGNATURE_2_DN
0.0820072	0.0642761	-0.0073997	-0.0820072	-0.0642761	0.0073997	GSEA:MULLIGHAN_NPM1_SIGNATURE_3_UP
0.0976581	-0.214237	-0.215174	-0.0976581	0.214237	0.215174	GSEA:NAKAMURA_METASTASIS_MODEL_DN
-0.00634643	-0.0683664	-0.0713682	0.00634643	0.0683664	0.0713682	GSEA:NAKAMURA_TUMOR_ZONE_PERIPHERAL_VS_CENTRAL_DN
0.848487	0.496573	-0.324303	-0.848487	-0.496573	0.324303	GSEA:NAKAYAMA_SOFT_TISSUE_TUMORS_PCA2_DN
-0.0835076	-0.104253	0.00521617	0.0835076	0.104253	-0.00521617	GSEA:NEMETH_INFLAMMATORY_RESPONSE_LPS_UP
0.0244617	0.123072	0.195604	-0.0244617	-0.123072	-0.195604	GSEA:NIKOLSKY_BREAST_CANCER_16P13_AMPLICON
-0.253414	0.0785418	0.307686	0.253414	-0.0785418	-0.307686	GSEA:NIKOLSKY_BREAST_CANCER_17Q11_Q21_AMPLICON
-0.0659264	0.0456101	0.106863	0.0659264	-0.0456101	-0.106863	GSEA:NIKOLSKY_BREAST_CANCER_17Q21_Q25_AMPLICON
5.79487e-05	0.0765273	0.107895	-5.79487e-05	-0.0765273	-0.107895	GSEA:NIKOLSKY_BREAST_CANCER_20Q12_Q13_AMPLICON
-0.124621	-0.118973	0.0263495	0.124621	0.118973	-0.0263495	GSEA:NUCLEAR_ENVELOPE_ENDOPLASMIC_RETICULUM_NETWORK
-0.0197877	-0.0523539	-0.040606	0.0197877	0.0523539	0.040606	GSEA:NUCLEAR_LUMEN
-0.00918949	-0.0424113	-0.0368677	0.00918949	0.0424113	0.0368677	GSEA:NUCLEAR_PART
0.00181169	-0.0397288	-0.0354556	-0.00181169	0.0397288	0.0354556	GSEA:NUCLEOBASENUCLEOSIDENUCLEOTIDE_AND_NUCLEIC_ACID_METABOLIC_PROCESS
-0.0096602	-0.0992785	-0.0667191	0.0096602	0.0992785	0.0667191	GSEA:NUCLEOLUS
2.69003e-05	-0.0378221	-0.0505917	-2.69003e-05	0.0378221	0.0505917	GSEA:NUCLEUS
-0.0228616	-0.0538557	-0.00585411	0.0228616	0.0538557	0.00585411	GSEA:NUYTTEN_EZH2_TARGETS_UP
-0.291847	-0.35487	0.000272442	0.291847	0.35487	-0.000272442	GSEA:OLIGOSACCHARYL_TRANSFERASE_COMPLEX
0.0993778	-0.0890306	-0.147491	-0.0993778	0.0890306	0.147491	GSEA:ONDER_CDH1_TARGETS_2_DN
0.00519573	0.188283	0.175329	-0.00519573	-0.188283	-0.175329	GSEA:ONDER_CDH1_TARGETS_2_UP
-0.13955	-0.175426	-0.0682514	0.13955	0.175426	0.0682514	GSEA:OXFORD_RALA_OR_RALB_TARGETS_UP
0.108643	0.16362	-0.0809719	-0.108643	-0.16362	0.0809719	GSEA:OXIDOREDUCTASE_ACTIVITY_ACTING_ON_THE_ALDEHYDE_OR_OXO_GROUP_OF_DONORS
0.253633	0.175946	-0.135507	-0.253633	-0.175946	0.135507	GSEA:OXIDOREDUCTASE_ACTIVITY_ACTING_ON_THE_ALDEHYDE_OR_OXO_GROUP_OF_DONORSNAD_OR_NADP_AS_ACCEPTOR
-0.252736	-0.234656	0.129647	0.252736	0.234656	-0.129647	GSEA:OXIDOREDUCTASE_ACTIVITY_GO_0016706
0.0995556	-0.126346	-0.096824	-0.0995556	0.126346	0.096824	GSEA:P53_DN.V1_UP
0.216701	0.253667	0.0460999	-0.216701	-0.253667	-0.0460999	GSEA:PAPASPYRIDONOS_UNSTABLE_ATEROSCLEROTIC_PLAQUE_DN
-0.0694955	-0.070807	-6.89104e-05	0.0694955	0.070807	6.89104e-05	GSEA:PASQUALUCCI_LYMPHOMA_BY_GC_STAGE_UP
-0.0371775	-0.0492498	0.00860647	0.0371775	0.0492498	-0.00860647	GSEA:PATIL_LIVER_CANCER
0.0341415	-0.0376556	-0.0746022	-0.0341415	0.0376556	0.0746022	GSEA:PECE_MAMMARY_STEM_CELL_DN
0.136638	-0.105196	-0.218305	-0.136638	0.105196	0.218305	GSEA:PEDERSEN_TARGETS_OF_611CTF_ISOFORM_OF_ERBB2
0.0867573	-0.149818	-0.186634	-0.0867573	0.149818	0.186634	GSEA:PETROVA_ENDOTHELIUM_LYMPHATIC_VS_BLOOD_UP
0.190643	-0.0246938	-0.256657	-0.190643	0.0246938	0.256657	GSEA:PHOSPHOINOSITIDE_MEDIATED_SIGNALING
-0.00582236	-0.093561	-0.0170024	0.00582236	0.093561	0.0170024	GSEA:PHOSPHOTRANSFERASE_ACTIVITY_ALCOHOL_GROUP_AS_ACCEPTOR
0.188525	0.0882784	-0.0616502	-0.188525	-0.0882784	0.0616502	GSEA:PID_ARF6_PATHWAY
0.240164	-0.194	-0.407356	-0.240164	0.194	0.407356	GSEA:PID_INTEGRIN4_PATHWAY
0.00122076	-0.160539	-0.11305	-0.00122076	0.160539	0.11305	GSEA:PID_TCPTP_PATHWAY
0.00317841	-0.0162263	-0.0268108	-0.00317841	0.0162263	0.0268108	GSEA:PILON_KLF1_TARGETS_DN
0.0819682	0.0241517	-0.050277	-0.0819682	-0.0241517	0.050277	GSEA:PLASMA_MEMBRANE
0.0815193	-0.00541728	-0.0630149	-0.0815193	0.00541728	0.0630149	GSEA:PLASMA_MEMBRANE_PART
0.0790266	0.0357504	-0.0849601	-0.0790266	-0.0357504	0.0849601	GSEA:POOLA_INVASIVE_BREAST_CANCER_DN
0.0678569	-0.192434	-0.190682	-0.0678569	0.192434	0.190682	GSEA:PRC2_EZH2_UP.V1_DN
0.113501	0.159184	0.100308	-0.113501	-0.159184	-0.100308	GSEA:PROTEIN_BINDING_BRIDGING
0.0741624	0.126597	-0.0392089	-0.0741624	-0.126597	0.0392089	GSEA:PROTEINACEOUS_EXTRACELLULAR_MATRIX
0.0864304	-0.000855844	-0.0644179	-0.0864304	0.000855844	0.0644179	GSEA:PROVENZANI_METASTASIS_DN
0.116852	0.0782801	0.0166146	-0.116852	-0.0782801	-0.0166146	GSEA:PTEN_DN.V1_DN
0.148486	-0.119535	-0.215508	-0.148486	0.119535	0.215508	GSEA:PTEN_DN.V2_UP
0.0145708	-0.0379116	-0.0335465	-0.0145708	0.0379116	0.0335465	GSEA:PUJANA_ATM_PCC_NETWORK
0.0036353	-0.107526	-0.081996	-0.0036353	0.107526	0.081996	GSEA:PUJANA_BRCA_CENTERED_NETWORK
0.0134808	-0.0218464	-0.0324983	-0.0134808	0.0218464	0.0324983	GSEA:PUJANA_BRCA1_PCC_NETWORK
-0.00105566	-0.0752756	-0.0637707	0.00105566	0.0752756	0.0637707	GSEA:PUJANA_BRCA2_PCC_NETWORK
-0.019863	-0.17697	-0.171946	0.019863	0.17697	0.171946	GSEA:PUJANA_BREAST_CANCER_WITH_BRCA1_MUTATED_UP
0.0103151	-0.00788284	-0.0400779	-0.0103151	0.00788284	0.0400779	GSEA:PUJANA_CHEK2_PCC_NETWORK
0.021712	-0.0865923	-0.0784135	-0.021712	0.0865923	0.0784135	GSEA:PUJANA_XPRSS_INT_NETWORK
0.013383	-0.145134	-0.0919646	-0.013383	0.145134	0.0919646	GSEA:PYEON_CANCER_HEAD_AND_NECK_VS_CERVICAL_UP
0.000939788	-0.181102	-0.203881	-0.000939788	0.181102	0.203881	GSEA:PYEON_HPV_POSITIVE_TUMORS_UP
0.0281	0.145831	0.0843429	-0.0281	-0.145831	-0.0843429	GSEA:RAF_UP.V1_DN
0.0912441	-0.119913	-0.154105	-0.0912441	0.119913	0.154105	GSEA:RAF_UP.V1_UP
0.0771469	-0.306012	-0.289973	-0.0771469	0.306012	0.289973	GSEA:RECEPTOR_COMPLEX
0.158735	0.310744	0.164941	-0.158735	-0.310744	-0.164941	GSEA:REGULATION_OF_MUSCLE_CONTRACTION
-0.125715	-0.200335	-0.103518	0.125715	0.200335	0.103518	GSEA:REN_BOUND_BY_E2F
-0.00186906	-0.192083	-0.244568	0.00186906	0.192083	0.244568	GSEA:REPLICATION_FORK
0.0134975	-0.0353656	-0.0669333	-0.0134975	0.0353656	0.0669333	GSEA:RESPONSE_TO_STRESS
-0.000877997	-0.0850288	-0.0800355	0.000877997	0.0850288	0.0800355	GSEA:RHODES_UNDIFFERENTIATED_CANCER
0.334101	0.0270489	-0.241321	-0.334101	-0.0270489	0.241321	GSEA:RICKMAN_HEAD_AND_NECK_CANCER_E
0.289749	0.377328	0.184089	-0.289749	-0.377328	-0.184089	GSEA:RICKMAN_HEAD_AND_NECK_CANCER_F
0.0305276	-0.0107189	-0.0610258	-0.0305276	0.0107189	0.0610258	GSEA:RICKMAN_METASTASIS_DN
0.21826	0.0803098	-0.127801	-0.21826	-0.0803098	0.127801	GSEA:RICKMAN_TUMOR_DIFFERENTIATED_WELL_VS_MODERATELY_DN
0.0864362	0.0562147	-0.0599767	-0.0864362	-0.0562147	0.0599767	GSEA:RICKMAN_TUMOR_DIFFERENTIATED_WELL_VS_POORLY_DN
-0.0538897	-0.22434	-0.0764483	0.0538897	0.22434	0.0764483	GSEA:RIZ_ERYTHROID_DIFFERENTIATION
0.0400394	0.0894889	0.0959448	-0.0400394	-0.0894889	-0.0959448	GSEA:RODRIGUES_THYROID_CARCINOMA_ANAPLASTIC_DN
-0.0252365	-0.0611713	-0.0202442	0.0252365	0.0611713	0.0202442	GSEA:RODRIGUES_THYROID_CARCINOMA_ANAPLASTIC_UP
-0.0283085	-0.0670993	-0.0294377	0.0283085	0.0670993	0.0294377	GSEA:RODRIGUES_THYROID_CARCINOMA_POORLY_DIFFERENTIATED_UP
0.123221	0.0976898	-0.0449456	-0.123221	-0.0976898	0.0449456	GSEA:ROSS_AML_WITH_MLL_FUSIONS
-0.0351531	-0.199305	-0.136808	0.0351531	0.199305	0.136808	GSEA:ROSTY_CERVICAL_CANCER_PROLIFERATION_CLUSTER
-0.0128243	-0.137076	-0.0935758	0.0128243	0.137076	0.0935758	GSEA:ROYLANCE_BREAST_CANCER_16Q_COPY_NUMBER_UP
0.14521	0.0781934	-0.120323	-0.14521	-0.0781934	0.120323	GSEA:RUAN_RESPONSE_TO_TNF_DN
0.0717636	0.0620293	-0.00573217	-0.0717636	-0.0620293	0.00573217	GSEA:RUTELLA_RESPONSE_TO_HGF_UP
0.227268	0.0856673	-0.137848	-0.227268	-0.0856673	0.137848	GSEA:SABATES_COLORECTAL_ADENOMA_DN
0.218119	0.0196521	-0.263897	-0.218119	-0.0196521	0.263897	GSEA:SABATES_COLORECTAL_ADENOMA_UP
0.228287	0.00943865	-0.17077	-0.228287	-0.00943865	0.17077	GSEA:SAGIV_CD24_TARGETS_UP
0.204715	0.143626	-0.0808287	-0.204715	-0.143626	0.0808287	GSEA:SAKAI_TUMOR_INFILTRATING_MONOCYTES_UP
-0.234474	-0.109329	0.119052	0.234474	0.109329	-0.119052	GSEA:SANA_RESPONSE_TO_IFNG_UP
-0.126384	-0.179993	0.120714	0.126384	0.179993	-0.120714	GSEA:SANA_TNF_SIGNALING_UP
0.177047	-0.0132023	-0.113951	-0.177047	0.0132023	0.113951	GSEA:SARRIO_EPITHELIAL_MESENCHYMAL_TRANSITION_DN
-0.0346189	-0.146666	-0.131015	0.0346189	0.146666	0.131015	GSEA:SARRIO_EPITHELIAL_MESENCHYMAL_TRANSITION_UP
-0.0290984	-0.0127916	0.00171081	0.0290984	0.0127916	-0.00171081	GSEA:SCGGAAGY_V$ELK1_02
0.234564	-0.189342	-0.304172	-0.234564	0.189342	0.304172	GSEA:SCHAVOLT_TARGETS_OF_TP53_AND_TP63
-0.0700003	0.0621658	0.118359	0.0700003	-0.0621658	-0.118359	GSEA:SECRETION
-0.0843371	0.0395407	0.122993	0.0843371	-0.0395407	-0.122993	GSEA:SECRETION_BY_CELL
-0.0543774	0.0530346	0.127631	0.0543774	-0.0530346	-0.127631	GSEA:SECRETORY_PATHWAY
-0.120378	-0.273511	0.0677977	0.120378	0.273511	-0.0677977	GSEA:SEITZ_NEOPLASTIC_TRANSFORMATION_BY_8P_DELETION_UP
0.0104879	-0.40666	-0.33965	-0.0104879	0.40666	0.33965	GSEA:SEKI_INFLAMMATORY_RESPONSE_LPS_UP
0.126987	0.0263573	-0.0674281	-0.126987	-0.0263573	0.0674281	GSEA:SENESE_HDAC1_AND_HDAC2_TARGETS_DN
0.116661	-0.0549756	-0.199658	-0.116661	0.0549756	0.199658	GSEA:SENGUPTA_NASOPHARYNGEAL_CARCINOMA_WITH_LMP1_DN
0.261732	0.0995687	-0.0285003	-0.261732	-0.0995687	0.0285003	GSEA:SERVITJA_ISLET_HNF1A_TARGETS_DN
0.0416568	-0.0725096	-0.156287	-0.0416568	0.0725096	0.156287	GSEA:SERVITJA_LIVER_HNF1A_TARGETS_UP
0.0797032	0.131792	0.0589124	-0.0797032	-0.131792	-0.0589124	GSEA:SHEDDEN_LUNG_CANCER_GOOD_SURVIVAL_A4
0.141323	0.118553	-0.0778152	-0.141323	-0.118553	0.0778152	GSEA:SHEDDEN_LUNG_CANCER_GOOD_SURVIVAL_A5
-0.0131626	-0.0508595	-0.0486062	0.0131626	0.0508595	0.0486062	GSEA:SHEDDEN_LUNG_CANCER_POOR_SURVIVAL_A6
-0.0193607	-0.0472467	-0.114459	0.0193607	0.0472467	0.114459	GSEA:SHEPARD_BMYB_MORPHOLINO_DN
0.00656808	-0.0567452	-0.190284	-0.00656808	0.0567452	0.190284	GSEA:SHEPARD_BMYB_TARGETS
0.126107	0.0913368	-0.000370192	-0.126107	-0.0913368	0.000370192	GSEA:SHETH_LIVER_CANCER_VS_TXNIP_LOSS_PAM4
0.0342461	-0.0163105	-0.0454912	-0.0342461	0.0163105	0.0454912	GSEA:SIGNAL_TRANSDUCTION
0.0571666	0.375705	0.247401	-0.0571666	-0.375705	-0.247401	GSEA:SMID_BREAST_CANCER_BASAL_DN
0.0421554	-0.205408	-0.258291	-0.0421554	0.205408	0.258291	GSEA:SMID_BREAST_CANCER_BASAL_UP
-0.131563	0.0306778	0.166171	0.131563	-0.0306778	-0.166171	GSEA:SMID_BREAST_CANCER_ERBB2_UP
0.193911	-0.10321	-0.306165	-0.193911	0.10321	0.306165	GSEA:SMID_BREAST_CANCER_LUMINAL_A_DN
0.246695	0.354637	-0.0514133	-0.246695	-0.354637	0.0514133	GSEA:SMID_BREAST_CANCER_LUMINAL_A_UP
0.0780471	-0.173049	-0.228258	-0.0780471	0.173049	0.228258	GSEA:SMID_BREAST_CANCER_LUMINAL_B_DN
0.0666978	0.561243	0.413782	-0.0666978	-0.561243	-0.413782	GSEA:SMID_BREAST_CANCER_LUMINAL_B_UP
0.142461	-0.0260491	-0.210091	-0.142461	0.0260491	0.210091	GSEA:SMID_BREAST_CANCER_NORMAL_LIKE_UP
0.0710548	-0.143091	-0.221561	-0.0710548	0.143091	0.221561	GSEA:SMID_BREAST_CANCER_RELAPSE_IN_BONE_DN
0.163846	0.49098	0.231645	-0.163846	-0.49098	-0.231645	GSEA:SMID_BREAST_CANCER_RELAPSE_IN_BONE_UP
0.152271	0.546988	0.328244	-0.152271	-0.546988	-0.328244	GSEA:SMID_BREAST_CANCER_RELAPSE_IN_BRAIN_DN
0.0869104	-0.198217	-0.393746	-0.0869104	0.198217	0.393746	GSEA:SMID_BREAST_CANCER_RELAPSE_IN_BRAIN_UP
0.164411	-0.192278	-0.343878	-0.164411	0.192278	0.343878	GSEA:SNIJDERS_AMPLIFIED_IN_HEAD_AND_NECK_TUMORS
-0.0916176	-0.176183	-0.18614	0.0916176	0.176183	0.18614	GSEA:SONG_TARGETS_OF_IE86_CMV_PROTEIN
0.170058	0.155057	-0.0115247	-0.170058	-0.155057	0.0115247	GSEA:SOTIRIOU_BREAST_CANCER_GRADE_1_VS_3_DN
-0.0547684	-0.106459	-0.0771591	0.0547684	0.106459	0.0771591	GSEA:SOTIRIOU_BREAST_CANCER_GRADE_1_VS_3_UP
-0.0164954	-0.136091	-0.125151	0.0164954	0.136091	0.125151	GSEA:SRC_UP.V1_DN
-0.311443	-0.0561462	0.223534	0.311443	0.0561462	-0.223534	GSEA:STAMBOLSKY_TARGETS_OF_MUTATED_TP53_DN
-0.295386	-0.108102	0.274191	0.295386	0.108102	-0.274191	GSEA:STARK_HYPPOCAMPUS_22Q11_DELETION_DN
0.323728	0.164219	-0.119816	-0.323728	-0.164219	0.119816	GSEA:STEGER_ADIPOGENESIS_UP
0.0651728	0.0543938	-0.0181427	-0.0651728	-0.0543938	0.0181427	GSEA:STEIN_ESRRA_TARGETS
0.0877547	0.062144	-0.00804861	-0.0877547	-0.062144	0.00804861	GSEA:STEIN_ESRRA_TARGETS_UP
0.142326	0.278653	0.21116	-0.142326	-0.278653	-0.21116	GSEA:STRUCTURAL_CONSTITUENT_OF_MUSCLE
0.0534604	-0.287842	-0.303015	-0.0534604	0.287842	0.303015	GSEA:SU_PLACENTA
0.107745	0.0546693	-0.0398873	-0.107745	-0.0546693	0.0398873	GSEA:SWEET_LUNG_CANCER_KRAS_DN
-0.150723	-0.00515941	0.148264	0.150723	0.00515941	-0.148264	GSEA:TAKEDA_TARGETS_OF_NUP98_HOXA9_FUSION_10D_UP
-0.151765	-0.0497582	0.193602	0.151765	0.0497582	-0.193602	GSEA:TAKEDA_TARGETS_OF_NUP98_HOXA9_FUSION_8D_UP
0.0435395	-0.132915	-0.171946	-0.0435395	0.132915	0.171946	GSEA:TANG_SENESCENCE_TP53_TARGETS_DN
-0.211211	-0.190141	-0.0299995	0.211211	0.190141	0.0299995	GSEA:TARTE_PLASMA_CELL_VS_B_LYMPHOCYTE_UP
0.0523353	0.00723834	-0.0391112	-0.0523353	-0.00723834	0.0391112	GSEA:TATAAA_V$TATA_01
0.0933721	0.0368275	-0.0514147	-0.0933721	-0.0368275	0.0514147	GSEA:TGANTCA_V$AP1_C
-0.0988422	0.296211	0.53569	0.0988422	-0.296211	-0.53569	GSEA:THUM_MIR21_TARGETS_HEART_DISEASE_UP
-0.0771631	-0.0243747	0.00770872	0.0771631	0.0243747	-0.00770872	GSEA:TIEN_INTESTINE_PROBIOTICS_24HR_DN
0.115789	0.0687747	-0.126785	-0.115789	-0.0687747	0.126785	GSEA:TISSUE_DEVELOPMENT
0.240409	0.0537403	-0.258697	-0.240409	-0.0537403	0.258697	GSEA:TONKS_TARGETS_OF_RUNX1_RUNX1T1_FUSION_GRANULOCYTE_UP
0.254287	0.0566972	-0.25288	-0.254287	-0.0566972	0.25288	GSEA:TONKS_TARGETS_OF_RUNX1_RUNX1T1_FUSION_SUSTAINED_IN_GRANULOCYTE_UP
-0.150579	-0.0937924	0.006727	0.150579	0.0937924	-0.006727	GSEA:TRANSFERASE_ACTIVITY_TRANSFERRING_GLYCOSYL_GROUPS
-0.227311	-0.101352	-0.00729632	0.227311	0.101352	0.00729632	GSEA:TRANSFERASE_ACTIVITY_TRANSFERRING_HEXOSYL_GROUPS
-0.000981346	-0.0525247	-0.0195895	0.000981346	0.0525247	0.0195895	GSEA:TRANSFERASE_ACTIVITY_TRANSFERRING_PHOSPHORUS_CONTAINING_GROUPS
-0.660065	-0.353494	0.408299	0.660065	0.353494	-0.408299	GSEA:TSAI_DNAJB4_TARGETS_UP
0.0751365	-0.0546392	-0.0872955	-0.0751365	0.0546392	0.0872955	GSEA:TTGGAGA,MIR-515-5P,MIR-519E
0.139003	-0.0810201	-0.398692	-0.139003	0.0810201	0.398692	GSEA:TURASHVILI_BREAST_DUCTAL_CARCINOMA_VS_DUCTAL_NORMAL_DN
0.373273	-0.123357	-0.543041	-0.373273	0.123357	0.543041	GSEA:TURASHVILI_BREAST_DUCTAL_CARCINOMA_VS_LOBULAR_NORMAL_DN
-0.0466742	0.194316	0.237974	0.0466742	-0.194316	-0.237974	GSEA:TURASHVILI_BREAST_LOBULAR_CARCINOMA_VS_DUCTAL_NORMAL_UP
-0.0702423	0.194355	0.106253	0.0702423	-0.194355	-0.106253	GSEA:TURASHVILI_BREAST_LOBULAR_CARCINOMA_VS_LOBULAR_NORMAL_DN
-0.471142	-0.107204	0.312348	0.471142	0.107204	-0.312348	GSEA:UDP_GLYCOSYLTRANSFERASE_ACTIVITY
-0.708945	-0.324838	0.483352	0.708945	0.324838	-0.483352	GSEA:UROSEVIC_RESPONSE_TO_IMIQUIMOD
0.117057	0.0662244	-0.064761	-0.117057	-0.0662244	0.064761	GSEA:V$AP1_01
0.117961	0.00565508	-0.0895267	-0.117961	-0.00565508	0.0895267	GSEA:V$AP1_C
0.110836	0.0418374	-0.0731483	-0.110836	-0.0418374	0.0731483	GSEA:V$AP1_Q4_01
0.0903727	0.0735193	0.00429039	-0.0903727	-0.0735193	-0.00429039	GSEA:V$AP1_Q6
0.0961875	0.0501431	-0.0712693	-0.0961875	-0.0501431	0.0712693	GSEA:V$AP1_Q6_01
-0.142995	-0.0474743	0.0456176	0.142995	0.0474743	-0.0456176	GSEA:V$AP2_Q6_01
-0.00785479	-0.0359715	-0.0873133	0.00785479	0.0359715	0.0873133	GSEA:V$AP4_Q6
0.00240825	-0.0975845	-0.149344	-0.00240825	0.0975845	0.149344	GSEA:V$AP4_Q6_01
0.0800219	0.113489	-0.082194	-0.0800219	-0.113489	0.082194	GSEA:V$AREB6_03
0.101343	0.0514216	-0.0416378	-0.101343	-0.0514216	0.0416378	GSEA:V$BACH1_01
0.0851804	0.0318536	-0.0562615	-0.0851804	-0.0318536	0.0562615	GSEA:V$BACH2_01
0.11441	0.0728967	-0.0702219	-0.11441	-0.0728967	0.0702219	GSEA:V$CRX_Q4
0.00600149	-0.0727394	-0.0821845	-0.00600149	0.0727394	0.0821845	GSEA:V$E2F_03
0.0408502	-0.0587402	-0.0928632	-0.0408502	0.0587402	0.0928632	GSEA:V$E2F_Q3
0.00656808	-0.109603	-0.115119	-0.00656808	0.109603	0.115119	GSEA:V$E2F_Q3_01
0.0188528	-0.0695563	-0.0710013	-0.0188528	0.0695563	0.0710013	GSEA:V$E2F_Q4_01
0.0148382	-0.0387655	-0.062202	-0.0148382	0.0387655	0.062202	GSEA:V$E2F_Q6_01
0.00656808	-0.105633	-0.102071	-0.00656808	0.105633	0.102071	GSEA:V$E2F1_Q4_01
0.079179	0.121396	0.0549019	-0.079179	-0.121396	-0.0549019	GSEA:V$EVI1_04
0.126004	0.150533	0.0242411	-0.126004	-0.150533	-0.0242411	GSEA:V$GATA1_04
0.106885	0.107695	-0.0105481	-0.106885	-0.107695	0.0105481	GSEA:V$GATA1_05
0.12126	0.0626143	-0.0621187	-0.12126	-0.0626143	0.0621187	GSEA:V$GATA6_01
0.00495753	-0.0209285	-0.0920468	-0.00495753	0.0209285	0.0920468	GSEA:V$HEB_Q6
0.130518	0.0880683	-0.0532572	-0.130518	-0.0880683	0.0532572	GSEA:V$HNF3_Q6
0.130585	0.0480833	-0.0691005	-0.130585	-0.0480833	0.0691005	GSEA:V$MEIS1_01
0.0235407	-0.0583398	-0.0863414	-0.0235407	0.0583398	0.0863414	GSEA:V$MYOGENIN_Q6
0.0678653	-0.0554649	-0.111637	-0.0678653	0.0554649	0.111637	GSEA:V$NFAT_Q4_01
0.0783547	0.0168124	-0.0998152	-0.0783547	-0.0168124	0.0998152	GSEA:V$NFE2_01
0.0916696	-0.0897815	-0.137801	-0.0916696	0.0897815	0.137801	GSEA:V$NFKB_C
0.096299	0.114882	-0.0322995	-0.096299	-0.114882	0.0322995	GSEA:V$OCT1_Q6
0.046202	0.0836534	0.0429818	-0.046202	-0.0836534	-0.0429818	GSEA:V$OLF1_01
0.0802622	0.042823	-0.0500566	-0.0802622	-0.042823	0.0500566	GSEA:V$P53_DECAMER_Q2
0.0746471	0.0424211	0.0006572	-0.0746471	-0.0424211	-0.0006572	GSEA:V$TCF4_Q5
0.242538	0.165581	-0.184274	-0.242538	-0.165581	0.184274	GSEA:VALK_AML_CLUSTER_1
0.33343	0.181618	-0.148179	-0.33343	-0.181618	0.148179	GSEA:VALK_AML_CLUSTER_10
0.216818	0.205401	0.0534538	-0.216818	-0.205401	-0.0534538	GSEA:VANLOO_SP3_TARGETS_DN
0.1237	0.270822	0.141994	-0.1237	-0.270822	-0.141994	GSEA:VANTVEER_BREAST_CANCER_BRCA1_DN
-0.00964918	-0.156556	-0.158233	0.00964918	0.156556	0.158233	GSEA:VANTVEER_BREAST_CANCER_ESR1_DN
0.144727	0.339043	0.162281	-0.144727	-0.339043	-0.162281	GSEA:VANTVEER_BREAST_CANCER_ESR1_UP
-0.0380281	-0.168757	-0.103232	0.0380281	0.168757	0.103232	GSEA:VANTVEER_BREAST_CANCER_METASTASIS_DN
0.0573538	0.446296	0.313083	-0.0573538	-0.446296	-0.313083	GSEA:VANTVEER_BREAST_CANCER_METASTASIS_UP
0.055811	0.172563	0.0840405	-0.055811	-0.172563	-0.0840405	GSEA:VECCHI_GASTRIC_CANCER_ADVANCED_VS_EARLY_DN
0.0073055	-0.073525	-0.0604419	-0.0073055	0.073525	0.0604419	GSEA:VECCHI_GASTRIC_CANCER_EARLY_UP
0.156632	0.00968074	-0.148339	-0.156632	-0.00968074	0.148339	GSEA:VERHAAK_AML_WITH_NPM1_MUTATED_DN
0.000802736	-0.0501622	-0.0954407	-0.000802736	0.0501622	0.0954407	GSEA:VERHAAK_GLIOBLASTOMA_MESENCHYMAL
-0.0311314	0.0893136	0.10605	0.0311314	-0.0893136	-0.10605	GSEA:VESICLE_MEDIATED_TRANSPORT
-0.0770688	-0.126211	-0.00171377	0.0770688	0.126211	0.00171377	GSEA:WALLACE_PROSTATE_CANCER_RACE_UP
0.176629	0.108195	-0.0480813	-0.176629	-0.108195	0.0480813	GSEA:WANG_BARRETTS_ESOPHAGUS_AND_ESOPHAGUS_CANCER_DN
-0.0996964	-0.125121	-0.0205607	0.0996964	0.125121	0.0205607	GSEA:WANG_CISPLATIN_RESPONSE_AND_XPC_UP
0.289428	0.27174	-0.179799	-0.289428	-0.27174	0.179799	GSEA:WANG_CLASSIC_ADIPOGENIC_TARGETS_OF_PPARG
0.2279	-0.0718911	-0.206154	-0.2279	0.0718911	0.206154	GSEA:WANG_METHYLATED_IN_BREAST_CANCER
-0.0155814	-0.0966238	-0.0903005	0.0155814	0.0966238	0.0903005	GSEA:WANG_RESPONSE_TO_GSK3_INHIBITOR_SB216763_DN
0.0464626	-0.00321201	-0.0551948	-0.0464626	0.00321201	0.0551948	GSEA:WANG_SMARCE1_TARGETS_DN
0.206405	0.197572	-0.00166953	-0.206405	-0.197572	0.00166953	GSEA:WATTEL_AUTONOMOUS_THYROID_ADENOMA_DN
-0.0265347	-0.0454194	-0.00900304	0.0265347	0.0454194	0.00900304	GSEA:WEI_MYCN_TARGETS_WITH_E_BOX
0.0472789	0.0581904	0.010501	-0.0472789	-0.0581904	-0.010501	GSEA:WEST_ADRENOCORTICAL_TUMOR_DN
-0.0519243	-0.163232	-0.124187	0.0519243	0.163232	0.124187	GSEA:WHITEFORD_PEDIATRIC_CANCER_MARKERS
0.180525	0.107961	-0.0570523	-0.180525	-0.107961	0.0570523	GSEA:WIEDERSCHAIN_TARGETS_OF_BMI1_AND_PCGF2
-0.0678328	-0.225891	-0.0855316	0.0678328	0.225891	0.0855316	GSEA:WIELAND_UP_BY_HBV_INFECTION
-0.0328181	-0.132656	-0.142837	0.0328181	0.132656	0.142837	GSEA:WILCOX_PRESPONSE_TO_ROGESTERONE_UP
0.0442174	0.0904784	0.0335648	-0.0442174	-0.0904784	-0.0335648	GSEA:WONG_MITOCHONDRIA_GENE_MODULE
0.238092	0.29171	0.121571	-0.238092	-0.29171	-0.121571	GSEA:WOO_LIVER_CANCER_RECURRENCE_DN
-0.0916176	-0.239033	-0.243514	0.0916176	0.239033	0.243514	GSEA:WU_APOPTOSIS_BY_CDKN1A_VIA_TP53
-0.084522	-0.210343	-0.0340571	0.084522	0.210343	0.0340571	GSEA:XU_AKT1_TARGETS_6HR
-0.095206	-0.423065	-0.206518	0.095206	0.423065	0.206518	GSEA:YANG_BREAST_CANCER_ESR1_BULK_DN
0.203745	0.379538	0.407299	-0.203745	-0.379538	-0.407299	GSEA:YANG_BREAST_CANCER_ESR1_BULK_UP
0.112	-0.168112	-0.440263	-0.112	0.168112	0.440263	GSEA:YANG_BREAST_CANCER_ESR1_DN
0.0520306	-0.0721596	-0.189812	-0.0520306	0.0721596	0.189812	GSEA:YANG_BREAST_CANCER_ESR1_LASER_DN
0.315316	0.669035	0.518036	-0.315316	-0.669035	-0.518036	GSEA:YANG_BREAST_CANCER_ESR1_UP
0.148266	-0.112579	-0.34427	-0.148266	0.112579	0.34427	GSEA:YAO_HOXA10_TARGETS_VIA_PROGESTERONE_UP
0.05468	0.0422495	0.0184616	-0.05468	-0.0422495	-0.0184616	GSEA:YOSHIMURA_MAPK8_TARGETS_UP
0.122805	0.137918	-0.00501861	-0.122805	-0.137918	0.00501861	GSEA:YTAAYNGCT_UNKNOWN
-0.00570913	-0.0962952	-0.263397	0.00570913	0.0962952	0.263397	GSEA:ZHAN_MULTIPLE_MYELOMA_DN
-0.173905	-0.255248	-0.12335	0.173905	0.255248	0.12335	GSEA:ZHAN_MULTIPLE_MYELOMA_PR_UP
0.147937	-0.153006	-0.317381	-0.147937	0.153006	0.317381	GSEA:ZHANG_GATA6_TARGETS_DN
0.37731	-0.0765342	-0.52818	-0.37731	0.0765342	0.52818	GSEA:ZHANG_GATA6_TARGETS_UP
-0.660112	-0.300926	0.483352	0.660112	0.300926	-0.483352	GSEA:ZHANG_INTERFERON_RESPONSE
0.0135913	-0.0763243	-0.0867171	-0.0135913	0.0763243	0.0867171	GSEA:ZHANG_TLX_TARGETS_36HR_DN
-0.0354045	-0.109043	-0.0890768	0.0354045	0.109043	0.0890768	GSEA:ZHANG_TLX_TARGETS_60HR_DN
0.0576651	0.0854989	0.0293946	-0.0576651	-0.0854989	-0.0293946	GSEA:ZHANG_TLX_TARGETS_60HR_UP
-0.0124815	-0.152415	-0.137886	0.0124815	0.152415	0.137886	GSEA:ZHANG_TLX_TARGETS_UP
0.0394512	-0.0741002	-0.0615389	-0.0394512	0.0741002	0.0615389	GSEA:ZHENG_BOUND_BY_FOXP3
-0.0256078	-0.140842	-0.108326	0.0256078	0.140842	0.108326	GSEA:ZHENG_GLIOBLASTOMA_PLASTICITY_UP
0.0671611	-0.0812202	-0.18141	-0.0671611	0.0812202	0.18141	GSEA:ZHENG_IL22_SIGNALING_UP
0.0598014	0.0247969	-0.0124615	-0.0598014	-0.0247969	0.0124615	GSEA:ZHONG_SECRETOME_OF_LUNG_CANCER_AND_FIBROBLAST
-0.0446449	-0.12647	-0.1109	0.0446449	0.12647	0.1109	GSEA:ZHOU_CELL_CYCLE_GENES_IN_IR_RESPONSE_24HR
-0.0715378	-0.239033	-0.186362	0.0715378	0.239033	0.186362	GSEA:ZHOU_CELL_CYCLE_GENES_IN_IR_RESPONSE_6HR
