# Supplementary material for: Proteomic maps of breast cancer subtypes
Source: Nat Commun. 2016 Jan 4;7:10259. doi: 10.1038/ncomms10259 (PMC4725767; doi:10.1038/ncomms10259)
Supplement: Supplementary Data Set 4 — List of ANOVA significant proteins. Differentially expressed protein groups between the three breast. [file ncomms10259-s5.xls]

## Sheet: Supplementary Table 5_withQValu
Supplementary Data 4. List of ANOVA significant proteins. Differentially expressed protein groups between the three breast cancer subtypes, their ratios and the associated p-values (-log10). Permutation-based FDR was used to control for multiple hypothesis testing requiring significance level of 5%. The corresponding local FDR is reported for each protein group (q-value). The 19 SVM-based signatu…
Ratio H/L normalized BC1	Ratio H/L normalized BC10	Ratio H/L normalized BC12	Ratio H/L normalized BC13	Ratio H/L normalized BC14	Ratio H/L normalized BC15	Ratio H/L normalized BC17	Ratio H/L normalized BC18	Ratio H/L normalized BC19	Ratio H/L normalized BC20	Ratio H/L normalized BC21	Ratio H/L normalized BC22	Ratio H/L normalized BC23	Ratio H/L normalized BC25	Ratio H/L normalized BC26	Ratio H/L normalized BC27	Ratio H/L normalized BC28	Ratio H/L normalized BC29	Ratio H/L normalized BC3	Ratio H/L normalized BC30	Ratio H/L normalized BC30B	Ratio H/L normalized BC31	Ratio H/L normalized BC32	Ratio H/L normalized BC33	Ratio H/L normalized BC34	Ratio H/L normalized BC36	Ratio H/L normalized BC37	Ratio H/L normalized BC38	Ratio H/L normalized BC4	Ratio H/L normalized BC40	Ratio H/L normalized BC41	Ratio H/L normalized BC42	Ratio H/L normalized BC43	Ratio H/L normalized BC45	Ratio H/L normalized BC46	Ratio H/L normalized BC5	Ratio H/L normalized BC6	Ratio H/L normalized BC7	Ratio H/L normalized BC8	Ratio H/L normalized BC9	ANOVA p value (- log 10)	ANOVA q-value	SVM signature	Protein IDs	Majority protein IDs	Protein names	Gene names
ERPR	Her2	TN	Her2	ERPR	TN	ERPR	TN	ERPR	Her2	ERPR	TN	ERPR	ERPR	ERPR	ERPR	ERPR	Her2	ERPR	Her2	Her2	Her2	TN	Her2	Her2	ERPR	Her2	TN	ERPR	TN	TN	TN	Her2	TN	TN	ERPR	Her2	Her2	Her2	Her2
-0.301352	1.3313	-0.692562	2.355	0.110321	-1.07093	-0.728998	-0.766825	-1.32158	-0.234147	-0.242181	-0.396152	-0.95384	0.0946583	0.254267	0.668857	-0.272298	-0.210025	-1.44011	1.13695	1.28169	-0.156029	-1.65319	1.42343	0.259931	-0.327301	0.391884	-0.801073	1.05784	-0.839803	-0.273033	-0.709377	-0.712229	-0.773546	-0.871563	2.78831	0.33177	0.360805	1.40575	0.495399	3.29235	0.0446809		A0MZ66;A0MZ66-3;A0MZ66-6;A0MZ66-4;A0MZ66-5;A0MZ66-8;A0MZ66-2;A0MZ66-7	A0MZ66;A0MZ66-3;A0MZ66-6;A0MZ66-4;A0MZ66-5;A0MZ66-8;A0MZ66-2	Shootin-1	KIAA1598
-0.4167	-0.173187	2.15164	0.0816038	-0.49801	0.17229	-0.875416	-1.01982	-0.308717	0.631218	-0.5281	0.504293	-0.435367	-0.768122	-1.01752	-1.21468	-1.23136	0.683623	-0.021337	0.816482	0.464392	1.07606	1.95481	0.869551	1.56824	-0.809996	-0.780049	-0.215119	-2.79353	-0.24019	-0.416875	2.24154	-0.588917	0.219592	0.881201	-0.300877	0.550687	0.335604	0.224746	-0.77369	3.63133	0.0441905		B5MCF9;O00541;B3KXD6;C9JXJ1;H7C267	B5MCF9;O00541;B3KXD6	Pescadillo homolog	PES1
0.192671	0.115205	0.729305	0.813381	0.581015	0.975446	0.814889	0.0889916	0.414039	0.646098	1.12642	1.03658	0.695093	1.38129	0.196992	-0.245859	0.931921	-0.829758	0.110861	-2.24148	-1.17863	-2.36808	1.63043	-1.4064	-0.201839	0.472303	-0.257071	0.699351	-0.243226	-0.024771	0.457395	0.450907	-2.29556	-0.133345	-0.309101	-0.166556	-0.698326	-0.0786358	0.319826	-2.20176	3.91251	0.0335385		B7Z242;P27338;B7Z5H3	B7Z242;P27338;B7Z5H3	Amine oxidase [flavin-containing] B	MAOB
-1.5905	1.09358	-1.16402	0.887535	1.4432	-1.70669	-0.220346	0.23874	0.457407	-0.124743	0.256263	-0.323411	-0.917947	-0.0854358	0.436538	0.70816	1.83578	0.068313	-1.01907	0.894	0.907795	0.758741	-0.0803589	-0.0803751	-0.114061	0.690769	0.656044	-1.87305	1.86971	-1.0213	-1.26936	-0.994665	0.173201	-1.2165	-0.672916	0.25214	0.366812	0.475946	1.66225	-1.65818	3.20455	0.0478519	+	B7ZAP5;P55317;P55318	B7ZAP5;P55317	Hepatocyte nuclear factor 3-alpha	FOXA1
-0.463164	0.797229	0.304136	1.20772	-1.22629	-0.635466	-1.39581	1.76882	-0.936472	-1.09977	-1.17449	0.0942967	0.866627	-0.764824	-1.33563	-0.925505	-0.876945	0.912803	0.874751	1.85287	1.49267	-1.12938	-0.131681	2.21677	0.171853	-1.17242	0.145743	-0.117756	-0.78609	-1.00548	-0.191823	0.476574	-0.044705	-0.803114	-0.710978	0.264897	1.15585	0.933918	1.00989	0.380361	3.1369	0.0483279		Q96KG9-3;E9PS17;Q96KG9-2;Q96KG9;E9PK59;Q96KG9-4;Q96KG9-5;Q96KG9-6;E9PPN3;H0YCI6;H0YDH0	Q96KG9-3;E9PS17;Q96KG9-2;Q96KG9;E9PK59;Q96KG9-4;Q96KG9-5;Q96KG9-6;E9PPN3	N-terminal kinase-like protein	SCYL1
-1.9094	-0.39021	0.593902	1.48469	-0.144826	0.420196	0.0675708	0.0900364	0.135411	0.35236	-3.1315	0.741121	0.0584092	-0.553564	-0.0126322	-2.81063	-0.0833911	0.398981	-2.47837	0.185107	0.241766	-0.0133806	0.467272	1.14149	-0.0611333	-0.1064	0.750862	0.610682	-0.0947766	0.871183	-0.0708342	0.299485	1.28523	0.499102	-0.0279761	-0.0837365	0.678418	0.732541	-0.799817	0.666766	3.46564	0.0506667		F5GXX5;P61803;F5H895	F5GXX5;P61803;F5H895	Dolichyl-diphosphooligosaccharide--protein glycosyltransferase subunit DAD1	DAD1
-0.543208	-0.650777	-0.319652	-0.678632	1.61102	-1.62974	0.744743	0.776653	-0.217176	0.573074	0.7936	-1.20208	-0.317367	1.66013	0.320781	1.18342	1.41881	-0.913466	0.299722	-0.6053	-0.941502	-0.387247	0.723067	-1.55828	0.213467	0.950844	-0.132867	-1.23904	1.43971	-0.688864	-0.0441542	-0.535161	0.307404	-0.975086	-1.06986	1.98299	-1.42264	0.307438	1.67417	-0.908953	3.70742	0.0392		P80404;H3BRN4;H3BNQ7;H3BMJ9;H3BPW8;H3BRJ1;H3BRT1	P80404;H3BRN4;H3BNQ7	4-aminobutyrate aminotransferase, mitochondrial	ABAT
-0.774824	1.30144	-1.19518	0.813715	0.116972	-1.12483	-0.448519	-0.477787	0.221849	-0.816146	-0.388961	-1.33399	-0.659637	-0.0577311	-0.095449	0.806073	0.611438	-0.264828	-0.621186	2.87388	2.77001	1.20769	-0.383701	1.57826	-0.244701	-1.0311	0.354011	-1.15489	0.797178	-0.616743	-0.636103	-0.0755205	0.215115	-0.953927	-1.20048	-0.529221	0.909877	0.762234	0.171008	-0.425296	4.34451	0.037		J3KNL6;O15027;O15027-4;O15027-2;O15027-3	J3KNL6;O15027;O15027-4;O15027-2;O15027-3	Protein transport protein Sec16A	SEC16A
1.99688	1.24799	-0.787732	0.373217	0.225657	-2.29731	-1.25899	-0.633734	-1.0773	0.17922	1.85119	-1.56143	0.701136	-0.247322	-0.0509705	0.979275	0.569535	0.0793916	0.190967	0.148931	0.0729043	1.29421	-1.62997	-0.114415	0.0880267	-0.840863	-0.223057	-0.7064	0.992436	0.413006	-1.87929	-0.462271	0.533065	-1.08044	-0.571092	1.24764	-0.0885878	0.699372	0.201616	1.42549	4.14619	0.0348571	+	O14561;I3L505;H3BNK3	O14561;I3L505;H3BNK3	Acyl carrier protein, mitochondrial;Acyl carrier protein	NDUFAB1
-0.627142	-0.470721	0.53044	0.872935	-0.323744	0.130834	0.201251	-0.806074	-0.202193	0.526636	-1.69414	-0.263917	1.48615	-1.45234	-0.388119	-1.60817	-1.10051	0.587723	-1.01016	1.7992	1.44751	-0.719827	0.128893	2.16689	0.586632	-0.463036	0.502873	-0.188069	0.209683	-0.698273	-0.512846	0.388541	1.97962	-1.7885	-0.970378	-0.726329	0.10691	1.24744	0.0523429	1.062	3.87592	0.0322667		O15260;O15260-2;Q5T8U5;Q5T8U7;B7Z6A4	O15260;O15260-2;Q5T8U5;Q5T8U7;B7Z6A4	Surfeit locus protein 4	SURF4
-0.384529	0.551307	0.364212	0.502158	-0.0992083	-0.305308	-0.590634	-0.319306	-0.485173	0.214093	-0.869637	-0.897856	0.272001	0.993688	-0.895226	-2.33968	-1.41634	0.32893	0.0578456	1.15027	1.00408	-0.459839	-0.908247	1.60254	-0.140912	-1.217	2.4506	-0.639167	-1.27252	-0.885812	-0.346409	0.74647	1.78222	-0.411554	0.70325	0.222901	1.65364	0.484465	-1.21825	1.01794	3.35631	0.0461		O60884;H3BMW5;I3L320	O60884	DnaJ homolog subfamily A member 2	DNAJA2
-1.84852	0.874991	-0.458925	0.248942	0.51523	-1.07712	0.892682	0.439823	-0.23661	0.706087	-0.197505	-1.43514	0.256213	-0.151974	0.137352	-2.23142	0.406474	0.850032	-1.69883	0.859453	1.42985	0.365518	0.319618	0.564436	-0.958361	0.645244	0.688442	-0.911836	-0.326384	-0.817517	-0.35539	-1.71215	0.994084	-0.456263	-1.36573	1.0921	-0.0617225	0.461748	1.87942	1.67366	3.43599	0.0521379		O76024;H0Y9G5	O76024	Wolframin	WFS1
0.267002	0.919556	0.191204	1.92539	-0.370456	0.221017	-0.377447	0.136867	-1.19407	-0.10448	-0.209067	-0.409366	-0.0585795	-0.733127	-0.0551153	-1.64701	-0.232212	0.13936	0.0692855	0.279401	0.00987993	-0.738702	0.193811	1.42113	0.527948	-0.521179	0.732427	0.240376	-0.20499	-2.39096	-1.14941	0.130538	2.40631	-1.66986	-1.59537	0.294503	0.689007	2.36558	-0.332698	0.833511	3.3588	0.0471795		O94826	O94826	Mitochondrial import receptor subunit TOM70	TOMM70A
1.28043	-1.38402	2.49905	0.562874	-1.06902	2.78646	1.17463	0.643021	-0.579173	0.0592915	-1.00167	1.84611	-0.475568	-0.473128	-0.357154	-0.825638	-1.06515	0.0814855	0.440128	-0.329428	-0.940043	0.10523	1.11075	-1.20338	0.0571927	-0.0628842	-1.07311	-0.0298298	-0.631003	0.630517	0.154088	-0.338095	0.405716	-0.353554	1.20516	-0.840887	0.384038	-1.34261	-0.757828	-0.292994	3.24268	0.04752	+	O94925;B7Z509;C9JIJ6;H7C201	O94925	Glutaminase kidney isoform, mitochondrial	GLS
0.350177	1.08621	-1.5251	0.737457	1.24444	-0.970156	-0.0515627	-0.331224	0.280553	-0.630683	1.21349	-1.84281	-1.15643	-0.482294	0.56755	1.75267	1.15794	-0.673563	-0.666214	1.61196	1.49094	-0.626387	-0.371093	1.34907	-0.524179	0.175896	-0.0440987	-1.63407	-0.326038	-0.579132	-0.922225	-1.06093	0.771099	-1.22263	-0.864739	1.36562	0.37047	-0.0197788	1.44112	-0.441343	4.27068	0.036	+	O95994;Q4JM47;B5MC07;C9J3E2;H7C3Z9	O95994;Q4JM47;B5MC07;C9J3E2	Anterior gradient protein 2 homolog	AGR2
0.913116	-0.345174	0.190037	-1.02162	-0.404753	-0.281537	-0.213074	1.64248	-0.4112	0.794754	-0.512234	-0.40922	1.69453	-1.052	0.536301	-0.978797	-1.30388	-0.828191	0.953345	-0.835649	-0.473411	-0.0569762	1.19226	-0.68025	-0.563022	0.488746	-0.99734	1.16268	-1.67766	0.299894	1.96146	1.63739	0.207803	0.708011	1.63126	-0.165523	-0.8055	0.753084	-2.02936	-0.720794	3.19376	0.0481455		P00491;G3V5M2;G3V308;G3V2H3;G3V393	P00491;G3V5M2;G3V308	Purine nucleoside phosphorylase	PNP
1.30129	-1.1954	1.85665	-2.00712	-0.382959	1.82168	1.02285	-1.00941	-0.125741	0.990035	-0.0381601	1.21327	0.258127	0.467907	1.27052	0.342412	-0.203636	-0.986993	1.05252	-1.2678	-1.2375	-0.950777	0.704497	-1.49693	0.555046	0.97145	-0.886555	0.591284	-0.85233	0.620584	0.896829	0.470025	0.0675887	-0.544524	0.352883	-1.26954	-0.407696	-1.45101	-0.765122	0.251761	3.32598	0.0481951		P04083;Q5T3N1;Q5T3N0	P04083;Q5T3N1	Annexin A1	ANXA1
-0.347326	1.34844	-1.16566	1.58773	-0.711975	-0.937648	-0.396512	-0.182048	-1.02151	0.227564	2.0288	-0.882147	-0.803441	-1.13738	-0.328179	-1.00791	-1.24162	1.06564	-0.34278	1.5793	1.45154	0.828877	-0.0426554	1.81144	0.146522	-0.0992961	1.36372	-1.02152	-0.710305	-0.790952	-0.706191	-0.786607	0.82445	-0.691395	-0.265522	-0.795592	1.8527	0.0352321	-0.448705	0.712918	6.81026	0	+	P04626-4;P04626;J3QLU9;B4DTR1;P04626-3;P04626-2;F5H1T4;J3KTI5;J3QRJ7;J3KS21;J3QRX1;J3QL83;J3KRI9;J3QLV2;M0R0A7;E9PLB1;E9PRQ2;H0YCF5;Q5TCX8-2	P04626-4;P04626;J3QLU9;B4DTR1;P04626-3;P04626-2	Receptor tyrosine-protein kinase erbB-2	ERBB2
0.0167777	-1.55117	0.545822	0.140773	-1.14561	2.3932	-0.510214	-0.186794	0.123004	0.855224	-0.620672	2.97784	-0.439256	-0.126737	0.166115	-0.949061	-1.56452	0.00782937	-0.304336	0.175081	0.704553	1.53614	-0.185061	-1.10568	-0.778397	-0.435384	-0.857609	1.61042	-1.40088	0.226912	1.32138	0.309735	-1.03721	0.814427	-0.0711579	-0.741334	0.145538	0.715583	-0.466287	-0.308969	3.37287	0.0494444	+	P06733;K7EM90;K7EN23;K7EQF3;K7ERS8	P06733	Alpha-enolase	ENO1
-0.720354	1.06141	1.15459	-0.0841059	-2.1706	1.81947	-0.88484	0.06041	1.82556	-0.486509	0.0856161	2.552	-1.36901	-0.664917	-0.681181	0.195655	-0.963078	-0.574388	-0.426966	0.0585684	0.0716942	0.838447	0.597176	-0.863941	-1.26092	-0.242553	-1.3666	1.15184	-0.894975	0.525108	0.0858689	0.265485	0.221629	1.37282	0.79692	-0.922305	-0.561502	-0.162102	1.03119	-0.470619	3.77275	0.0341053	+	P16949;P16949-2;A2A2D0;B7Z2Z7;Q9H169;G5EA16;Q9H169-2;E5RIR6;E7EVN3	P16949;P16949-2;A2A2D0	Stathmin	STMN1
-1.38964	-0.515707	0.350575	0.102966	-1.11125	1.77463	-0.665232	0.656873	-0.362897	0.503336	-1.68559	0.497344	-0.739444	-1.00094	0.450438	-0.537946	-0.961651	-0.460535	0.799288	0.161566	0.226263	0.771489	1.38235	-1.04154	1.63774	0.0422427	-0.135493	1.74298	0.145902	1.09786	0.116761	-0.572108	0.348886	1.35233	0.211393	-2.65167	-0.319375	-1.01296	-0.761699	1.55245	3.41129	0.049697		P17706;P17706-2;P17706-3;K7ENG3;K7EQG9;K7ER87;K7EIE9;K7ENP9;K7EIY0;K7ELS9;K7ERU1	P17706;P17706-2;P17706-3;K7ENG3;K7EQG9	Tyrosine-protein phosphatase non-receptor type 2;Tyrosine-protein phosphatase non-receptor type	PTPN2
-0.0375352	0.616278	0.337375	1.72074	-0.0561606	0.66592	-0.489083	0.640919	-0.0452191	0.215865	-1.70938	0.936392	-0.314241	-0.494952	-1.28071	-2.58033	-0.0700123	0.0139376	-0.855051	1.08816	-0.160954	-0.889198	1.0173	1.58261	0.214824	-1.58251	-1.7616	0.305377	-1.75761	-0.169859	0.681433	1.06577	-0.423461	-0.360878	0.258491	-0.0145522	0.447781	1.87128	0.374082	0.998762	3.59138	0.0476364		P20042	P20042	Eukaryotic translation initiation factor 2 subunit 2	EIF2S2
-0.534466	-1.03474	1.21909	0.036392	-1.61924	2.54457	-0.514969	-0.295245	1.09406	0.635165	-0.526712	2.33522	-1.82175	-0.356837	0.177701	-0.336415	-0.453912	-0.711748	-1.10094	-0.0985842	-0.637064	-0.873679	1.10455	0.0335324	0.469951	-0.152669	-0.102013	0.852213	-1.8182	0.0905551	-0.972	-0.449555	0.791439	1.88189	1.25023	-0.337099	-0.066818	0.00829192	0.397353	-0.10754	3.36327	0.0490811	+	P25205	P25205	DNA replication licensing factor MCM3	MCM3
0.128977	-1.48654	2.03905	0.771692	-1.37835	-0.102577	-0.442685	-0.0988186	-0.5706	0.126883	-1.23676	0.657375	-1.18507	-0.562437	-0.922959	-0.262178	-2.48521	0.228229	-0.0359992	0.0023958	0.0452866	-0.590763	1.80093	1.76108	1.01013	-1.12481	1.26731	1.17393	-1.37425	-0.371386	-0.318756	-0.290287	1.34766	0.40238	-0.0588419	-0.34337	1.30579	0.74054	-0.0128321	0.445862	3.99978	0.036	+	P26641	P26641	Elongation factor 1-gamma	EEF1G
1.06414	-0.529693	-1.02417	-0.828656	0.504756	-1.07286	1.39374	-1.04707	1.14511	0.415867	0.0121981	-1.40354	-0.389742	1.05806	1.91515	2.0754	1.21324	0.0596404	1.45053	-0.402886	-0.76401	-0.217973	-0.445419	-1.24839	-0.283391	0.0976743	-1.44592	-0.0709103	1.16486	-0.584973	0.441095	0.059566	-0.376464	-2.64811	-0.191414	0.86147	-0.36587	0.120231	-0.285923	0.574658	6.22193	0	+	P27361;P27361-2;E9PQW4;P27361-3;E9PJF0;E9PBK7;B3KR49;H0YEX6;E9PRH7;H0YDH9	P27361;P27361-2;E9PQW4;P27361-3;E9PJF0;E9PBK7;B3KR49	Mitogen-activated protein kinase 3	MAPK3
-0.39772	1.30748	0.771419	0.212201	-2.33725	0.537912	-0.854353	-0.238523	0.0514562	-0.0657966	-1.32426	-0.65986	0.903594	-0.141481	-0.154827	-1.6456	-0.213165	0.546893	-1.25138	1.66246	0.912686	0.270087	-1.74298	1.683	0.767658	-0.978993	1.06492	0.633354	-0.193316	-0.0854848	-1.37698	-0.183043	0.0856192	-0.368801	-0.268484	0.820699	0.739545	-1.03378	0.28831	2.25679	3.16287	0.0482069		P31689;B7Z5C0	P31689;B7Z5C0	DnaJ homolog subfamily A member 1	DNAJA1
0.918984	-0.913223	1.14885	-0.132489	-1.10132	2.74577	-0.680205	-0.407595	0.377542	-0.324205	-0.978124	2.22002	-1.04188	0.0236552	0.213546	-0.939687	-1.33572	-0.572944	-0.204262	-0.278772	-0.43899	-1.37583	1.16733	-0.0471884	0.326977	-0.760151	0.581412	0.556213	-2.33337	0.796015	0.157035	-0.0953012	1.32177	1.43494	0.765974	-0.303497	-0.418864	-0.233907	0.628874	-0.467374	3.93662	0.0336667	+	P33992;B1AHB1;B1AHB2;B1AHA9;F8WFD7	P33992;B1AHB1	DNA replication licensing factor MCM5	MCM5
0.0536636	-0.483783	0.00437805	2.12848	0.330755	-0.227845	-0.44487	-0.0232971	-0.800939	0.486489	-0.70711	-0.684389	-0.882541	-0.381527	-0.412757	-0.620524	-1.40945	-0.000983622	-0.156007	-0.84448	-0.434705	0.428794	0.252225	1.4836	0.353856	0.0137299	1.87731	0.213734	-0.377653	-0.216239	-0.791584	-1.12834	2.69595	-0.794143	-0.136332	-1.51635	0.862231	2.56578	-1.09127	0.81616	3.19341	0.0473571		P40199;M0QYM2	P40199	Carcinoembryonic antigen-related cell adhesion molecule 6	CEACAM6
-0.783201	0.110533	-0.466457	0.760776	-1.2976	-0.763576	-0.0158673	0.953466	-0.494089	-0.234231	0.299495	-0.761387	1.50485	0.123186	-0.813337	-0.676703	-1.15987	0.894408	-0.389743	1.09069	1.1489	-0.281362	-0.296195	2.16351	-0.726607	-1.27773	0.529958	0.459308	-1.14385	-1.00833	-0.160938	1.15774	0.106958	-0.873427	-1.6239	-1.37504	1.18554	2.24075	1.45418	0.439194	3.24362	0.0484898		P48735;B4DFL2;B4DSZ6;H0YL11	P48735;B4DFL2;B4DSZ6	Isocitrate dehydrogenase [NADP], mitochondrial;Isocitrate dehydrogenase [NADP]	IDH2
-0.948313	0.608591	1.30496	0.714379	-0.960332	0.525076	-1.13112	0.808042	-1.03778	1.51713	-1.60567	2.08614	-0.0595338	-1.23167	-1.24267	-1.05713	-0.241024	-0.606757	-0.620642	0.184654	0.116	1.62962	1.57103	0.397656	0.786604	-0.27904	1.04927	0.309599	-0.478258	0.347215	-1.28276	-1.52594	0.912464	0.906459	-0.107142	-0.688983	-0.0340454	1.06595	-0.213937	-1.48808	3.81477	0.0333333		P49643;P49643-2	P49643	DNA primase large subunit	PRIM2
0.811771	-0.406883	0.851069	1.69677	-1.10667	1.57848	0.259843	-0.125069	-1.45826	0.449549	-1.47837	0.583385	-0.5985	-1.18348	-0.619699	-1.44528	-2.0417	1.13284	0.177984	0.751426	0.908814	1.75845	0.736897	0.465172	-0.771689	-0.156714	0.184756	0.706657	-1.27304	-0.793734	0.302839	-1.66559	1.75594	-0.0750077	0.951214	-0.446281	-0.137173	-0.642868	0.179966	0.182178	3.12481	0.0484516		P52789;E9PB90	P52789;E9PB90	Hexokinase-2	HK2
-0.321151	-1.21249	0.468849	1.45329	-0.709258	-0.166708	0.629097	-0.493652	-1.07707	-0.183465	-0.196171	-0.131468	0.120058	-0.479459	-0.622781	-0.299556	-1.26111	0.487559	-0.269272	2.98748	2.77215	0.2792	-0.561757	1.86202	-0.0244414	-0.692146	0.681638	0.288497	-1.2571	-0.322429	-1.1443	0.0573026	0.510177	0.000333296	-1.09336	-1.395	0.663037	-0.766073	0.462923	0.956608	3.32499	0.0472381		P54886	P54886	Delta-1-pyrroline-5-carboxylate synthase;Glutamate 5-kinase;Gamma-glutamyl phosphate reductase	ALDH18A1
-0.100017	1.23079	-0.368654	1.00054	-1.11644	-1.9509	-0.477622	0.233283	0.595631	0.303754	-0.106643	-2.30602	-0.607329	-0.850616	0.985334	0.12018	0.186181	0.471328	-0.614791	0.528695	0.702897	-0.521961	0.462557	1.71093	-0.123338	-1.24586	0.32343	-0.793886	0.763179	-0.427736	-0.134318	-0.0470815	1.98112	-1.86121	-1.78692	1.54105	0.512906	0.49937	-0.0416175	1.3298	3.55331	0.0492174		P84077;P61204;F5H423;B7ZB63;F5H0C7;H0YGG7	P84077;P61204;F5H423;B7ZB63	ADP-ribosylation factor 1;ADP-ribosylation factor 3	ARF1;ARF3
1.14427	-1.05925	0.768073	-0.515485	-0.318008	1.88384	-0.530924	0.773786	-0.579387	0.0917721	0.985677	1.46617	0.584197	0.353484	-0.221578	2.05529	-0.931766	-1.13773	-0.282792	-1.90274	-2.09858	-1.29627	0.629757	-0.806049	-0.277861	0.3994	0.0709229	-0.294472	0.145039	2.11264	0.601967	0.233387	0.791091	0.717926	0.22446	-0.824626	-0.158297	-0.828934	-1.32563	-0.642768	4.25831	0.03		Q02487;Q02487-2	Q02487;Q02487-2	Desmocollin-2	DSC2
0.672708	-0.291373	-1.79084	-0.860978	0.0993659	-1.18	0.611539	0.279888	-0.674892	0.568746	1.08803	-1.6273	0.57384	0.759513	0.340765	2.24612	0.572807	-1.27784	0.557385	0.398931	0.499327	-0.461886	0.475219	0.079988	-0.899703	-0.215495	1.08605	-1.46164	1.06195	0.110519	-0.860167	0.126533	-0.658435	-2.05925	-1.69391	0.585769	0.667584	1.1759	1.71899	-0.343756	3.42864	0.0517333		Q03154;B4DNW0;C9J6I6;C9JMV9;C9J9D8	Q03154;B4DNW0;C9J6I6;C9JMV9;C9J9D8	Aminoacylase-1	ACY1;ABHD14A-ACY1
-0.615356	0.678619	-0.700566	0.100112	-0.214939	-1.60684	-1.377	-0.641321	0.213967	-0.405361	0.441849	0.398815	-0.203846	-1.04605	0.0685255	-0.887061	0.954392	1.47737	0.722624	1.86615	1.45451	-0.942929	-0.596385	0.779937	0.235383	-0.334585	-0.253775	-1.47134	0.438806	-0.0470433	-0.215251	-0.214908	3.17264	-1.4882	-1.40618	-0.54881	0.0742603	0.76244	1.12898	0.248362	3.3785	0.0501714		Q12933-4;Q12933-3;Q12933;Q12933-2;B1AMX9;B1AMX7;B1AMX8;B1AMY1	Q12933-4;Q12933-3;Q12933;Q12933-2;B1AMX9	TNF receptor-associated factor 2	TRAF2
-0.429549	1.27644	-0.833113	1.61333	-0.825851	-1.13291	-0.939975	-0.837672	-0.773173	0.35398	1.8699	-1.00745	-0.884764	-0.977851	-0.667511	-0.58585	-1.08977	1.81684	0.0304542	1.38125	1.30579	1.08209	0.0270004	1.27743	-0.0543372	0.140102	1.3765	-0.781726	-0.947282	-0.789752	-0.625398	-0.590912	0.922968	-0.681589	-0.547667	-0.972893	1.55946	-0.422802	0.0611713	1.30507	7.56983	0	+	Q14451;Q14451-3;Q14451-4;Q14451-2;J3QL76	Q14451;Q14451-3;Q14451-4;Q14451-2	Growth factor receptor-bound protein 7	GRB7
1.87756	0.67213	-1.40444	-2.08967	-0.631976	-1.33533	1.17781	0.417842	0.156791	0.762321	0.264707	-1.36633	0.27563	1.38571	0.186761	2.20239	0.325698	-1.12358	1.44192	0.588224	0.431121	-0.267587	0.633658	-1.53893	-0.769668	1.43155	-0.208462	-1.05638	0.0279608	-0.60592	-0.0799396	0.216708	0.366059	-0.879504	-0.486918	0.915216	-1.00316	-0.0079455	0.282637	-1.18465	3.4595	0.0502857		Q15847;Q5TBU2	Q15847	Adipogenesis regulatory factor	ADIRF
0.969839	-1.74876	0.306376	0.319479	0.712848	0.513194	0.764558	-1.45481	0.728953	0.238614	1.24615	-1.48915	-1.60578	0.260802	0.868104	0.341387	0.688251	0.556399	0.586473	1.17743	0.839738	0.484527	-1.19683	0.712511	1.24804	0.900717	-1.65076	-1.59102	0.497816	-1.56141	-0.0843734	-0.476491	0.557323	-1.41784	-1.37203	-0.0431164	0.481757	-1.52592	0.686663	0.530352	3.18247	0.0473684	+	Q16610;Q16610-4;Q16610-3	Q16610;Q16610-4	Extracellular matrix protein 1	ECM1
-0.959444	-0.726239	-0.456294	-0.421913	-1.42727	-1.4468	-0.153205	-0.14168	-0.037679	1.05118	-0.387169	0.876345	0.161945	-1.28888	-1.14589	-0.834799	-1.94186	0.827235	-0.0791443	1.7321	0.769284	0.054894	-0.464918	2.30808	1.16888	0.0281948	1.50999	0.00296582	-0.0270083	-1.08407	0.299474	-0.238863	1.60274	-0.686974	0.205952	-0.534429	2.11023	-0.830495	0.356828	0.248692	4.04645	0.036		Q53GA4	Q53GA4	Pleckstrin homology-like domain family A member 2	PHLDA2
-1.819	-0.0427823	-0.0661406	-0.375958	-2.16983	-0.181343	0.572946	2.22192	-0.480733	-0.333065	-0.521346	1.60084	-0.611651	-0.36186	-0.191516	-0.635139	0.187805	-0.0893224	-0.578084	0.0811805	-0.644235	-0.22171	2.9179	-0.846415	-0.986202	-0.291625	0.933587	0.807789	-0.343932	0.648865	0.2519	-0.866441	0.409921	0.167893	2.4975	-0.715207	-0.32879	0.229064	-0.288193	0.461408	3.5391	0.0478333	+	Q5T280	Q5T280	Uncharacterized protein C9orf114	C9orf114
-1.16375	2.36428	-0.623372	1.36646	-0.217922	-1.12965	-0.43992	0.138433	0.155787	-0.333839	0.654154	-0.883081	-0.541454	-0.601473	-1.03676	0.135233	0.325668	-0.151034	-0.905151	1.50388	1.48713	2.23145	-0.41638	-0.676641	-0.252619	-0.635743	1.65202	-0.48474	0.956662	-0.763572	-1.34129	-1.09279	-0.480283	-1.21411	-0.427625	1.4972	-0.593715	0.924797	0.0792105	0.934559	3.30318	0.0457778		Q5TH69	Q5TH69	Brefeldin A-inhibited guanine nucleotide-exchange protein 3	ARFGEF3
0.389902	0.841651	-1.69375	-0.763601	-0.276979	-1.42449	0.106628	-0.656576	0.724182	1.01359	-0.657525	0.12209	0.51884	0.701973	-1.26026	-0.796071	0.415632	0.136435	0.992792	1.34755	1.27642	1.45941	-0.765537	-0.469133	0.866743	-1.22372	0.95045	-1.33795	0.360541	-1.56885	-0.759291	0.611515	-0.363514	-1.49916	-1.44603	1.29208	-0.750428	1.43901	1.21214	0.93328	4.08447	0.037	+	Q8IV36-2;Q8IV36;Q8IV36-3;E9PIM7;J3KSF1;E9PMS4	Q8IV36-2;Q8IV36;Q8IV36-3	Protein HID1	HID1
-1.51016	-0.189118	0.88481	0.549228	-0.0420807	0.771022	-0.0949447	0.894055	-0.155105	0.156628	-0.461843	1.4945	0.544871	0.531562	-1.7327	-1.45121	0.531711	0.739298	-1.60774	-0.534769	-0.0516553	-0.0154561	1.55233	0.325489	0.46552	-0.646146	-0.116841	0.6869	-2.88258	0.711173	-0.252846	0.813481	-0.136497	0.187439	-0.168182	-2.16608	0.185825	1.93529	-0.395084	0.649917	3.8783	0.034		Q92552;B4DRT2;G5EA06;D6RH20;D6RJC7;E5RJ73	Q92552;B4DRT2;G5EA06;D6RH20	28S ribosomal protein S27, mitochondrial	MRPS27
-1.23449	0.870843	-1.46001	0.606877	-0.132147	-1.73671	0.375426	0.356718	0.772974	-0.732619	0.240416	-0.8216	-0.536748	0.388721	0.226281	0.0215913	1.03433	-1.09501	-0.0880761	2.24919	2.5227	0.619189	-0.0307206	-0.185125	0.0642585	0.123285	0.693405	-1.94396	0.364402	-1.36892	-0.601181	-0.507903	-0.143917	-1.05047	-1.00063	1.54821	-0.509336	1.61354	0.367385	0.11982	3.38426	0.0509412	+	Q96DG6	Q96DG6	Carboxymethylenebutenolidase homolog	CMBL
-0.336934	-1.13201	-1.51418	-0.253943	0.4113	-0.690908	0.491858	-0.266259	0.0705137	-0.0597255	0.510542	-0.00311517	1.82392	0.833191	0.953061	0.978136	2.07331	-1.60627	-0.369628	-1.0342	-1.50415	-1.08288	-0.904529	-2.2807	0.280908	0.275632	-0.734335	0.349187	1.92276	0.247243	1.14734	1.56185	-0.43464	0.0461984	0.598897	0.0600076	-0.71046	0.718852	0.326957	-0.762788	3.50174	0.0504		Q96G03;F5H6V2;B4E0G8;E7ENQ8;E9PD70;H0Y921	Q96G03;F5H6V2	Phosphoglucomutase-2	PGM2
-0.247194	-0.294869	2.78856	-0.00905358	-0.678767	1.55595	-0.465728	1.24358	-1.19163	-1.11863	-0.774236	1.07733	0.285024	-1.58245	-0.177787	-1.36251	-0.738008	2.47456	-0.361355	0.85314	0.96639	-0.0334477	-0.032561	0.855241	-0.506589	-1.08073	0.235691	1.1618	-0.708614	0.16512	0.669236	0.237675	-0.701337	-1.02433	-0.235957	-1.15107	0.308359	-0.599854	-0.632472	0.831527	3.32067	0.0463256		Q96HE7;G3V3E6;G3V5B3;G3V2H0;G3V503	Q96HE7	ERO1-like protein alpha	ERO1L
-0.604941	1.26676	-0.242528	1.3712	0.194743	-1.7256	-1.2602	-0.74703	-0.136196	-0.411774	1.03196	-1.19474	0.533825	-0.38403	0.269301	-0.997621	0.79068	-0.566728	-0.221653	2.22467	2.14105	0.701543	-1.13881	1.29991	-0.0527948	-1.53463	-0.201841	-0.449235	0.616573	-0.445791	0.297936	-0.117266	-0.242256	0.00519999	-1.75335	-1.15528	0.534496	1.60646	1.01266	-0.314671	3.22053	0.0475472		Q96JB2;Q96JB2-2	Q96JB2;Q96JB2-2	Conserved oligomeric Golgi complex subunit 3	COG3
-0.09027	0.813707	-1.16211	0.36442	0.230994	-2.14974	0.624137	-0.450737	-1.03492	-0.0853996	1.73913	-1.68479	0.298032	1.21216	0.363737	2.50759	0.729446	-0.304237	-0.714916	0.535742	-0.421415	0.813101	-0.383132	-0.658465	-0.573965	0.878669	1.62345	-0.601616	-0.426882	0.223408	-1.25983	-0.0980236	0.809284	-1.29819	-2.0034	-0.529882	0.336231	0.708336	0.638473	0.481866	3.85113	0.0335	+	Q99797	Q99797	Mitochondrial intermediate peptidase	MIPEP
-0.0435224	0.378077	-2.33417	1.40358	0.879951	-2.47662	0.941103	0.453316	-0.326032	-0.437156	0.339355	-0.171638	0.14164	1.4302	0.293457	1.63189	1.17636	-0.125735	-0.354111	-0.0571486	-0.341083	0.599979	0.0403838	-1.24443	0.424959	-0.230706	0.115047	-2.30821	1.00683	-0.406173	-0.778972	-0.741329	0.860063	-0.787784	-1.01231	1.21633	-0.241125	1.33331	0.578007	-0.825591	3.95046	0.036	+	Q9BV36-2;Q9BV36;B4DKW7;G5E9G5;H7C2D8;H7C3K9;H7C052;H7C190	Q9BV36-2;Q9BV36;B4DKW7;G5E9G5	Melanophilin	MLPH
-0.717436	2.21913	-0.752439	1.80855	1.76929	-0.752314	-0.677647	-1.92847	0.146258	-1.03557	0.612363	-1.01972	-0.122074	-0.499848	-0.0801172	-0.364436	0.0579682	-1.31298	-0.265605	1.37855	0.842462	-0.254807	-0.696461	0.652114	0.0935603	-0.0883227	0.0452417	-0.729816	0.812339	-1.50948	-1.25911	0.065189	1.91016	0.34239	-1.09039	-0.441267	0.249282	0.0986148	1.5125	0.982358	3.42802	0.0501935		Q9BYC5;G3V5N0;G3XAD2;Q9BYC5-2;Q8IUA5	Q9BYC5;G3V5N0;G3XAD2	Alpha-(1,6)-fucosyltransferase	FUT8
-0.391577	-1.91709	-0.600439	-0.960686	1.23569	-0.820105	1.94968	1.30031	0.227091	-0.840782	-0.262415	-1.06717	-0.00382447	1.12201	0.530845	1.21519	1.13719	-1.53045	0.474552	-0.567016	-0.395054	-1.10074	0.860821	-0.420656	-1.01347	1.96174	0.965305	-0.754726	0.752299	-0.0699182	0.902998	-0.13299	-0.609055	0.324774	-1.15725	0.468012	-0.513912	0.232765	1.22894	-1.7609	3.42324	0.04925		Q9H0W9-2;Q9H0W9;Q9H0W9-3;E9PQS1;Q9H0W9-4;E9PPB5;E9PJU8;E9PIP1;E9PR95;E9PSC3;E9PLC5;E9PLB3	Q9H0W9-2;Q9H0W9;Q9H0W9-3;E9PQS1;Q9H0W9-4;E9PPB5;E9PJU8	Ester hydrolase C11orf54	C11orf54
0.0263282	-0.0117288	0.130351	1.75835	-0.538315	-0.297836	0.252333	-0.212832	0.254765	0.0770373	-1.06199	-0.501661	-0.289164	-2.32279	-0.657898	-1.17887	-0.973355	-0.0179199	-0.487502	0.440081	0.892464	0.00334019	1.81195	0.451916	0.238684	-1.78718	-0.436004	0.733236	-1.06351	0.461713	-0.43475	0.41866	3.42348	0.330971	0.12425	-1.46497	0.850117	0.59821	-0.0182078	0.478256	3.82889	0.0341176		Q9HA77;H0YFF0;H0YFV1;F5H623;F5H579	Q9HA77	Probable cysteine--tRNA ligase, mitochondrial	CARS2
1.36211	0.878613	-1.39886	-1.28645	0.0825943	-2.1968	0.560926	-0.452951	1.20083	0.167809	0.546095	-1.2892	-0.911057	0.393034	2.13005	0.60434	0.435832	-0.987403	-0.0110282	-0.593392	-0.770791	0.00955875	0.112164	-1.70134	0.301156	0.536277	1.18173	-1.51972	1.36524	0.208817	-0.698914	-0.89591	0.303214	0.172932	-0.694134	1.2263	-0.568561	-0.00646663	1.78413	0.419249	3.36099	0.0483158		Q9HB07;F8VQQ3;F8VR84;H3BPH3	Q9HB07;F8VQQ3;F8VR84	UPF0160 protein MYG1, mitochondrial	C12orf10
0.217079	0.43197	-0.106935	-2.04588	1.12563	-0.099458	0.967349	0.18263	0.385807	-0.390586	-0.2338	-0.985789	0.99726	1.87938	0.372017	-0.554554	1.51335	-1.16439	-0.151016	-0.882455	0.105849	-0.0365075	-1.60642	-0.98679	-0.783022	1.21759	-2.76785	0.143972	1.36417	0.673214	1.29794	1.08744	-0.515581	0.973551	-0.223865	-0.164815	-0.822158	0.481422	0.0263683	-0.922106	3.22661	0.0479231		Q9HC38-2;Q9HC38;B7Z403;I3L3Q4;Q9HC38-3;I3L1I0;I3L1F4;I3NI27;I3NI24;I3L2C2;I3L277	Q9HC38-2;Q9HC38;B7Z403;I3L3Q4	Glyoxalase domain-containing protein 4	GLOD4
-0.561831	-0.502279	-0.214152	1.59369	-0.188961	-0.0231976	-0.90694	-0.681406	-1.78269	0.483429	0.0532531	-0.619922	0.900426	-1.06284	-0.693861	0.964012	-0.463948	0.185493	-0.709112	1.02548	0.779838	-0.297849	-0.0268626	1.74695	0.678454	-0.452956	-0.136028	-1.31792	1.69548	-1.30319	-1.65919	-0.23362	0.478525	-0.276325	-1.43408	0.627639	-0.482628	0.921372	1.40829	2.48945	3.30885	0.0465455		Q9HD45;Q5TB53	Q9HD45;Q5TB53	Transmembrane 9 superfamily member 3	TM9SF3
0.440972	-0.296898	-0.807107	-1.93591	0.13689	-0.0762358	0.539062	-0.208413	0.701789	1.44503	0.326566	-0.178378	0.438373	0.37164	1.02331	2.00888	-0.712978	-0.996733	1.35584	-1.27004	-1.09756	0.215664	2.47254	-1.13729	-0.104891	0.428381	-0.860707	0.870579	-0.765306	0.520441	0.735881	0.566085	-0.452506	1.02187	0.0395348	-0.3537	-0.344939	-2.43707	-0.646806	-0.975853	3.15612	0.0472667		Q9NTX5-2;Q9NTX5;Q9NTX5-6;F2Z2D6;E9PJS8;J3KP84;E9PPG7;E9PRU6;Q9NTX5-5;E9PLY6;H0Y5L2;E9PIU8;H0Y525;H0YCS9	Q9NTX5-2;Q9NTX5;Q9NTX5-6;F2Z2D6;E9PJS8	Ethylmalonyl-CoA decarboxylase	ECHDC1
0.236244	1.14854	-1.26845	1.38245	0.0373142	-1.19584	-0.106966	-0.757183	0.00652872	-0.166323	-1.1506	-0.159783	-1.87557	-0.639626	-0.420211	-1.09738	-1.03842	1.09568	0.0641483	2.25614	1.9212	0.162139	-0.479354	2.12095	-0.418348	-0.175088	1.00217	-0.420622	-0.0592188	-0.0753268	-0.350788	-0.802056	-1.13084	1.2003	-0.289965	-0.521634	2.05316	-0.0795787	-0.254192	0.246394	3.48984	0.0496923		Q9NYV4-2;Q9NYV4;J3QSD7;Q9NYV4-3	Q9NYV4-2;Q9NYV4;J3QSD7;Q9NYV4-3	Cyclin-dependent kinase 12	CDK12
-0.364428	0.687358	0.701498	-1.28173	1.05773	1.02796	1.03313	0.168221	0.499011	-0.231446	0.580557	0.921029	0.288923	1.22732	-0.0940692	0.520891	0.4079	-1.63652	-0.258886	-1.7601	-1.22005	-0.757745	-1.42383	-1.04398	-0.212593	0.440055	1.15394	-0.611728	0.0498307	1.81354	1.68711	0.733115	-1.27288	0.882624	1.218	-1.81812	-0.645032	-0.475257	-0.93072	-1.06063	3.29807	0.0451304		Q9UN36;G3V3N4;Q9UN36-3;G3V2I9;G3V578;H0YJT9;G3V383;G3V5L7;G3V5S0;G3V5B5;G3V5P9;G3V2S0;G3V552;G3V3P6;G3V4T9;G3V2T2;G3V3P1;G3V3D5;G3V358;H0YJ56;G3V2A6;G3V4X3;G3V3L1	Q9UN36;G3V3N4;Q9UN36-3;G3V2I9;G3V578;H0YJT9;G3V383;G3V5L7;G3V5S0	Protein NDRG2	NDRG2
-0.749717	1.11987	-0.720314	0.660877	-0.362253	0.21067	-1.10246	0.624652	-0.170096	-0.29696	-2.53288	-0.891338	0.715299	-0.329183	0.857698	0.342067	0.810516	0.490985	0.710984	1.27724	1.75522	0.159397	-1.59317	0.345749	-0.207999	-0.944389	0.926585	-1.40021	1.2463	-1.70968	-0.29154	-0.271259	0.218401	-1.53963	-1.06786	0.604839	1.22819	-0.269029	1.64444	0.499967	3.24032	0.0470588		Q9Y2H0-3;Q9Y2H0;F8WF49;Q9Y2H0-1	Q9Y2H0-3;Q9Y2H0;F8WF49;Q9Y2H0-1	Disks large-associated protein 4	DLGAP4
-1.03378	-0.281117	1.31735	-0.376405	-0.719359	-0.41922	0.174398	1.41909	0.126271	-0.312164	0.669799	1.82699	-0.524501	-0.835398	-0.15885	-2.27066	-0.638417	-0.447453	-1.9276	-0.84329	-0.521616	-0.482359	1.47877	0.36459	-0.229856	0.545736	0.586862	0.197202	-0.678303	0.755921	-0.572243	-0.926496	-0.385243	2.33818	2.42336	-0.0413269	0.134041	0.311772	0.597084	-0.641761	3.2716	0.04625	+	Q9Y2P8;Q5VYW8;Q5VZU3;Q5VZU1;Q5VZU2	Q9Y2P8	RNA 3-terminal phosphate cyclase-like protein	RCL1
-0.373905	-1.00163	-1.5549	1.76927	0.364705	-0.60191	-0.223969	-1.31662	-0.782661	-1.41817	0.560158	-0.38126	0.583407	-0.295728	0.565871	0.954729	0.0777672	0.258609	0.0357669	1.64965	1.75972	0.44924	-3.29634	0.455355	0.0916079	-0.0841344	1.32449	-0.212263	1.06361	-0.722177	-0.374234	0.0307654	-1.04884	-0.742613	-0.648184	0.246762	0.871406	1.09706	0.572842	0.29676	3.15651	0.0480678		Q9Y6W3;F8WCZ1;F8WDQ3;H7C0F1	Q9Y6W3	Calpain-7	CAPN7
